# Supplementary material for: A fully iPS-cell-derived 3D model of the human blood–brain barrier for exploring neurovascular disease mechanisms and therapeutic interventions
Source: Nat Neurosci. 2025 Dec 15;29(2):479–92. doi: 10.1038/s41593-025-02123-w (PMC12880921; doi:10.1038/s41593-025-02123-w)
Supplement: Supplementary file 4 — All proteins quantified in iPS-cell-derived (iECs, iPCs, iSMCs and iASs) and primary cells (pECs, HUVECs, pPCs, pSMCs, pASs). The sheet labeled ‘information’ contains a summary of all abbreviations used in Supplementary Table 1. Columns E–N, X–Z, AF, AK and AP, F–BC indicate average of protein abundance in each cell type (n = 4–5 biological replicates per group for iPSC-derived cells and 4–5 technical replicates per group for primary cells). Columns BO–GJ indicate LFQ log2(values) obtained during MS quantification. [file 41593_2025_2123_MOESM4_ESM.xlsx]

## Sheet: Information
Summary abbreviations
Protein.Ids	Protein Uniprot ID
Main prot ID	Main protein Uniprot ID
Protein.Names	Protein Uniprot name
Genes	Gene name
Protein description	Protein description
avg iEC	Average of all iEC samples (biological replicates)
avg pEC	Average of all pEC samples
avg hCMEC	Average of all hCMEC samples
avg HUVEC	Average of all HUVEC samples
avg iPC	Average of all iPC samples (biological replicates)
avg pPC	Average of all pPC samples
avg iSMC	Average of all iSMC samples (biological replicates)
avg pSMC	Average of all pSMC samples
avg iAS	Average of all iAS samples (biological replicates)
avg pAS	Average of all pAS samples
avg iEC #1-5	Average of all iEC samples (technical replicates) in each biological replicate
avg iPC #1-5	Average of all iPC samples (technical replicates) in each biological replicate
avg iSMC #1-4	Average of all iSMC samples (technical replicates) in each biological replicate
avg iAS #1-4	Average of all iAS samples (technical replicates) in each biological replicate
Quants iEC	Count amount of detected samples (biological replicates) for each specific protein
Quants iPC	Count amount of detected samples (biological replicates) for each specific protein
Quants iSMC	Count amount of detected samples (biological replicates) for each specific protein
Quants iAS	Count amount of detected samples (biological replicates) for each specific protein
Quants iEC diff#1-5	Count amount of detected samples (technical replicates) for each specific protein in each biological replicate (diff#)
Quants iPC diff#1-5	Count amount of detected samples (technical replicates) for each specific protein in each biological replicate (diff#)
Quants iSMC diff#1-4	Count amount of detected samples (technical replicates) for each specific protein in each biological replicate (diff#)
Quants iAS diff#1-4	Count amount of detected samples (technical replicates) for each specific protein in each biological replicate (diff#)
Quants iAS diff#1-4	Count amount of detected samples (technical replicates) for each specific protein in each biological replicate (diff#)
Quants pEC	Count amount of detected samples for each specific protein
Quants hCMEC	Count amount of detected samples for each specific protein
Quants HUVEC	Count amount of detected samples for each specific protein
Quants pPC	Count amount of detected samples for each specific protein
Quants pSMC	Count amount of detected samples for each specific protein
Quants pAS	Count amount of detected samples for each specific protein
Log2 LFQ iEC	Log2 LFQ value iEC (diff= 5 biological replicates) and technical replicates
Log2 LFQ iPC	Log2 LFQ value iPC (diff= 5 biological replicates) and technical replicates
Log2 LFQ iSMC	Log2 LFQ value iSMC (diff= 4 biological replicates) and technical replicates
Log2 LFQ iAS	Log2 LFQ value iAS (diff= 4 biological replicates) and technical replicates
Log2 LFQ pEC	Log2 LFQ value pEC for each technical replicates
Log2 LFQ HUVEC	Log2 LFQ value HUVEC for each technical replicates
Log2 LFQ hCMEC	Log2 LFQ value hCMEC for each technical replicates
Log2 LFQ pPC	Log2 LFQ value pPC for each technical replicates
Log2 LFQ pSMC	Log2 LFQ value pSMC for each technical replicates
Log2 LFQ pAS	Log2 LFQ value pAS for each technical replicates

## Sheet: Supp. Table1
UniProt AC	UniProt ID	Genes	First Proten Name	avg iEC	avg pEC	avg hCMEC	avg HUVEC	avg iPC	avg pPC	avg iSMC	avg pSMC	avg iAS	avg pAS	Quants iEC	Quants iPC	Quants iSMC	Quants iAS	avg iEC #1	avg iEC #2	avg iEC #3	avg iEC #4	avg iEC #5	avg pEC	avg hCMEC	avg HUVEC	avg iPC #1	avg iPC #2	avg iPC #3	avg iPC #4	avg iPC #5	avg pPC	avg iSMC#1	avg iSMC#2	avg iSMC#3	avg iSMC#4	avg pSMC	avg iAS #1	avg iAS #2	avg iAS #3	avg iAS #4	avg pAS	Quants iEC Diff#1	Quants iEC Diff#2	Quants iEC Diff#3	Quants iEC Diff#4	Quants iEC Diff#5	Quants pEC	Quants hCMEC	Quants HUVEC
P01023	A2MG_HUMAN	A2M	Alpha-2-macroglobulin	16.7073	NaN	NaN	14.6296	14.4309	14.6651	15.3811	NaN	18.8338	16.8794	5	4	4	4	16.2102	16.4254	16.7992	17.2012	16.9005	NaN	NaN	14.6296	14.2461	14.4161	14.8171	14.2443	NaN	14.6651	15.8587	15.4688	14.8586	15.3384	NaN	18.5474	19.0356	18.8565	18.8959	16.8794	6	6	6	4	6	2	0	5
A8K2U0	A2ML1_HUMAN	A2ML1	Alpha-2-macroglobulin-like protein 1	NaN	NaN	NaN	NaN	NaN	NaN	NaN	NaN	NaN	NaN	0	0	0	0	NaN	NaN	NaN	NaN	NaN	NaN	NaN	NaN	NaN	NaN	NaN	NaN	NaN	NaN	NaN	NaN	NaN	NaN	NaN	NaN	NaN	NaN	NaN	NaN	0	0	0	0	1	0	0	0
Q9NPC4	A4GAT_HUMAN	A4GALT	Lactosylceramide 4-alpha-galactosyltransferase	NaN	NaN	13.0164	NaN	NaN	NaN	NaN	NaN	NaN	NaN	0	0	0	0	NaN	NaN	NaN	NaN	NaN	NaN	13.0164	NaN	NaN	NaN	NaN	NaN	NaN	NaN	NaN	NaN	NaN	NaN	NaN	NaN	NaN	NaN	NaN	NaN	0	0	0	0	0	1	4	1
Q9UNA3	A4GCT_HUMAN	A4GNT	Alpha-1,4-N-acetylglucosaminyltransferase	NaN	NaN	NaN	NaN	NaN	NaN	NaN	13.9823	NaN	NaN	0	1	1	0	NaN	NaN	NaN	NaN	NaN	NaN	NaN	NaN	14.478	NaN	NaN	NaN	NaN	NaN	15.4337	NaN	NaN	NaN	13.9823	NaN	NaN	NaN	NaN	NaN	0	2	1	0	1	2	1	0
Q9NRG9	AAAS_HUMAN	AAAS	Aladin	16.5429	16.3464	17.7219	16.4286	16.5453	16.1492	16.6475	16.133	16.305	16.0625	5	5	4	4	16.5565	16.7065	16.3613	16.49	16.6001	16.3464	17.7219	16.4286	16.5909	16.4666	16.4499	16.6062	16.6127	16.1492	16.6082	16.6103	16.6186	16.7531	16.133	16.0516	16.2006	16.5297	16.438	16.0625	6	6	6	4	6	6	5	5
Q86V21	AACS_HUMAN	AACS	Acetoacetyl-CoA synthetase	16.4882	16.0394	16.3011	15.9376	14.9245	15.8149	14.8766	16.4173	16.266	15.9235	5	5	4	4	16.7085	16.5757	16.8419	16.2699	16.045	16.0394	16.3011	15.9376	15.339	15.1639	14.8591	14.7047	14.5556	15.8149	15.3598	14.8149	14.9612	14.3705	16.4173	16.2323	16.2145	16.3594	16.2579	15.9235	6	6	6	4	6	6	5	5
Q8N5Z0	AADAT_HUMAN	AADAT	Kynurenine/alpha-aminoadipate aminotransferase, mitochondrial	13.3238	13.2518	NaN	NaN	14.6999	13.151	15.0406	13.3066	14.0027	12.954	5	5	4	4	13.4603	13.1095	13.3947	13.2	13.4546	13.2518	NaN	NaN	14.7864	14.8738	14.5958	14.7407	14.5029	13.151	14.9847	14.9753	15.0283	15.174	13.3066	14.1214	14.0822	13.9189	13.8882	12.954	6	6	6	4	6	6	0	1
Q6PD74	AAGAB_HUMAN	AAGAB	Alpha- and gamma-adaptin-binding protein p34	16.6657	16.5037	16.7176	16.0196	14.9815	16.3543	15.5514	17.0659	17.4415	16.442	5	5	4	4	16.9307	16.7605	16.8272	16.4135	16.3968	16.5037	16.7176	16.0196	15.2834	15.0685	14.799	15.176	14.5804	16.3543	16.0608	15.444	15.4821	15.2185	17.0659	17.433	17.5431	17.3855	17.4044	16.442	6	6	6	4	6	6	5	5
Q2M2I8	AAK1_HUMAN	AAK1	AP2-associated protein kinase 1	16.7549	17.1366	15.7217	16.6995	16.8277	17.2998	16.5905	17.6768	17.3472	17.4759	5	5	4	4	17.0166	16.5602	16.7207	16.6564	16.8206	17.1366	15.7217	16.6995	17.0444	16.7612	16.7013	16.8654	16.7662	17.2998	16.8834	16.5005	16.5783	16.3999	17.6768	17.4173	17.5314	17.1863	17.2538	17.4759	6	6	6	4	6	6	5	5
Q9H7C9	AAMDC_HUMAN	AAMDC	Mth938 domain-containing protein	15.715	15.2039	14.0768	15.8693	13.9507	14.3745	14.3779	15.6086	16.5591	15.8825	5	5	4	4	16.0213	15.6695	16.0016	15.386	15.4965	15.2039	14.0768	15.8693	14.0519	13.7285	13.8462	14.0185	14.1086	14.3745	15.0935	14.1828	14.4048	13.8306	15.6086	16.418	16.4787	16.6082	16.7317	15.8825	6	6	6	4	6	6	5	5
Q13685	AAMP_HUMAN	AAMP	Angio-associated migratory cell protein	16.033	16.1599	15.9998	15.819	14.7515	15.6492	14.9694	16.1531	16.7158	15.9269	5	5	4	4	16.2645	16.1032	15.9606	15.9974	15.8391	16.1599	15.9998	15.819	15.2158	14.9782	14.5745	14.5782	14.411	15.6492	15.2981	14.9649	15.131	14.4835	16.1531	16.798	16.5932	16.7325	16.7396	15.9269	6	6	6	4	6	6	5	5
Q9Y312	AAR2_HUMAN	AAR2	Protein AAR2 homolog	16.2463	15.9267	16.7407	15.7615	15.5575	16.0186	15.4391	16.038	16.5472	16.1448	5	5	4	4	16.4405	16.5027	16.1825	16.0832	16.0226	15.9267	16.7407	15.7615	15.7065	15.5494	15.4133	15.5621	15.5562	16.0186	15.7406	15.3205	15.4496	15.2458	16.038	16.6799	16.4827	16.578	16.4484	16.1448	6	6	6	4	6	6	5	5
P49588	SYAC_HUMAN	AARS1	Alanine--tRNA ligase, cytoplasmic	18.0173	18.6626	18.4866	18.5513	16.5397	18.1586	17.7907	18.8982	18.8892	18.8402	5	5	4	4	18.256	18.1729	18.0973	17.7785	17.7821	18.6626	18.4866	18.5513	16.7819	16.588	16.6263	16.6097	16.0928	18.1586	18.7613	17.76	17.6997	16.9417	18.8982	19.2169	19.0925	18.5915	18.6557	18.8402	6	6	6	4	6	6	5	5
Q5JTZ9	SYAM_HUMAN	AARS2	Alanine--tRNA ligase, mitochondrial	16.5372	16.2943	17.2112	17.2724	16.6544	16.3394	17.1983	16.4508	16.4331	16.2884	5	5	4	4	16.5697	16.5386	16.4708	16.6287	16.478	16.2943	17.2112	17.2724	16.5036	16.6429	16.8168	16.795	16.5137	16.3394	17.2407	17.158	17.2277	17.1669	16.4508	16.5483	16.5219	16.2965	16.3657	16.2884	6	6	6	4	6	6	5	5
Q9BTE6	AASD1_HUMAN	AARSD1	Alanyl-tRNA editing protein Aarsd1	16.0005	16.5061	15.1547	15.9284	14.2638	15.7389	14.5941	16.4772	16.5153	16.3697	5	5	4	4	16.3169	16.1014	16.0059	15.8078	15.7707	16.5061	15.1547	15.9284	14.5989	14.2515	13.9364	14.4393	14.0927	15.7389	15.2911	14.5165	14.5836	13.9851	16.4772	16.6512	16.6777	16.4323	16.2999	16.3697	6	6	6	4	6	6	5	5
Q4L235	ACSF4_HUMAN	AASDH	Beta-alanine-activating enzyme	NaN	NaN	NaN	NaN	NaN	NaN	NaN	NaN	NaN	NaN	2	0	0	0	NaN	11.9072	NaN	NaN	11.4317	NaN	NaN	NaN	NaN	NaN	NaN	NaN	NaN	NaN	NaN	NaN	NaN	NaN	NaN	NaN	NaN	NaN	NaN	NaN	2	5	1	2	3	2	1	0
Q9NRN7	ADPPT_HUMAN	AASDHPPT	L-aminoadipate-semialdehyde dehydrogenase-phosphopantetheinyl transferase	17.1445	17.358	17.0467	16.9619	16.2845	16.9583	16.6642	17.6652	18.6543	17.7751	5	5	4	4	17.2844	17.2418	17.3277	16.9254	16.9433	17.358	17.0467	16.9619	16.6487	16.3029	15.9473	16.2092	16.3143	16.9583	17.1073	16.4832	16.6601	16.4063	17.6652	18.7388	18.7772	18.6563	18.4449	17.7751	6	6	6	4	6	6	5	5
Q9UDR5	AASS_HUMAN	AASS	Alpha-aminoadipic semialdehyde synthase, mitochondrial	16.2919	16.8885	17.103	17.3683	17.7544	16.5994	17.9087	16.1788	16.6467	16.4877	5	5	4	4	16.1434	15.846	16.3886	16.5328	16.5487	16.8885	17.103	17.3683	17.7275	17.9931	18.0527	17.747	17.2518	16.5994	17.7377	17.9194	18.2387	17.7391	16.1788	16.8467	16.6631	16.5807	16.4963	16.4877	6	6	6	4	6	6	5	5
Q9NY61	AATF_HUMAN	AATF	Protein AATF	16.7954	16.7557	17.7074	17.2235	16.73	16.8295	16.9465	16.5922	16.3427	16.0719	5	5	4	4	16.7967	17.1224	16.7359	16.7482	16.5737	16.7557	17.7074	17.2235	16.6471	16.7509	16.8033	16.8539	16.5946	16.8295	16.8735	16.8838	17.1014	16.9273	16.5922	16.1294	16.3134	16.5339	16.3941	16.0719	6	6	6	4	6	6	5	5
P80404	GABT_HUMAN	ABAT	4-aminobutyrate aminotransferase, mitochondrial	13.7688	15.238	12.5173	13.3419	17.3324	16.0632	17.5868	15.8694	18.8368	19.3881	5	5	4	4	14.1309	13.3009	13.8544	13.7152	13.8425	15.238	12.5173	13.3419	17.3854	17.3339	17.5724	17.316	17.0541	16.0632	17.4551	17.5468	17.8632	17.482	15.8694	19.0777	18.517	18.9533	18.7994	19.3881	6	6	6	4	6	6	5	5
O95477	ABCA1_HUMAN	ABCA1	Phospholipid-transporting ATPase ABCA1	14.9517	14.1157	12.2846	12.5886	15.9418	14.802	15.8811	16.3568	13.6227	13.2949	5	5	4	4	14.8847	14.4861	14.9826	15.1211	15.2839	14.1157	12.2846	12.5886	15.5894	15.9778	16.3548	16.2327	15.5546	14.802	15.3218	16.0508	15.8608	16.291	16.3568	13.8021	13.555	13.4544	13.6793	13.2949	6	6	6	4	6	6	4	5
Q9BZC7	ABCA2_HUMAN	ABCA2	ATP-binding cassette sub-family A member 2	NaN	14.458	NaN	13.5807	14.5908	14.5991	14.7353	15.1407	14.7972	15.113	2	5	4	4	NaN	NaN	13.6154	NaN	13.6149	14.458	NaN	13.5807	14.2511	14.3808	14.7086	14.8891	14.7243	14.5991	14.9259	14.6242	14.6306	14.7605	15.1407	15.4956	14.9471	14.3123	14.4337	15.113	0	1	6	2	5	6	0	5
Q99758	ABCA3_HUMAN	ABCA3	Phospholipid-transporting ATPase ABCA3	16.3041	12.6773	15.5048	16.5054	14.3488	13.6414	14.7416	NaN	15.0236	15.4419	5	5	4	4	16.2653	16.0561	16.3183	16.4778	16.4031	12.6773	15.5048	16.5054	14.1458	14.2181	14.0014	14.4108	14.9678	13.6414	14.6615	14.5484	14.7557	15.0007	NaN	15.277	14.7231	15.0158	15.0786	15.4419	6	6	6	4	6	5	5	5
Q8N139	ABCA6_HUMAN	ABCA6	ATP-binding cassette sub-family A member 6	NaN	16.2223	13.8681	14.8282	NaN	NaN	NaN	NaN	NaN	NaN	0	0	0	0	NaN	NaN	NaN	NaN	NaN	16.2223	13.8681	14.8282	NaN	NaN	NaN	NaN	NaN	NaN	NaN	NaN	NaN	NaN	NaN	NaN	NaN	NaN	NaN	NaN	0	0	0	0	0	6	5	5
O94911	ABCA8_HUMAN	ABCA8	ABC-type organic anion transporter ABCA8	NaN	16.4891	NaN	NaN	NaN	14.4434	NaN	13.9924	14.7271	NaN	0	0	0	4	NaN	NaN	NaN	NaN	NaN	16.4891	NaN	NaN	NaN	NaN	NaN	NaN	NaN	14.4434	NaN	NaN	NaN	NaN	13.9924	15.7667	15.4085	13.8604	13.8729	NaN	0	0	0	0	0	6	0	0
Q8IUA7	ABCA9_HUMAN	ABCA9	ATP-binding cassette sub-family A member 9	NaN	14.3709	NaN	NaN	NaN	NaN	NaN	NaN	NaN	NaN	0	0	0	0	NaN	NaN	NaN	NaN	NaN	14.3709	NaN	NaN	NaN	NaN	NaN	NaN	NaN	NaN	NaN	NaN	NaN	NaN	NaN	NaN	NaN	NaN	NaN	NaN	0	0	0	0	0	6	0	0
P08183	MDR1_HUMAN	ABCB1	ATP-dependent translocase ABCB1	NaN	14.353	17.0999	13.8009	13.8069	13.5027	NaN	NaN	NaN	13.4712	0	5	1	0	NaN	NaN	NaN	NaN	NaN	14.353	17.0999	13.8009	13.8881	14.2063	13.384	13.8992	13.6571	13.5027	NaN	NaN	NaN	13.3827	NaN	NaN	NaN	NaN	NaN	13.4712	0	0	0	0	1	6	5	5
Q9NRK6	ABCBA_HUMAN	ABCB10	ATP-binding cassette sub-family B member 10, mitochondrial	16.4319	14.8788	16.2989	16.4383	15.3652	15.1324	15.5401	15.1874	14.0098	14.8961	5	5	4	4	16.3831	16.4627	16.3138	16.5003	16.4995	14.8788	16.2989	16.4383	15.3193	15.4722	15.2533	15.404	15.3773	15.1324	15.6413	15.4786	15.5759	15.4645	15.1874	13.5367	13.6527	14.5496	14.3002	14.8961	6	6	6	4	6	6	5	5
O95342	ABCBB_HUMAN	ABCB11	Bile salt export pump	NaN	NaN	14.824	NaN	NaN	NaN	NaN	NaN	NaN	NaN	0	0	0	0	NaN	NaN	NaN	NaN	NaN	NaN	14.824	NaN	NaN	NaN	NaN	NaN	NaN	NaN	NaN	NaN	NaN	NaN	NaN	NaN	NaN	NaN	NaN	NaN	0	0	0	0	0	0	5	0
Q9NP58	ABCB6_HUMAN	ABCB6	ATP-binding cassette sub-family B member 6	14.5637	14.9719	14.2281	14.9139	14.7408	15.0469	14.7328	15.643	15.1997	14.5156	5	5	4	4	14.6185	14.3553	14.3172	14.7765	14.7512	14.9719	14.2281	14.9139	14.476	14.5593	15.2707	15.1337	14.2641	15.0469	14.8936	14.6215	14.7166	14.6995	15.643	15.8985	14.8385	15.0378	15.0241	14.5156	6	6	6	4	6	6	5	5
O75027	ABCB7_HUMAN	ABCB7	Iron-sulfur clusters transporter ABCB7, mitochondrial	15.8704	15.9226	16.2371	16.2189	16.0107	15.7438	16.1433	15.419	16.0352	16.5023	5	5	4	4	15.687	15.7536	15.8288	16.0735	16.0091	15.9226	16.2371	16.2189	15.8876	16.0849	15.9043	16.1035	16.0732	15.7438	15.9581	16.0702	16.2074	16.3374	15.419	16.0451	15.8514	16.1733	16.0712	16.5023	6	6	6	4	6	6	5	5
Q9NUT2	MITOS_HUMAN	ABCB8	Mitochondrial potassium channel ATP-binding subunit	15.0377	14.9414	15.3933	15.6349	15.3536	15.2003	15.552	15.632	14.8688	15.0353	5	5	4	4	14.9475	14.8462	15.0815	15.2364	15.0769	14.9414	15.3933	15.6349	15.264	15.3147	15.3025	15.5674	15.3194	15.2003	15.386	15.5791	15.7194	15.5234	15.632	15.3119	14.8567	14.5443	14.7623	15.0353	6	6	6	4	6	6	5	5
Q9NP78	ABCB9_HUMAN	ABCB9	ABC-type oligopeptide transporter ABCB9	NaN	12.7504	NaN	NaN	12.877	NaN	NaN	NaN	NaN	NaN	1	4	0	0	NaN	NaN	12.7968	NaN	NaN	12.7504	NaN	NaN	NaN	12.8402	13.3505	13.0899	12.2276	NaN	NaN	NaN	NaN	NaN	NaN	NaN	NaN	NaN	NaN	NaN	0	0	3	0	1	4	0	0
P33527	MRP1_HUMAN	ABCC1	Multidrug resistance-associated protein 1	16.424	17.3331	16.9944	17.0254	17.2894	16.9621	17.2215	16.5531	15.9796	16.2577	5	5	4	4	16.497	16.2652	16.3779	16.5455	16.4346	17.3331	16.9944	17.0254	17.1327	17.4195	17.2527	17.4751	17.167	16.9621	16.978	17.1791	17.2409	17.4879	16.5531	16.4577	16.2542	15.575	15.6316	16.2577	6	6	6	4	6	6	5	5
Q5T3U5	MRP7_HUMAN	ABCC10	ATP-binding cassette sub-family C member 10	14.2395	14.7789	13.4217	13.9175	15.8975	14.4576	15.5001	14.2616	14.2001	13.8795	5	5	4	4	14.2882	14.0065	14.1964	14.3265	14.3799	14.7789	13.4217	13.9175	15.459	15.7193	16.0312	16.2617	16.0164	14.4576	15.5919	15.5513	15.5549	15.3022	14.2616	14.3775	14.0342	14.239	14.1498	13.8795	6	6	6	4	6	6	5	5
O15438	MRP3_HUMAN	ABCC3	ATP-binding cassette sub-family C member 3	NaN	NaN	13.2842	NaN	NaN	13.1232	NaN	NaN	NaN	16.0232	0	1	0	2	NaN	NaN	NaN	NaN	NaN	NaN	13.2842	NaN	NaN	15.0293	NaN	NaN	NaN	13.1232	NaN	NaN	NaN	NaN	NaN	13.2343	13.5674	NaN	NaN	16.0232	0	0	0	0	0	0	5	0
O15439	MRP4_HUMAN	ABCC4	ATP-binding cassette sub-family C member 4	14.822	16.0166	15.7024	15.5651	16.1295	15.1924	15.6244	15.4092	15.4972	15.4744	5	5	4	4	14.779	14.4502	14.8687	14.9066	15.1056	16.0166	15.7024	15.5651	16.1256	16.1694	16.4307	16.374	15.5478	15.1924	15.3177	15.6526	15.5295	15.9979	15.4092	15.5166	15.3782	15.4214	15.6725	15.4744	6	6	6	4	6	6	5	5
O15440	MRP5_HUMAN	ABCC5	ATP-binding cassette sub-family C member 5	13.5531	12.9837	13.7498	NaN	15.6033	13.8194	15.1937	13.5144	13.4248	13.6151	5	5	4	4	13.5754	13.5848	13.5616	13.4311	13.6125	12.9837	13.7498	NaN	15.9201	15.9546	15.6553	15.2625	15.2241	13.8194	15.2261	15.2334	15.3161	14.9993	13.5144	13.075	13.5408	13.5313	13.552	13.6151	6	6	6	4	6	6	5	2
P33897	ABCD1_HUMAN	ABCD1	ATP-binding cassette sub-family D member 1	17.0537	17.8373	15.7143	16.7574	19.0553	17.2675	18.4961	15.9432	16.996	17.7332	5	5	4	4	17.1106	16.6685	17.2137	17.0268	17.2488	17.8373	15.7143	16.7574	19.0647	19.0885	18.8903	19.0436	19.1897	17.2675	18.2575	18.5487	18.4368	18.7415	15.9432	17.7849	17.1852	16.3821	16.6318	17.7332	6	6	6	4	6	6	5	5
P28288	ABCD3_HUMAN	ABCD3	ATP-binding cassette sub-family D member 3	17.5828	17.8343	17.856	17.3106	18.5472	17.9946	18.1837	17.7658	18.1	18.5403	5	5	4	4	17.5638	17.4729	17.5296	17.7062	17.6414	17.8343	17.856	17.3106	18.5377	18.5767	18.4325	18.4912	18.6978	17.9946	17.9907	18.0458	18.2317	18.4667	17.7658	18.2649	17.8439	18.2047	18.0865	18.5403	6	6	6	4	6	6	5	5
O14678	ABCD4_HUMAN	ABCD4	Lysosomal cobalamin transporter ABCD4	14.6529	13.2741	13.3525	14.4631	14.1294	13.895	14.9493	13.8455	14.4631	15.048	5	5	4	4	14.528	14.6041	14.4771	14.8591	14.7964	13.2741	13.3525	14.4631	13.6885	14.0417	14.4794	14.3245	14.1127	13.895	15.0743	15.0383	14.8209	14.8639	13.8455	14.8	14.4768	14.2422	14.3333	15.048	6	6	6	4	6	6	5	5
P61221	ABCE1_HUMAN	ABCE1	ATP-binding cassette sub-family E member 1	18.1887	18.3006	18.0516	18.1556	16.8145	17.9128	17.135	18.4769	18.0004	17.931	5	5	4	4	18.325	18.2837	18.2939	18.0428	17.9983	18.3006	18.0516	18.1556	17.2169	16.973	16.733	16.6524	16.4973	17.9128	17.581	17.1108	17.1705	16.6779	18.4769	17.8809	17.9689	18.1248	18.0271	17.931	6	6	6	4	6	6	5	5
Q8NE71	ABCF1_HUMAN	ABCF1	ATP-binding cassette sub-family F member 1	17.6678	17.9491	17.9544	17.6125	17.5119	18.1317	17.917	18.319	17.9343	17.9547	5	5	4	4	17.7776	17.6908	17.6646	17.6101	17.5956	17.9491	17.9544	17.6125	17.6681	17.6235	17.504	17.4121	17.3517	18.1317	18.0066	17.843	18.0587	17.7596	18.319	18.1894	17.7977	17.8887	17.8613	17.9547	6	6	6	4	6	6	5	5
Q9UG63	ABCF2_HUMAN	ABCF2	ATP-binding cassette sub-family F member 2	17.6423	17.9707	17.8146	17.6256	17.443	17.8436	17.1482	17.7965	17.5003	17.8204	5	5	4	4	17.8779	17.8777	17.6605	17.3766	17.4191	17.9707	17.8146	17.6256	17.7917	17.68	17.1874	17.2689	17.2869	17.8436	17.0249	17.0778	17.196	17.294	17.7965	17.3472	17.4339	17.6255	17.5945	17.8204	6	6	6	4	6	6	5	5
Q9NUQ8	ABCF3_HUMAN	ABCF3	ATP-binding cassette sub-family F member 3	16.2943	16.6087	16.032	16.0362	15.0721	16.3277	14.9478	16.8007	16.5555	16.5568	5	5	4	4	16.5278	16.3155	16.3694	16.0556	16.2033	16.6087	16.032	16.0362	15.4276	15.095	14.905	15.0279	14.9048	16.3277	15.351	14.8983	15.0972	14.4445	16.8007	16.8179	16.6824	16.3247	16.3969	16.5568	6	6	6	4	6	6	5	5
P45844	ABCG1_HUMAN	ABCG1	ATP-binding cassette sub-family G member 1	14.5136	NaN	NaN	14.0482	NaN	NaN	13.2269	NaN	NaN	NaN	5	0	3	0	14.315	14.123	14.6975	14.804	14.6282	NaN	NaN	14.0482	NaN	NaN	NaN	NaN	NaN	NaN	NaN	13.2785	13.0332	13.369	NaN	NaN	NaN	NaN	NaN	NaN	6	6	6	4	6	0	1	5
Q9UNQ0	ABCG2_HUMAN	ABCG2	Broad substrate specificity ATP-binding cassette transporter ABCG2	14.237	NaN	11.7517	14.1688	12.5226	12.2312	12.9366	12.9061	NaN	NaN	5	4	4	0	14.2405	13.1673	13.2468	15.3455	15.1848	NaN	11.7517	14.1688	12.6282	12.4855	12.4836	12.4932	NaN	12.2312	13.2428	13.0829	12.4914	12.9292	12.9061	NaN	NaN	NaN	NaN	NaN	6	6	4	4	6	0	4	5
Q9NUJ1	ABHDA_HUMAN	ABHD10	Palmitoyl-protein thioesterase ABHD10, mitochondrial	17.8776	18.3049	18.5444	18.7613	18.7449	17.9647	18.7726	18.2963	18.3571	17.6956	5	5	4	4	17.8035	17.778	17.9112	17.9839	17.9112	18.3049	18.5444	18.7613	18.5553	18.723	18.7195	18.9936	18.7331	17.9647	18.8181	18.671	18.8266	18.7749	18.2963	18.6314	18.2737	18.3556	18.1676	17.6956	6	6	6	4	6	6	5	5
Q8NFV4	ABHDB_HUMAN	ABHD11	sn-1-specific diacylglycerol lipase ABHD11	15.9388	16.7377	16.7027	17.1552	16.2684	16.3583	16.5198	16.9258	16.8188	16.2324	5	5	4	4	15.9615	15.8307	16.1057	15.9225	15.8734	16.7377	16.7027	17.1552	16.1486	16.4111	16.2363	16.4456	16.1003	16.3583	16.7673	16.4729	16.5233	16.3156	16.9258	16.8872	16.8242	16.7589	16.8047	16.2324	6	6	6	4	6	6	5	5
Q8N2K0	ABD12_HUMAN	ABHD12	Lysophosphatidylserine lipase ABHD12	16.3503	17.1554	17.1894	16.2648	17.769	17.3706	18.0961	18.0794	16.8381	17.2072	5	5	4	4	16.284	16.2537	16.3048	16.5286	16.3804	17.1554	17.1894	16.2648	17.744	17.7881	17.6645	17.8301	17.8185	17.3706	17.6042	17.9157	18.2003	18.6643	18.0794	16.8983	16.7025	16.9275	16.8242	17.2072	6	6	6	4	6	6	5	5
Q7L211	ABHDD_HUMAN	ABHD13	Protein ABHD13	15.2806	15.1332	14.8384	15.0067	15.6286	15.1562	15.9499	15.3659	15.2296	15.3679	5	5	4	4	15.2724	15.3011	15.1371	15.3435	15.3486	15.1332	14.8384	15.0067	15.4994	15.4631	15.642	15.8566	15.6818	15.1562	15.932	15.9304	16.0198	15.9176	15.3659	15.3782	15.1592	15.1639	15.2169	15.3679	6	6	6	4	6	6	5	5
Q9BUJ0	ABHEA_HUMAN	ABHD14A	Protein ABHD14A	13.4094	13.6499	13.2804	13.3762	13.7545	13.7143	13.552	13.9199	13.6008	13.4089	5	5	4	3	13.4133	13.3108	13.5041	13.562	13.2566	13.6499	13.2804	13.3762	14.026	13.9116	13.8129	13.7872	13.235	13.7143	13.5341	13.5869	13.4302	13.6569	13.9199	13.92	NaN	13.8057	13.0767	13.4089	6	5	6	3	5	6	3	3
Q96IU4	ABHEB_HUMAN	ABHD14B	Putative protein-lysine deacylase ABHD14B	17.4138	19.2549	18.1138	18.6283	17.0006	17.4745	16.8259	18.6086	17.1028	18.8576	5	5	4	4	17.7413	17.2179	17.7186	17.1337	17.2575	19.2549	18.1138	18.6283	17.3216	16.9017	16.8559	17.1263	16.7976	17.4745	17.3381	16.7826	16.8923	16.2906	18.6086	17.9664	17.388	16.5808	16.4758	18.8576	6	6	6	4	6	6	5	5
O95870	ABHGA_HUMAN	ABHD16A	Phosphatidylserine lipase ABHD16A	16.2818	16.5978	15.996	16.2579	16.9824	16.0162	16.6809	15.9819	16.6009	16.6553	5	5	4	4	16.2614	16.0484	16.2864	16.4395	16.3732	16.5978	15.996	16.2579	17.0052	17.0426	16.8558	16.8932	17.1154	16.0162	16.5453	16.6052	16.6577	16.9155	15.9819	16.9966	16.4819	16.4895	16.4357	16.6553	6	6	6	4	6	6	5	5
Q96GS6	AB17A_HUMAN	ABHD17A	Alpha/beta hydrolase domain-containing protein 17A	14.4178	13.2328	12.9704	13.0965	12.9854	12.4753	13.6003	13.1811	12.9045	NaN	5	5	4	4	14.0785	14.1803	14.3498	14.8235	14.6571	13.2328	12.9704	13.0965	12.8609	12.9838	13.0634	13.0518	12.9671	12.4753	13.6144	13.7571	13.5357	13.4939	13.1811	13.2111	12.7722	12.5922	13.0423	NaN	6	6	6	4	6	6	5	5
Q5VST6	AB17B_HUMAN	ABHD17B	Alpha/beta hydrolase domain-containing protein 17B	14.5628	14.1555	14.3312	14.3013	15.6127	13.9568	15.5187	14.4189	14.5012	14.812	5	5	4	4	14.4902	14.7464	14.5453	14.5509	14.4816	14.1555	14.3312	14.3013	15.4152	15.4097	15.9898	15.8391	15.4099	13.9568	15.513	15.4163	15.5801	15.5653	14.4189	14.3635	14.4403	14.607	14.5938	14.812	6	6	6	4	6	6	5	5
Q6PCB6	AB17C_HUMAN	ABHD17C	Alpha/beta hydrolase domain-containing protein 17C	NaN	NaN	NaN	13.155	NaN	NaN	NaN	NaN	13.8724	NaN	0	2	1	4	NaN	NaN	NaN	NaN	NaN	NaN	NaN	13.155	NaN	13.1993	NaN	NaN	13.3117	NaN	NaN	13.3339	NaN	NaN	NaN	14.1887	13.7637	13.9203	13.6171	NaN	0	0	0	1	1	1	0	5
Q0P651	ABD18_HUMAN	ABHD18	Protein ABHD18	12.5548	NaN	12.8069	12.323	12.449	NaN	12.7446	NaN	NaN	NaN	5	5	4	1	12.2432	12.3737	12.6604	12.5791	12.9178	NaN	12.8069	12.323	12.7161	12.5985	12.4308	12.3334	12.166	NaN	12.7506	12.7025	12.7989	12.7262	NaN	NaN	NaN	11.5099	NaN	NaN	5	5	5	4	6	1	5	4
P08910	ABHD2_HUMAN	ABHD2	Monoacylglycerol lipase ABHD2	13.7965	14.5537	14.8778	13.8603	15.0313	14.2395	14.0849	NaN	14.9496	15.8005	5	5	4	4	14.0696	13.6923	13.5891	13.8268	13.8048	14.5537	14.8778	13.8603	15.1058	15.1088	14.8378	15.2477	14.8562	14.2395	13.5789	13.9054	14.5321	14.3234	NaN	15.4794	14.6626	14.9218	14.7347	15.8005	6	6	5	4	6	6	5	5
Q8WU67	ABHD3_HUMAN	ABHD3	Phospholipase ABHD3	NaN	NaN	12.6744	NaN	NaN	NaN	NaN	NaN	NaN	NaN	0	0	0	0	NaN	NaN	NaN	NaN	NaN	NaN	12.6744	NaN	NaN	NaN	NaN	NaN	NaN	NaN	NaN	NaN	NaN	NaN	NaN	NaN	NaN	NaN	NaN	NaN	0	0	0	0	0	1	3	0
Q8TB40	ABHD4_HUMAN	ABHD4	(Lyso)-N-acylphosphatidylethanolamine lipase	14.6851	14.7461	14.5791	14.2757	15.3627	14.9566	14.5109	14.7673	14.8921	15.3675	5	5	4	4	15.073	14.4542	14.4058	14.6817	14.8108	14.7461	14.5791	14.2757	15.47	15.5847	15.1632	15.3974	15.1981	14.9566	14.2747	14.2282	14.6085	14.9324	14.7673	15.2068	14.6548	14.9575	14.7491	15.3675	6	6	6	4	6	6	5	5
Q8WTS1	ABHD5_HUMAN	ABHD5	1-acylglycerol-3-phosphate O-acyltransferase ABHD5	14.1197	14.3443	14.1174	15.3964	14.1684	14.2734	13.7675	13.9827	13.6741	14.3771	5	5	4	4	14.0514	13.8508	14.0712	14.0345	14.5905	14.3443	14.1174	15.3964	14.3075	14.0792	13.8102	14.2405	14.4046	14.2734	13.5369	13.4923	13.6968	14.3439	13.9827	14.152	13.1812	13.5785	13.7849	14.3771	6	6	6	4	6	6	5	5
Q9BV23	ABHD6_HUMAN	ABHD6	Monoacylglycerol lipase ABHD6	17.301	15.9687	16.6815	16.332	16.4043	16.2786	16.6868	16.6354	17.1088	16.9077	5	5	4	4	17.632	16.7468	16.7223	17.7001	17.7039	15.9687	16.6815	16.332	16.2191	16.5164	16.298	16.4205	16.5677	16.2786	16.6217	16.6502	16.6709	16.8046	16.6354	18.0269	17.1327	16.6006	16.675	16.9077	6	6	6	4	6	6	5	5
Q8IZP0	ABI1_HUMAN	ABI1	Abl interactor 1	16.8061	16.9273	16.3145	16.4911	16.6628	17.0411	16.8565	16.7773	16.9468	17.1485	5	5	4	4	16.7926	16.7469	16.7977	16.8548	16.8387	16.9273	16.3145	16.4911	16.949	16.7217	16.6705	16.6429	16.3299	17.0411	17.0807	16.8211	16.7609	16.7634	16.7773	17.4566	17.0023	16.7728	16.5554	17.1485	6	6	6	4	6	6	5	5
Q9NYB9	ABI2_HUMAN	ABI2	Abl interactor 2	15.6981	15.9917	15.6847	15.1629	15.0067	15.9957	15.4984	16.2152	17.646	16.7215	5	5	4	4	15.8316	15.5032	15.7124	15.7621	15.6813	15.9917	15.6847	15.1629	15.0642	15.1453	14.7907	15.1452	14.8882	15.9957	15.8114	15.4237	15.4048	15.3538	16.2152	17.9156	17.7431	17.6642	17.261	16.7215	6	6	6	4	6	6	5	5
Q9P2A4	ABI3_HUMAN	ABI3	ABI gene family member 3	16.1945	NaN	15.4736	16.9038	NaN	12.7085	NaN	NaN	NaN	NaN	5	0	0	0	16.3013	16.2765	16.2196	16.0762	16.099	NaN	15.4736	16.9038	NaN	NaN	NaN	NaN	NaN	12.7085	NaN	NaN	NaN	NaN	NaN	NaN	NaN	NaN	NaN	NaN	6	6	6	4	6	0	5	5
Q7Z7G0	TARSH_HUMAN	ABI3BP	Target of Nesh-SH3	NaN	14.681	14.0087	12.9804	NaN	12.2856	NaN	13.9557	NaN	13.6235	0	0	0	0	NaN	NaN	NaN	NaN	NaN	14.681	14.0087	12.9804	NaN	NaN	NaN	NaN	NaN	12.2856	NaN	NaN	NaN	NaN	13.9557	NaN	NaN	NaN	NaN	13.6235	0	0	0	0	0	6	5	5
Q9NX38	ABITM_HUMAN	ABITRAM	Protein Abitram	13.4487	13.0359	13.0835	13.8078	NaN	NaN	NaN	NaN	NaN	NaN	4	2	1	0	13.7168	13.4363	13.3404	NaN	13.3014	13.0359	13.0835	13.8078	NaN	13.0994	13.2735	NaN	NaN	NaN	NaN	NaN	13.2623	NaN	NaN	NaN	NaN	NaN	NaN	NaN	5	6	6	1	4	5	3	4
P00519	ABL1_HUMAN	ABL1	Tyrosine-protein kinase ABL1	14.9725	14.7935	14.3255	14.8602	14.9157	15.2459	14.8873	15.6841	15.1217	15.3964	5	5	4	4	15.0938	14.7367	14.883	15.0252	15.1239	14.7935	14.3255	14.8602	14.9408	14.8489	14.9822	15.0195	14.7872	15.2459	15.107	14.8597	14.8715	14.711	15.6841	15.3346	15.3901	14.8495	14.9124	15.3964	6	6	6	4	6	6	5	5
P42684	ABL2_HUMAN	ABL2	Tyrosine-protein kinase ABL2	14.5822	13.3191	13.9563	14.366	14.5105	14.689	14.7609	15.0211	14.7646	15.7711	5	5	4	4	14.6507	14.5165	14.6108	14.5245	14.6083	13.3191	13.9563	14.366	15.1259	15.1352	14.1275	14.1612	14.0029	14.689	14.3514	14.663	15.0397	14.9893	15.0211	14.5695	14.8934	14.8046	14.7909	15.7711	6	6	6	4	6	6	5	5
O14639	ABLM1_HUMAN	ABLIM1	Actin-binding LIM protein 1	16.5301	13.8766	12.3646	17.0914	17.138	14.892	17.6843	14.1534	17.4871	18.2935	5	5	4	4	16.6417	16.0466	16.1596	16.7505	17.0522	13.8766	12.3646	17.0914	17.1007	17.117	16.8977	16.9254	17.6491	14.892	17.5615	17.7284	17.9594	17.488	14.1534	17.6293	17.5915	17.4159	17.3116	18.2935	6	6	6	4	6	6	5	5
Q6H8Q1	ABLM2_HUMAN	ABLIM2	Actin-binding LIM protein 2	NaN	NaN	14.714	NaN	NaN	14.2013	NaN	NaN	NaN	14.024	1	0	2	1	NaN	13.5937	NaN	NaN	NaN	NaN	14.714	NaN	NaN	NaN	NaN	NaN	NaN	14.2013	14.6095	14.6892	NaN	NaN	NaN	13.5018	NaN	NaN	NaN	14.024	0	3	1	1	1	2	4	0
O94929	ABLM3_HUMAN	ABLIM3	Actin-binding LIM protein 3	13.9069	16.338	16.1261	15.2754	13.9769	14.5229	NaN	15.9352	NaN	NaN	5	5	1	0	14.113	13.9976	14.2167	13.9284	13.279	16.338	16.1261	15.2754	14.0604	14.4875	13.1717	14.347	13.818	14.5229	NaN	NaN	NaN	13.3933	15.9352	NaN	NaN	NaN	NaN	NaN	6	6	6	4	6	6	5	5
Q12979	ABR_HUMAN	ABR	Active breakpoint cluster region-related protein	15.8741	16.7389	16.4616	16.3646	15.3597	16.1926	15.5144	16.6419	16.9382	16.8312	5	5	4	4	16.0032	15.8493	16.3192	15.5025	15.6962	16.7389	16.4616	16.3646	15.5899	15.3982	15.062	15.4409	15.3075	16.1926	15.8924	15.5041	15.4677	15.1935	16.6419	17.4836	17.0851	16.5596	16.6246	16.8312	6	6	6	4	6	6	5	5
Q9P1F3	ABRAL_HUMAN	ABRACL	Costars family protein ABRACL	19.9705	18.1292	17.6078	19.8504	17.5998	17.6846	18.4055	19.1483	18.2742	18.3418	5	5	4	4	20.31	19.9427	20.3363	19.4743	19.7894	18.1292	17.6078	19.8504	17.7726	17.6163	17.5955	17.4604	17.5542	17.6846	18.9705	18.0746	18.484	18.0929	19.1483	17.8447	18.5071	18.1737	18.5712	18.3418	6	6	6	4	6	6	5	5
Q6UWZ7	ABRX1_HUMAN	ABRAXAS1	BRCA1-A complex subunit Abraxas 1	15.2774	14.6493	15.4275	15.5053	14.241	14.4958	14.3807	14.444	14.6889	14.5123	5	5	4	4	15.2109	15.0472	15.0079	15.4634	15.6576	14.6493	15.4275	15.5053	14.1149	14.1062	14.385	14.2767	14.3223	14.4958	14.5366	14.3878	14.4265	14.1719	14.444	14.7215	14.7731	14.634	14.6271	14.5123	6	6	6	4	6	6	5	5
Q15018	ABRX2_HUMAN	ABRAXAS2	BRISC complex subunit Abraxas 2	16.5532	16.8055	16.4109	16.5303	15.9093	16.7148	16.3973	17.1368	17.1944	17.3085	5	5	4	4	16.6768	16.4344	16.5264	16.58	16.5484	16.8055	16.4109	16.5303	16.2216	16.029	15.9464	15.8122	15.5371	16.7148	16.7111	16.3665	16.4289	16.0828	17.1368	17.5573	17.2994	16.9741	16.9469	17.3085	6	6	6	4	6	6	5	5
Q9ULW3	ABT1_HUMAN	ABT1	Activator of basal transcription 1	14.7074	14.4932	15.4416	14.5021	14.7351	14.5983	14.9938	14.1055	14.2014	14.3839	5	5	4	4	14.6192	14.9867	14.7056	14.667	14.5585	14.4932	15.4416	14.5021	14.7898	14.7593	14.9617	14.5717	14.5931	14.5983	14.5525	15.0685	15.2424	15.1118	14.1055	13.7054	13.85	14.6755	14.5748	14.3839	6	6	6	4	6	6	5	5
Q969K4	ABTB1_HUMAN	ABTB1	Ankyrin repeat and BTB/POZ domain-containing protein 1	NaN	NaN	12.2209	NaN	NaN	12.8649	NaN	NaN	NaN	NaN	1	0	0	0	NaN	NaN	NaN	NaN	11.8166	NaN	12.2209	NaN	NaN	NaN	NaN	NaN	NaN	12.8649	NaN	NaN	NaN	NaN	NaN	NaN	NaN	NaN	NaN	NaN	0	0	1	1	3	1	3	1
Q8N961	ABTB2_HUMAN	ABTB2	Ankyrin repeat and BTB/POZ domain-containing protein 2	13.1376	NaN	NaN	NaN	NaN	NaN	NaN	NaN	NaN	13.5117	4	0	0	2	12.8721	13.083	13.4222	13.1732	NaN	NaN	NaN	NaN	NaN	NaN	NaN	NaN	NaN	NaN	NaN	NaN	NaN	NaN	NaN	NaN	NaN	12.9517	13.7366	13.5117	4	4	6	3	2	0	1	0
A6QL63	ABTB3_HUMAN	ABTB3	Ankyrin repeat and BTB/POZ domain-containing protein 3	12.5695	NaN	NaN	NaN	NaN	NaN	13.4662	13.4423	15.7782	NaN	4	1	4	4	12.4993	12.7305	12.9623	NaN	12.0858	NaN	NaN	NaN	12.5781	NaN	NaN	NaN	NaN	NaN	13.6638	13.6039	13.3553	13.2418	13.4423	16.7478	16.1187	15.2457	15.0009	NaN	4	6	6	1	5	0	0	0
P09110	THIK_HUMAN	ACAA1	3-ketoacyl-CoA thiolase, peroxisomal	17.9801	19.0739	18.2605	18.6515	19.5615	18.7312	18.5598	18.2986	18.1471	18.9864	5	5	4	4	17.961	17.6554	17.7834	18.3587	18.1422	19.0739	18.2605	18.6515	19.5862	19.6912	19.4631	19.5097	19.5574	18.7312	18.6622	18.537	18.5245	18.5157	18.2986	18.5784	17.8625	18.1133	18.0343	18.9864	6	6	6	4	6	6	5	5
P42765	THIM_HUMAN	ACAA2	3-ketoacyl-CoA thiolase, mitochondrial	19.6447	19.5338	19.7984	19.4684	20.2126	19.1469	20.4276	18.8432	18.6117	19.7564	5	5	4	4	19.6382	19.4359	19.5765	19.7693	19.8036	19.5338	19.7984	19.4684	20.1772	20.1603	20.1753	20.3527	20.1977	19.1469	20.4984	20.4054	20.5326	20.2741	18.8432	19.2803	19.0359	18.0262	18.1044	19.7564	6	6	6	4	6	6	5	5
Q13085	ACACA_HUMAN	ACACA	Acetyl-CoA carboxylase 1	17.1692	17.0818	16.9439	16.498	15.0875	16.7676	16.1647	17.3385	16.8814	16.6824	5	5	4	4	17.4377	17.3735	17.2888	17.0062	16.7399	17.0818	16.9439	16.498	15.3434	15.3985	15.1459	15.0543	14.4953	16.7676	16.7722	16.0488	16.2925	15.5455	17.3385	16.484	16.9166	17.0184	17.1067	16.6824	6	6	6	4	6	6	5	5
O00763	ACACB_HUMAN	ACACB	Acetyl-CoA carboxylase 2	13.1332	13.3865	13.1319	12.5105	NaN	12.4903	12.8512	12.6244	13.0331	13.4371	5	2	3	4	13.3899	13.2505	13.3269	12.8753	12.8233	13.3865	13.1319	12.5105	12.2924	12.501	NaN	NaN	NaN	12.4903	NaN	12.9164	13.0406	12.5965	12.6244	12.6712	12.9553	13.2133	13.2927	13.4371	6	6	6	4	6	6	5	5
Q6JQN1	ACD10_HUMAN	ACAD10	Acyl-CoA dehydrogenase family member 10	15.2982	16.1213	15.5544	15.9636	16.4394	15.4334	16.433	15.497	15.5227	15.0391	5	5	4	4	15.0009	14.9003	15.4775	15.4924	15.6201	16.1213	15.5544	15.9636	16.1497	16.4972	16.4386	16.7473	16.3639	15.4334	16.1897	16.469	16.448	16.6254	15.497	15.8265	15.7699	15.2613	15.2331	15.0391	6	6	6	4	6	6	5	5
Q709F0	ACD11_HUMAN	ACAD11	Acyl-CoA dehydrogenase family member 11	15.318	15.6274	15.7609	15.6057	16.2783	15.5702	16.2237	15.9722	16.7728	16.4432	5	5	4	4	15.3535	15.3136	15.4263	15.2441	15.2527	15.6274	15.7609	15.6057	16.2274	16.2754	16.2383	16.2845	16.3662	15.5702	16.0349	16.1266	16.322	16.4112	15.9722	16.5819	16.5093	16.9682	17.0315	16.4432	6	6	6	4	6	6	5	5
Q9UKU7	ACAD8_HUMAN	ACAD8	Isobutyryl-CoA dehydrogenase, mitochondrial	16.9403	17.1756	17.0026	17.4336	17.5697	16.4095	17.3246	16.1857	17.4259	17.5015	5	5	4	4	16.7341	16.5264	16.7818	17.2087	17.4507	17.1756	17.0026	17.4336	17.4599	17.624	17.4452	17.633	17.6861	16.4095	17.3594	17.4922	17.3484	17.0983	16.1857	18.1649	17.3848	17.1818	16.9721	17.5015	6	6	6	4	6	6	5	5
Q9H845	ACAD9_HUMAN	ACAD9	Complex I assembly factor ACAD9, mitochondrial	17.4362	16.949	18.4122	17.9092	17.891	17.7032	18.0807	17.5556	17.3171	17.2807	5	5	4	4	17.3151	17.4191	17.3791	17.4537	17.6138	16.949	18.4122	17.9092	17.6459	18.0046	17.7896	18.0665	17.9483	17.7032	18.0256	18.1062	18.1566	18.0343	17.5556	17.5662	17.3057	17.2224	17.174	17.2807	6	6	6	4	6	6	5	5
P28330	ACADL_HUMAN	ACADL	Long-chain specific acyl-CoA dehydrogenase, mitochondrial	NaN	NaN	NaN	NaN	NaN	NaN	NaN	NaN	NaN	NaN	0	1	1	0	NaN	NaN	NaN	NaN	NaN	NaN	NaN	NaN	NaN	NaN	NaN	NaN	14.5654	NaN	13.067	NaN	NaN	NaN	NaN	NaN	NaN	NaN	NaN	NaN	0	0	0	0	0	0	0	0
P11310	ACADM_HUMAN	ACADM	Medium-chain specific acyl-CoA dehydrogenase, mitochondrial	16.6014	15.639	17.328	16.2612	17.1287	17.2476	17.7377	16.4053	17.2165	17.3304	5	5	4	4	16.6191	16.6988	16.1822	16.5439	16.9628	15.639	17.328	16.2612	17.0586	17.184	17.1595	17.1917	17.0495	17.2476	17.7041	17.8497	17.8204	17.5768	16.4053	17.5013	17.2405	17.078	17.0462	17.3304	6	6	6	4	6	6	5	5
P16219	ACADS_HUMAN	ACADS	Short-chain specific acyl-CoA dehydrogenase, mitochondrial	15.1762	15.3619	17.7275	16.5615	15.3698	15.8335	16.2785	14.8635	NaN	16.1631	5	5	4	2	14.6553	15.014	15.3529	15.1036	15.7552	15.3619	17.7275	16.5615	15.1189	15.4193	15.3677	15.6297	15.3135	15.8335	16.4173	16.4751	16.4298	15.7918	14.8635	12.9859	13.084	NaN	NaN	16.1631	6	6	6	4	6	6	5	5
P45954	ACDSB_HUMAN	ACADSB	Short/branched chain specific acyl-CoA dehydrogenase, mitochondrial	16.074	15.7263	16.0757	16.3441	17.0894	16.5505	17.1012	16.1525	16.5422	16.4438	5	5	4	4	15.9991	15.9895	16.2383	15.9729	16.1702	15.7263	16.0757	16.3441	17.1631	17.25	17.017	17.1621	16.8546	16.5505	16.9615	17.1945	17.189	17.06	16.1525	16.9746	16.5903	16.3007	16.3031	16.4438	6	6	6	4	6	6	5	5
P49748	ACADV_HUMAN	ACADVL	Very long-chain specific acyl-CoA dehydrogenase, mitochondrial	17.9702	18.1784	18.9811	18.1802	19.3366	18.7253	18.7911	18.9354	18.5717	19.1725	5	5	4	4	17.8163	17.9766	18.128	17.65	18.2804	18.1784	18.9811	18.1802	19.1833	19.3636	19.076	19.4281	19.6323	18.7253	18.399	18.6994	18.8928	19.1733	18.9354	19.2491	18.6643	18.1851	18.1881	19.1725	6	6	6	4	6	6	5	5
Q15057	ACAP2_HUMAN	ACAP2	Arf-GAP with coiled-coil, ANK repeat and PH domain-containing protein 2	16.1116	16.3233	16.2056	15.7902	15.0145	16.0068	15.3762	16.7357	15.9465	15.9903	5	5	4	4	16.3101	15.9331	16.2291	16.0628	16.0229	16.3233	16.2056	15.7902	15.3685	15.1411	14.9698	14.9433	14.6497	16.0068	15.9684	15.2853	15.4407	14.8105	16.7357	16.2184	16.0426	15.7469	15.7779	15.9903	6	6	6	4	6	6	5	5
Q96P50	ACAP3_HUMAN	ACAP3	Arf-GAP with coiled-coil, ANK repeat and PH domain-containing protein 3	12.7556	13.2361	NaN	NaN	12.9433	13.7759	NaN	14.4796	13.3696	13.5598	4	5	1	4	12.7392	12.3135	13.2955	NaN	12.6741	13.2361	NaN	NaN	13.1648	12.7737	13.0193	12.8423	12.9165	13.7759	13.4861	NaN	NaN	NaN	14.4796	13.8224	13.779	12.9689	12.9081	13.5598	5	3	6	1	6	6	1	1
P24752	THIL_HUMAN	ACAT1	Acetyl-CoA acetyltransferase, mitochondrial	19.6189	19.8604	20.1429	20.4578	20.0251	19.9269	19.9961	19.813	19.3025	19.1445	5	5	4	4	19.5038	19.3477	19.749	19.8273	19.6664	19.8604	20.1429	20.4578	19.8114	20.2122	20.0389	20.1911	19.8718	19.9269	19.9555	20.0232	20.0307	19.9749	19.813	19.6919	19.3056	19.083	19.1293	19.1445	6	6	6	4	6	6	5	5
Q9BWD1	THIC_HUMAN	ACAT2	Acetyl-CoA acetyltransferase, cytosolic	18.3275	18.4145	19.2012	18.2697	15.8154	18.2653	16.4336	18.7858	19.297	19.64	5	5	4	4	18.6065	18.2828	18.4057	18.2802	18.0624	18.4145	19.2012	18.2697	16.3553	16.4059	15.5388	15.5404	15.2369	18.2653	17.0146	16.1784	16.4704	16.071	18.7858	19.159	19.0434	19.5094	19.476	19.64	6	6	6	4	6	6	5	5
Q9H3P7	GCP60_HUMAN	ACBD3	Golgi resident protein GCP60	17.7779	18.5971	17.5768	17.9372	18.5554	18.2625	18.3517	18.6712	17.6976	18.1614	5	5	4	4	17.7886	17.739	17.7785	17.8411	17.7424	18.5971	17.5768	17.9372	18.587	18.5815	18.5343	18.6746	18.3995	18.2625	18.2316	18.275	18.401	18.4991	18.6712	17.833	17.997	17.381	17.5795	18.1614	6	6	6	4	6	6	5	5
Q5T8D3	ACBD5_HUMAN	ACBD5	Acyl-CoA-binding domain-containing protein 5	16.3034	16.3498	17.0762	16.3153	17.0766	16.801	17.2365	16.8576	16.6214	17.0091	5	5	4	4	16.1912	16.202	16.3977	16.4126	16.3133	16.3498	17.0762	16.3153	17.1984	17.1771	16.9461	17.0041	17.0574	16.801	17.1092	17.1052	17.382	17.3497	16.8576	16.838	16.2742	16.7074	16.6661	17.0091	6	6	6	4	6	6	5	5
Q9BR61	ACBD6_HUMAN	ACBD6	Acyl-CoA-binding domain-containing protein 6	14.3539	14.3704	14.5213	15.0981	13.5572	14.0583	13.9251	14.9923	15.4655	14.6412	5	5	4	4	14.5436	14.5569	14.4355	14.0355	14.1982	14.3704	14.5213	15.0981	13.9403	13.6476	13.2662	13.5375	13.3945	14.0583	14.5044	13.7363	14.0533	13.4063	14.9923	15.5043	15.4218	15.5332	15.4028	14.6412	6	6	6	4	6	6	5	5
Q8N6N7	ACBD7_HUMAN	ACBD7	Acyl-CoA-binding domain-containing protein 7	NaN	NaN	NaN	NaN	NaN	NaN	NaN	NaN	15.2259	14.492	0	0	0	4	NaN	NaN	NaN	NaN	NaN	NaN	NaN	NaN	NaN	NaN	NaN	NaN	NaN	NaN	NaN	NaN	NaN	NaN	NaN	15.2899	15.1391	15.1789	15.2956	14.492	0	0	0	0	0	0	0	0
Q96AP0	ACD_HUMAN	ACD	Adrenocortical dysplasia protein homolog	13.4763	13.3401	14.1964	13.8271	NaN	13.4917	NaN	13.6158	13.9513	NaN	5	0	0	4	13.2325	13.9178	13.1484	13.6455	13.437	13.3401	14.1964	13.8271	NaN	NaN	NaN	NaN	NaN	13.4917	NaN	NaN	NaN	NaN	13.6158	13.8297	13.448	14.3486	14.1791	NaN	6	6	6	4	6	3	5	5
P12821	ACE_HUMAN	ACE	Angiotensin-converting enzyme	16.7177	15.2604	NaN	18.5232	14.0794	13.7678	15.706	14.0885	NaN	NaN	5	5	4	2	15.5831	15.3752	18.3066	17.1012	17.2223	15.2604	NaN	18.5232	14.3012	14.2029	14.0845	13.8647	13.9435	13.7678	15.8371	15.8641	15.5566	15.5663	14.0885	14.9916	13.3685	NaN	NaN	NaN	6	6	6	4	6	6	0	5
Q9BYF1	ACE2_HUMAN	ACE2	Angiotensin-converting enzyme 2	NaN	NaN	NaN	NaN	13.4843	NaN	13.5941	NaN	NaN	NaN	0	5	4	0	NaN	NaN	NaN	NaN	NaN	NaN	NaN	NaN	14.0857	13.6522	13.1466	12.9812	13.556	NaN	14.1908	14.1372	14.0119	12.0365	NaN	NaN	NaN	NaN	NaN	NaN	0	0	0	0	0	0	0	0
P22303	ACES_HUMAN	ACHE	Acetylcholinesterase	NaN	NaN	NaN	NaN	13.467	NaN	13.9405	NaN	13.7008	13.2458	0	5	4	4	NaN	NaN	NaN	NaN	NaN	NaN	NaN	NaN	13.3316	13.4145	13.3003	13.4249	13.8637	NaN	13.9219	13.8203	14.2181	13.8019	NaN	12.8663	13.3928	14.1829	14.3611	13.2458	0	0	0	0	0	0	0	0
Q9UKV3	ACINU_HUMAN	ACIN1	Apoptotic chromatin condensation inducer in the nucleus	17.4713	17.3433	17.6514	17.7943	17.4104	16.9319	16.9945	16.5617	17.237	16.7986	5	5	4	4	17.2101	17.3059	17.4201	17.7646	17.6559	17.3433	17.6514	17.7943	17.4538	17.462	17.2249	17.4219	17.4894	16.9319	16.9973	17.0339	16.8785	17.0685	16.5617	17.2407	16.9813	17.4669	17.259	16.7986	6	6	6	4	6	6	5	5
P25106	ACKR3_HUMAN	ACKR3	Atypical chemokine receptor 3	15.8442	NaN	NaN	13.1701	NaN	13.6959	13.6415	NaN	13.0487	15.0731	5	0	3	3	15.3385	15.0591	16.4187	16.6012	15.8032	NaN	NaN	13.1701	NaN	NaN	NaN	NaN	NaN	13.6959	14.1779	NaN	13.1682	13.5783	NaN	NaN	12.867	12.9339	13.3451	15.0731	6	6	6	4	6	0	0	4
P53396	ACLY_HUMAN	ACLY	ATP-citrate synthase	20.4547	20.6764	20.2334	20.0348	19.2118	20.2552	18.7443	20.8716	19.6936	19.9463	5	5	4	4	20.7157	20.4638	20.5432	20.4017	20.1491	20.6764	20.2334	20.0348	19.6286	19.5411	18.9956	19.1335	18.7601	20.2552	19.1201	18.6515	18.8126	18.393	20.8716	18.3595	19.6035	20.39	20.4214	19.9463	6	6	6	4	6	6	5	5
P21399	ACOHC_HUMAN	ACO1	Cytoplasmic aconitate hydratase	17.8122	18.4363	19.1021	18.6491	16.7478	18.2603	16.5981	18.8147	17.1074	16.5497	5	5	4	4	18.0165	18.0939	18.0846	17.4706	17.3955	18.4363	19.1021	18.6491	17.065	17.0493	16.7441	16.5875	16.293	18.2603	16.9283	16.3299	16.6195	16.5147	18.8147	17.347	16.9827	17.0461	17.0538	16.5497	6	6	6	4	6	6	5	5
Q99798	ACON_HUMAN	ACO2	Aconitate hydratase, mitochondrial	19.0494	19.2831	18.9279	19.3892	19.9281	18.7015	19.6449	18.9031	19.4147	19.2236	5	5	4	4	18.9501	18.7796	18.9671	19.3019	19.2483	19.2831	18.9279	19.3892	19.941	20.0993	19.6809	19.9205	19.9987	18.7015	19.5636	19.605	19.6146	19.7964	18.9031	20.0262	19.5259	19.0817	19.0248	19.2236	6	6	6	4	6	6	5	5
Q86TX2	ACOT1_HUMAN	ACOT1	Acyl-coenzyme A thioesterase 1	16.1652	18.4179	16.7831	16.9322	18.5057	17.406	17.8696	16.7857	15.0186	17.4388	5	5	4	4	16.1777	15.9454	16.3171	16.1385	16.2473	18.4179	16.7831	16.9322	18.5026	18.5157	18.4886	18.52	18.5015	17.406	17.7829	18.0142	17.974	17.7072	16.7857	15.9016	15.8668	14.1139	14.1923	17.4388	6	6	6	4	6	6	5	5
Q8WXI4	ACO11_HUMAN	ACOT11	Acyl-coenzyme A thioesterase 11	14.9809	NaN	NaN	14.0866	12.5579	NaN	13.0143	NaN	NaN	NaN	5	3	3	0	15.0941	15.3311	15.0626	14.5844	14.8322	NaN	NaN	14.0866	13.0316	NaN	12.2701	12.3722	NaN	NaN	13.3434	12.6136	13.0859	NaN	NaN	NaN	NaN	NaN	NaN	NaN	6	6	6	4	6	0	2	5
Q9NPJ3	ACO13_HUMAN	ACOT13	Acyl-coenzyme A thioesterase 13	17.963	18.2989	17.7335	18.7148	18.8974	17.2304	18.9865	17.2967	17.8471	18.1708	5	5	4	4	17.8504	17.6471	18.1535	18.1086	18.0552	18.2989	17.7335	18.7148	18.7097	18.8483	18.951	18.9962	18.9819	17.2304	19.0015	18.9454	19.0131	18.986	17.2967	18.1551	17.9401	17.6959	17.5973	18.1708	6	6	6	4	6	6	5	5
P49753	ACOT2_HUMAN	ACOT2	Acyl-coenzyme A thioesterase 2, mitochondrial	14.1518	15.6943	15.2445	15.4501	16.105	15.4811	15.5098	14.8315	NaN	15.6038	5	5	4	2	13.9597	13.7343	14.1767	14.3568	14.5314	15.6943	15.2445	15.4501	15.8066	16.1187	16.3458	16.1886	16.0655	15.4811	15.373	15.6928	15.7951	15.1782	14.8315	14.0608	14.0833	NaN	NaN	15.6038	6	6	6	4	6	6	5	5
O00154	BACH_HUMAN	ACOT7	Cytosolic acyl coenzyme A thioester hydrolase	19.6897	18.9481	19.5746	18.5627	18.556	18.8903	18.2984	19.6812	19.4088	19.6492	5	5	4	4	19.8387	19.766	19.8687	19.5343	19.4409	18.9481	19.5746	18.5627	19.0782	18.9181	18.1662	18.2148	18.4028	18.8903	18.3314	18.1936	18.3501	18.3185	19.6812	19.212	19.3742	19.5432	19.5056	19.6492	6	6	6	4	6	6	5	5
O14734	ACOT8_HUMAN	ACOT8	Acyl-coenzyme A thioesterase 8	15.6859	17.1302	16.5647	16.6154	17.635	16.9324	16.8219	16.8489	16.5838	17.156	5	5	4	4	15.8534	15.6303	15.585	15.6869	15.6739	17.1302	16.5647	16.6154	17.7817	17.6924	17.5632	17.5467	17.5911	16.9324	16.6822	16.6533	16.9933	16.9588	16.8489	16.6424	16.6061	16.4669	16.62	17.156	6	6	6	4	6	6	5	5
Q9Y305	ACOT9_HUMAN	ACOT9	Acyl-coenzyme A thioesterase 9, mitochondrial	20.2393	20.0134	19.9036	20.3394	20.1104	19.8604	19.9324	19.8674	18.9074	19.2924	5	5	4	4	20.0884	19.9901	20.3208	20.4443	20.353	20.0134	19.9036	20.3394	20.0686	20.232	19.9628	20.1759	20.1126	19.8604	19.7986	19.8569	19.9731	20.1011	19.8674	19.0161	18.9047	18.7951	18.9136	19.2924	6	6	6	4	6	6	5	5
Q15067	ACOX1_HUMAN	ACOX1	Peroxisomal acyl-coenzyme A oxidase 1	17.1668	18.0532	16.8982	18.189	17.468	17.1201	17.3758	17.0214	17.7745	17.8241	5	5	4	4	16.983	16.9138	17.3454	17.4598	17.1318	18.0532	16.8982	18.189	17.5741	17.474	17.2566	17.5553	17.48	17.1201	17.28	17.2886	17.4076	17.5269	17.0214	17.7881	17.5674	17.8802	17.8621	17.8241	6	6	6	4	6	6	5	5
Q99424	ACOX2_HUMAN	ACOX2	Peroxisomal acyl-coenzyme A oxidase 2	NaN	13.6095	NaN	NaN	NaN	13.7954	14.8084	13.9452	NaN	13.7816	0	2	4	2	NaN	NaN	NaN	NaN	NaN	13.6095	NaN	NaN	NaN	NaN	12.9814	12.4612	NaN	13.7954	15.2453	14.8658	14.9351	14.1876	13.9452	14.9349	13.755	NaN	NaN	13.7816	0	0	0	0	0	6	0	0
O15254	ACOX3_HUMAN	ACOX3	Peroxisomal acyl-coenzyme A oxidase 3	17.0615	16.7765	15.3229	17.3079	18.1654	16.8985	17.5665	16.0448	17.1509	17.7794	5	5	4	4	17.0164	16.9235	17.0328	17.175	17.16	16.7765	15.3229	17.3079	18.0463	18.0939	17.9084	18.1661	18.6122	16.8985	17.4629	17.5878	17.634	17.5813	16.0448	17.302	17.1543	17.0334	17.1138	17.7794	6	6	6	4	6	6	5	5
P24666	PPAC_HUMAN	ACP1	Low molecular weight phosphotyrosine protein phosphatase	17.691	17.6414	17.5275	17.9061	16.6459	17.4859	17.4543	18.6646	19.0173	18.2973	5	5	4	4	17.8498	17.6938	17.7938	17.6052	17.5123	17.6414	17.5275	17.9061	16.9313	16.7708	16.4903	16.5004	16.5364	17.4859	17.8615	17.4381	17.4291	17.0886	18.6646	19.0152	19.0662	19.042	18.9459	18.2973	6	6	6	4	6	6	5	5
P11117	PPAL_HUMAN	ACP2	Lysosomal acid phosphatase	17.0445	17.6789	16.7483	17.4286	18.2279	17.8236	18.2244	16.8341	17.8667	18.5025	5	5	4	4	16.986	16.5616	16.6663	17.4883	17.5206	17.6789	16.7483	17.4286	18.0547	18.0208	18.2115	18.4031	18.4495	17.8236	18.0446	18.2052	18.2449	18.4031	16.8341	18.3238	17.8758	17.5754	17.6918	18.5025	6	6	6	4	6	6	5	5
P15309	PPAP_HUMAN	ACP3	Prostatic acid phosphatase	NaN	NaN	NaN	NaN	NaN	NaN	16.8433	NaN	NaN	NaN	0	2	4	0	NaN	NaN	NaN	NaN	NaN	NaN	NaN	NaN	NaN	NaN	13.9041	13.6101	NaN	NaN	17.594	17.3086	16.6351	15.8355	NaN	NaN	NaN	NaN	NaN	NaN	0	0	0	0	0	0	0	0
P13686	PPA5_HUMAN	ACP5	Tartrate-resistant acid phosphatase type 5	NaN	NaN	NaN	NaN	NaN	NaN	14.2182	NaN	NaN	NaN	0	0	3	0	NaN	NaN	NaN	NaN	NaN	NaN	NaN	NaN	NaN	NaN	NaN	NaN	NaN	NaN	NaN	14.0438	14.3157	14.295	NaN	NaN	NaN	NaN	NaN	NaN	0	0	0	0	0	0	0	0
Q9NPH0	PPA6_HUMAN	ACP6	Lysophosphatidic acid phosphatase type 6	15.5197	14.964	15.796	15.3524	15.4736	14.4514	14.9481	14.252	14.9333	15.0281	5	5	4	4	15.5223	15.2366	15.4407	15.6002	15.7985	14.964	15.796	15.3524	15.327	15.5047	15.4667	15.6515	15.4182	14.4514	14.8826	14.9022	15.0659	14.9417	14.252	15.2699	15.1636	14.7113	14.5882	15.0281	6	6	6	4	6	6	5	5
Q96CM8	ACSF2_HUMAN	ACSF2	Medium-chain acyl-CoA ligase ACSF2, mitochondrial	15.9684	18.1571	18.0928	18.3193	18.4402	16.6928	18.6749	16.4929	15.5244	16.9516	5	5	4	4	15.5604	15.1663	16.4288	16.2553	16.4311	18.1571	18.0928	18.3193	18.0118	18.5337	18.6231	18.7992	18.2331	16.6928	18.5542	18.6921	18.7161	18.737	16.4929	16.1665	15.813	14.9741	15.1439	16.9516	6	6	6	4	6	6	5	5
Q4G176	ACSF3_HUMAN	ACSF3	Malonate--CoA ligase ACSF3, mitochondrial	16.4895	16.1659	15.7024	16.8989	16.326	15.6602	16.3162	15.57	15.418	15.9162	5	5	4	4	16.3582	16.2111	16.6379	16.5712	16.6692	16.1659	15.7024	16.8989	16.092	16.2923	16.2727	16.5887	16.3842	15.6602	16.5025	16.3309	16.3898	16.0415	15.57	15.6674	15.551	15.216	15.2377	15.9162	6	6	6	4	6	6	5	5
P33121	ACSL1_HUMAN	ACSL1	Long-chain-fatty-acid--CoA ligase 1	14.6834	17.4431	16.057	16.6308	16.402	16.6588	16.6296	17.0896	16.3579	17.5467	5	5	4	4	14.5287	14.7293	15.1876	14.4807	14.4905	17.4431	16.057	16.6308	16.5665	16.6666	16.1961	16.3291	16.2516	16.6588	16.3709	16.4282	16.7236	16.9957	17.0896	16.7098	16.4611	16.1502	16.1103	17.5467	6	6	6	4	6	6	5	5
O95573	ACSL3_HUMAN	ACSL3	Fatty acid CoA ligase Acsl3	19.3896	19.2762	19.957	19.0248	19.0943	19.028	18.6817	19.392	18.2892	19.356	5	5	4	4	19.4488	19.3952	19.1924	19.495	19.4168	19.2762	19.957	19.0248	18.9856	19.0712	19.0801	19.208	19.1268	19.028	18.941	18.6191	18.4991	18.6676	19.392	17.7154	18.1689	18.5732	18.6994	19.356	6	6	6	4	6	6	5	5
O60488	ACSL4_HUMAN	ACSL4	Long-chain-fatty-acid--CoA ligase 4	20.9839	20.4244	21.1866	20.263	20.6492	20.1984	20.2329	20.3332	19.6031	19.5965	5	5	4	4	21.0984	21.3577	20.942	20.8565	20.665	20.4244	21.1866	20.263	20.8904	20.9633	20.3321	20.4788	20.5813	20.1984	20.0953	20.1232	20.2047	20.5083	20.3332	18.688	19.5358	19.9429	20.2458	19.5965	6	6	6	4	6	6	5	5
Q9ULC5	ACSL5_HUMAN	ACSL5	Long-chain-fatty-acid--CoA ligase 5	12.7372	NaN	15.5128	12.9625	NaN	NaN	NaN	NaN	NaN	NaN	3	0	0	0	12.7652	12.4134	NaN	13.033	NaN	NaN	15.5128	12.9625	NaN	NaN	NaN	NaN	NaN	NaN	NaN	NaN	NaN	NaN	NaN	NaN	NaN	NaN	NaN	NaN	4	4	2	4	2	1	5	5
Q9NUB1	ACS2L_HUMAN	ACSS1	Acetyl-coenzyme A synthetase 2-like, mitochondrial	15.0902	13.496	13.5803	16.2883	NaN	14.0597	NaN	NaN	14.6938	14.1695	5	0	2	4	14.4558	14.4216	15.5594	15.5212	15.493	13.496	13.5803	16.2883	NaN	NaN	NaN	NaN	NaN	14.0597	12.7188	11.7128	NaN	NaN	NaN	16.7161	14.9325	13.9439	13.1828	14.1695	6	6	6	4	6	6	5	5
Q9NR19	ACSA_HUMAN	ACSS2	Acetyl-coenzyme A synthetase, cytoplasmic	17.6696	17.2643	17.7445	17.2606	15.3232	16.6438	15.4609	17.3793	18.3588	17.6985	5	5	4	4	17.9912	17.3685	17.8502	17.6102	17.528	17.2643	17.7445	17.2606	15.6093	15.485	15.0468	15.1981	15.277	16.6438	16.3232	15.3932	15.5308	14.5962	17.3793	17.7674	18.005	18.8724	18.7907	17.6985	6	6	6	4	6	6	5	5
Q9H6R3	ACSS3_HUMAN	ACSS3	Acyl-CoA synthetase short-chain family member 3, mitochondrial	14.2429	15.8321	NaN	NaN	15.3411	14.1711	17.087	13.5334	16.1718	16.712	5	5	4	4	14.259	13.6265	14.0944	14.5323	14.7025	15.8321	NaN	NaN	14.8778	14.9429	15.7283	15.4876	15.6691	14.1711	17.2355	17.1131	17.071	16.9282	13.5334	16.773	16.3704	15.7295	15.8144	16.712	6	6	6	4	6	6	0	1
P68133	ACTS_HUMAN	ACTA1	Actin, alpha skeletal muscle	22.972	23.4802	22.639	22.9171	23.7115	23.2671	23.4752	23.0332	23.505	23.8332	5	5	4	4	23.1178	22.8828	22.9133	23.017	22.9294	23.4802	22.639	22.9171	23.7659	23.6825	23.5447	23.5336	24.0311	23.2671	23.3081	23.4105	23.4295	23.7527	23.0332	23.5002	23.3845	23.6705	23.4649	23.8332	6	6	6	4	6	6	5	5
P60709	ACTB_HUMAN	ACTB	Actin, cytoplasmic 1	22.1817	22.9302	22.0565	22.2645	23.4096	22.4831	22.8571	22.3608	22.9697	23.1258	5	5	4	4	22.1926	22.0972	22.2736	22.2246	22.1203	22.9302	22.0565	22.2645	23.5862	23.5327	23.0652	23.2838	23.58	22.4831	22.6439	22.7786	22.7538	23.2519	22.3608	23.0096	22.7426	23.2439	22.8825	23.1258	6	6	6	4	6	6	5	5
Q562R1	ACTBL_HUMAN	ACTBL2	Beta-actin-like protein 2	22.8756	23.6853	22.5241	23.0035	23.9461	23.1662	23.4549	23.1418	23.5486	23.7459	5	5	4	4	22.9467	22.7939	23.0771	22.9042	22.656	23.6853	22.5241	23.0035	24.0675	24.0017	23.6955	23.8733	24.0929	23.1662	23.4975	23.268	23.3796	23.6744	23.1418	23.5717	23.4943	23.6591	23.4693	23.7459	6	6	6	4	6	6	5	5
P63261	ACTG_HUMAN	ACTG1	Actin, cytoplasmic 2	21.2184	20.2279	21.1704	21.756	22.3696	21.5551	21.2705	21.7611	22.6038	22.6611	5	5	4	4	20.9949	21.4752	21.7852	21.4815	20.3552	20.2279	21.1704	21.756	22.7533	22.6072	22.153	22.1676	22.1668	21.5551	19.2814	21.8198	21.6953	22.2856	21.7611	23.0184	22.5947	22.8839	21.9181	22.6611	6	5	6	4	6	4	4	5
P63267	ACTH_HUMAN	ACTG2	Actin, gamma-enteric smooth muscle	15.6887	20.6072	NaN	NaN	20.7006	21.0219	21.16	17.8509	20.9472	22.8376	4	5	4	4	14.789	NaN	15.6788	16.6793	15.6075	20.6072	NaN	NaN	20.4426	20.1705	21.1795	20.9369	20.7738	21.0219	20.6308	21.2255	21.4447	21.339	17.8509	20.8147	21.1594	20.9778	20.8368	22.8376	5	0	5	3	6	6	2	2
O96019	ACL6A_HUMAN	ACTL6A	Actin-like protein 6A	17.8592	17.3991	18.5484	17.7088	17.7879	17.7861	18.0711	17.929	18.3025	17.5457	5	5	4	4	17.8038	17.8559	17.7797	17.9298	17.9267	17.3991	18.5484	17.7088	17.8493	17.7345	17.8571	17.7653	17.7332	17.7861	18.092	18.0016	18.0613	18.1297	17.929	18.4949	18.3206	18.253	18.1416	17.5457	6	6	6	4	6	6	5	5
O94805	ACL6B_HUMAN	ACTL6B	Actin-like protein 6B	NaN	NaN	NaN	NaN	NaN	NaN	NaN	NaN	NaN	NaN	0	0	0	1	NaN	NaN	NaN	NaN	NaN	NaN	NaN	NaN	NaN	NaN	NaN	NaN	NaN	NaN	NaN	NaN	NaN	NaN	NaN	NaN	NaN	12.246	NaN	NaN	0	0	0	0	0	0	0	0
Q5BKX5	ACTMP_HUMAN	ACTMAP	Actin maturation protease	13.607	NaN	12.759	NaN	NaN	NaN	NaN	NaN	14.2362	13.8859	3	0	0	4	13.7493	13.7028	13.3688	NaN	NaN	NaN	12.759	NaN	NaN	NaN	NaN	NaN	NaN	NaN	NaN	NaN	NaN	NaN	NaN	14.4396	14.7499	13.7017	14.0536	13.8859	3	3	5	1	1	1	3	2
P12814	ACTN1_HUMAN	ACTN1	Alpha-actinin-1	20.9183	21.7248	20.6577	21.4466	22.4271	21.2722	21.5565	21.518	21.2235	22.1068	5	5	4	4	21.0267	21.0235	20.909	20.8578	20.7745	21.7248	20.6577	21.4466	22.5059	22.5188	21.993	22.4532	22.6646	21.2722	21.4821	21.4213	21.4763	21.8465	21.518	21.3106	21.1618	21.2535	21.1681	22.1068	6	6	6	4	6	6	5	5
P35609	ACTN2_HUMAN	ACTN2	Alpha-actinin-2	19.2832	20.2579	19.3713	19.9095	20.2597	19.1083	19.4024	19.8166	19.3007	19.9137	5	5	4	4	19.0322	19.3088	19.543	19.255	19.2768	20.2579	19.3713	19.9095	20.5256	20.3829	19.8872	20.0325	20.4704	19.1083	18.9092	19.2429	19.2767	20.181	19.8166	19.2175	19.0905	19.7207	19.1743	19.9137	6	6	6	4	6	6	5	5
Q08043	ACTN3_HUMAN	ACTN3	Alpha-actinin-3	NaN	NaN	NaN	NaN	NaN	NaN	NaN	NaN	NaN	NaN	0	1	0	0	NaN	NaN	NaN	NaN	NaN	NaN	NaN	NaN	13.0591	NaN	NaN	NaN	NaN	NaN	NaN	NaN	NaN	NaN	NaN	NaN	NaN	NaN	NaN	NaN	0	1	0	1	1	1	0	0
O43707	ACTN4_HUMAN	ACTN4	Alpha-actinin-4	21.6263	22.4811	21.616	22.1549	22.2433	21.5233	21.5852	22.0858	21.4562	22.081	5	5	4	4	21.519	21.6634	21.8123	21.6067	21.5302	22.4811	21.616	22.1549	22.3968	22.3688	21.8398	22.2272	22.3839	21.5233	21.3676	21.421	21.5516	22.0006	22.0858	21.4804	21.4583	21.5237	21.3624	22.081	6	6	6	4	6	6	5	5
Q9NZ32	ARP10_HUMAN	ACTR10	Actin-related protein 10	16.9176	17.3024	16.6463	17.0052	16.6197	17.1184	16.7111	17.6007	17.3342	17.4419	5	5	4	4	17.0326	16.826	17.0423	16.8305	16.8567	17.3024	16.6463	17.0052	16.9376	16.8093	16.3953	16.4846	16.4718	17.1184	16.9335	16.6031	16.7843	16.5235	17.6007	17.6595	17.2833	17.2578	17.1364	17.4419	6	6	6	4	6	6	5	5
P61163	ACTZ_HUMAN	ACTR1A	Alpha-centractin	19.7484	20.1292	19.3393	19.6602	19.4465	19.806	19.3536	20.1661	20.0703	20.2382	5	5	4	4	19.8845	19.6763	19.8731	19.692	19.6159	20.1292	19.3393	19.6602	19.8184	19.6919	19.1511	19.2698	19.3011	19.806	19.4251	19.2909	19.3783	19.3203	20.1661	20.2372	19.9748	20.0668	20.0023	20.2382	6	6	6	4	6	6	5	5
P42025	ACTY_HUMAN	ACTR1B	Beta-centractin	16.5912	16.8113	16.4569	16.5699	16.21	16.6355	16.1838	16.872	17.2259	17.5179	5	5	4	4	16.7027	16.4083	16.6506	16.5296	16.6649	16.8113	16.4569	16.5699	16.341	16.2638	16.1841	16.143	16.1183	16.6355	16.1891	16.0617	16.3759	16.1086	16.872	17.6551	17.1577	17.1137	16.977	17.5179	6	6	6	4	6	6	5	5
P61160	ARP2_HUMAN	ACTR2	Actin-related protein 2	20.1827	20.6504	19.3498	19.969	19.7365	20.0436	19.4425	20.0462	19.9352	20.415	5	5	4	4	20.3748	20.143	20.2932	20.0695	20.0328	20.6504	19.3498	19.969	20.0313	19.8764	19.6056	19.6201	19.549	20.0436	19.5002	19.4258	19.5092	19.3349	20.0462	20.0294	19.8982	19.8829	19.9304	20.415	6	6	6	4	6	6	5	5
P61158	ARP3_HUMAN	ACTR3	Actin-related protein 3	20.1287	20.4241	19.261	19.8864	19.7406	20.0239	19.6093	20.1963	19.8758	20.3521	5	5	4	4	20.1843	20.0034	20.2768	20.112	20.0668	20.4241	19.261	19.8864	20.0892	19.8749	19.6283	19.5722	19.5385	20.0239	19.6623	19.5948	19.668	19.512	20.1963	20.1021	19.8419	19.8226	19.7365	20.3521	6	6	6	4	6	6	5	5
Q9H9F9	ARP5_HUMAN	ACTR5	Actin-related protein 5	14.5233	13.9244	15.1864	14.5261	13.7747	14.2353	13.8635	14.1847	14.1163	13.9085	5	5	4	4	14.5166	14.6641	14.349	14.5431	14.5435	13.9244	15.1864	14.5261	13.8383	13.7525	13.7914	13.7455	13.7459	14.2353	13.9421	13.7847	13.9208	13.8061	14.1847	13.9517	14.135	14.2332	14.1453	13.9085	6	6	6	4	6	6	5	5
Q9GZN1	ARP6_HUMAN	ACTR6	Actin-related protein 6	14.4933	14.1019	15.6342	14.5717	14.5925	14.5178	14.6111	14.4454	14.9323	14.3637	5	5	4	4	14.2782	14.5894	14.3473	14.6997	14.552	14.1019	15.6342	14.5717	14.614	14.6013	14.6548	14.5849	14.5073	14.5178	14.6224	14.5467	14.6216	14.6537	14.4454	15.1862	14.7751	15.0025	14.7656	14.3637	6	6	6	4	6	6	5	5
Q9H981	ARP8_HUMAN	ACTR8	Actin-related protein 8	14.6861	13.8694	14.9482	14.1659	14.062	14.8931	14.0359	14.502	14.8095	14.2941	5	5	4	4	14.8388	15.0801	14.5503	14.5253	14.4361	13.8694	14.9482	14.1659	14.3565	13.9491	13.9848	14.0239	13.9957	14.8931	14.0535	13.9208	14.1658	14.0034	14.502	14.6219	14.9607	14.8243	14.831	14.2941	6	6	6	4	6	6	5	5
Q04771	ACVR1_HUMAN	ACVR1	Activin receptor type-1	14.1087	15.3561	14.9841	14.7614	15.8261	15.7615	15.9174	15.8834	14.0972	14.9064	5	5	4	4	14.2366	14.1151	13.7568	14.1778	14.2574	15.3561	14.9841	14.7614	15.9462	15.9789	15.8375	15.7594	15.6086	15.7615	15.6258	15.8012	15.8476	16.395	15.8834	14.6962	14.0742	13.7235	13.8949	14.9064	6	6	6	4	6	6	5	5
P36896	ACV1B_HUMAN	ACVR1B	Activin receptor type-1B	NaN	12.7391	14.4683	13.2896	13.2224	13.3184	14.6164	13.805	NaN	NaN	0	5	4	0	NaN	NaN	NaN	NaN	NaN	12.7391	14.4683	13.2896	13.4097	13.5757	13.4154	13.3475	12.3638	13.3184	14.5526	14.4737	14.4133	15.0261	13.805	NaN	NaN	NaN	NaN	NaN	2	0	0	0	1	4	5	5
P27037	AVR2A_HUMAN	ACVR2A	Activin receptor type-2A	12.3498	NaN	NaN	NaN	13.1005	12.9855	14.2568	13.5373	13.5852	13.8112	5	5	4	4	12.3063	12.1032	12.4393	12.1388	12.7613	NaN	NaN	NaN	12.8938	13.5317	13.4107	13.0526	12.614	12.9855	14.5419	14.189	13.9746	14.3219	13.5373	14.1246	13.2892	13.5913	13.3355	13.8112	4	6	6	3	6	2	0	2
P37023	ACVL1_HUMAN	ACVRL1	Activin receptor type-1-like	16.8609	13.3542	15.0234	16.3129	12.4241	NaN	14.1481	NaN	NaN	NaN	5	5	4	0	16.7534	16.8813	16.852	16.9635	16.8544	13.3542	15.0234	16.3129	12.4652	12.5107	12.5848	12.2808	12.2788	NaN	14.6313	14.1415	13.7941	14.0255	NaN	NaN	NaN	NaN	NaN	NaN	6	6	6	4	6	6	5	5
Q03154	ACY1_HUMAN	ACY1	Aminoacylase-1	13.7546	15.795	14.2415	15.0932	13.6709	14.7678	14.8704	16.1532	15.5503	16.0739	5	5	4	4	13.5985	13.4672	13.9768	13.869	13.8613	15.795	14.2415	15.0932	13.8298	13.5012	13.6912	13.7304	13.6019	14.7678	15.5419	14.8049	14.8595	14.2753	16.1532	16.3019	15.8778	15.0296	14.9918	16.0739	6	6	6	4	6	6	5	5
P07311	ACYP1_HUMAN	ACYP1	Acylphosphatase-1	15.6534	15.3047	16.3878	16.2185	13.9665	14.5042	14.2357	16.0051	17.0244	15.6746	5	5	4	4	15.7187	15.6627	16.1426	15.3283	15.4146	15.3047	16.3878	16.2185	14.0852	14.3877	13.5549	13.7913	14.0133	14.5042	14.5333	14.2821	13.9211	14.2065	16.0051	17.0609	16.8001	17.2026	17.0341	15.6746	6	6	6	4	6	6	5	5
P14621	ACYP2_HUMAN	ACYP2	Acylphosphatase-2	14.7755	14.9032	13.2297	14.1885	14.2535	13.4836	13.8182	13.8873	16.0343	15.9326	5	5	4	4	14.9833	14.3261	14.7974	14.7599	15.0108	14.9032	13.2297	14.1885	13.9125	14.549	14.2054	14.2777	14.3227	13.4836	14.1484	13.7959	13.6817	13.6468	13.8873	16.6003	15.9144	15.749	15.8734	15.9326	6	6	6	4	6	6	5	5
P00813	ADA_HUMAN	ADA	Adenosine deaminase	18.2472	15.3301	15.9051	16.9883	17.5884	15.8384	18.0502	15.2865	16.3873	15.5757	5	5	4	4	18.2322	17.4861	18.6028	18.4252	18.4896	15.3301	15.9051	16.9883	17.1423	17.267	17.9022	17.7942	17.8362	15.8384	18.3312	18.1167	18.1331	17.6197	15.2865	17.0478	16.7073	15.8699	15.9242	15.5757	6	6	6	4	6	6	5	5
O14672	ADA10_HUMAN	ADAM10	Disintegrin and metalloproteinase domain-containing protein 10	18.1968	17.427	17.5423	17.1523	17.5998	17.1925	18.0935	17.356	15.9179	17.0151	5	5	4	4	18.1703	17.9848	18.0268	18.4376	18.3643	17.427	17.5423	17.1523	17.6869	17.8089	17.6954	17.5328	17.275	17.1925	18.0759	18.058	17.933	18.3073	17.356	16.1072	15.8759	15.8522	15.8362	17.0151	6	6	6	4	6	6	5	5
O43184	ADA12_HUMAN	ADAM12	Disintegrin and metalloproteinase domain-containing protein 12	NaN	14.145	NaN	NaN	13.8632	15.2579	14.038	15.3343	13.056	15.4353	0	5	4	4	NaN	NaN	NaN	NaN	NaN	14.145	NaN	NaN	13.1983	13.6729	14.034	14.2178	14.1928	15.2579	13.9675	13.8811	13.7833	14.52	15.3343	12.4456	13.1663	13.1653	13.4469	15.4353	0	0	0	0	0	6	0	0
Q13444	ADA15_HUMAN	ADAM15	Disintegrin and metalloproteinase domain-containing protein 15	16.1553	15.183	15.3941	16.1	14.4402	14.6985	14.5281	14.4868	13.7299	13.9326	5	5	4	4	16.2506	16.091	16.1119	16.2939	16.0294	15.183	15.3941	16.1	14.6991	14.9043	14.1031	14.3412	14.1532	14.6985	14.7097	14.4268	14.2752	14.7005	14.4868	13.8134	13.8319	13.6963	13.5779	13.9326	6	6	6	4	6	6	5	5
P78536	ADA17_HUMAN	ADAM17	Disintegrin and metalloproteinase domain-containing protein 17	16.4036	16.2586	16.179	16.6921	15.8425	15.6075	15.9907	15.8202	16.364	16.2732	5	5	4	4	16.4214	16.2453	16.3041	16.5203	16.5269	16.2586	16.179	16.6921	15.475	15.7573	15.9703	16.0515	15.9582	15.6075	15.7668	16.0405	15.9124	16.2432	15.8202	16.6249	16.325	16.21	16.2961	16.2732	6	6	6	4	6	6	5	5
Q9H013	ADA19_HUMAN	ADAM19	Disintegrin and metalloproteinase domain-containing protein 19	15.2305	14.222	12.5877	13.4518	16.7255	15.3848	16.7212	15.1693	14.7716	14.3604	5	5	4	4	15.2465	14.7852	15.4327	15.463	15.225	14.222	12.5877	13.4518	16.8572	16.9192	16.8806	16.4051	16.5651	15.3848	16.0693	16.6804	16.5944	17.5405	15.1693	14.2426	14.8563	14.6934	15.2939	14.3604	6	6	6	4	6	6	4	5
Q9P0K1	ADA22_HUMAN	ADAM22	Disintegrin and metalloproteinase domain-containing protein 22	NaN	NaN	12.5964	NaN	NaN	NaN	NaN	NaN	NaN	12.9578	0	0	1	2	NaN	NaN	NaN	NaN	NaN	NaN	12.5964	NaN	NaN	NaN	NaN	NaN	NaN	NaN	NaN	NaN	12.3015	NaN	NaN	13.1334	NaN	11.9204	NaN	12.9578	1	1	1	1	1	0	3	0
O75077	ADA23_HUMAN	ADAM23	Disintegrin and metalloproteinase domain-containing protein 23	14.3567	14.8882	NaN	14.9228	16.584	NaN	14.8077	NaN	NaN	14.3582	5	5	4	1	14.8893	13.7847	14.5884	14.2344	14.2866	14.8882	NaN	14.9228	16.54	16.9512	16.4099	16.5768	16.4422	NaN	14.6849	15.0089	14.827	14.7099	NaN	13.8295	NaN	NaN	NaN	14.3582	5	4	3	4	4	6	0	5
Q13443	ADAM9_HUMAN	ADAM9	Disintegrin and metalloproteinase domain-containing protein 9	15.0507	17.1604	17.1488	15.8569	16.962	17.0776	17.1398	17.2469	16.4216	16.2874	5	5	4	4	15.0387	15.1413	15.294	14.9333	14.8461	17.1604	17.1488	15.8569	16.9903	17.3944	16.7228	16.904	16.7985	17.0776	17.1123	17.2322	17.2327	16.9821	17.2469	16.3981	16.437	16.2957	16.5555	16.2874	6	6	6	4	6	6	5	5
Q9UHI8	ATS1_HUMAN	ADAMTS1	A disintegrin and metalloproteinase with thrombospondin motifs 1	NaN	14.0119	NaN	NaN	13.9108	15.6755	15.0372	15.5962	13.5077	14.7539	0	5	4	3	NaN	NaN	NaN	NaN	NaN	14.0119	NaN	NaN	14.4422	14.2638	13.7232	13.5549	13.5697	15.6755	14.7792	14.3842	14.8552	16.13	15.5962	NaN	13.6781	13.5783	13.2667	14.7539	0	0	1	0	0	6	0	0
P58397	ATS12_HUMAN	ADAMTS12	A disintegrin and metalloproteinase with thrombospondin motifs 12	NaN	18.3273	17.1271	NaN	18.904	18.606	18.7909	17.6646	17.5501	17.2779	0	5	4	4	NaN	NaN	NaN	NaN	NaN	18.3273	17.1271	NaN	18.9749	18.8626	18.8918	19.0304	18.7605	18.606	18.5046	18.8413	19.0171	18.8008	17.6646	17.4423	17.5316	17.6053	17.6214	17.2779	0	0	0	0	0	6	5	0
Q8TE58	ATS15_HUMAN	ADAMTS15	A disintegrin and metalloproteinase with thrombospondin motifs 15	NaN	12.562	NaN	NaN	NaN	13.8981	13.0385	NaN	13.9714	14.0611	0	0	3	4	NaN	NaN	NaN	NaN	NaN	12.562	NaN	NaN	NaN	NaN	NaN	NaN	NaN	13.8981	13.9582	12.381	12.7763	NaN	NaN	13.8086	14.0936	14.0315	13.9517	14.0611	0	0	0	0	0	3	2	0
Q8TE57	ATS16_HUMAN	ADAMTS16	A disintegrin and metalloproteinase with thrombospondin motifs 16	NaN	NaN	NaN	NaN	13.512	NaN	NaN	NaN	13.9759	14.0145	0	3	2	4	NaN	NaN	NaN	NaN	NaN	NaN	NaN	NaN	NaN	NaN	13.3602	13.7774	13.3984	NaN	NaN	NaN	12.6137	13.1341	NaN	15.0105	13.4687	13.6403	13.7844	14.0145	0	0	1	0	0	0	0	0
O95450	ATS2_HUMAN	ADAMTS2	A disintegrin and metalloproteinase with thrombospondin motifs 2	NaN	14.8337	NaN	NaN	12.6068	14.2605	13.8888	13.9478	NaN	NaN	0	5	4	0	NaN	NaN	NaN	NaN	NaN	14.8337	NaN	NaN	12.286	12.44	13.0819	12.5188	12.7073	14.2605	13.6416	13.8438	13.7098	14.36	13.9478	NaN	NaN	NaN	NaN	NaN	0	0	0	0	0	6	0	0
O75173	ATS4_HUMAN	ADAMTS4	A disintegrin and metalloproteinase with thrombospondin motifs 4	12.0612	NaN	NaN	14.7356	NaN	NaN	11.9683	NaN	NaN	NaN	5	0	3	0	12.2036	11.3911	12.8652	12.5907	11.2556	NaN	NaN	14.7356	NaN	NaN	NaN	NaN	NaN	NaN	NaN	11.8141	11.945	12.1459	NaN	NaN	NaN	NaN	NaN	NaN	3	5	6	3	3	0	0	5
Q9UNA0	ATS5_HUMAN	ADAMTS5	A disintegrin and metalloproteinase with thrombospondin motifs 5	NaN	NaN	NaN	NaN	NaN	12.4437	12.8059	NaN	NaN	12.3807	0	1	4	0	NaN	NaN	NaN	NaN	NaN	NaN	NaN	NaN	NaN	NaN	NaN	NaN	12.1063	12.4437	12.7094	12.3538	12.9466	13.2137	NaN	NaN	NaN	NaN	NaN	12.3807	0	0	0	0	0	0	0	0
Q9UKP4	ATS7_HUMAN	ADAMTS7	A disintegrin and metalloproteinase with thrombospondin motifs 7	14.0841	NaN	NaN	14.8431	13.3105	14.1989	13.4428	NaN	NaN	NaN	5	5	4	0	13.5704	13.2284	14.3574	14.4509	14.8136	NaN	NaN	14.8431	13.138	12.8682	13.4303	13.4581	13.6581	14.1989	13.3972	13.5986	13.3941	13.3815	NaN	NaN	NaN	NaN	NaN	NaN	6	6	6	4	6	2	0	5
Q9P2N4	ATS9_HUMAN	ADAMTS9	A disintegrin and metalloproteinase with thrombospondin motifs 9	15.4341	NaN	NaN	13.7156	NaN	NaN	NaN	NaN	NaN	NaN	5	0	2	2	15.4488	15.2637	15.108	15.7048	15.645	NaN	NaN	13.7156	NaN	NaN	NaN	NaN	NaN	NaN	NaN	14.0717	NaN	13.7687	NaN	NaN	NaN	13.5042	13.266	NaN	6	6	6	4	6	0	1	4
Q8N6G6	ATL1_HUMAN	ADAMTSL1	ADAMTS-like protein 1	NaN	15.8294	13.3338	14.171	NaN	13.5418	NaN	14.2132	NaN	15.5158	0	0	2	0	NaN	NaN	NaN	NaN	NaN	15.8294	13.3338	14.171	NaN	NaN	NaN	NaN	NaN	13.5418	14.4128	NaN	NaN	13.636	14.2132	NaN	NaN	NaN	NaN	15.5158	0	0	0	0	0	6	3	5
Q6UY14	ATL4_HUMAN	ADAMTSL4	ADAMTS-like protein 4	NaN	13.986	12.6259	NaN	NaN	NaN	NaN	NaN	NaN	15.9452	0	0	2	0	NaN	NaN	NaN	NaN	NaN	13.986	12.6259	NaN	NaN	NaN	NaN	NaN	NaN	NaN	NaN	NaN	12.7554	12.1475	NaN	NaN	NaN	NaN	NaN	15.9452	0	0	0	0	0	6	4	0
P55265	DSRAD_HUMAN	ADAR	Double-stranded RNA-specific adenosine deaminase	18.0898	18.1424	19.1221	18.3413	18.6116	18.2726	18.5995	18.0704	18.1013	18.2298	5	5	4	4	17.998	18.016	18.0597	18.1517	18.2234	18.1424	19.1221	18.3413	18.7016	18.5732	18.543	18.6331	18.607	18.2726	18.3966	18.5809	18.6914	18.7292	18.0704	18.0316	17.9707	18.2237	18.1792	18.2298	6	6	6	4	6	6	5	5
P78563	RED1_HUMAN	ADARB1	Double-stranded RNA-specific editase 1	13.7339	13.3349	14.4516	14.2691	14.5791	15.609	14.8684	13.6896	14.4743	14.3587	5	5	4	4	13.3147	13.6897	14.2466	13.8302	13.5881	13.3349	14.4516	14.2691	14.6403	14.6311	14.4103	14.4028	14.8111	15.609	14.9297	14.8225	14.995	14.7263	13.6896	14.8457	14.5002	14.4642	14.0872	14.3587	6	6	6	4	6	6	5	5
Q9BUB4	ADAT1_HUMAN	ADAT1	tRNA-specific adenosine deaminase 1	13.702	13.569	13.6205	13.2277	12.9131	13.2394	NaN	NaN	13.1895	12.8658	5	3	1	4	13.6289	13.54	13.7148	13.7429	13.8835	13.569	13.6205	13.2277	NaN	NaN	13.0268	12.6291	13.0835	13.2394	NaN	NaN	NaN	12.4438	NaN	13.4201	13.4947	12.8742	12.969	12.8658	5	6	6	4	6	6	5	4
Q7Z6V5	ADAT2_HUMAN	ADAT2	tRNA-specific adenosine deaminase 2	NaN	NaN	NaN	NaN	NaN	NaN	NaN	NaN	NaN	NaN	0	0	0	0	NaN	NaN	NaN	NaN	NaN	NaN	NaN	NaN	NaN	NaN	NaN	NaN	NaN	NaN	NaN	NaN	NaN	NaN	NaN	NaN	NaN	NaN	NaN	NaN	1	0	1	1	2	0	2	2
Q96EY9	ADAT3_HUMAN	ADAT3	Probable inactive tRNA-specific adenosine deaminase-like protein 3	13.693	13.07	13.5431	13.9523	NaN	13.437	13.2996	13.7039	14.4218	13.6131	5	1	4	4	13.8012	13.7119	13.6425	13.418	13.8915	13.07	13.5431	13.9523	NaN	12.3552	NaN	NaN	NaN	13.437	13.4846	12.7415	13.5537	13.4186	13.7039	14.5424	14.6838	14.1589	14.302	13.6131	6	6	6	4	6	5	5	5
Q86TW2	ADCK1_HUMAN	ADCK1	AarF domain-containing protein kinase 1	13.5186	14.0805	12.9083	13.6265	14.3141	13.3727	14.3362	13.6605	14.406	14.0809	5	5	4	4	13.3994	13.2541	13.4484	13.7209	13.7703	14.0805	12.9083	13.6265	14.1324	14.5389	14.2179	14.3252	14.3561	13.3727	14.2593	14.3415	14.4226	14.3212	13.6605	14.7704	14.5131	14.1849	14.1555	14.0809	6	6	6	4	6	6	4	5
Q3MIX3	ADCK5_HUMAN	ADCK5	Uncharacterized aarF domain-containing protein kinase 5	12.7249	12.9724	13.3593	13.2854	13.0563	12.313	13.0322	NaN	12.2788	12.7727	5	5	4	4	12.4912	12.6223	12.8124	12.7126	12.9861	12.9724	13.3593	13.2854	13.0382	13.1521	12.8675	13.0766	13.1472	12.313	12.8429	13.1006	13.1594	13.0257	NaN	12.7749	12.2576	11.8513	12.2312	12.7727	6	6	6	4	6	6	5	5
Q08462	ADCY2_HUMAN	ADCY2	Adenylate cyclase type 2	NaN	NaN	NaN	NaN	12.2808	NaN	13.1402	NaN	13.1565	13.2851	0	3	4	4	NaN	NaN	NaN	NaN	NaN	NaN	NaN	NaN	NaN	NaN	12.6134	12.4862	11.7428	NaN	12.9549	13.0494	13.107	13.4495	NaN	14.528	13.128	12.4661	12.5038	13.2851	0	0	0	0	0	0	0	0
O60266	ADCY3_HUMAN	ADCY3	Adenylate cyclase type 3	11.1778	13.4084	14.5384	13.6948	11.6215	13.2613	12.878	13.3535	11.9321	11.9564	5	4	4	4	11.3337	11.2634	11.4783	10.8168	10.9969	13.4084	14.5384	13.6948	12.0363	12.0003	11.3401	11.1092	NaN	13.2613	13.5099	12.7848	12.608	12.6096	13.3535	12.2817	11.9528	11.789	11.705	11.9564	5	6	6	4	5	6	5	5
Q8NFM4	ADCY4_HUMAN	ADCY4	Adenylate cyclase type 4	14.1558	NaN	NaN	13.6385	NaN	NaN	NaN	NaN	NaN	NaN	5	0	1	0	13.8106	13.1213	14.0438	14.6877	15.1158	NaN	NaN	13.6385	NaN	NaN	NaN	NaN	NaN	NaN	NaN	12.1041	NaN	NaN	NaN	NaN	NaN	NaN	NaN	NaN	6	6	6	4	6	0	0	5
O43306	ADCY6_HUMAN	ADCY6	Adenylate cyclase type 6	14.5388	14.3299	15.0926	14.7154	15.1486	15.8979	15.501	15.4697	15.3005	15.355	5	5	4	4	14.4882	13.9659	14.5507	14.8824	14.807	14.3299	15.0926	14.7154	14.9449	15.0625	15.1122	15.4445	15.1788	15.8979	15.6073	15.377	15.4429	15.577	15.4697	15.3828	15.392	15.1955	15.2319	15.355	6	6	6	4	6	6	5	5
P51828	ADCY7_HUMAN	ADCY7	Adenylate cyclase type 7	NaN	12.8612	13.0508	NaN	12.9934	13.301	13.2418	13.1433	NaN	13.1588	1	5	4	0	NaN	11.824	NaN	NaN	NaN	12.8612	13.0508	NaN	12.7071	12.9441	13.0546	13.1574	13.1038	13.301	13.0122	13.1091	13.5103	13.3354	13.1433	NaN	NaN	NaN	NaN	13.1588	1	3	2	1	1	6	3	1
O60503	ADCY9_HUMAN	ADCY9	Adenylate cyclase type 9	14.2725	15.4355	15.3986	14.3927	15.0752	15.8553	15.3455	15.0891	14.7013	15.3263	5	5	4	4	14.3689	14.1512	14.1693	14.3708	14.3025	15.4355	15.3986	14.3927	15.076	15.2607	15.1084	15.0837	14.8473	15.8553	15.317	15.2453	15.3423	15.4776	15.0891	14.8044	15.1013	14.4969	14.4026	15.3263	6	6	6	4	6	6	5	5
P35611	ADDA_HUMAN	ADD1	Alpha-adducin	18.7089	19.6741	16.9635	17.822	18.1624	18.261	18.2772	18.8854	18.9932	18.8286	5	5	4	4	18.9719	18.5244	18.2641	18.9466	18.8377	19.6741	16.9635	17.822	18.1008	17.8683	18.2248	18.3532	18.2647	18.261	18.8158	18.1943	18.1945	17.9044	18.8854	19.5594	19.0183	18.709	18.6862	18.8286	6	6	6	4	6	6	5	5
P35612	ADDB_HUMAN	ADD2	Beta-adducin	14.9264	NaN	NaN	NaN	13.9042	NaN	15.8518	NaN	17.1474	17.0002	5	5	4	4	15.1093	14.9884	14.8804	14.7981	14.856	NaN	NaN	NaN	14.2279	13.8727	14.0943	13.5799	13.7463	NaN	15.9626	15.7754	15.8615	15.8076	NaN	17.4187	16.3177	17.4508	17.4026	17.0002	6	6	6	4	6	0	0	0
Q9UEY8	ADDG_HUMAN	ADD3	Gamma-adducin	17.847	18.8644	16.1804	16.9833	17.3588	17.2896	17.4175	18.1646	17.8398	17.6442	5	5	4	4	18.1546	17.5051	17.3019	18.2277	18.0456	18.8644	16.1804	16.9833	17.4077	17.0551	17.3384	17.4642	17.5284	17.2896	18.0166	17.326	17.1891	17.1383	18.1646	18.5369	17.9572	17.4835	17.3818	17.6442	6	6	6	4	6	6	5	5
Q96PE1	AGRA2_HUMAN	ADGRA2	Adhesion G protein-coupled receptor A2	14.5741	12.9558	NaN	12.8588	15.7829	14.7932	16.1974	14.7934	NaN	NaN	5	5	4	0	14.7548	13.7265	13.9276	15.0264	15.4352	12.9558	NaN	12.8588	15.1929	15.0162	16.4139	16.2552	16.0364	14.7932	16.8987	16.2912	16.1025	15.4972	14.7934	NaN	NaN	NaN	NaN	NaN	6	6	6	4	6	6	0	5
Q8IWK6	AGRA3_HUMAN	ADGRA3	Adhesion G protein-coupled receptor A3	NaN	13.058	NaN	NaN	13.3243	12.8582	13.413	NaN	13.1029	12.8981	1	5	4	4	NaN	NaN	NaN	NaN	12.1089	13.058	NaN	NaN	13.4041	13.1354	12.9364	13.5796	13.5658	12.8582	13.3973	13.657	13.1305	13.4673	NaN	12.7262	13.3967	13.0581	13.2306	12.8981	2	2	2	1	4	3	0	0
P48960	AGRE5_HUMAN	ADGRE5	Adhesion G protein-coupled receptor E5	14.8376	16.6285	16.7969	13.9957	16.1921	17.5063	16.18	16.1776	NaN	16.9863	5	5	4	0	14.6544	14.5894	14.9258	15.1251	14.8931	16.6285	16.7969	13.9957	16.5573	16.7953	16.3061	15.9274	15.3742	17.5063	15.8356	16.1128	16.0866	16.6849	16.1776	NaN	NaN	NaN	NaN	16.9863	6	6	6	4	6	6	5	5
Q8IZF3	AGRF4_HUMAN	ADGRF4	Adhesion G protein-coupled receptor F4	NaN	NaN	NaN	NaN	13.2621	NaN	NaN	NaN	NaN	NaN	0	5	0	0	NaN	NaN	NaN	NaN	NaN	NaN	NaN	NaN	12.6163	13.0127	13.5306	13.575	13.5758	NaN	NaN	NaN	NaN	NaN	NaN	NaN	NaN	NaN	NaN	NaN	0	0	0	0	0	2	0	0
Q8IZF2	AGRF5_HUMAN	ADGRF5	Adhesion G protein-coupled receptor F5	19.0623	14.0742	15.8959	18.3493	NaN	NaN	14.9895	NaN	NaN	NaN	5	2	4	0	19.2991	19.235	18.9612	19.0282	18.788	14.0742	15.8959	18.3493	14.0268	13.3671	NaN	NaN	NaN	NaN	15.7277	15.3961	14.4054	14.4289	NaN	NaN	NaN	NaN	NaN	NaN	6	6	6	4	6	6	5	5
Q9Y653	AGRG1_HUMAN	ADGRG1	Adhesion G-protein coupled receptor G1	15.2048	NaN	15.6218	16.0081	NaN	15.1646	NaN	14.6129	16.7955	16.4078	5	1	1	4	15.0848	15.6191	15.212	15.0653	15.0426	NaN	15.6218	16.0081	NaN	13.4208	NaN	NaN	NaN	15.1646	NaN	NaN	NaN	13.8828	14.6129	16.8527	16.5317	16.7323	17.0654	16.4078	6	6	6	4	6	0	5	5
Q8IZP9	AGRG2_HUMAN	ADGRG2	Adhesion G-protein coupled receptor G2	NaN	NaN	NaN	NaN	NaN	NaN	13.878	NaN	NaN	NaN	0	0	4	2	NaN	NaN	NaN	NaN	NaN	NaN	NaN	NaN	NaN	NaN	NaN	NaN	NaN	NaN	14.0654	14.0489	13.9707	13.427	NaN	13.5079	13.6901	NaN	NaN	NaN	0	0	0	0	0	0	0	0
Q86SQ4	AGRG6_HUMAN	ADGRG6	Adhesion G-protein coupled receptor G6	13.829	NaN	16.6161	16.0778	15.1913	13.1533	15.2278	NaN	NaN	13.7692	5	5	4	0	13.7761	13.5344	13.7999	13.8657	14.1689	NaN	16.6161	16.0778	14.6245	14.7636	15.5242	15.3849	15.6592	13.1533	15.2323	15.4577	15.238	14.9831	NaN	NaN	NaN	NaN	NaN	13.7692	6	6	4	4	6	2	5	5
O94910	AGRL1_HUMAN	ADGRL1	Adhesion G protein-coupled receptor L1	12.7438	11.9971	NaN	NaN	13.9946	12.8663	14.1014	NaN	14.1175	13.7135	4	5	4	4	12.3812	NaN	12.6148	12.9551	13.0243	11.9971	NaN	NaN	13.6219	13.7168	13.9822	14.2366	14.4154	12.8663	14.0038	14.2355	14.1781	13.9882	NaN	14.6366	14.6299	13.6082	13.5955	13.7135	3	2	3	4	6	4	2	1
O95490	AGRL2_HUMAN	ADGRL2	Adhesion G protein-coupled receptor L2	16.4414	14.5076	15.4438	15.4343	16.0497	14.5531	16.2491	14.7961	15.2912	14.083	5	5	4	4	16.6883	16.1449	16.1639	16.7572	16.4526	14.5076	15.4438	15.4343	15.6705	15.7907	16.3292	16.3628	16.0952	14.5531	16.2287	16.0875	16.1907	16.4896	14.7961	15.1431	15.2185	15.4199	15.3834	14.083	6	6	6	4	6	6	5	5
Q9HAR2	AGRL3_HUMAN	ADGRL3	Adhesion G protein-coupled receptor L3	14.2305	NaN	NaN	NaN	15.4233	15.9276	15.2704	NaN	17.3189	16.1456	5	5	4	4	14.5095	13.8337	14.2021	14.299	14.308	NaN	NaN	NaN	14.8513	14.5102	15.123	16.3162	16.3158	15.9276	15.4054	15.2753	15.1777	15.2234	NaN	17.3148	17.5381	17.2875	17.1353	16.1456	6	5	6	3	5	2	0	0
Q9HBW9	AGRL4_HUMAN	ADGRL4	Adhesion G protein-coupled receptor L4	17.7408	14.6079	14.8727	16.7397	13.1769	12.9405	14.1081	14.2265	NaN	12.8726	5	5	4	0	17.7795	17.7593	17.7448	17.8225	17.5979	14.6079	14.8727	16.7397	13.8236	13.3771	12.6107	12.6483	13.425	12.9405	13.8745	13.9381	13.6746	14.945	14.2265	NaN	NaN	NaN	NaN	12.8726	6	6	6	4	6	6	5	5
Q8WXG9	AGRV1_HUMAN	ADGRV1	Adhesion G-protein coupled receptor V1	NaN	NaN	NaN	NaN	NaN	NaN	NaN	NaN	14.8251	14.2252	0	0	0	4	NaN	NaN	NaN	NaN	NaN	NaN	NaN	NaN	NaN	NaN	NaN	NaN	NaN	NaN	NaN	NaN	NaN	NaN	NaN	14.6805	14.9771	14.7561	14.8868	14.2252	0	1	0	0	0	0	0	0
P00325	ADH1B_HUMAN	ADH1B	All-trans-retinol dehydrogenase [NAD(+)] ADH1B	NaN	14.9	NaN	NaN	NaN	NaN	NaN	NaN	NaN	NaN	0	0	0	0	NaN	NaN	NaN	NaN	NaN	14.9	NaN	NaN	NaN	NaN	NaN	NaN	NaN	NaN	NaN	NaN	NaN	NaN	NaN	NaN	NaN	NaN	NaN	NaN	0	0	0	0	0	4	0	0
P11766	ADHX_HUMAN	ADH5	Alcohol dehydrogenase class-3	19.0765	19.8685	18.4242	18.4018	18.3531	18.7908	18.726	19.743	20.2285	20.1619	5	5	4	4	19.126	19.0226	19.2685	18.9685	18.9971	19.8685	18.4242	18.4018	18.8432	18.374	18.1872	18.198	18.1633	18.7908	19.4174	18.681	18.7027	18.103	19.743	20.4269	20.1913	20.1703	20.1255	20.1619	6	6	6	4	6	6	5	5
Q8IWW8	HOT_HUMAN	ADHFE1	Hydroxyacid-oxoacid transhydrogenase, mitochondrial	NaN	12.096	NaN	NaN	12.5987	NaN	12.9404	NaN	NaN	12.5688	1	5	4	0	NaN	NaN	NaN	NaN	11.5113	12.096	NaN	NaN	12.378	12.1855	13.5185	12.8866	12.0248	NaN	13.2285	12.9686	13.2804	12.2843	NaN	NaN	NaN	NaN	NaN	12.5688	0	0	1	0	3	5	0	1
Q9BV57	MTND_HUMAN	ADI1	Acireductone dioxygenase	18.1625	18.7081	18.0266	17.7627	16.781	17.3587	16.5628	18.045	18.482	17.8715	5	5	4	4	18.4653	18.0415	18.376	17.936	17.9936	18.7081	18.0266	17.7627	17.3065	16.7718	16.423	16.6089	16.7945	17.3587	17.0824	16.4705	16.6096	16.0886	18.045	18.3718	18.5804	18.4899	18.4859	17.8715	6	6	6	4	6	6	5	5
Q96A54	PAQR1_HUMAN	ADIPOR1	Adiponectin receptor protein 1	NaN	13.3262	NaN	NaN	14.2018	13.4525	14.0005	NaN	NaN	NaN	0	5	4	0	NaN	NaN	NaN	NaN	NaN	13.3262	NaN	NaN	14.4053	14.3506	14.1549	13.9887	14.1098	13.4525	13.9255	13.9261	13.8073	14.3432	NaN	NaN	NaN	NaN	NaN	NaN	0	0	1	0	0	4	0	0
Q15847	ADIRF_HUMAN	ADIRF	Adipogenesis regulatory factor	NaN	NaN	15.8651	15.1285	NaN	NaN	NaN	NaN	NaN	NaN	0	0	0	0	NaN	NaN	NaN	NaN	NaN	NaN	15.8651	15.1285	NaN	NaN	NaN	NaN	NaN	NaN	NaN	NaN	NaN	NaN	NaN	NaN	NaN	NaN	NaN	NaN	0	0	0	0	0	0	5	5
Q9GZN8	ADSSP_HUMAN	ADISSP	Adipose-secreted signaling protein	16.1731	16.6095	15.864	16.0649	14.9837	15.7165	15.0317	16.5299	17.3427	16.5087	5	5	4	4	16.3458	16.3332	16.4708	15.9918	15.7239	16.6095	15.864	16.0649	15.6163	15.4918	14.4397	14.6522	14.7187	15.7165	15.3597	14.8699	14.8864	15.0106	16.5299	17.5247	17.218	17.4202	17.2078	16.5087	6	6	6	4	6	6	5	5
P55263	ADK_HUMAN	ADK	Adenosine kinase	16.9896	17.9856	17.2018	17.4177	16.1679	17.2059	16.3569	18.0392	17.8702	18.1219	5	5	4	4	17.1081	16.8257	17.3204	16.9302	16.7637	17.9856	17.2018	17.4177	16.6865	16.1041	15.6237	15.9482	16.4769	17.2059	16.4471	16.2575	16.438	16.2849	18.0392	18.1384	17.8476	17.8287	17.6661	18.1219	6	6	6	4	6	6	5	5
P35318	ADML_HUMAN	ADM	Pro-adrenomedullin	NaN	NaN	NaN	NaN	NaN	14.3357	NaN	15.5786	NaN	NaN	0	0	0	0	NaN	NaN	NaN	NaN	NaN	NaN	NaN	NaN	NaN	NaN	NaN	NaN	NaN	14.3357	NaN	NaN	NaN	NaN	15.5786	NaN	NaN	NaN	NaN	NaN	1	0	0	0	0	0	0	0
Q9H2P0	ADNP_HUMAN	ADNP	Activity-dependent neuroprotector homeobox protein	16.3675	15.8123	17.3778	16.048	16.4496	16.6155	16.7052	16.5005	16.8278	16.4631	5	5	4	4	16.2946	16.4535	16.1824	16.4134	16.4938	15.8123	17.3778	16.048	16.4815	16.3379	16.5199	16.5443	16.3642	16.6155	16.7371	16.6595	16.6379	16.7863	16.5005	16.8782	16.7963	16.9276	16.7089	16.4631	6	6	6	4	6	6	5	5
Q6IQ32	ADNP2_HUMAN	ADNP2	Activity-dependent neuroprotector homeobox protein 2	NaN	NaN	11.834	NaN	NaN	NaN	NaN	NaN	NaN	NaN	2	0	2	0	NaN	10.8987	NaN	NaN	10.9368	NaN	11.834	NaN	NaN	NaN	NaN	NaN	NaN	NaN	NaN	11.1747	NaN	11.1933	NaN	NaN	NaN	NaN	NaN	NaN	2	5	1	0	4	0	4	0
Q96SZ5	AEDO_HUMAN	ADO	2-aminoethanethiol dioxygenase	15.6581	15.1853	15.2864	15.5034	14.8411	14.9753	15.4051	15.4885	16.2912	16.473	5	5	4	4	15.6047	15.4623	15.7269	15.7231	15.7733	15.1853	15.2864	15.5034	15.0624	14.8267	14.6703	14.8266	14.8194	14.9753	15.534	15.4274	15.3636	15.2956	15.4885	16.4028	16.186	16.4101	16.166	16.473	6	6	6	4	6	6	5	5
Q9BRR6	ADPGK_HUMAN	ADPGK	ADP-dependent glucokinase	17.8936	18.6711	18.1152	17.8415	18.1411	17.5333	17.9408	17.6143	17.3418	17.6797	5	5	4	4	18.0556	17.9959	17.8001	17.8335	17.7828	18.6711	18.1152	17.8415	18.0428	18.1214	18.121	18.1757	18.2447	17.5333	17.9675	17.8053	17.9629	18.0274	17.6143	17.4625	17.514	17.2262	17.1644	17.6797	6	6	6	4	6	6	5	5
P54922	ADPRH_HUMAN	ADPRH	ADP-ribosylhydrolase ARH1	15.0807	14.31	14.4147	15.3556	NaN	NaN	NaN	NaN	NaN	14.8835	5	0	0	0	15.3556	14.7849	15.0717	15.1072	15.0843	14.31	14.4147	15.3556	NaN	NaN	NaN	NaN	NaN	NaN	NaN	NaN	NaN	NaN	NaN	NaN	NaN	NaN	NaN	14.8835	6	6	6	4	6	6	3	5
Q3LIE5	ADPRM_HUMAN	ADPRM	Manganese-dependent ADP-ribose/CDP-alcohol diphosphatase	12.8789	13.1898	12.5347	13.4185	NaN	NaN	NaN	NaN	13.4391	13.5681	4	0	0	4	12.8848	12.9113	12.9949	NaN	12.7247	13.1898	12.5347	13.4185	NaN	NaN	NaN	NaN	NaN	NaN	NaN	NaN	NaN	NaN	NaN	13.9	13.5477	13.075	13.2339	13.5681	5	4	6	2	4	6	3	4
Q9NX46	ADPRS_HUMAN	ADPRS	ADP-ribosylhydrolase ARH3	17.4836	17.277	17.2599	17.6743	16.1328	16.7258	16.3289	17.3675	17.973	17.8076	5	5	4	4	17.4809	17.2351	17.5774	17.6263	17.4983	17.277	17.2599	17.6743	16.3231	16.123	15.8787	16.1427	16.1966	16.7258	16.5627	16.2285	16.4049	16.1195	17.3675	18.3059	18.0662	17.7912	17.7286	17.8076	6	6	6	4	6	6	5	5
P08913	ADA2A_HUMAN	ADRA2A	Alpha-2A adrenergic receptor	NaN	NaN	NaN	NaN	13.8109	NaN	14.4892	NaN	NaN	14.4671	0	4	4	1	NaN	NaN	NaN	NaN	NaN	NaN	NaN	NaN	14.1398	13.4379	14.2503	13.4156	NaN	NaN	14.4045	14.2306	14.5116	14.8101	NaN	14.0882	NaN	NaN	NaN	14.4671	0	0	0	0	1	0	0	0
Q16186	ADRM1_HUMAN	ADRM1	Proteasomal ubiquitin receptor ADRM1	18.8885	18.7731	18.7652	18.9475	18.5027	18.9679	18.5179	19.2148	19.0611	19.1236	5	5	4	4	18.9852	18.8923	18.862	18.9167	18.786	18.7731	18.7652	18.9475	18.8181	18.8058	18.2348	18.3694	18.2853	18.9679	18.6462	18.4933	18.53	18.4022	19.2148	19.2817	18.9515	19.0663	18.9448	19.1236	6	6	6	4	6	6	5	5
P30566	PUR8_HUMAN	ADSL	Adenylosuccinate lyase	17.8999	17.6511	17.321	17.7966	16.2496	17.1537	16.8716	17.8488	17.9808	17.7378	5	5	4	4	18.196	18.0026	17.9169	17.7222	17.662	17.6511	17.321	17.7966	16.5797	16.3927	16.2034	16.1323	15.9401	17.1537	17.339	16.8443	16.9289	16.3741	17.8488	18.0218	18.041	17.9467	17.9137	17.7378	6	6	6	4	6	6	5	5
Q8N142	PURA1_HUMAN	ADSS1	Adenylosuccinate synthetase isozyme 1	NaN	NaN	NaN	NaN	NaN	NaN	13.5895	NaN	NaN	13.213	0	0	4	1	NaN	NaN	NaN	NaN	NaN	NaN	NaN	NaN	NaN	NaN	NaN	NaN	NaN	NaN	14.0506	13.4317	13.5642	13.3113	NaN	12.7464	NaN	NaN	NaN	13.213	0	1	1	0	1	0	0	1
P30520	PURA2_HUMAN	ADSS2	Adenylosuccinate synthetase isozyme 2	17.7134	17.6508	17.8191	19.0667	16.2154	17.5941	16.0611	18.2487	17.7689	16.9302	5	5	4	4	17.8813	17.883	17.8404	17.4919	17.4702	17.6508	17.8191	19.0667	16.5297	16.3285	15.85	16.0511	16.3179	17.5941	16.6113	16.0599	15.9178	15.6552	18.2487	17.839	17.6693	17.8314	17.7361	16.9302	6	6	6	4	6	6	5	5
Q8IUX7	AEBP1_HUMAN	AEBP1	Adipocyte enhancer-binding protein 1	12.7733	14.4789	13.4359	14.9231	13.796	14.4162	14.9842	15.5232	13.7841	13.7174	4	5	4	4	12.7115	12.3377	NaN	12.7769	13.2672	14.4789	13.4359	14.9231	13.1401	12.9712	14.3853	14.3231	14.1603	14.4162	15.2399	15.0014	15.0652	14.6303	15.5232	14.2455	14.2245	13.2591	13.4071	13.7174	5	5	1	4	6	6	5	5
Q6ZN18	AEBP2_HUMAN	AEBP2	Zinc finger protein AEBP2	14.7287	NaN	15.4177	14.1888	NaN	14.5481	14.2776	13.9427	15.199	14.6465	5	1	4	4	14.8521	15.0727	14.4225	14.7431	14.5529	NaN	15.4177	14.1888	NaN	NaN	NaN	NaN	13.905	14.5481	14.6646	14.1322	14.2917	14.0218	13.9427	14.9878	15.3724	15.3141	15.1218	14.6465	6	6	6	4	6	2	5	5
Q8N556	AFAP1_HUMAN	AFAP1	Actin filament-associated protein 1	16.3141	18.7111	16.425	17.4472	18.1694	18.7527	17.2743	17.8955	16.7723	18.4544	5	5	4	4	16.421	16.5017	16.34	16.1283	16.1797	18.7111	16.425	17.4472	18.3854	18.3592	17.7496	17.9904	18.3624	18.7527	16.7026	17.2528	17.2672	17.8748	17.8955	15.9732	16.8607	17.1803	17.0749	18.4544	6	6	6	4	6	6	5	5
Q8TED9	AF1L1_HUMAN	AFAP1L1	Actin filament-associated protein 1-like 1	17.8502	13.2479	13.6782	16.5106	13.5022	13.7494	13.3534	13.5343	NaN	13.0284	5	3	3	0	17.5787	17.4523	17.9821	18.1513	18.0865	13.2479	13.6782	16.5106	12.964	13.3815	NaN	NaN	14.1612	13.7494	14.2094	12.8826	NaN	12.9681	13.5343	NaN	NaN	NaN	NaN	13.0284	6	6	6	4	6	6	5	5
Q8N4X5	AF1L2_HUMAN	AFAP1L2	Actin filament-associated protein 1-like 2	17.1674	12.2614	NaN	12.5758	15.4867	13.5859	16.2544	NaN	NaN	15.3411	5	5	4	2	17.2177	15.9913	17.2231	17.6574	17.7474	12.2614	NaN	12.5758	15.7024	14.9631	16.1746	15.6681	14.9256	13.5859	16.7177	16.0654	16.5103	15.7242	NaN	12.661	12.6774	NaN	NaN	15.3411	6	6	6	4	6	5	1	4
P55196	AFAD_HUMAN	AFDN	Afadin	17.7682	15.7579	17.6264	17.2515	16.3546	16.0373	17.7961	16.7865	17.017	16.474	5	5	4	4	17.7571	17.4922	17.6296	17.9632	17.9991	15.7579	17.6264	17.2515	16.5613	16.5872	16.3146	16.1412	16.1687	16.0373	17.9509	17.8394	17.9525	17.4416	16.7865	16.9252	16.8169	17.2831	17.0428	16.474	6	6	6	4	6	6	5	5
P51825	AFF1_HUMAN	AFF1	AF4/FMR2 family member 1	13.9052	13.1096	14.6306	13.7096	13.2748	13.6171	13.2827	13.6263	NaN	12.7653	5	5	4	2	13.7232	13.8129	13.7841	14.0784	14.1274	13.1096	14.6306	13.7096	13.6061	13.4191	12.9864	13.3705	12.9917	13.6171	13.3114	13.2591	13.048	13.5123	13.6263	13.6722	13.1116	NaN	NaN	12.7653	6	6	6	4	6	5	5	5
P51826	AFF3_HUMAN	AFF3	AF4/FMR2 family member 3	NaN	NaN	NaN	NaN	NaN	11.9593	11.3921	10.6578	11.6748	11.2071	0	2	4	4	NaN	NaN	NaN	NaN	NaN	NaN	NaN	NaN	NaN	NaN	10.4862	10.7248	NaN	11.9593	11.3681	11.5935	11.5185	11.0884	10.6578	12.1267	11.9578	11.1806	11.4342	11.2071	0	1	0	0	0	2	0	1
Q9UHB7	AFF4_HUMAN	AFF4	AF4/FMR2 family member 4	17.4463	17.5781	18.6133	17.5838	18.2019	17.9119	17.8674	17.6516	18.0679	17.7848	5	5	4	4	17.2858	17.5957	17.4246	17.3936	17.5318	17.5781	18.6133	17.5838	18.2187	18.2072	18.2192	18.2499	18.1146	17.9119	18.0044	17.8797	17.8621	17.7233	17.6516	18.0012	18.1925	17.9512	18.1265	17.7848	6	6	6	4	6	6	5	5
Q8WV93	AFG1L_HUMAN	AFG1L	AFG1-like ATPase	13.5295	13.8463	14.1031	13.5955	14.182	13.6165	14.48	13.9186	12.9644	13.8103	5	5	4	4	13.5444	13.5433	13.4745	13.5492	13.536	13.8463	14.1031	13.5955	13.9804	14.3033	14.1192	14.346	14.1611	13.6165	14.4732	14.3926	14.5073	14.547	13.9186	13.1728	13.407	12.5811	12.6966	13.8103	4	5	6	4	6	6	5	5
Q8NB90	AFG2A_HUMAN	AFG2A	ATPase family gene 2 protein homolog A	16.0576	15.741	16.1689	15.4065	15.1801	16.3671	15.5976	16.5551	16.4115	16.1972	5	5	4	4	16.2272	16.1392	16.1011	15.9234	15.8974	15.741	16.1689	15.4065	15.5739	15.4228	14.9518	15.0256	14.9265	16.3671	15.8693	15.4129	15.7187	15.3896	16.5551	16.6098	16.3965	16.3365	16.3032	16.1972	6	6	6	4	6	6	5	5
Q9BVQ7	AFG2B_HUMAN	AFG2B	ATPase family gene 2 protein homolog B	14.5838	14.1845	14.5507	14.0446	13.7768	14.9707	14.0185	15.1568	14.895	14.8392	5	5	4	4	14.6638	14.6756	14.6034	14.5299	14.4464	14.1845	14.5507	14.0446	14.1683	13.9967	13.5674	13.6145	13.5373	14.9707	14.2557	13.8913	13.9788	13.9483	15.1568	15.1375	14.7428	14.9831	14.7167	14.8392	6	6	6	4	6	6	5	5
Q9Y4W6	AFG32_HUMAN	AFG3L2	Mitochondrial inner membrane m-AAA protease component AFG3L2	17.866	17.8084	17.8709	17.8478	18.2015	17.5861	18.4107	17.4625	17.4365	17.3712	5	5	4	4	17.7201	17.6219	17.8297	18.01	18.148	17.8084	17.8709	17.8478	18.1451	18.3058	18.1573	18.2236	18.1757	17.5861	18.4388	18.4691	18.3924	18.3425	17.4625	17.5924	17.2871	17.4954	17.371	17.3712	6	6	6	4	6	6	5	5
Q63HM1	KFA_HUMAN	AFMID	Kynurenine formamidase	12.5582	13.3669	11.6947	12.4525	12.1732	12.476	12.1762	13.2795	12.5889	13.2761	5	4	4	3	12.1795	12.3031	12.518	12.572	13.2182	13.3669	11.6947	12.4525	NaN	12.4796	12.0086	12.1724	12.0322	12.476	11.6941	12.2406	12.3767	12.3933	13.2795	13.131	NaN	12.3044	12.3314	13.2761	6	4	6	4	5	6	4	4
P02771	FETA_HUMAN	AFP	Alpha-fetoprotein	14.201	15.645	12.8078	13.5691	15.8611	NaN	15.6084	12.0533	NaN	NaN	4	5	3	0	13.0589	14.3588	NaN	14.7165	14.6698	15.645	12.8078	13.5691	16.3262	15.5727	15.3314	15.7195	16.3559	NaN	14.9711	NaN	15.2733	16.5808	12.0533	NaN	NaN	NaN	NaN	NaN	3	4	2	4	3	6	3	3
Q6ULP2	AFTIN_HUMAN	AFTPH	Aftiphilin	15.1197	14.3249	15.1597	14.8708	14.9072	15.0153	14.6307	14.8887	15.061	14.9993	5	5	4	4	15.1574	15.042	15.1246	15.133	15.1414	14.3249	15.1597	14.8708	14.9831	15.0093	14.8075	14.9671	14.7687	15.0153	14.7575	14.5087	14.7671	14.4895	14.8887	15.3823	15.2275	14.815	14.8194	14.9993	6	6	6	4	6	6	5	5
P20933	ASPG_HUMAN	AGA	N(4)-(beta-N-acetylglucosaminyl)-L-asparaginase	11.5976	12.5462	NaN	NaN	12.1963	NaN	NaN	NaN	NaN	12.4113	5	5	1	1	11.2676	11.5985	11.9704	11.6177	11.534	12.5462	NaN	NaN	12.595	12.0545	12.3581	12.2172	11.7565	NaN	NaN	11.955	NaN	NaN	NaN	12.171	NaN	NaN	NaN	12.4113	3	5	4	3	6	6	0	2
Q9UPQ3	AGAP1_HUMAN	AGAP1	Arf-GAP with GTPase, ANK repeat and PH domain-containing protein 1	14.237	13.4922	13.4492	13.4385	13.8135	14.0409	14.5959	14.6619	14.7401	14.4199	5	5	4	4	14.157	13.9111	14.4594	14.3549	14.3027	13.4922	13.4492	13.4385	13.8248	13.7614	14.1695	13.8873	13.4242	14.0409	14.6702	14.5477	14.6382	14.5277	14.6619	14.8547	14.8694	14.675	14.5611	14.4199	6	6	6	4	6	6	5	5
Q96P47	AGAP3_HUMAN	AGAP3	Arf-GAP with GTPase, ANK repeat and PH domain-containing protein 3	15.2202	14.3707	14.0738	14.8596	14.8572	14.7629	14.9642	15.2421	14.6947	14.9794	5	5	4	4	15.3479	14.8896	15.2791	15.166	15.4187	14.3707	14.0738	14.8596	14.967	15.0596	14.6646	14.7864	14.8083	14.7629	14.8616	14.8352	14.9905	15.1694	15.2421	14.5912	14.8544	14.7452	14.5879	14.9794	6	6	6	4	6	6	5	5
P52594	AGFG1_HUMAN	AGFG1	Arf-GAP domain and FG repeat-containing protein 1	19.2099	19.4545	19.394	19.3763	19.219	19.57	19.2382	19.5855	19.6151	19.8257	5	5	4	4	19.2898	19.1281	19.1381	19.2308	19.2628	19.4545	19.394	19.3763	19.33	19.2738	19.0621	19.1898	19.2392	19.57	19.1167	19.1172	19.2805	19.4385	19.5855	19.8443	19.8718	19.3484	19.3961	19.8257	6	6	6	4	6	6	5	5
O95081	AGFG2_HUMAN	AGFG2	Arf-GAP domain and FG repeat-containing protein 2	17.0908	16.7511	16.6501	17.0869	15.003	16.0867	14.2414	15.7936	16.1112	15.5122	5	5	4	4	17.1929	16.9802	17.077	17.0329	17.1712	16.7511	16.6501	17.0869	15.61	15.174	14.2948	15.1658	14.7704	16.0867	14.1362	14.1776	14.2369	14.415	15.7936	16.5165	16.3129	15.8443	15.771	15.5122	6	6	6	4	6	6	5	5
Q8N302	AGGF1_HUMAN	AGGF1	Angiogenic factor with G patch and FHA domains 1	14.1251	14.0582	14.3208	14.2763	13.8475	14.1956	13.9004	13.8608	14.664	14.5304	5	5	4	4	14.0821	14.1753	14.0849	14.0827	14.2006	14.0582	14.3208	14.2763	13.7693	13.6545	13.974	14.0737	13.7659	14.1956	13.9887	13.7858	13.9599	13.8671	13.8608	14.8453	14.7723	14.3445	14.6941	14.5304	6	6	6	4	6	6	5	5
Q53H12	AGK_HUMAN	AGK	Acylglycerol kinase, mitochondrial	18.0341	18.0538	18.3086	18.3952	18.3008	17.576	18.4695	17.6995	17.6245	17.6041	5	5	4	4	17.9258	17.8692	18.1425	18.0261	18.2069	18.0538	18.3086	18.3952	18.2569	18.3694	18.2208	18.3681	18.2887	17.576	18.4019	18.4646	18.4846	18.5269	17.6995	17.803	17.4124	17.6598	17.6228	17.6041	6	6	6	4	6	6	5	5
P35573	GDE_HUMAN	AGL	Glycogen debranching enzyme	14.611	15.9984	15.4951	15.7291	14.2971	15.2373	14.542	15.6605	15.1224	14.7072	5	5	4	4	14.432	14.3479	15.0007	14.8379	14.4364	15.9984	15.4951	15.7291	14.571	14.4534	13.6053	14.2736	14.5825	15.2373	14.8141	14.4405	14.6052	14.3081	15.6605	15.6025	14.7516	15.2664	14.8693	14.7072	6	6	6	4	6	6	5	5
Q9BSE5	GDAH_HUMAN	AGMAT	Guanidino acid hydrolase, mitochondrial	NaN	NaN	14.3939	NaN	NaN	NaN	NaN	NaN	NaN	NaN	0	0	2	0	NaN	NaN	NaN	NaN	NaN	NaN	14.3939	NaN	NaN	NaN	NaN	NaN	NaN	NaN	NaN	NaN	13.2825	12.9187	NaN	NaN	NaN	NaN	NaN	NaN	1	2	2	1	1	2	5	0
Q9UL18	AGO1_HUMAN	AGO1	Protein argonaute-1	15.0201	15.0657	14.6961	15.0641	15.498	15.7517	15.4694	15.7208	16.0857	16.1602	5	5	4	4	15.1284	14.6808	15.0129	15.0915	15.1868	15.0657	14.6961	15.0641	15.3687	15.2425	15.6173	15.6947	15.567	15.7517	15.6017	15.4457	15.488	15.3422	15.7208	16.5601	16.0306	15.9142	15.8378	16.1602	6	6	6	4	6	6	5	5
Q9UKV8	AGO2_HUMAN	AGO2	Protein argonaute-2	15.9775	15.7262	15.3379	15.9426	15.9368	15.8853	16.0503	15.6325	15.7792	15.8759	5	5	4	4	15.9323	15.8052	16.088	15.9597	16.1023	15.7262	15.3379	15.9426	16.0249	15.8956	16.002	15.8408	15.9208	15.8853	16.1645	15.9845	16.0639	15.9885	15.6325	16.1073	15.6914	15.7423	15.5758	15.8759	6	6	6	4	6	6	5	5
Q9H9G7	AGO3_HUMAN	AGO3	Protein argonaute-3	14.5233	15.1229	14.2207	14.8575	14.9247	15.03	14.7689	15.2656	14.9508	15.1699	5	5	4	4	14.6576	14.2898	14.6511	14.373	14.6449	15.1229	14.2207	14.8575	14.7769	14.7563	15.052	14.9767	15.0616	15.03	15.235	14.6731	14.777	14.3905	15.2656	15.5157	15.0545	14.6736	14.5595	15.1699	6	6	6	4	6	6	5	5
Q9HCK5	AGO4_HUMAN	AGO4	Protein argonaute-4	13.2043	NaN	13.0739	NaN	13.6194	NaN	NaN	NaN	NaN	13.8896	3	3	0	0	NaN	13.1379	13.2844	13.1905	NaN	NaN	13.0739	NaN	NaN	13.606	13.4622	13.7899	NaN	NaN	NaN	NaN	NaN	NaN	NaN	NaN	NaN	NaN	NaN	13.8896	1	4	4	3	2	2	3	2
Q99943	PLCA_HUMAN	AGPAT1	1-acyl-sn-glycerol-3-phosphate acyltransferase alpha	16.1059	16.2309	15.8497	15.6339	16.5693	16.1628	16.4257	16.1909	16.8315	16.4475	5	5	4	4	16.1924	15.6371	16.1406	16.3017	16.2579	16.2309	15.8497	15.6339	16.5002	16.4805	16.5507	16.5574	16.7576	16.1628	16.3352	16.3024	16.2941	16.7709	16.1909	16.7594	16.7747	16.8083	16.9837	16.4475	6	6	6	4	6	6	5	5
O15120	PLCB_HUMAN	AGPAT2	1-acyl-sn-glycerol-3-phosphate acyltransferase beta	13.8846	16.2589	16.8597	15.8595	15.9369	15.684	15.7244	15.495	14.9642	15.5171	5	5	4	4	13.7156	13.6745	14.4042	14.019	13.6097	16.2589	16.8597	15.8595	15.9866	16.0522	15.7253	15.8608	16.0594	15.684	15.7621	15.825	15.6977	15.6128	15.495	15.0163	14.951	14.9684	14.9212	15.5171	6	5	6	4	6	6	5	5
Q9NRZ7	PLCC_HUMAN	AGPAT3	1-acyl-sn-glycerol-3-phosphate acyltransferase gamma	15.4554	16.3194	15.8821	16.0627	16.1722	15.6472	15.5937	15.4039	16.2255	16.4111	5	5	4	4	15.444	15.2222	15.6148	15.4623	15.5339	16.3194	15.8821	16.0627	16.2156	16.2933	16.0771	16.1417	16.1335	15.6472	15.43	15.6819	15.7309	15.532	15.4039	16.5761	16.1478	16.1003	16.0778	16.4111	6	6	6	4	6	6	5	5
Q9NRZ5	PLCD_HUMAN	AGPAT4	1-acyl-sn-glycerol-3-phosphate acyltransferase delta	15.7524	15.2168	13.9409	15.1997	15.2192	14.8694	15.9971	14.794	17.0709	15.6743	5	5	4	4	15.7255	15.531	15.5861	15.9846	15.9346	15.2168	13.9409	15.1997	14.9011	14.9019	15.4118	15.4005	15.4807	14.8694	16.0303	15.9639	15.9633	16.0311	14.794	17.4156	17.1485	16.8585	16.861	15.6743	6	6	6	4	6	6	5	5
Q9NUQ2	PLCE_HUMAN	AGPAT5	1-acyl-sn-glycerol-3-phosphate acyltransferase epsilon	16.7762	15.1605	16.4908	16.8934	15.2542	15.3892	15.8624	15.5085	16.0894	16.3364	5	5	4	4	16.6507	16.5985	16.7815	16.9705	16.8797	15.1605	16.4908	16.8934	15.1802	15.5317	15.0982	15.1781	15.2828	15.3892	15.4592	15.7337	15.8904	16.3664	15.5085	16.3644	15.6303	16.2633	16.0997	16.3364	6	6	6	4	6	6	5	5
O00116	ADAS_HUMAN	AGPS	Alkyldihydroxyacetonephosphate synthase, peroxisomal	17.8654	17.1817	17.8345	17.8671	18.3254	17.9179	18.1107	17.3332	17.627	17.747	5	5	4	4	17.9465	18.0977	17.7056	17.7458	17.8315	17.1817	17.8345	17.8671	18.3394	18.3808	18.3035	18.3612	18.242	17.9179	17.9386	18.0576	18.1201	18.3264	17.3332	17.8027	17.7107	17.5054	17.4891	17.747	6	6	6	4	6	6	5	5
O95994	AGR2_HUMAN	AGR2	Anterior gradient protein 2 homolog	NaN	NaN	NaN	NaN	NaN	NaN	13.5919	NaN	NaN	NaN	0	0	3	0	NaN	NaN	NaN	NaN	NaN	NaN	NaN	NaN	NaN	NaN	NaN	NaN	NaN	NaN	NaN	13.2393	13.7521	13.7843	NaN	NaN	NaN	NaN	NaN	NaN	0	0	0	0	0	0	0	0
O00468	AGRIN_HUMAN	AGRN	Agrin	16.0126	16.0119	15.9112	16.7911	17.0402	16.1217	17.5791	16.0874	16.3231	16.6844	5	5	4	4	15.7239	15.6962	16.3255	16.0738	16.2437	16.0119	15.9112	16.7911	16.7291	16.8807	17.0507	17.2881	17.2524	16.1217	17.0569	17.4846	17.493	18.2819	16.0874	16.179	16.502	16.2937	16.3177	16.6844	6	6	6	4	6	6	5	5
P01019	ANGT_HUMAN	AGT	Angiotensinogen	NaN	NaN	NaN	NaN	NaN	12.2969	11.4981	NaN	NaN	13.8253	0	2	3	0	NaN	NaN	NaN	NaN	NaN	NaN	NaN	NaN	11.0346	NaN	11.2305	NaN	NaN	12.2969	11.7976	11.0349	11.6619	NaN	NaN	NaN	NaN	NaN	NaN	13.8253	0	0	0	0	0	0	0	0
Q9UPW5	CBPC1_HUMAN	AGTPBP1	Cytosolic carboxypeptidase 1	15.9243	15.2749	15.0278	15.2828	14.9379	15.8802	15.9997	16.7105	16.7628	15.8401	5	5	4	4	16.1169	15.9383	15.9223	15.8653	15.7789	15.2749	15.0278	15.2828	15.396	15.2456	14.6836	14.7814	14.5828	15.8802	16.5029	16.004	16.2561	15.2356	16.7105	16.8435	16.949	16.6075	16.6512	15.8401	6	6	6	4	6	6	5	5
Q6RW13	ATRAP_HUMAN	AGTRAP	Type-1 angiotensin II receptor-associated protein	15.859	16.1423	16.2638	15.5623	16.2399	15.5504	16.5881	16.0937	16.3535	16.1231	5	5	4	4	15.6978	15.7618	15.8893	15.9624	15.9835	16.1423	16.2638	15.5623	16.237	16.4528	16.2041	16.2071	16.0987	15.5504	16.5624	16.6364	16.7134	16.4401	16.0937	16.8377	16.4909	15.8923	16.193	16.1231	6	6	6	4	6	6	5	5
Q8WYP5	ELYS_HUMAN	AHCTF1	Protein ELYS	16.8932	16.3342	17.9837	16.572	16.7628	16.8811	17.1365	16.9223	16.6588	16.1863	5	5	4	4	16.6568	16.9161	16.7031	17.0753	17.1146	16.3342	17.9837	16.572	16.7698	16.62	16.953	16.8619	16.6095	16.8811	17.159	17.1273	17.1101	17.1497	16.9223	16.6484	16.655	16.7091	16.6228	16.1863	6	6	6	4	6	6	5	5
P23526	SAHH_HUMAN	AHCY	Adenosylhomocysteinase	20.2353	20.2727	19.8747	20.1738	19.5014	20.1272	20.0546	20.6838	21.1589	21.0222	5	5	4	4	20.4599	20.2461	20.2855	20.0763	20.1088	20.2727	19.8747	20.1738	19.8806	19.5859	19.4604	19.4056	19.1745	20.1272	20.5651	20.0039	20.1529	19.4963	20.6838	21.2279	21.1369	21.1736	21.0971	21.0222	6	6	6	4	6	6	5	5
O43865	SAHH2_HUMAN	AHCYL1	S-adenosylhomocysteine hydrolase-like protein 1	17.0941	17.3391	16.7176	17.1443	16.6618	17.4983	17.2907	18.0673	18.4459	18.1647	5	5	4	4	17.2323	16.8378	17.1507	17.0884	17.1613	17.3391	16.7176	17.1443	16.7897	16.8846	16.4957	16.605	16.5338	17.4983	17.4546	17.1183	17.2752	17.3148	18.0673	18.8327	18.548	18.1257	18.277	18.1647	6	6	6	4	6	6	5	5
Q96HN2	SAHH3_HUMAN	AHCYL2	Adenosylhomocysteinase 3	15.1047	15.0651	13.737	15.0593	14.7778	14.7748	15.3435	15.1024	16.7947	16.1725	5	5	4	4	15.1133	14.729	15.168	15.3595	15.1536	15.0651	13.737	15.0593	15.03	15.1662	14.5443	14.6838	14.4649	14.7748	15.3544	15.3322	15.2247	15.4626	15.1024	17.1416	17.0181	16.5548	16.4644	16.1725	6	6	6	4	6	6	5	5
Q5TGY3	AHDC1_HUMAN	AHDC1	Transcription factor Gibbin	14.6509	15.3104	15.6227	15.0335	15.9993	16.0087	15.9574	15.583	16.1947	15.9261	5	5	4	4	14.7191	14.2839	14.6889	14.7261	14.8364	15.3104	15.6227	15.0335	15.8296	15.6861	16.1534	16.2507	16.0768	16.0087	15.8893	15.8902	16.0052	16.0447	15.583	16.8696	16.5397	15.6508	15.7188	15.9261	6	6	6	4	6	6	5	5
Q8N157	AHI1_HUMAN	AHI1	Jouberin	NaN	13.9592	13.701	NaN	NaN	14.1653	NaN	15.0785	NaN	NaN	0	0	0	1	NaN	NaN	NaN	NaN	NaN	13.9592	13.701	NaN	NaN	NaN	NaN	NaN	NaN	14.1653	NaN	NaN	NaN	NaN	15.0785	NaN	13.3907	NaN	NaN	NaN	0	0	0	0	0	4	5	1
Q09666	AHNK_HUMAN	AHNAK	Neuroblast differentiation-associated protein AHNAK	22.485	22.5337	21.6137	22.0335	21.9651	22.5958	22.4866	22.8327	21.2813	21.1507	5	5	4	4	22.2631	22.2439	22.3738	22.7718	22.7723	22.5337	21.6137	22.0335	22.1838	22.1817	21.8664	21.8497	21.7439	22.5958	22.3641	22.3828	22.7786	22.4209	22.8327	21.6881	21.857	20.7889	20.7911	21.1507	6	6	6	4	6	6	5	5
Q8IVF2	AHNK2_HUMAN	AHNAK2	Protein AHNAK2	15.6845	20.3846	17.5338	19.0195	19.3131	20.0754	19.4033	21.1187	19.5091	19.5873	5	5	4	4	15.6572	15.9166	16.4742	15.0849	15.2898	20.3846	17.5338	19.0195	19.4651	20.0012	18.8886	19.075	19.1354	20.0754	18.7974	19.4152	19.5128	19.8879	21.1187	19.5973	19.6153	19.3828	19.4411	19.5873	6	6	6	4	6	6	5	5
P35869	AHR_HUMAN	AHR	Aryl hydrocarbon receptor	14.6051	14.0319	14.3738	13.7493	12.9268	16.4253	NaN	16.3346	14.1864	14.9846	5	5	0	4	14.734	14.7585	14.6962	14.4674	14.3696	14.0319	14.3738	13.7493	13.0818	12.8126	12.8106	12.9738	12.9551	16.4253	NaN	NaN	NaN	NaN	16.3346	14.2466	15.148	13.4522	13.8988	14.9846	6	6	6	4	6	6	5	5
A9YTQ3	AHRR_HUMAN	AHRR	Aryl hydrocarbon receptor repressor	NaN	NaN	NaN	NaN	NaN	12.1627	NaN	NaN	NaN	NaN	0	0	0	0	NaN	NaN	NaN	NaN	NaN	NaN	NaN	NaN	NaN	NaN	NaN	NaN	NaN	12.1627	NaN	NaN	NaN	NaN	NaN	NaN	NaN	NaN	NaN	NaN	0	0	0	0	0	2	2	2
O95433	AHSA1_HUMAN	AHSA1	Activator of 90 kDa heat shock protein ATPase homolog 1	18.1464	18.0999	18.1484	17.8376	16.9947	17.6681	17.0112	18.3923	18.3011	17.6637	5	5	4	4	18.4205	18.3501	18.2263	17.8955	17.8396	18.0999	18.1484	17.8376	17.5827	17.3242	16.6035	16.5781	16.8851	17.6681	17.2623	16.8196	17.0565	16.9065	18.3923	18.2369	18.1695	18.5305	18.2674	17.6637	6	6	6	4	6	6	5	5
P02765	FETUA_HUMAN	AHSG	Alpha-2-HS-glycoprotein	NaN	NaN	NaN	NaN	NaN	NaN	NaN	NaN	NaN	NaN	0	0	0	0	NaN	NaN	NaN	NaN	NaN	NaN	NaN	NaN	NaN	NaN	NaN	NaN	NaN	NaN	NaN	NaN	NaN	NaN	NaN	NaN	NaN	NaN	NaN	NaN	0	0	0	0	0	0	0	0
Q96BJ3	AIDA_HUMAN	AIDA	Axin interactor, dorsalization-associated protein	17.316	17.762	17.5188	17.5158	16.9452	17.526	17.1581	17.584	17.3008	17.8589	5	5	4	4	17.3573	17.1682	17.3134	17.4124	17.3287	17.762	17.5188	17.5158	17.0516	16.964	17.0369	16.9995	16.6738	17.526	17.4191	17.0857	17.2774	16.8502	17.584	17.5537	17.1963	17.1666	17.2865	17.8589	6	6	6	4	6	6	5	5
Q9BQI0	AIF1L_HUMAN	AIF1L	Allograft inflammatory factor 1-like	14.1211	NaN	15.5953	14.2548	NaN	14.894	15.1453	NaN	17.6139	16.8902	5	1	4	4	14.1419	13.9391	14.2091	14.2095	14.1059	NaN	15.5953	14.2548	NaN	NaN	NaN	NaN	12.8734	14.894	14.7516	14.8174	15.2162	15.7957	NaN	16.9181	17.9444	17.9172	17.6757	16.8902	6	6	6	4	6	0	5	5
O95831	AIFM1_HUMAN	AIFM1	Apoptosis-inducing factor 1, mitochondrial	19.856	19.0135	19.2144	18.8284	20.7258	18.923	20.7	18.6476	19.3748	19.1479	5	5	4	4	19.849	19.6899	19.8115	19.8485	20.0813	19.0135	19.2144	18.8284	20.5788	20.8242	20.6296	20.8505	20.7459	18.923	20.6298	20.7738	20.6996	20.6966	18.6476	19.2126	18.9509	19.6874	19.6482	19.1479	6	6	6	4	6	6	5	5
Q9BRQ8	FSP1_HUMAN	AIFM2	Ferroptosis suppressor protein 1	13.8592	13.7171	15.1548	NaN	16.8071	16.0923	15.3696	14.2148	15.5115	16.0799	5	5	4	4	13.9857	14.4684	13.3939	13.5457	13.9026	13.7171	15.1548	NaN	17.1292	17.2292	16.4372	16.4838	16.7559	16.0923	14.3581	15.4783	15.7025	15.9396	14.2148	15.6044	15.4849	15.4351	15.5215	16.0799	6	6	6	3	6	6	5	0
Q9NVV5	AIG1_HUMAN	AIG1	Androgen-induced gene 1 protein	15.0446	15.6652	15.3691	15.4448	15.8083	15.2355	15.7544	15.5124	15.7544	16.3312	5	5	4	4	14.9535	14.3346	15.1724	15.4676	15.295	15.6652	15.3691	15.4448	15.3675	15.8374	16.1552	16.0495	15.6321	15.2355	15.2724	15.9257	15.7687	16.051	15.5124	16.5625	15.3232	15.2844	15.8473	16.3312	5	5	5	4	6	6	4	5
Q12904	AIMP1_HUMAN	AIMP1	Aminoacyl tRNA synthase complex-interacting multifunctional protein 1	18.1445	18.3444	18.5062	18.6692	18.6804	18.6724	18.213	18.5696	18.2483	18.4613	5	5	4	4	18.2945	18.1371	18.0801	18.1489	18.0619	18.3444	18.5062	18.6692	18.6591	18.7921	18.6415	18.619	18.6902	18.6724	18.563	18.1217	18.2526	17.9147	18.5696	18.4126	18.2152	18.2375	18.128	18.4613	6	6	6	4	6	6	5	5
Q13155	AIMP2_HUMAN	AIMP2	Aminoacyl tRNA synthase complex-interacting multifunctional protein 2	18	18.3493	18.3669	18.4356	18.4572	18.5814	17.8631	18.2953	18.27	18.5148	5	5	4	4	18.1058	18.0406	18.1432	17.8032	17.9073	18.3493	18.3669	18.4356	18.4943	18.5608	18.2891	18.4689	18.4732	18.5814	17.9857	17.762	18.0705	17.6343	18.2953	18.2834	18.1189	18.349	18.3287	18.5148	6	6	6	4	6	6	5	5
O00170	AIP_HUMAN	AIP	AH receptor-interacting protein	17.2707	16.6567	17.2475	17.082	15.9341	17.1747	16.2663	17.6268	17.3355	17.0529	5	5	4	4	17.3553	17.1843	17.3382	17.2155	17.2603	16.6567	17.2475	17.082	16.3056	16.0584	15.723	15.8822	15.7016	17.1747	16.6534	16.1721	16.2816	15.9584	17.6268	17.5994	17.4862	17.1891	17.0671	17.0529	6	6	6	4	6	6	5	5
Q9NX04	AIRIM_HUMAN	AIRIM	AFG2-interacting ribosome maturation factor	14.239	14.4907	14.1634	13.9606	NaN	14.0317	NaN	14.4179	14.3084	14.3598	5	1	1	4	14.4313	14.4637	14.4623	13.7944	14.0435	14.4907	14.1634	13.9606	13.3975	NaN	NaN	NaN	NaN	14.0317	13.6164	NaN	NaN	NaN	14.4179	14.5563	14.2559	14.4353	13.9862	14.3598	6	6	5	4	4	5	4	3
Q96IF1	AJUBA_HUMAN	AJUBA	LIM domain-containing protein ajuba	12.7391	12.9341	14.921	13.1452	13.8676	14.4276	13.6408	14.4405	14.5433	14.2563	3	5	4	4	12.8248	12.7831	12.6093	NaN	NaN	12.9341	14.921	13.1452	13.8188	13.7695	14.2053	13.9353	13.6094	14.4276	13.7161	13.5923	13.8654	13.3893	14.4405	14.2311	14.9856	14.4089	14.5475	14.2563	3	4	3	2	1	6	5	5
P00568	KAD1_HUMAN	AK1	Adenylate kinase isoenzyme 1	17.7493	18.6303	16.7988	18.3815	16.3902	16.8817	15.8854	18.0194	18.1377	17.8867	5	5	4	4	17.8495	17.3827	18.2279	17.6622	17.6241	18.6303	16.7988	18.3815	16.7441	16.3551	16.1559	16.3638	16.3319	16.8817	16.282	15.6967	15.7851	15.7778	18.0194	19.8371	18.5578	17.2012	16.9549	17.8867	6	6	6	4	6	6	5	5
P54819	KAD2_HUMAN	AK2	Adenylate kinase 2, mitochondrial	19.487	18.7965	19.7267	20.1666	19.4406	18.5886	19.7589	19.1193	18.6575	18.8091	5	5	4	4	19.3672	19.1745	19.422	19.7058	19.7656	18.7965	19.7267	20.1666	19.2498	19.5105	19.4027	19.5077	19.5322	18.5886	19.7074	19.7223	19.7562	19.8498	19.1193	18.77	18.7846	18.4948	18.5805	18.8091	6	6	6	4	6	6	5	5
Q9UIJ7	KAD3_HUMAN	AK3	GTP:AMP phosphotransferase AK3, mitochondrial	18.8284	19.2879	18.6532	19.644	19.7196	17.5274	19.7145	17.5469	18.2108	18.9792	5	5	4	4	18.5957	18.4268	19.0119	19.087	19.0206	19.2879	18.6532	19.644	19.6561	19.7548	19.7317	19.8356	19.62	17.5274	19.5153	19.7323	19.8226	19.7877	17.5469	18.2609	18.2606	18.1699	18.1515	18.9792	6	6	6	4	6	6	5	5
P27144	KAD4_HUMAN	AK4	Adenylate kinase 4, mitochondrial	15.0499	13.8166	17.2455	17.0815	17.8159	17.3248	18.5617	18.2781	15.9984	18.3828	5	5	4	4	15.2038	14.9367	15.026	14.9962	15.0869	13.8166	17.2455	17.0815	17.8976	17.787	17.8536	17.7181	17.8231	17.3248	17.9695	18.2896	18.815	19.1726	18.2781	16.5224	16.7909	15.4175	15.263	18.3828	6	6	6	4	6	6	5	5
Q9Y6K8	KAD5_HUMAN	AK5	Adenylate kinase isoenzyme 5	14.5874	15.049	12.6221	15.8823	NaN	14.8333	NaN	17.6424	15.2329	12.3458	5	2	1	4	14.8198	14.7396	14.1797	14.6492	14.5486	15.049	12.6221	15.8823	12.0857	11.6518	NaN	NaN	NaN	14.8333	12.4181	NaN	NaN	NaN	17.6424	15.7422	14.6646	15.2634	15.2613	12.3458	6	6	6	4	6	6	5	5
Q9Y3D8	KAD6_HUMAN	AK6	Adenylate kinase isoenzyme 6	14.5883	14.405	14.5671	14.3533	13.9593	14.8218	14.2847	15.6028	15.7502	14.8014	5	5	4	4	14.9241	14.8673	14.6462	14.379	14.1252	14.405	14.5671	14.3533	14.5126	14.1029	14.0868	13.7081	13.386	14.8218	14.7448	14.1563	14.3187	13.9192	15.6028	15.4266	15.7026	15.886	15.9857	14.8014	6	6	6	4	6	6	5	5
Q92667	AKAP1_HUMAN	AKAP1	A-kinase anchor protein 1, mitochondrial	14.3491	13.6259	15.7142	14.6292	14.1	14.3942	14.1119	14.0337	15.4492	13.8812	5	5	4	4	14.2731	14.4927	14.2668	14.3571	14.3555	13.6259	15.7142	14.6292	14.1083	14.3713	13.9294	14.1314	13.9594	14.3942	13.9488	14.0382	14.0237	14.437	14.0337	14.6428	14.6159	16.4103	16.1276	13.8812	6	6	6	4	6	6	5	5
O43572	AKA10_HUMAN	AKAP10	A-kinase anchor protein 10, mitochondrial	15.5346	16.1984	16.1712	15.2764	15.7749	16.0528	15.4976	15.9869	15.4668	16.0899	5	5	4	4	15.752	15.6032	15.6682	15.2593	15.3902	16.1984	16.1712	15.2764	16.0441	15.9884	15.6164	15.7314	15.4941	16.0528	15.6811	15.3333	15.6037	15.3724	15.9869	15.6128	15.4313	15.5425	15.2806	16.0899	6	6	6	4	6	6	5	5
Q9UKA4	AKA11_HUMAN	AKAP11	A-kinase anchor protein 11	14.1403	14.7981	14.6425	14.1414	14.1663	14.9981	14.0804	15.8307	14.2733	14.555	5	5	4	4	14.3624	14.2282	14.1492	13.9958	13.966	14.7981	14.6425	14.1414	14.0948	14.4095	14.141	14.2874	13.8987	14.9981	14.4423	13.9249	14.0586	13.8958	15.8307	14.2333	14.4856	14.0927	14.2815	14.555	6	6	6	4	6	6	5	5
Q02952	AKA12_HUMAN	AKAP12	A-kinase anchor protein 12	20.6819	19.7573	18.8088	19.3744	19.9002	20.9427	20.341	21.621	20.3094	20.0642	5	5	4	4	20.5972	21.0148	21.087	20.3872	20.3233	19.7573	18.8088	19.3744	20.0607	20.0259	19.6306	19.8025	19.9812	20.9427	20.4666	20.023	20.2896	20.5849	21.621	19.4917	20.5133	20.4952	20.7374	20.0642	6	6	6	4	6	6	5	5
Q12802	AKP13_HUMAN	AKAP13	A-kinase anchor protein 13	17.1984	17.3761	16.4652	16.5334	16.99	17.0674	17.1028	17.2462	17.1477	16.7508	5	5	4	4	17.1707	16.9555	17.2393	17.2294	17.3972	17.3761	16.4652	16.5334	17.1077	16.9863	17.0743	17.0158	16.7658	17.0674	17.1016	17.1866	17.117	17.006	17.2462	17.2228	17.4923	16.9102	16.9656	16.7508	6	6	6	4	6	6	5	5
Q86UN6	AKA28_HUMAN	AKAP14	A-kinase anchor protein 14	NaN	NaN	NaN	NaN	NaN	NaN	NaN	NaN	14.8826	NaN	0	0	0	4	NaN	NaN	NaN	NaN	NaN	NaN	NaN	NaN	NaN	NaN	NaN	NaN	NaN	NaN	NaN	NaN	NaN	NaN	NaN	16.0181	15.1761	14.1099	14.2264	NaN	0	0	0	0	0	0	0	0
Q02040	AK17A_HUMAN	AKAP17A	A-kinase anchor protein 17A	15.741	15.0491	16.3207	15.803	15.9862	15.5424	16.0047	15.3473	15.5446	15.1049	5	5	4	4	15.6302	15.69	15.7074	15.8097	15.8679	15.0491	16.3207	15.803	16.094	15.9973	16.0289	15.8577	15.9532	15.5424	15.8488	15.9944	16.0097	16.166	15.3473	15.7215	15.4384	15.4511	15.5675	15.1049	6	6	6	4	6	6	5	5
P24588	AKAP5_HUMAN	AKAP5	A-kinase anchor protein 5	13.306	13.2652	13.3961	NaN	13.8142	14.1603	14.5585	NaN	13.668	13.9686	5	5	4	4	13.3672	13.0193	12.8346	13.7123	13.5968	13.2652	13.3961	NaN	13.5589	13.2295	14.0525	14.1167	14.1131	14.1603	15.4537	14.255	14.3663	14.1591	NaN	13.2069	13.4379	13.9314	14.0958	13.9686	6	6	5	4	6	6	5	0
Q13023	AKAP6_HUMAN	AKAP6	A-kinase anchor protein 6	NaN	NaN	NaN	NaN	NaN	NaN	NaN	NaN	12.5854	NaN	0	0	2	3	NaN	NaN	NaN	NaN	NaN	NaN	NaN	NaN	NaN	NaN	NaN	NaN	NaN	NaN	12.0531	NaN	12.4362	NaN	NaN	13.3793	NaN	12.3138	12.063	NaN	0	0	0	0	0	0	0	0
Q9P0M2	AKA7G_HUMAN	AKAP7	A-kinase anchor protein 7 isoform gamma	13.6356	13.2474	13.3721	13.6383	13.47	13.5761	14.2495	NaN	13.7956	13.5689	5	5	4	4	13.4689	13.5724	13.3578	14.0703	13.7085	13.2474	13.3721	13.6383	13.4821	13.5614	13.3937	13.4487	13.4641	13.5761	14.4908	14.1798	14.4668	13.8607	NaN	14.2837	13.9158	13.3396	13.6434	13.5689	5	4	3	4	5	5	4	4
O43823	AKAP8_HUMAN	AKAP8	A-kinase anchor protein 8	17.3926	16.8776	17.9985	17.298	17.8137	17.2682	17.2293	17.0555	17.3375	16.8173	5	5	4	4	17.2575	17.4305	17.2993	17.4418	17.5337	16.8776	17.9985	17.298	17.9619	17.8413	17.7953	17.6939	17.7763	17.2682	17.0439	17.2434	17.2154	17.4144	17.0555	17.1376	17.3365	17.5107	17.3652	16.8173	6	6	6	4	6	6	5	5
Q9ULX6	AKP8L_HUMAN	AKAP8L	A-kinase anchor protein 8-like	16.5011	16.4303	17.2217	16.8658	17.145	16.5292	16.6917	16.1096	17.0555	16.5293	5	5	4	4	16.2102	16.2896	16.6281	16.7173	16.6601	16.4303	17.2217	16.8658	17.336	17.0669	17.0737	17.1005	17.1477	16.5292	16.6013	16.5813	16.8954	16.6887	16.1096	17.1052	17.1883	16.9344	16.9942	16.5293	6	6	6	4	6	6	5	5
Q99996	AKAP9_HUMAN	AKAP9	A-kinase anchor protein 9	16.1448	16.5839	15.5446	15.954	16.4051	16.3694	16.4073	16.587	16.0694	16.281	5	5	4	4	16.0726	16.1126	16.3445	16.137	16.0573	16.5839	15.5446	15.954	16.5182	16.397	16.3978	16.4883	16.2244	16.3694	16.3297	16.3398	16.6449	16.3147	16.587	16.2098	16.3782	15.7831	15.9065	16.281	6	6	6	4	6	6	5	5
Q53H80	AKIR2_HUMAN	AKIRIN2	Akirin-2	NaN	NaN	12.6456	NaN	12.6782	NaN	NaN	NaN	12.8097	NaN	1	3	0	3	NaN	12.9946	NaN	NaN	NaN	NaN	12.6456	NaN	12.4713	12.6795	NaN	12.8839	NaN	NaN	NaN	NaN	NaN	NaN	NaN	NaN	12.9312	12.8034	12.6944	NaN	1	5	1	0	0	0	3	0
P14550	AK1A1_HUMAN	AKR1A1	Aldo-keto reductase family 1 member A1	19.1245	19.685	18.5175	19.5073	17.7366	18.7106	17.7079	19.5592	19.7472	19.757	5	5	4	4	19.2972	18.7813	19.3249	19.1074	19.1119	19.685	18.5175	19.5073	17.896	17.6815	17.4863	17.7407	17.8784	18.7106	18.4157	17.5708	17.5857	17.2593	19.5592	20.3436	19.8617	19.4243	19.3591	19.757	6	6	6	4	6	6	5	5
P15121	ALDR_HUMAN	AKR1B1	Aldo-keto reductase family 1 member B1	18.9226	19.2559	19.3414	19.1814	18.4289	17.951	17.9583	18.5609	19.4118	19.077	5	5	4	4	19.1988	19.0535	19.2661	18.5087	18.5858	19.2559	19.3414	19.1814	19.1347	18.7228	18.001	18.1362	18.15	17.951	18.2765	17.8529	17.924	17.78	18.5609	20.1033	19.4682	19.1341	18.9415	19.077	6	6	6	4	6	6	5	5
P52895	AK1C2_HUMAN	AKR1C2	Aldo-keto reductase family 1 member C2	NaN	15.768	NaN	NaN	13.3946	14.396	13.1029	14.8645	14.1249	15.6073	0	5	4	4	NaN	NaN	NaN	NaN	NaN	15.768	NaN	NaN	14.0823	13.5718	13.2491	13.1385	12.9311	14.396	13.5161	12.9705	13.1529	12.7721	14.8645	15.0481	13.7003	14.1255	13.6257	15.6073	0	0	0	0	0	6	0	0
P42330	AK1C3_HUMAN	AKR1C3	Aldo-keto reductase family 1 member C3	12.6195	16.4272	NaN	13.4006	12.8001	13.9178	12.1519	14.9156	13.9491	16.0443	5	5	3	4	12.9624	12.5349	12.7109	12.3125	12.5767	16.4272	NaN	13.4006	13.7194	13.0421	12.5532	12.5997	12.086	13.9178	12.289	NaN	12.3926	11.7742	14.9156	15.1846	13.3281	13.832	13.4517	16.0443	6	6	6	4	6	6	0	4
Q96JD6	AKCL2_HUMAN	AKR1E2	1,5-anhydro-D-fructose reductase	NaN	NaN	NaN	NaN	NaN	NaN	NaN	NaN	NaN	NaN	0	0	0	0	NaN	NaN	NaN	NaN	NaN	NaN	NaN	NaN	NaN	NaN	NaN	NaN	NaN	NaN	NaN	NaN	NaN	NaN	NaN	NaN	NaN	NaN	NaN	NaN	0	0	0	0	0	1	0	0
O43488	ARK72_HUMAN	AKR7A2	Aflatoxin B1 aldehyde reductase member 2	17.883	18.1399	17.805	18.0113	17.112	17.3509	17.3232	18.0545	18.7285	18.4755	5	5	4	4	17.94	17.5294	18.0451	17.9184	17.9823	18.1399	17.805	18.0113	17.2257	17.21	16.9631	17.1497	17.0114	17.3509	17.7252	17.2017	17.2345	17.1315	18.0545	19.2628	18.8517	18.4339	18.3655	18.4755	6	6	6	4	6	6	5	5
P31749	AKT1_HUMAN	AKT1	RAC-alpha serine/threonine-protein kinase	16.992	16.9419	15.3834	16.7335	15.6096	16.5719	15.7593	17.4189	17.1733	17.2947	5	5	4	4	17.1934	16.9147	17.1423	16.834	16.8757	16.9419	15.3834	16.7335	16.0272	15.6386	15.3985	15.6155	15.368	16.5719	16.2898	15.6626	15.7713	15.3133	17.4189	17.408	17.2581	16.9662	17.0609	17.2947	6	6	6	4	6	6	5	5
Q96B36	AKTS1_HUMAN	AKT1S1	Proline-rich AKT1 substrate 1	16.7443	17.6451	16.1979	16.6847	17.0898	17.3749	16.674	17.803	17.4876	17.6119	5	5	4	4	16.8336	16.741	16.8063	16.7344	16.6061	17.6451	16.1979	16.6847	17.5482	17.2996	16.9378	17.1179	16.5454	17.3749	16.8865	16.5327	16.7807	16.4959	17.803	17.639	17.5455	17.3758	17.3902	17.6119	6	6	6	4	6	6	5	5
P31751	AKT2_HUMAN	AKT2	RAC-beta serine/threonine-protein kinase	13.8729	15.6013	14.8877	13.7805	14.1983	15.2306	14.4544	15.8735	15.831	15.8964	5	5	4	4	14.0558	13.9312	13.9156	13.7543	13.7078	15.6013	14.8877	13.7805	14.4282	14.2361	14.0792	14.2598	13.9882	15.2306	14.7104	14.2707	14.5556	14.2807	15.8735	16.1876	15.8664	15.534	15.736	15.8964	6	6	6	4	6	6	5	5
Q9Y243	AKT3_HUMAN	AKT3	RAC-gamma serine/threonine-protein kinase	14.9677	14.4709	14.4031	15.2546	12.9879	15.0469	13.2023	15.8358	16.1529	14.9959	5	5	4	4	15.2124	14.7324	14.9714	14.8489	15.0734	14.4709	14.4031	15.2546	13.2328	12.9462	12.5706	12.9167	13.2735	15.0469	13.8005	13.0217	13.2171	12.7698	15.8358	16.2546	16.2624	15.9917	16.1028	14.9959	6	6	6	4	6	6	5	5
Q9H8T0	AKTIP_HUMAN	AKTIP	AKT-interacting protein	15.5785	15.5818	15.3505	15.5234	15.1791	16.0244	15.4294	16.3736	16.2058	16.2169	5	5	4	4	15.7081	15.6962	15.6454	15.4588	15.3838	15.5818	15.3505	15.5234	15.4851	15.2347	15.0942	15.156	14.9254	16.0244	15.5726	15.184	15.6295	15.3317	16.3736	16.3632	16.3685	16.0222	16.0693	16.2169	6	6	6	4	6	6	5	5
P13716	HEM2_HUMAN	ALAD	Delta-aminolevulinic acid dehydratase	16.2341	17.2992	15.7929	16.6898	15.5526	15.66	15.1209	16.5662	15.7791	16.3226	5	5	4	4	16.4682	16.0405	16.6295	15.9505	16.0817	17.2992	15.7929	16.6898	15.8769	15.7376	15.3585	15.5146	15.2754	15.66	15.5778	15.0963	15.1873	14.622	16.5662	16.3752	15.8714	15.4393	15.4306	16.3226	6	6	6	4	6	6	5	5
P13196	HEM1_HUMAN	ALAS1	5-aminolevulinate synthase, non-specific, mitochondrial	14.9412	13.0173	16.105	15.0795	15.22	14.4292	14.5187	14.0175	14.3745	14.0505	5	5	4	4	15.0118	15.4205	14.9049	14.7229	14.6458	13.0173	16.105	15.0795	15.5688	15.733	15.156	14.9845	14.6577	14.4292	14.1863	14.4678	14.5544	14.8661	14.0175	13.9435	13.7668	15.0867	14.7009	14.0505	6	6	6	4	6	6	5	5
P02768	ALBU_HUMAN	ALB	Albumin	14.7958	15.9624	13.5433	14.165	16.2823	14.5197	17.7877	14.8301	16.8741	17.9468	5	5	4	4	14.1768	15.3022	15.0252	15.0196	14.455	15.9624	13.5433	14.165	17.0022	15.7309	16.2879	16.5505	15.8398	14.5197	17.3406	18.095	17.1907	18.5246	14.8301	16.0005	17.0279	16.6366	17.8314	17.9468	6	6	6	4	6	6	5	5
Q13740	CD166_HUMAN	ALCAM	CD166 antigen	16.3708	19.01	20.1081	17.7262	19.6864	19.8348	18.6684	19.6255	19.4189	18.8982	5	5	4	4	16.3761	17.0313	16.8914	15.7454	15.8095	19.01	20.1081	17.7262	19.9898	20.0203	19.242	19.5879	19.592	19.8348	18.582	18.4129	18.7423	18.9363	19.6255	19.5228	19.647	19.1674	19.3384	18.8982	6	6	6	4	6	6	5	5
Q8IZ83	A16A1_HUMAN	ALDH16A1	Aldehyde dehydrogenase family 16 member A1	17.589	17.4507	17.2123	17.4929	15.4377	17.0287	16.6727	17.4314	17.1836	17.0626	5	5	4	4	17.8506	17.5406	17.3392	17.58	17.6347	17.4507	17.2123	17.4929	15.7025	15.5291	15.4581	15.3481	15.1507	17.0287	17.1055	16.6692	16.5619	16.3543	17.4314	17.5824	17.2254	17.0396	16.8869	17.0626	6	6	6	4	6	6	5	5
P54886	P5CS_HUMAN	ALDH18A1	Delta-1-pyrroline-5-carboxylate synthase	19.4216	20.0283	19.5428	20.0744	20.2629	20.0489	19.9683	19.698	19.2493	19.5063	5	5	4	4	19.405	19.3757	19.4741	19.418	19.4351	20.0283	19.5428	20.0744	20.1987	20.2246	20.2771	20.453	20.1614	20.0489	19.8242	19.9221	20.1209	20.0061	19.698	18.9808	19.2673	19.3584	19.3906	19.5063	6	6	6	4	6	6	5	5
P00352	AL1A1_HUMAN	ALDH1A1	Aldehyde dehydrogenase 1A1	NaN	NaN	NaN	19.5727	NaN	NaN	NaN	NaN	15.9772	14.253	1	1	2	4	13.3633	NaN	NaN	NaN	NaN	NaN	NaN	19.5727	NaN	NaN	13.9719	NaN	NaN	NaN	14.8276	13.7002	NaN	NaN	NaN	17.3512	17.5139	14.7738	14.2699	14.253	6	1	0	2	0	0	0	5
O94788	AL1A2_HUMAN	ALDH1A2	Retinal dehydrogenase 2	14.16	NaN	NaN	16.54	NaN	NaN	15.9213	NaN	NaN	NaN	5	0	4	0	14.5638	14.4853	14.0094	14.0303	13.7112	NaN	NaN	16.54	NaN	NaN	NaN	NaN	NaN	NaN	16.512	16.3504	16.0754	14.7475	NaN	NaN	NaN	NaN	NaN	NaN	6	6	6	4	6	1	0	5
P47895	AL1A3_HUMAN	ALDH1A3	Retinaldehyde dehydrogenase 3	NaN	15.4805	15.3058	16.3317	NaN	15.2226	15.6599	15.0678	NaN	14.6501	0	0	4	0	NaN	NaN	NaN	NaN	NaN	15.4805	15.3058	16.3317	NaN	NaN	NaN	NaN	NaN	15.2226	15.6285	16.0886	15.9056	15.0169	15.0678	NaN	NaN	NaN	NaN	14.6501	2	1	0	2	1	6	5	5
P30837	AL1B1_HUMAN	ALDH1B1	Aldehyde dehydrogenase X, mitochondrial	17.9216	18.1351	18.0071	18.5187	19.7413	18.9295	19.9035	17.7344	17.9863	19.425	5	5	4	4	17.8494	17.7717	18.0027	18.0155	17.9686	18.1351	18.0071	18.5187	19.5392	19.844	19.8964	20.016	19.4109	18.9295	19.2642	19.6321	19.9643	20.7534	17.7344	17.6148	17.9175	18.2058	18.2071	19.425	6	6	6	4	6	6	5	5
O75891	AL1L1_HUMAN	ALDH1L1	Cytosolic 10-formyltetrahydrofolate dehydrogenase	NaN	18.8357	NaN	15.8185	16.5276	18.7295	16.9955	18.6269	15.602	17.8354	0	5	4	4	NaN	NaN	NaN	NaN	NaN	18.8357	NaN	15.8185	16.1911	16.1565	17.1559	17.2205	15.9138	18.7295	17.8279	16.5006	17.2351	16.4187	18.6269	16.8705	16.3079	14.3335	14.8962	17.8354	1	1	0	0	2	6	0	5
Q3SY69	AL1L2_HUMAN	ALDH1L2	Mitochondrial 10-formyltetrahydrofolate dehydrogenase	13.0562	18.9451	NaN	15.6765	17.0459	18.6544	17.2761	18.4213	15.6815	18.9219	4	5	4	4	12.8739	13.2796	13.2212	NaN	12.8503	18.9451	NaN	15.6765	16.7366	16.7854	17.674	17.4795	16.554	18.6544	17.7856	17.1294	17.1327	17.0567	18.4213	16.0689	16.1332	15.2117	15.312	18.9219	5	6	5	2	6	6	2	5
P05091	ALDH2_HUMAN	ALDH2	Aldehyde dehydrogenase, mitochondrial	19.2276	18.1932	17.6738	20.3649	20.6837	18.8168	20.5499	17.7318	19.1933	19.455	5	5	4	4	18.9971	18.8346	19.4838	19.3194	19.503	18.1932	17.6738	20.3649	20.6979	20.7905	20.584	20.7681	20.5779	18.8168	20.47	20.4887	20.4645	20.7766	17.7318	19.8893	19.5306	18.7995	18.5538	19.455	6	6	6	4	6	6	5	5
P30838	AL3A1_HUMAN	ALDH3A1	Aldehyde dehydrogenase, dimeric NADP-preferring	NaN	NaN	NaN	NaN	NaN	NaN	NaN	NaN	NaN	16.6405	0	0	0	0	NaN	NaN	NaN	NaN	NaN	NaN	NaN	NaN	NaN	NaN	NaN	NaN	NaN	NaN	NaN	NaN	NaN	NaN	NaN	NaN	NaN	NaN	NaN	16.6405	0	0	0	0	0	0	0	0
P51648	AL3A2_HUMAN	ALDH3A2	Aldehyde dehydrogenase family 3 member A2	16.7629	17.8896	17.7743	17.2143	17.7614	17.5182	17.5017	17.0872	17.9804	17.9509	5	5	4	4	16.8177	16.7599	16.5414	16.9189	16.7765	17.8896	17.7743	17.2143	17.935	18.0091	17.475	17.7201	17.6678	17.5182	17.769	17.6133	17.3538	17.2705	17.0872	18.7009	17.804	17.7602	17.6567	17.9509	6	6	6	4	6	6	5	5
P43353	AL3B1_HUMAN	ALDH3B1	Aldehyde dehydrogenase family 3 member B1	NaN	15.552	14.9445	NaN	12.1193	13.1606	12.8928	13.7892	NaN	13.7077	0	3	4	2	NaN	NaN	NaN	NaN	NaN	15.552	14.9445	NaN	12.1523	12.1341	12.0715	NaN	NaN	13.1606	13.0371	13.0554	13.1856	12.2932	13.7892	12.8122	NaN	12.157	NaN	13.7077	0	0	0	0	1	6	5	0
P30038	AL4A1_HUMAN	ALDH4A1	Delta-1-pyrroline-5-carboxylate dehydrogenase, mitochondrial	17.294	17.6207	17.0254	18.2484	17.6291	17.7055	17.4323	16.7216	17.3813	18.8586	5	5	4	4	17.2604	16.7643	17.3425	17.6167	17.486	17.6207	17.0254	18.2484	17.3625	17.5971	17.6671	17.7408	17.7778	17.7055	17.3727	17.4273	17.3452	17.5841	16.7216	17.8208	17.5074	17.1115	17.0855	18.8586	6	6	6	4	6	6	5	5
P51649	SSDH_HUMAN	ALDH5A1	Succinate-semialdehyde dehydrogenase, mitochondrial	14.8649	13.1107	NaN	12.7353	16.8178	16.1577	16.8467	14.9893	16.7357	16.1425	5	5	4	4	14.7805	14.3049	14.7716	15.2018	15.2658	13.1107	NaN	12.7353	16.9603	17.2551	16.7052	16.6943	16.4741	16.1577	16.6216	16.8234	16.9905	16.9513	14.9893	17.4652	16.8338	16.3784	16.2654	16.1425	6	6	6	4	6	6	0	5
Q02252	MMSA_HUMAN	ALDH6A1	Methylmalonate-semialdehyde/malonate-semialdehyde dehydrogenase [acylating], mitochondrial	17.0764	17.1991	17.2948	17.5291	17.6413	17.1201	18.292	16.8666	18.0447	18.0299	5	5	4	4	17.0697	16.3741	16.7305	17.6098	17.5976	17.1991	17.2948	17.5291	17.4919	17.5737	17.7523	17.8465	17.5419	17.1201	18.5933	18.2402	18.3009	18.0338	16.8666	18.8126	18.2665	17.6541	17.4457	18.0299	6	6	6	4	6	6	5	5
P49419	AL7A1_HUMAN	ALDH7A1	Alpha-aminoadipic semialdehyde dehydrogenase	20.2273	19.0985	19.0081	19.0553	19.1356	18.2252	19.5549	18.4585	19.4733	19.1273	5	5	4	4	20.1267	19.6463	20.2351	20.5664	20.5619	19.0985	19.0081	19.0553	18.9946	19.074	19.1911	19.3499	19.0683	18.2252	19.5645	19.5313	19.5622	19.5615	18.4585	19.8364	19.8344	19.164	19.0582	19.1273	6	6	6	4	6	6	5	5
P49189	AL9A1_HUMAN	ALDH9A1	4-trimethylaminobutyraldehyde dehydrogenase	18.5606	19.5679	18.5018	18.6972	18.4392	18.2391	18.7538	18.7697	19.6192	19.2814	5	5	4	4	18.5594	18.1443	18.5416	18.7742	18.7832	19.5679	18.5018	18.6972	18.6169	18.6756	18.5007	18.3681	18.0346	18.2391	19.1122	18.7769	18.6773	18.4488	18.7697	20.4651	19.8104	19.0836	19.1178	19.2814	6	6	6	4	6	6	5	5
P04075	ALDOA_HUMAN	ALDOA	Fructose-bisphosphate aldolase A	21.8127	22.3128	21.5636	21.9939	21.5637	22.0578	21.4075	23.0077	22.1006	22.4864	5	5	4	4	22.0844	21.8605	21.9869	21.5673	21.5646	22.3128	21.5636	21.9939	21.9978	21.8537	21.3613	21.2931	21.3127	22.0578	21.7533	21.2551	21.3408	21.2809	23.0077	22.0769	21.9743	22.1707	22.1806	22.4864	6	6	6	4	6	6	5	5
P09972	ALDOC_HUMAN	ALDOC	Fructose-bisphosphate aldolase C	14.8524	16.1753	16.052	16.1116	14.6265	16.5399	16.053	19.0615	15.7011	18.0674	5	5	4	4	14.7902	14.4615	15.6532	14.6221	14.7347	16.1753	16.052	16.1116	14.8592	14.6276	14.76	14.6239	14.2616	16.5399	16.6469	15.8459	16.0802	15.6391	19.0615	15.3033	15.8976	15.6324	15.9711	18.0674	6	6	6	4	6	6	5	5
Q9BT22	ALG1_HUMAN	ALG1	Chitobiosyldiphosphodolichol beta-mannosyltransferase	16.5475	17.5932	17.1876	16.9058	17.2232	17.0122	16.6191	16.7088	16.8671	17.0311	5	5	4	4	16.4555	16.4048	16.4669	16.6851	16.7253	17.5932	17.1876	16.9058	17.236	17.1546	17.1674	17.2994	17.2584	17.0122	16.516	16.5859	16.5894	16.785	16.7088	16.9494	16.8602	16.8129	16.846	17.0311	6	6	6	4	6	6	5	5
Q5BKT4;Q5I7T1	AG10A_HUMAN;AG10B_HUMAN	ALG10;ALG10B	Dol-P-Glc:Glc(2)Man(9)GlcNAc(2)-PP-Dol alpha-1,2-glucosyltransferase	15.4209	15.2794	16.1882	15.6122	15.3016	15.2765	16.3011	15.5602	15.4799	15.7024	5	5	4	4	15.3046	15.454	15.2272	15.4364	15.6821	15.2794	16.1882	15.6122	15.1124	15.0384	15.4161	15.4791	15.4622	15.2765	16.4063	16.1353	16.3976	16.2652	15.5602	15.3849	15.304	15.7093	15.5215	15.7024	6	6	6	4	6	6	5	5
Q2TAA5	ALG11_HUMAN	ALG11	GDP-Man:Man(3)GlcNAc(2)-PP-Dol alpha-1,2-mannosyltransferase	14.9758	16.023	14.9605	15.3038	16.3257	15.7083	15.7429	15.4188	15.531	16.133	5	5	4	4	15.0664	14.9669	14.891	14.8053	15.1496	16.023	14.9605	15.3038	16.3018	16.1717	16.1482	16.4217	16.5848	15.7083	15.774	15.7361	15.783	15.6785	15.4188	15.5526	15.8432	15.3645	15.3638	16.133	6	6	6	4	6	6	5	5
Q9BV10	ALG12_HUMAN	ALG12	Dol-P-Man:Man(7)GlcNAc(2)-PP-Dol alpha-1,6-mannosyltransferase	14.2922	15.8304	14.9838	15.2383	15.9247	15.2687	15.3386	15.0463	14.9885	15.5465	5	5	4	4	14.3798	14.1272	14.4578	14.256	14.2404	15.8304	14.9838	15.2383	15.9069	15.9845	15.6697	15.9105	16.1517	15.2687	14.9472	15.3591	15.3854	15.6629	15.0463	15.2949	14.5854	15.2018	14.872	15.5465	6	6	6	4	6	6	5	5
Q9NP73	ALG13_HUMAN	ALG13	UDP-N-acetylglucosamine transferase subunit ALG13	15.1354	15.0031	14.7412	14.8239	14.9835	14.6351	14.147	14.454	15.7553	14.9499	5	5	4	4	15.2243	15.2113	15.0899	15.1662	14.9856	15.0031	14.7412	14.8239	15.1386	15.0705	14.6334	14.9094	15.1655	14.6351	13.7831	14.2986	14.1046	14.4018	14.454	15.7141	15.561	15.8699	15.8762	14.9499	6	6	6	4	6	6	5	5
Q96F25	ALG14_HUMAN	ALG14	UDP-N-acetylglucosamine transferase subunit ALG14	13.8687	14.5269	13.7501	14.1816	14.3911	14.255	13.7149	13.8566	14.7529	14.5631	5	5	4	4	13.7987	13.8752	13.8717	13.8211	13.9766	14.5269	13.7501	14.1816	14.3248	14.4659	14.1354	14.5238	14.5058	14.255	13.5334	13.5476	13.9237	13.855	13.8566	14.8319	14.8057	14.6877	14.6865	14.5631	6	6	6	4	6	6	5	5
Q9H553	ALG2_HUMAN	ALG2	Alpha-1,3/1,6-mannosyltransferase ALG2	17.243	17.8507	16.924	17.6249	17.7288	17.546	17.4438	17.2414	17.5759	17.9062	5	5	4	4	17.2769	17.2251	17.2514	17.1306	17.3311	17.8507	16.924	17.6249	17.6831	17.6606	17.688	17.8275	17.7849	17.546	17.4826	17.3284	17.4546	17.5094	17.2414	17.7771	17.6605	17.4102	17.4558	17.9062	6	6	6	4	6	6	5	5
Q92685	ALG3_HUMAN	ALG3	Dol-P-Man:Man(5)GlcNAc(2)-PP-Dol alpha-1,3-mannosyltransferase	15.427	16.6019	16.6895	15.9795	16.8294	16.4012	16.5436	16.8462	16.1228	16.2578	5	5	4	4	15.3763	15.3145	15.3761	15.3748	15.6933	16.6019	16.6895	15.9795	16.9114	16.8513	16.6765	16.8144	16.8933	16.4012	16.3548	16.4243	16.6375	16.7576	16.8462	16.4039	16.0694	15.9593	16.0585	16.2578	6	6	6	4	6	6	5	5
Q9Y673	ALG5_HUMAN	ALG5	Dolichyl-phosphate beta-glucosyltransferase	16.4143	16.8723	16.9092	16.7942	16.9758	16.7333	16.637	16.5746	16.481	16.6069	5	5	4	4	16.3962	16.3437	16.3449	16.516	16.4706	16.8723	16.9092	16.7942	16.9464	16.8825	16.8468	17.0625	17.1406	16.7333	16.6127	16.5031	16.6557	16.7766	16.5746	16.5562	16.4365	16.5159	16.4153	16.6069	6	6	6	4	6	6	5	5
Q9Y672	ALG6_HUMAN	ALG6	Dolichyl pyrophosphate Man9GlcNAc2 alpha-1,3-glucosyltransferase	16.2754	16.5378	16.4262	16.4246	16.4851	15.6606	16.5391	16.1296	15.6627	15.9346	5	5	4	4	16.1968	16.2096	16.2537	16.3158	16.4008	16.5378	16.4262	16.4246	16.4042	16.3421	16.2936	16.639	16.7467	15.6606	16.2558	16.4917	16.7425	16.6666	16.1296	16.0046	15.5835	15.5135	15.5492	15.9346	6	6	6	4	6	6	5	5
Q9BVK2	ALG8_HUMAN	ALG8	Dolichyl pyrophosphate Glc1Man9GlcNAc2 alpha-1,3-glucosyltransferase	15.8005	16.0216	16.2464	15.8928	16.5947	15.7543	16.4365	15.8236	15.8208	15.6832	5	5	4	4	15.6302	15.6448	15.6064	16.1367	15.9842	16.0216	16.2464	15.8928	16.5596	16.673	16.3615	16.3703	17.0092	15.7543	16.2205	16.5524	16.0322	16.9407	15.8236	15.988	15.5626	15.8998	15.8327	15.6832	6	6	6	4	6	6	5	5
Q9H6U8	ALG9_HUMAN	ALG9	Alpha-1,2-mannosyltransferase ALG9	17.1939	17.4918	17.2147	17.2482	18.1109	17.6751	18.2707	17.6753	18.0148	17.67	5	5	4	4	17.1923	17.1776	17.1877	17.2101	17.2019	17.4918	17.2147	17.2482	18.1185	18.0789	18.0625	18.1961	18.0983	17.6751	18.111	18.0848	18.2375	18.6493	17.6753	18.2267	18.0171	17.9589	17.8565	17.67	6	6	6	4	6	6	5	5
Q9UM73	ALK_HUMAN	ALK	ALK tyrosine kinase receptor	NaN	NaN	NaN	NaN	NaN	NaN	NaN	NaN	NaN	15.142	0	0	0	1	NaN	NaN	NaN	NaN	NaN	NaN	NaN	NaN	NaN	NaN	NaN	NaN	NaN	NaN	NaN	NaN	NaN	NaN	NaN	NaN	13.639	NaN	NaN	15.142	0	0	0	0	0	0	0	0
Q13686	ALKB1_HUMAN	ALKBH1	Nucleic acid dioxygenase ALKBH1	14.3973	12.8845	14.1041	13.6158	13.7323	13.4622	13.6458	13.2869	13.5087	13.0215	5	5	4	4	14.6341	14.823	14.1618	14.115	14.2524	12.8845	14.1041	13.6158	13.7596	13.7875	13.7507	13.8151	13.5484	13.4622	13.7527	13.5331	13.7522	13.5451	13.2869	13.0898	13.7335	13.636	13.5756	13.0215	6	6	6	4	6	6	5	5
Q96Q83	ALKB3_HUMAN	ALKBH3	Alpha-ketoglutarate-dependent dioxygenase alkB homolog 3	14.8116	14.7358	14.9975	14.7143	13.9916	14.5276	13.975	15.3012	14.4845	14.2603	5	5	4	4	15.0011	15.0677	14.8531	14.5906	14.5457	14.7358	14.9975	14.7143	14.191	13.9846	13.8044	13.927	14.0508	14.5276	14.3239	13.4994	13.8158	14.2607	15.3012	14.1863	14.5205	14.7592	14.4719	14.2603	6	6	6	4	6	6	5	5
Q9NXW9	ALKB4_HUMAN	ALKBH4	Alpha-ketoglutarate-dependent dioxygenase alkB homolog 4	13.4555	13.863	13.6081	13.7619	NaN	13.4186	NaN	13.6212	14.1193	13.7401	5	1	2	4	13.6737	13.3111	13.4007	13.3162	13.5761	13.863	13.6081	13.7619	NaN	NaN	NaN	NaN	12.9193	13.4186	13.8653	12.6152	NaN	NaN	13.6212	14.3498	14.0698	14.1436	13.9141	13.7401	6	5	6	4	6	5	5	5
Q6P6C2	ALKB5_HUMAN	ALKBH5	RNA demethylase ALKBH5	14.912	14.031	15.8695	14.8734	15.0171	15.1567	15.1234	15.6371	14.8204	14.8886	5	5	4	4	14.8672	14.8709	14.7349	15.0699	15.0169	14.031	15.8695	14.8734	15.015	14.9418	15.1668	15.0466	14.9155	15.1567	15.1823	15.0151	15.1247	15.1717	15.6371	14.9125	15.0045	14.6677	14.6968	14.8886	6	6	6	4	6	6	5	5
Q9BT30	ALKB7_HUMAN	ALKBH7	Alpha-ketoglutarate-dependent dioxygenase alkB homolog 7, mitochondrial	14.4288	13.1958	14.4407	14.0967	14.7372	14.5575	14.68	14.1233	14.1782	13.8814	5	5	4	4	14.6469	14.7558	14.2964	14.315	14.1297	13.1958	14.4407	14.0967	14.7512	14.7737	14.7547	14.8511	14.5551	14.5575	15.044	14.7056	14.6796	14.291	14.1233	14.1435	14.4591	13.922	14.1884	13.8814	6	6	6	4	6	6	5	5
Q96BT7	ALKB8_HUMAN	ALKBH8	tRNA (carboxymethyluridine(34)-5-O)-methyltransferase ALKBH8	14.4941	13.9366	14.0294	14.4059	12.4522	14.3159	NaN	15.0811	14.6144	14.5605	5	5	2	4	14.4447	14.7578	14.512	14.3692	14.3869	13.9366	14.0294	14.4059	12.8014	12.296	12.1951	12.8165	12.1521	14.3159	NaN	NaN	12.9938	11.8684	15.0811	14.7558	14.5335	14.4809	14.6873	14.5605	6	6	6	4	6	6	5	5
Q8TCU4	ALMS1_HUMAN	ALMS1	Centrosome-associated protein ALMS1	13.2682	NaN	13.451	NaN	NaN	13.2529	NaN	13.4463	13.8831	13.3692	5	1	2	4	13.1451	13.3767	13.4925	12.9596	13.3671	NaN	13.451	NaN	NaN	NaN	NaN	NaN	13.9378	13.2529	12.728	13.4937	NaN	NaN	13.4463	13.6302	14.1155	14.0678	13.7189	13.3692	6	5	5	4	6	0	5	1
P16050	LOX15_HUMAN	ALOX15	Polyunsaturated fatty acid lipoxygenase ALOX15	NaN	NaN	NaN	NaN	NaN	NaN	NaN	NaN	NaN	NaN	0	0	2	0	NaN	NaN	NaN	NaN	NaN	NaN	NaN	NaN	NaN	NaN	NaN	NaN	NaN	NaN	13.9573	NaN	13.4793	NaN	NaN	NaN	NaN	NaN	NaN	NaN	0	0	0	0	0	0	0	0
P20292	AL5AP_HUMAN	ALOX5AP	Arachidonate 5-lipoxygenase-activating protein	NaN	NaN	NaN	NaN	NaN	NaN	NaN	NaN	NaN	NaN	0	1	1	0	NaN	NaN	NaN	NaN	NaN	NaN	NaN	NaN	NaN	NaN	NaN	NaN	15.4608	NaN	NaN	NaN	NaN	14.4607	NaN	NaN	NaN	NaN	NaN	NaN	0	0	0	0	0	0	0	0
Q86TB3	ALPK2_HUMAN	ALPK2	Alpha-protein kinase 2	NaN	NaN	NaN	NaN	14.2268	15.8887	13.9891	15.2262	15.998	16.4671	0	5	3	4	NaN	NaN	NaN	NaN	NaN	NaN	NaN	NaN	14.6606	14.2479	14.2145	14.1558	13.8549	15.8887	14.0816	13.8414	14.0444	NaN	15.2262	15.1153	16.4562	16.0962	16.3243	16.4671	0	0	0	0	0	1	0	0
P05186	PPBT_HUMAN	ALPL	Alkaline phosphatase, tissue-nonspecific isozyme	NaN	NaN	NaN	NaN	13.9349	15.4779	15.8703	NaN	NaN	16.4015	0	5	4	0	NaN	NaN	NaN	NaN	NaN	NaN	NaN	NaN	13.7386	14.0113	14.3191	13.5997	14.006	15.4779	15.0091	15.6812	15.7706	17.0204	NaN	NaN	NaN	NaN	NaN	16.4015	0	0	0	0	0	0	0	0
Q96Q42	ALS2_HUMAN	ALS2	Alsin	14.4696	14.4543	13.614	14.4193	13.9656	14.4592	14.4631	15.0944	15.238	15.7823	5	5	4	4	14.6539	14.3613	14.3769	14.5046	14.4515	14.4543	13.614	14.4193	14.3615	14.3147	13.7093	13.8932	13.5492	14.4592	14.8757	14.4246	14.529	14.0232	15.0944	15.3427	15.1372	15.178	15.2942	15.7823	6	6	6	4	6	6	5	5
Q86V81	THOC4_HUMAN	ALYREF	THO complex subunit 4	19.6239	18.7396	19.8151	19.4074	19.5568	19.323	19.4433	18.7415	19.3845	19.1666	5	5	4	4	19.4801	19.5569	19.5138	19.8524	19.7166	18.7396	19.8151	19.4074	19.5524	19.4557	19.4984	19.716	19.5615	19.323	19.1226	19.275	19.5508	19.8249	18.7415	19.3145	19.0897	19.7442	19.3896	19.1666	6	6	6	4	6	6	5	5
Q9UHK6	AMACR_HUMAN	AMACR	Alpha-methylacyl-CoA racemase	14.9263	14.9162	13.3898	14.4563	14.7264	14.694	15.2181	14.1558	15.296	14.3153	5	5	4	4	14.5306	14.6001	15.0737	15.191	15.2361	14.9162	13.3898	14.4563	14.599	14.8169	14.7859	14.9346	14.4954	14.694	15.5584	15.2505	15.2635	14.7998	14.1558	16.0101	15.8282	14.687	14.6585	14.3153	6	6	6	4	6	6	5	5
Q9C0C7	AMRA1_HUMAN	AMBRA1	Activating molecule in BECN1-regulated autophagy protein 1	14.1163	13.981	14.5106	14.0722	14.0207	14.4941	13.9837	14.6128	14.6675	14.2571	5	5	4	4	14.119	14.3767	14.1205	13.9204	14.045	13.981	14.5106	14.0722	14.0481	13.9551	14.0639	14.1131	13.9234	14.4941	14.1377	13.8789	14.1775	13.7405	14.6128	14.5424	14.875	14.5654	14.6874	14.2571	6	6	6	4	6	6	5	5
P17707	DCAM_HUMAN	AMD1	S-adenosylmethionine decarboxylase proenzyme	14.0415	NaN	13.294	NaN	NaN	13.1346	NaN	13.6362	13.9076	13.389	5	0	0	4	14.1649	14.1317	14.3573	14.0037	13.5502	NaN	13.294	NaN	NaN	NaN	NaN	NaN	NaN	13.1346	NaN	NaN	NaN	NaN	13.6362	13.6383	13.674	14.1845	14.1336	13.389	6	6	6	4	6	2	4	0
Q9Y303	NAGA_HUMAN	AMDHD2	N-acetylglucosamine-6-phosphate deacetylase	14.6931	15.2332	14.9616	15.6332	14.174	14.3296	14.8451	16.0356	15.2036	14.4679	5	5	4	4	14.6917	14.429	15.0192	14.6427	14.6828	15.2332	14.9616	15.6332	14.1936	14.2927	14.1813	14.3692	13.8333	14.3296	15.7377	15.0149	14.8567	13.7713	16.0356	15.8912	15.1992	14.997	14.7268	14.4679	6	6	6	4	6	6	5	5
Q8N7J2	AMER2_HUMAN	AMER2	APC membrane recruitment protein 2	NaN	NaN	NaN	NaN	NaN	NaN	NaN	NaN	13.802	13.5797	0	1	0	4	NaN	NaN	NaN	NaN	NaN	NaN	NaN	NaN	NaN	NaN	NaN	NaN	12.8526	NaN	NaN	NaN	NaN	NaN	NaN	13.7638	13.1944	14.2858	13.9641	13.5797	0	0	0	0	0	0	0	0
Q9UKV5	AMFR_HUMAN	AMFR	E3 ubiquitin-protein ligase AMFR	15.8706	15.6368	16.8974	15.4488	16.2974	16.0041	16.0089	16.0286	15.9714	15.7924	5	5	4	4	15.9184	16.2206	15.8249	15.7739	15.6152	15.6368	16.8974	15.4488	16.4245	16.5755	16.0442	16.1564	16.2866	16.0041	15.8974	15.7708	15.9861	16.3814	16.0286	15.9149	15.9524	15.9534	16.0649	15.7924	6	6	6	4	6	6	5	5
Q86SJ2	AMGO2_HUMAN	AMIGO2	Amphoterin-induced protein 2	NaN	NaN	NaN	13.2035	16.8002	16.6164	15.2499	15.158	13.4795	15.549	0	5	4	4	NaN	NaN	NaN	NaN	NaN	NaN	NaN	13.2035	17.1145	17.4181	16.3479	16.7485	16.372	16.6164	15.1002	14.8596	15.0189	16.0211	15.158	13.5831	13.3401	13.4819	13.5129	15.549	0	0	0	0	0	0	0	5
Q6DCA0	AMERL_HUMAN	AMMECR1L	AMMECR1-like protein	13.8381	13.2553	13.0051	13.4446	13.3251	13.6931	13.3588	13.8289	13.589	12.4591	5	5	4	4	13.9388	13.7972	13.8268	13.9241	13.7034	13.2553	13.0051	13.4446	13.6699	13.6274	13.3173	13.0904	12.9206	13.6931	13.561	13.4782	13.1668	13.2292	13.8289	13.4394	13.6206	13.5339	13.762	12.4591	6	6	5	4	6	6	5	5
Q8IY45	AMN1_HUMAN	AMN1	Protein AMN1 homolog	NaN	13.1622	NaN	NaN	NaN	NaN	NaN	NaN	NaN	12.3932	2	0	0	1	NaN	NaN	13.1452	12.9354	NaN	13.1622	NaN	NaN	NaN	NaN	NaN	NaN	NaN	NaN	NaN	NaN	NaN	NaN	NaN	13.1617	NaN	NaN	NaN	12.3932	1	1	4	3	2	3	0	2
Q4VCS5	AMOT_HUMAN	AMOT	Angiomotin	14.2659	NaN	NaN	NaN	14.7234	NaN	15.2231	NaN	15.1041	14.876	5	5	4	4	13.9179	14.0985	14.2184	14.5274	14.5674	NaN	NaN	NaN	14.2857	14.0619	15.1268	15.1734	14.9691	NaN	15.869	15.3091	15.1887	14.5255	NaN	14.9386	14.6696	15.427	15.3814	14.876	6	6	6	4	6	2	0	0
Q8IY63	AMOL1_HUMAN	AMOTL1	Angiomotin-like protein 1	13.9162	14.9001	14.6606	13.6556	14.3061	14.868	14.8543	15.7979	13.8418	14.4867	5	5	4	4	13.9679	13.8707	13.6674	14.0479	14.027	14.9001	14.6606	13.6556	14.2509	14.0964	14.6168	14.4832	14.0833	14.868	15.2867	15.0047	14.781	14.3449	15.7979	13.8939	14.304	13.3514	13.818	14.4867	6	6	6	4	6	6	5	5
Q9Y2J4	AMOL2_HUMAN	AMOTL2	Angiomotin-like protein 2	14.7604	13.8641	14.7913	13.9293	15.1355	15.6407	15.238	15.2097	14.9006	15.0074	5	5	4	4	14.789	14.7673	14.751	14.7405	14.7542	13.8641	14.7913	13.9293	15.4151	15.3583	15.032	15.0307	14.8417	15.6407	14.9159	15.1145	15.4606	15.461	15.2097	15.2361	15.2147	14.5909	14.5607	15.0074	6	6	6	4	6	6	5	5
Q01433	AMPD2_HUMAN	AMPD2	AMP deaminase 2	16.146	16.7644	15.2244	16.3232	16.6217	16.7502	16.455	17.2894	17.5606	17.1051	5	5	4	4	16.2166	15.9582	16.3854	15.9208	16.2489	16.7644	15.2244	16.3232	16.9948	16.6579	16.4942	16.5195	16.4421	16.7502	16.6014	16.4182	16.5665	16.2339	17.2894	17.7764	17.7131	17.4172	17.3358	17.1051	6	6	6	4	6	6	5	5
Q01432	AMPD3_HUMAN	AMPD3	AMP deaminase 3	13.1478	14.6789	NaN	12.8036	13.413	14.098	13.1848	14.8827	NaN	NaN	5	5	4	0	13.0454	12.8309	13.5196	13.1201	13.2233	14.6789	NaN	12.8036	13.8086	13.5739	13.1378	13.4406	13.1043	14.098	12.9119	12.939	13.3696	13.5187	14.8827	NaN	NaN	NaN	NaN	NaN	6	5	6	4	6	6	2	5
P49418	AMPH_HUMAN	AMPH	Amphiphysin	13.5749	NaN	NaN	NaN	NaN	13.6776	13.1415	NaN	16.6161	16.4152	5	1	3	4	14.1112	13.5755	13.3504	13.1834	13.6538	NaN	NaN	NaN	NaN	NaN	NaN	NaN	12.9101	13.6776	13.6125	12.764	13.0479	NaN	NaN	16.6969	17.0329	16.3632	16.3713	16.4152	6	6	6	4	6	0	0	1
P48728	GCST_HUMAN	AMT	Aminomethyltransferase, mitochondrial	13.1257	NaN	NaN	NaN	13.7941	NaN	14.7932	NaN	NaN	NaN	5	5	4	2	13.1411	12.61	13.0061	13.2225	13.6487	NaN	NaN	NaN	13.8241	13.7353	14.1522	14.0005	13.2586	NaN	14.9099	14.9226	14.6533	14.6871	NaN	14.7789	13.9038	NaN	NaN	NaN	3	4	3	4	6	0	0	0
Q400G9	AMZ1_HUMAN	AMZ1	Archaemetzincin-1	14.1761	NaN	NaN	14.5431	NaN	NaN	NaN	NaN	NaN	NaN	3	0	0	0	NaN	14.0449	NaN	14.4467	14.0367	NaN	NaN	14.5431	NaN	NaN	NaN	NaN	NaN	NaN	NaN	NaN	NaN	NaN	NaN	NaN	NaN	NaN	NaN	NaN	2	3	2	3	4	2	1	3
Q86W34	AMZ2_HUMAN	AMZ2	Archaemetzincin-2	13.2585	13.9297	13.8015	NaN	NaN	13.0847	13.1916	13.7832	13.7741	14.2612	5	2	4	4	13.5017	13.3734	13.3833	13.0592	12.975	13.9297	13.8015	NaN	12.7847	12.2791	NaN	NaN	NaN	13.0847	13.288	13.2712	13.2219	12.9851	13.7832	14.3268	13.7591	13.2951	13.7155	14.2612	4	6	6	4	5	6	5	2
Q9H1A4	APC1_HUMAN	ANAPC1	Anaphase-promoting complex subunit 1	15.954	15.7037	16.0604	15.647	14.8686	15.797	15.0444	15.835	15.48	15.6549	5	5	4	4	16.0062	16.137	15.7609	15.9813	15.8847	15.7037	16.0604	15.647	14.9222	14.9463	14.7648	14.9446	14.7652	15.797	15.4423	15.0003	15.1045	14.6304	15.835	15.5938	15.4779	15.4446	15.4036	15.6549	6	6	6	4	6	6	5	5
Q9UM13	APC10_HUMAN	ANAPC10	Anaphase-promoting complex subunit 10	15.2754	14.8313	16.0119	15.1642	14.2738	15.1765	14.4087	15.1293	14.8677	15.1482	5	5	4	4	15.3987	15.6438	15.0892	15.1625	15.0827	14.8313	16.0119	15.1642	14.4018	14.4433	14.1594	14.2058	14.1586	15.1765	14.8368	14.2325	14.381	14.1843	15.1293	14.7054	14.9328	14.8846	14.9483	15.1482	6	6	6	4	6	6	5	5
Q9BS18	APC13_HUMAN	ANAPC13	Anaphase-promoting complex subunit 13	13.8918	13.3906	14.1139	13.9818	13.2874	14.0495	13.9127	14.1845	14.2387	13.8148	5	4	4	4	13.8809	13.9994	13.7343	13.6594	14.185	13.3906	14.1139	13.9818	13.2458	13.5242	12.8911	NaN	13.4884	14.0495	13.9345	13.5533	14.0309	14.1322	14.1845	13.9468	14.1828	14.416	14.4093	13.8148	6	6	6	4	6	5	5	5
P60006	APC15_HUMAN	ANAPC15	Anaphase-promoting complex subunit 15	15.1085	14.1321	15.1868	14.6814	14.2639	15.0224	14.5379	15.143	14.6341	14.8148	5	5	4	4	14.9852	15.2095	14.8035	15.3668	15.1773	14.1321	15.1868	14.6814	14.3223	14.1962	14.2887	14.5714	13.9408	15.0224	14.808	14.4501	14.6713	14.2224	15.143	14.7965	14.7856	14.3636	14.5907	14.8148	6	6	6	4	6	6	5	5
Q96DE5	APC16_HUMAN	ANAPC16	Anaphase-promoting complex subunit 16	15.287	14.3756	16.0999	15.043	13.984	15.3197	14.3967	15.1824	14.9935	15.2315	5	5	4	4	15.2493	15.5365	14.9581	15.3006	15.3907	14.3756	16.0999	15.043	14.101	14.1152	13.8714	14.0192	13.8131	15.3197	14.4684	14.2746	14.4842	14.3596	15.1824	14.9147	14.7152	15.1465	15.1976	15.2315	6	6	6	4	6	6	5	5
Q9UJX6	ANC2_HUMAN	ANAPC2	Anaphase-promoting complex subunit 2	15.1613	14.8688	15.0142	15.0407	14.0174	14.8958	14.1211	14.7077	14.6966	14.789	5	5	4	4	15.2005	15.4074	14.9235	15.1305	15.1443	14.8688	15.0142	15.0407	14.1507	14.0571	13.8588	14.1121	13.9084	14.8958	14.3155	14.0439	14.2498	13.8754	14.7077	14.6728	14.7439	14.7558	14.614	14.789	6	6	6	4	6	6	5	5
Q9UJX5	APC4_HUMAN	ANAPC4	Anaphase-promoting complex subunit 4	16.6309	16.4824	16.6903	16.6359	15.4862	16.3957	15.6945	16.723	16.2784	16.4548	5	5	4	4	16.7482	16.8302	16.4693	16.6176	16.4893	16.4824	16.6903	16.6359	15.5227	15.578	15.3896	15.5651	15.3756	16.3957	16.1794	15.5245	15.7729	15.3013	16.723	16.3927	16.342	16.1537	16.2249	16.4548	6	6	6	4	6	6	5	5
Q9UJX4	APC5_HUMAN	ANAPC5	Anaphase-promoting complex subunit 5	15.6516	15.5654	15.7438	15.5325	14.6504	15.432	14.8474	15.6222	15.2274	15.3413	5	5	4	4	15.7707	15.9453	15.4279	15.5831	15.5311	15.5654	15.7438	15.5325	14.7277	14.7189	14.4772	14.7077	14.6204	15.432	15.1364	14.7765	14.9397	14.537	15.6222	15.3366	15.2584	15.2201	15.0946	15.3413	6	6	6	4	6	6	5	5
Q9UJX3	APC7_HUMAN	ANAPC7	Anaphase-promoting complex subunit 7	16.4987	16.0899	17.2184	16.1916	15.2851	16.4394	15.4614	16.2963	16.2166	16.0384	5	5	4	4	16.6047	16.8555	16.2212	16.4364	16.3755	16.0899	17.2184	16.1916	15.3841	15.4207	15.1406	15.2814	15.1987	16.4394	15.881	15.4248	15.4551	15.0845	16.2963	16.1516	16.1982	16.3747	16.1421	16.0384	6	6	6	4	6	6	5	5
Q9UNK9	ANGE1_HUMAN	ANGEL1	Protein angel homolog 1	12.3034	13.5366	13.0111	NaN	13.7482	13.056	13.7538	13.8774	NaN	12.8509	4	5	4	1	NaN	12.5419	12.3029	12.0484	12.3202	13.5366	13.0111	NaN	13.7467	13.9725	13.6826	13.9135	13.4257	13.056	13.4505	13.7103	13.6029	14.2516	13.8774	NaN	12.7283	NaN	NaN	12.8509	1	4	4	3	3	6	5	0
Q5VTE6	ANGE2_HUMAN	ANGEL2	Protein angel homolog 2	16.4555	16.2706	16.8456	16.4392	15.931	15.829	16.2617	16.2842	16.1209	16.254	5	5	4	4	16.3303	16.407	16.4417	16.5248	16.574	16.2706	16.8456	16.4392	15.7654	15.7809	16.0133	16.0568	16.0385	15.829	16.3981	16.2529	16.2794	16.1165	16.2842	16.1759	16.1731	16.0126	16.1221	16.254	6	6	6	4	6	6	5	5
O15123	ANGP2_HUMAN	ANGPT2	Angiopoietin-2	18.7547	14.1968	13.3801	18.9853	13.2313	NaN	NaN	NaN	NaN	NaN	5	4	2	0	18.8622	18.821	18.8691	18.5959	18.6255	14.1968	13.3801	18.9853	13.3608	13.0688	13.4545	NaN	13.0411	NaN	NaN	12.3039	NaN	14.5961	NaN	NaN	NaN	NaN	NaN	NaN	6	6	6	4	6	6	4	5
Q9UKU9	ANGL2_HUMAN	ANGPTL2	Angiopoietin-related protein 2	16.4473	14.1632	15.379	15.4585	15.2761	13.2635	15.5806	13.8883	13.996	15.5303	5	5	4	4	16.3671	15.9723	16.4654	16.7295	16.7021	14.1632	15.379	15.4585	14.7117	15.0064	15.988	15.8022	14.8724	13.2635	15.7811	15.44	15.2834	15.8179	13.8883	14.5899	14.114	13.7361	13.5441	15.5303	6	6	6	4	6	6	5	5
Q9BY76	ANGL4_HUMAN	ANGPTL4	Angiopoietin-related protein 4	12.8793	14.3023	NaN	12.3524	12.7413	NaN	NaN	NaN	NaN	NaN	3	4	1	0	12.3806	NaN	NaN	12.5292	13.728	14.3023	NaN	12.3524	12.6137	12.3049	NaN	12.8308	13.2158	NaN	NaN	NaN	NaN	12.6235	NaN	NaN	NaN	NaN	NaN	NaN	5	1	2	4	6	6	0	4
P16157	ANK1_HUMAN	ANK1	Ankyrin-1	NaN	12.8613	12.5027	NaN	13.2905	15.7416	NaN	NaN	NaN	15.8006	1	5	2	0	NaN	NaN	12.2415	NaN	NaN	12.8613	12.5027	NaN	13.7124	13.0148	13.0829	13.2157	13.4267	15.7416	NaN	NaN	12.4654	12.2049	NaN	NaN	NaN	NaN	NaN	15.8006	0	0	4	0	0	6	5	0
Q01484	ANK2_HUMAN	ANK2	Ankyrin-2	15.3241	16.46	15.9889	16.0402	16.7284	16.4389	17.3874	17.1315	17.9382	18.9367	5	5	4	4	15.5259	15.0586	15.2733	15.5403	15.2227	16.46	15.9889	16.0402	16.5663	16.6757	16.9042	16.9972	16.4987	16.4389	17.5491	17.3186	17.4734	17.2085	17.1315	18.1527	17.9057	17.8985	17.7958	18.9367	6	6	6	4	6	6	5	4
Q12955	ANK3_HUMAN	ANK3	Ankyrin-3	14.0698	16.7044	14.8792	13.4308	16.1933	15.2232	15.3994	13.9873	15.8431	15.3294	5	5	4	4	13.8317	13.7022	14.188	14.3709	14.256	16.7044	14.8792	13.4308	15.3723	15.1106	16.6775	16.9978	16.8081	15.2232	16.0141	15.6355	15.5619	14.386	13.9873	15.9623	15.5546	15.9813	15.8744	15.3294	6	6	6	4	6	6	5	5
Q9P2R3	ANFY1_HUMAN	ANKFY1	Rabankyrin-5	16.8478	17.3304	17.7702	16.9403	16.8847	16.9036	16.7439	17.1282	17.515	17.5517	5	5	4	4	16.9111	16.691	16.8374	16.8488	16.9506	17.3304	17.7702	16.9403	16.9263	17.0292	16.9148	16.8528	16.7002	16.9036	17.0201	16.7321	16.7658	16.4576	17.1282	17.9638	17.7659	17.1642	17.1661	17.5517	6	6	6	4	6	6	5	5
Q9HCJ1	ANKH_HUMAN	ANKH	Mineralization regulator ANKH	NaN	14.811	NaN	13.1767	13.1453	15.0341	12.9248	15.053	NaN	13.284	0	5	3	0	NaN	NaN	NaN	NaN	NaN	14.811	NaN	13.1767	12.9951	13.1484	13.2796	13.5568	12.7465	15.0341	NaN	12.8497	12.9273	12.9974	15.053	NaN	NaN	NaN	NaN	13.284	1	1	1	0	0	6	1	5
Q8IWZ3	ANKH1_HUMAN	ANKHD1	Ankyrin repeat and KH domain-containing protein 1	15.2127	14.9579	15.4432	15.1698	14.4326	15.2699	14.7245	15.5677	15.3865	15.0051	5	5	4	4	15.3665	15.2758	15.2287	15.1056	15.087	14.9579	15.4432	15.1698	14.5043	14.6007	14.2773	14.4574	14.3231	15.2699	14.8556	14.6165	14.7193	14.7066	15.5677	15.4297	15.4549	15.3796	15.2815	15.0051	6	6	6	4	6	6	5	5
Q9P2G1	AKIB1_HUMAN	ANKIB1	Ankyrin repeat and IBR domain-containing protein 1	14.5349	15.6369	15.386	14.9132	15.5466	15.6816	15.3137	15.8669	15.1615	16.0942	5	5	4	4	14.6549	14.4266	14.519	14.5418	14.5323	15.6369	15.386	14.9132	15.4353	15.6123	15.4825	15.5919	15.6111	15.6816	15.3542	15.1891	15.3612	15.3504	15.8669	15.6694	15.4143	14.7354	14.8269	16.0942	6	6	6	4	6	6	5	5
Q86XL3	ANKL2_HUMAN	ANKLE2	Ankyrin repeat and LEM domain-containing protein 2	16.6674	17.0749	17.19	16.3422	17.3036	17.0299	16.7242	16.9823	16.7033	16.7653	5	5	4	4	16.782	16.9457	16.5802	16.5844	16.4447	17.0749	17.19	16.3422	17.4208	17.4767	17.0668	17.3079	17.2457	17.0299	16.3988	16.5118	16.7097	17.2763	16.9823	16.3371	16.7017	16.8715	16.9027	16.7653	6	6	6	4	6	6	5	5
Q8IV38	ANKY2_HUMAN	ANKMY2	Ankyrin repeat and MYND domain-containing protein 2	13.9905	14.8459	14.2441	13.8423	13.2171	14.113	13.6479	15.0854	15.1505	14.7625	5	5	4	4	14.0933	13.9533	14.0144	14.0262	13.8651	14.8459	14.2441	13.8423	13.5088	13.4021	13.122	13.183	12.8695	14.113	14.2372	13.4668	13.636	13.2517	15.0854	15.3777	15.2295	15.051	14.9438	14.7625	6	6	6	4	6	6	5	5
Q15327	ANKR1_HUMAN	ANKRD1	Ankyrin repeat domain-containing protein 1	14.1337	NaN	NaN	14.3035	15.9489	15.2316	14.9419	NaN	NaN	16.3897	5	5	4	2	14.3706	14.9298	14.16	13.3905	13.8177	NaN	NaN	14.3035	16.3929	16.23	15.2251	15.7296	16.1668	15.2316	13.5171	14.7271	15.2616	16.2619	NaN	NaN	NaN	14.6598	14.7551	16.3897	6	6	6	4	6	1	2	5
Q9NXR5	ANR10_HUMAN	ANKRD10	Ankyrin repeat domain-containing protein 10	12.0796	NaN	NaN	NaN	NaN	NaN	NaN	NaN	NaN	NaN	5	0	0	0	11.9476	11.9876	12.214	12.1819	12.0667	NaN	NaN	NaN	NaN	NaN	NaN	NaN	NaN	NaN	NaN	NaN	NaN	NaN	NaN	NaN	NaN	NaN	NaN	NaN	6	6	6	4	6	0	0	0
Q6UB99	ANR11_HUMAN	ANKRD11	Ankyrin repeat domain-containing protein 11	14.0063	13.6377	14.7861	14.2166	13.908	14.2982	14.1061	14.3591	14.1751	13.7656	5	5	4	4	13.8645	14.2435	13.9843	13.9241	14.0153	13.6377	14.7861	14.2166	13.789	13.6748	14.1201	14.1728	13.7831	14.2982	14.3459	14.0943	14.1283	13.8558	14.3591	14.0197	14.374	14.0456	14.2613	13.7656	6	6	6	4	6	6	5	5
Q6UB98	ANR12_HUMAN	ANKRD12	Ankyrin repeat domain-containing protein 12	14.1661	NaN	14.9489	14.1202	NaN	14.3636	NaN	NaN	NaN	NaN	5	1	0	1	14.8272	14.5237	13.8466	14.0575	13.5756	NaN	14.9489	14.1202	NaN	NaN	13.6509	NaN	NaN	14.3636	NaN	NaN	NaN	NaN	NaN	NaN	14.044	NaN	NaN	NaN	5	3	3	4	3	1	5	3
Q8IZ07	AN13A_HUMAN	ANKRD13A	Ankyrin repeat domain-containing protein 13A	15.4435	16.4103	15.5192	15.0434	14.7747	16.5536	14.6527	16.2381	15.4738	17.6326	5	5	4	4	15.3954	15.3793	15.5008	15.4023	15.5398	16.4103	15.5192	15.0434	15.0729	14.9304	14.5054	14.8328	14.5321	16.5536	15.0023	14.6846	14.5599	14.3641	16.2381	15.5846	15.5472	15.4523	15.311	17.6326	6	6	6	4	6	6	5	5
Q8N6S4	AN13C_HUMAN	ANKRD13C	Ankyrin repeat domain-containing protein 13C	14.5722	14.9501	14.6842	14.5928	15.1117	15.3541	NaN	14.6505	14.7704	14.8758	5	5	2	3	14.6085	14.5907	14.5887	14.349	14.724	14.9501	14.6842	14.5928	15.2154	15.4089	14.8356	15.0429	15.0556	15.3541	14.8262	14.9562	NaN	NaN	14.6505	14.7229	15.0158	NaN	14.5725	14.8758	5	6	6	3	4	6	5	3
Q6ZTN6	AN13D_HUMAN	ANKRD13D	Ankyrin repeat domain-containing protein 13D	14.216	14.0005	13.3902	14.0411	13.8146	13.9891	13.5975	14.4591	14.546	14.5576	5	5	4	4	14.3333	14.1232	14.2794	14.0933	14.251	14.0005	13.3902	14.0411	14.0549	14.1897	13.608	13.4454	13.7747	13.9891	13.8486	13.903	13.416	13.2221	14.4591	14.8329	14.4307	14.5107	14.4098	14.5576	6	6	6	4	6	6	5	5
Q6P6B7	ANR16_HUMAN	ANKRD16	Ankyrin repeat domain-containing protein 16	13.4628	12.1197	12.8781	13.0716	NaN	12.3102	12.7897	13.6318	14.0825	13.1734	5	0	3	4	13.7202	13.5022	13.4976	13.3028	13.2912	12.1197	12.8781	13.0716	NaN	NaN	NaN	NaN	NaN	12.3102	13.6038	12.3576	12.4078	NaN	13.6318	14.4733	14.1071	13.9717	13.778	13.1734	6	6	6	4	6	3	5	5
O75179	ANR17_HUMAN	ANKRD17	Ankyrin repeat domain-containing protein 17	16.1768	16.1445	16.2482	15.8899	15.6774	16.5157	15.922	16.7282	16.5214	16.2813	5	5	4	4	16.2704	16.1448	16.1884	16.1523	16.1279	16.1445	16.2482	15.8899	15.8255	15.791	15.5615	15.6919	15.5173	16.5157	16.0079	15.9153	16.0062	15.7585	16.7282	16.4981	16.5452	16.5436	16.4987	16.2813	6	6	6	4	6	6	5	5
Q8NF67	A2012_HUMAN	ANKRD20A12P	Putative ankyrin repeat domain-containing protein 20A12 pseudogene	NaN	NaN	NaN	NaN	NaN	NaN	NaN	NaN	NaN	NaN	0	0	0	1	NaN	NaN	NaN	NaN	NaN	NaN	NaN	NaN	NaN	NaN	NaN	NaN	NaN	NaN	NaN	NaN	NaN	NaN	NaN	NaN	NaN	13.0788	NaN	NaN	0	0	0	0	0	0	0	0
Q96NW4	ANR27_HUMAN	ANKRD27	Ankyrin repeat domain-containing protein 27	15.6369	16.076	16.2298	15.4718	15.1489	15.6655	15.2467	15.9427	15.0666	14.6447	5	5	4	4	15.6099	15.7039	15.7968	15.545	15.5291	16.076	16.2298	15.4718	14.9397	15.4058	15.0061	15.1964	15.1962	15.6655	15.6127	15.0773	15.3101	14.9867	15.9427	15.073	15.5102	14.7671	14.9161	14.6447	6	6	6	4	6	6	5	5
O15084	ANR28_HUMAN	ANKRD28	Serine/threonine-protein phosphatase 6 regulatory ankyrin repeat subunit A	15.4626	15.3991	15.1693	15.3504	14.1253	15.6185	14.9547	16.3697	15.9873	15.185	5	5	4	4	15.5384	15.3814	15.712	15.3676	15.3138	15.3991	15.1693	15.3504	14.3034	14.1902	14.1813	14.1593	13.7922	15.6185	15.3151	14.7802	15.0241	14.6995	16.3697	16.4565	16.1037	15.7096	15.6794	15.185	6	6	6	4	6	6	5	5
Q69YU3	AN34A_HUMAN	ANKRD34A	Ankyrin repeat domain-containing protein 34A	NaN	NaN	NaN	NaN	NaN	14.6374	NaN	14.741	NaN	NaN	0	2	0	2	NaN	NaN	NaN	NaN	NaN	NaN	NaN	NaN	14.6325	14.4921	NaN	NaN	NaN	14.6374	NaN	NaN	NaN	NaN	14.741	NaN	NaN	14.5384	14.2286	NaN	0	0	0	0	0	1	0	0
Q53RE8	ANR39_HUMAN	ANKRD39	Ankyrin repeat domain-containing protein 39	12.8675	12.1313	12.3371	11.724	NaN	12.8221	NaN	13.3044	13.6774	12.8413	5	1	0	4	13.1321	13.3648	12.6513	12.4383	12.7511	12.1313	12.3371	11.724	NaN	11.7241	NaN	NaN	NaN	12.8221	NaN	NaN	NaN	NaN	13.3044	13.2356	13.4959	13.9721	14.0058	12.8413	6	6	5	4	5	3	4	3
Q6AI12	ANR40_HUMAN	ANKRD40	Ankyrin repeat domain-containing protein 40	13.8166	12.8793	13.4899	12.8466	13.2283	13.5225	13.4176	NaN	NaN	13.4844	5	5	4	2	13.6083	13.8265	14.006	13.8951	13.747	12.8793	13.4899	12.8466	13.8279	13.7649	12.7118	13.0507	12.786	13.5225	13.1921	13.4095	13.1411	13.9279	NaN	NaN	NaN	13.5417	13.126	13.4844	6	6	6	4	6	5	5	5
Q8N8A2	ANR44_HUMAN	ANKRD44	Serine/threonine-protein phosphatase 6 regulatory ankyrin repeat subunit B	NaN	14.2412	13.7572	13.9158	14.0086	14.7798	NaN	14.8939	14.3229	15.6643	0	5	0	4	NaN	NaN	NaN	NaN	NaN	14.2412	13.7572	13.9158	14.0596	13.916	14.0247	14.0992	13.9437	14.7798	NaN	NaN	NaN	NaN	14.8939	14.9209	14.5132	13.734	14.1235	15.6643	1	1	0	1	0	6	5	4
Q5TZF3	ANR45_HUMAN	ANKRD45	Ankyrin repeat domain-containing protein 45	NaN	NaN	NaN	NaN	NaN	NaN	NaN	NaN	13.7031	NaN	0	0	0	4	NaN	NaN	NaN	NaN	NaN	NaN	NaN	NaN	NaN	NaN	NaN	NaN	NaN	NaN	NaN	NaN	NaN	NaN	NaN	14.6266	13.566	13.4465	13.1733	NaN	0	0	0	0	0	0	0	0
Q86W74	ANR46_HUMAN	ANKRD46	Ankyrin repeat domain-containing protein 46	15.1595	14.0201	14.368	14.3186	15.6472	14.5907	15.7366	14.3832	15.0801	14.542	5	5	4	4	15.1888	14.9127	15.0618	15.289	15.3452	14.0201	14.368	14.3186	15.7487	15.9264	15.5039	15.3495	15.7075	14.5907	15.4129	15.7793	15.5613	16.1929	14.3832	15.3484	15.048	14.8823	15.0417	14.542	6	6	6	4	6	3	5	5
Q8WVL7	ANR49_HUMAN	ANKRD49	Ankyrin repeat domain-containing protein 49	12.9042	NaN	12.6803	12.8735	12.9836	12.6762	NaN	NaN	13.5868	13.5844	5	3	2	4	13.3001	12.6853	13.0858	12.7058	12.7437	NaN	12.6803	12.8735	13.3022	12.8496	NaN	12.7992	NaN	12.6762	12.7967	NaN	12.8084	NaN	NaN	13.4672	13.5677	13.8683	13.444	13.5844	6	5	3	4	6	2	4	5
Q9ULJ7	ANR50_HUMAN	ANKRD50	Ankyrin repeat domain-containing protein 50	16.2588	15.6242	16.2639	16.3956	15.722	15.8847	16.2332	15.5737	16.26	15.281	5	5	4	4	16.2143	16.1382	16.416	16.2346	16.291	15.6242	16.2639	16.3956	15.8268	15.6526	15.728	15.8741	15.5287	15.8847	16.383	16.253	16.3766	15.92	15.5737	16.2548	16.482	16.1232	16.18	15.281	6	6	6	4	6	6	5	5
Q8NB46	ANR52_HUMAN	ANKRD52	Serine/threonine-protein phosphatase 6 regulatory ankyrin repeat subunit C	14.1867	14.737	13.5523	13.309	14.1257	15.9489	14.5168	15.683	15.6743	15.2385	5	5	4	4	14.4167	14.3477	14.1674	13.9769	14.0248	14.737	13.5523	13.309	14.4684	14.3021	13.9008	14.0702	13.8868	15.9489	14.7343	14.4563	14.8231	14.0535	15.683	15.3494	15.7582	15.7789	15.8105	15.2385	6	6	6	4	6	6	5	5
Q6NXT1	ANR54_HUMAN	ANKRD54	Ankyrin repeat domain-containing protein 54	13.1578	12.9475	13.2022	12.576	12.7494	12.7413	NaN	13.0005	13.1817	13.2667	5	5	0	4	13.4894	13.3979	13.2792	12.6953	12.9272	12.9475	13.2022	12.576	13.2177	12.8507	11.9148	12.8538	12.9101	12.7413	NaN	NaN	NaN	NaN	13.0005	13.3554	13.5352	13.0007	12.8354	13.2667	6	6	6	4	6	6	5	5
C9JTQ0	ANR63_HUMAN	ANKRD63	Ankyrin repeat domain-containing protein 63	NaN	NaN	NaN	NaN	NaN	NaN	NaN	NaN	NaN	NaN	0	0	0	2	NaN	NaN	NaN	NaN	NaN	NaN	NaN	NaN	NaN	NaN	NaN	NaN	NaN	NaN	NaN	NaN	NaN	NaN	NaN	NaN	NaN	12.5731	12.8047	NaN	0	0	0	0	0	0	0	0
Q92625	ANS1A_HUMAN	ANKS1A	Ankyrin repeat and SAM domain-containing protein 1A	15.169	15.3225	15.0444	15.7512	14.3921	14.8288	14.7795	15.2354	16.1368	15.217	5	5	4	4	15.3367	14.9297	15.2602	15.1359	15.1825	15.3225	15.0444	15.7512	14.5077	14.371	14.5671	14.3925	14.1222	14.8288	15.1226	14.78	14.9542	14.2613	15.2354	16.5344	16.2602	15.8615	15.8912	15.217	6	6	6	4	6	6	5	5
Q6ZW76	ANKS3_HUMAN	ANKS3	Ankyrin repeat and SAM domain-containing protein 3	NaN	13.2746	NaN	NaN	NaN	13.8401	NaN	13.4505	12.8814	12.7985	0	0	0	4	NaN	NaN	NaN	NaN	NaN	13.2746	NaN	NaN	NaN	NaN	NaN	NaN	NaN	13.8401	NaN	NaN	NaN	NaN	13.4505	13.4493	13.2016	12.4295	12.4453	12.7985	1	0	0	0	0	6	1	0
Q68DC2	ANKS6_HUMAN	ANKS6	Ankyrin repeat and SAM domain-containing protein 6	NaN	11.1129	10.9346	NaN	NaN	10.9809	NaN	11.8079	NaN	11.2167	0	0	1	2	NaN	NaN	NaN	NaN	NaN	11.1129	10.9346	NaN	NaN	NaN	NaN	NaN	NaN	10.9809	11.143	NaN	NaN	NaN	11.8079	11.2524	11.3549	NaN	NaN	11.2167	1	2	2	0	2	5	3	1
Q9H8Y5	ANKZ1_HUMAN	ANKZF1	tRNA endonuclease ANKZF1	17.1218	16.6806	16.8196	16.7111	16.8545	17.597	17.2686	18.1393	17.23	17.2506	5	5	4	4	17.2121	17.3387	17.0726	16.9858	16.9998	16.6806	16.8196	16.7111	16.9676	16.8772	16.9125	16.8784	16.6368	17.597	17.261	17.1058	17.4136	17.2939	18.1393	17.5268	17.0921	17.2443	17.057	17.2506	6	6	6	4	6	6	5	5
Q9NQW6	ANLN_HUMAN	ANLN	Anillin	13.9494	13.7505	17.2119	13.1477	NaN	15.7321	13.9663	15.1201	14.8902	13.7923	5	2	4	4	14.2205	15.2485	13.4216	13.4899	13.3663	13.7505	17.2119	13.1477	13.2075	13.256	NaN	NaN	NaN	15.7321	14.8232	13.9757	13.7024	13.3638	15.1201	13.957	14.8801	15.3579	15.3658	13.7923	6	6	6	4	6	6	5	5
Q9NW15	ANO10_HUMAN	ANO10	Anoctamin-10	17.0338	17.9566	17.1756	17.6946	17.5214	17.5797	16.8814	17.6397	16.7683	17.4323	5	5	4	4	17.1348	16.8399	17.1372	17.0546	17.0028	17.9566	17.1756	17.6946	17.4325	17.6231	17.2666	17.6158	17.6689	17.5797	16.7357	16.7801	16.8293	17.1807	17.6397	16.9252	16.606	16.7456	16.7964	17.4323	6	6	6	4	6	6	5	5
Q32M45	ANO4_HUMAN	ANO4	Anoctamin-4	NaN	NaN	NaN	NaN	13.4302	NaN	14.5224	NaN	NaN	NaN	0	5	4	2	NaN	NaN	NaN	NaN	NaN	NaN	NaN	NaN	13.1464	13.2655	14.1139	13.5072	13.1178	NaN	14.295	14.5132	14.4807	14.8009	NaN	NaN	NaN	13.1496	13.3297	NaN	0	0	0	0	0	0	0	0
Q75V66	ANO5_HUMAN	ANO5	Anoctamin-5	NaN	NaN	15.8561	NaN	NaN	NaN	NaN	NaN	NaN	NaN	2	0	1	0	15.8666	15.9406	NaN	NaN	NaN	NaN	15.8561	NaN	NaN	NaN	NaN	NaN	NaN	NaN	NaN	NaN	16.3715	NaN	NaN	NaN	NaN	NaN	NaN	NaN	3	3	1	1	1	1	3	1
Q4KMQ2	ANO6_HUMAN	ANO6	Anoctamin-6	15.9884	15.8538	15.6608	16.0481	16.9491	15.9838	17.5032	15.6731	15.5835	16.4893	5	5	4	4	15.9121	15.9796	16.1181	15.9071	16.0251	15.8538	15.6608	16.0481	16.9463	17.1463	16.9821	16.8644	16.8065	15.9838	17.3387	17.4372	17.4746	17.7624	15.6731	15.846	15.5246	15.4716	15.4919	16.4893	6	6	6	4	6	6	5	5
Q9HCE9	ANO8_HUMAN	ANO8	Anoctamin-8	14.1671	13.1918	13.1528	12.9752	13.9299	13.7402	14.3559	13.2294	15.2868	14.7164	5	5	4	4	13.8752	13.7236	14.5636	14.2938	14.3792	13.1918	13.1528	12.9752	14.0092	13.9844	13.4255	13.8434	14.3872	13.7402	13.8289	14.2234	14.4035	14.9679	13.2294	15.3835	15.19	15.337	15.2367	14.7164	6	6	6	4	6	6	5	5
P23352	KALM_HUMAN	ANOS1	Anosmin-1	NaN	NaN	NaN	NaN	16.6922	NaN	15.5511	NaN	NaN	14.1772	0	5	4	2	NaN	NaN	NaN	NaN	NaN	NaN	NaN	NaN	15.6727	15.8725	16.5776	17.4188	17.9194	NaN	15.3469	15.4721	15.6413	15.7441	NaN	NaN	NaN	14.6368	13.9221	14.1772	0	0	0	0	0	0	0	0
P39687	AN32A_HUMAN	ANP32A	Acidic leucine-rich nuclear phosphoprotein 32 family member A	20.2733	19.5263	19.196	20.1166	18.5445	18.9176	18.819	18.9904	19.9848	19.4893	5	5	4	4	20.0203	19.9311	20.0669	20.7798	20.5686	19.5263	19.196	20.1166	18.8686	18.4043	18.2863	18.4423	18.7213	18.9176	18.9655	18.8013	18.7399	18.7695	18.9904	20.1826	20.0251	19.9154	19.8163	19.4893	6	6	6	4	6	6	5	5
Q92688	AN32B_HUMAN	ANP32B	Acidic leucine-rich nuclear phosphoprotein 32 family member B	19.8788	19.8643	19.9451	20.1601	18.3081	19.0833	18.7071	19.4889	19.677	19.5235	5	5	4	4	19.7992	19.8998	19.8975	19.9809	19.8166	19.8643	19.9451	20.1601	18.6628	18.2166	18.1344	18.3236	18.2032	19.0833	18.8648	18.5689	18.8133	18.5815	19.4889	19.5586	19.7765	19.7543	19.6188	19.5235	6	6	6	4	6	6	5	5
Q9BTT0	AN32E_HUMAN	ANP32E	Acidic leucine-rich nuclear phosphoprotein 32 family member E	18.322	17.9722	18.4403	18.4061	17.2511	17.828	17.6883	17.6508	18.9309	17.7453	5	5	4	4	18.1964	18.2408	18.1997	18.6137	18.3593	17.9722	18.4403	18.4061	17.4488	17.095	16.9657	17.2687	17.4774	17.828	17.9145	17.6436	17.6777	17.5171	17.6508	18.8516	19.0011	19.0102	18.8605	17.7453	6	6	6	4	6	6	5	5
P15144	AMPN_HUMAN	ANPEP	Aminopeptidase N	15.8881	21.6574	20.4794	21.5533	17.3526	19.4648	16.0759	20.7596	14.2878	14.8381	5	5	4	3	15.5132	15.133	16.731	15.7025	16.3609	21.6574	20.4794	21.5533	17.7019	17.5972	17.2757	17.2342	16.9541	19.4648	16.2312	16.5369	15.8688	15.6667	20.7596	13.9679	NaN	13.578	15.3174	14.8381	6	6	6	4	6	6	5	5
Q9BQD7	ANKMT_HUMAN	ANTKMT	Adenine nucleotide translocase lysine N-methyltransferase	13.497	13.3284	14.1067	12.557	13.412	13.8183	12.9115	13.7814	12.8884	12.9919	5	5	4	4	13.6082	14.1067	13.1239	13.3455	13.3005	13.3284	14.1067	12.557	13.3728	13.7965	13.395	13.5221	12.9738	13.8183	12.545	12.8437	12.9061	13.3512	13.7814	12.5675	12.9415	13.0677	12.9769	12.9919	6	6	6	4	6	6	5	4
Q9H6X2	ANTR1_HUMAN	ANTXR1	Anthrax toxin receptor 1	14.0878	16.4419	15.2013	11.8935	16.6434	15.9811	16.9638	16.0805	16.1934	15.9144	5	5	4	4	13.7671	14.2454	14.4091	13.864	14.1536	16.4419	15.2013	11.8935	16.5036	16.6826	16.7795	16.7346	16.5164	15.9811	16.6002	16.9409	17.0707	17.2433	16.0805	16.6188	16.4647	15.9615	15.7287	15.9144	6	6	6	4	6	6	5	4
P58335	ANTR2_HUMAN	ANTXR2	Anthrax toxin receptor 2	15.4122	17.8762	15.3254	16.0036	16.906	15.683	17.0725	16.532	15.1779	15.1363	5	5	4	4	15.1448	15.4674	15.2334	15.5551	15.6601	17.8762	15.3254	16.0036	16.9924	16.9832	17.0217	17.0282	16.5044	15.683	16.8244	17.2245	17.0492	17.1919	16.532	15.6527	15.0767	14.9689	15.0134	15.1363	6	6	6	4	6	6	5	5
P04083	ANXA1_HUMAN	ANXA1	Annexin A1	20.8332	21.9506	20.3222	20.1545	20.7248	21.3558	19.7068	22.5609	21.4473	22.0168	5	5	4	4	22.0078	20.3844	21.1868	20.2749	20.3121	21.9506	20.3222	20.1545	21.1993	20.8605	20.5655	20.4642	20.5344	21.3558	19.3757	19.1919	20.012	20.2476	22.5609	21.8787	21.1935	21.5032	21.2138	22.0168	6	6	6	4	6	6	5	5
Q9UJ72	ANX10_HUMAN	ANXA10	Annexin A10	NaN	NaN	NaN	NaN	NaN	NaN	NaN	13.3597	NaN	NaN	0	0	0	0	NaN	NaN	NaN	NaN	NaN	NaN	NaN	NaN	NaN	NaN	NaN	NaN	NaN	NaN	NaN	NaN	NaN	NaN	13.3597	NaN	NaN	NaN	NaN	NaN	0	0	0	0	0	0	0	0
P50995	ANX11_HUMAN	ANXA11	Annexin A11	16.062	17.8766	16.1722	15.5548	18.0387	18.9914	17.1574	19.535	16.1422	17.2708	5	5	4	4	17.4566	15.5253	16.1662	15.6558	15.5063	17.8766	16.1722	15.5548	18.7551	18.5633	17.6921	17.5178	17.6653	18.9914	16.7814	16.6849	17.1166	18.0467	19.535	16.3731	15.4842	16.6192	16.0924	17.2708	6	6	6	4	6	6	5	5
P07355	ANXA2_HUMAN	ANXA2	Annexin A2	20.5042	22.0179	20.3502	20.6645	22.0418	22.4429	21.151	22.6406	21.8571	21.6297	5	5	4	4	21.0776	19.9717	20.4662	20.6231	20.3826	22.0179	20.3502	20.6645	22.4483	22.4163	21.6656	21.6445	22.0344	22.4429	21.0234	21.0945	20.8946	21.5916	22.6406	22.3619	21.4314	22.1552	21.4801	21.6297	6	6	6	4	6	6	5	5
Q3ZCQ2	AX2R_HUMAN	ANXA2R	Annexin-2 receptor	13.3098	NaN	NaN	NaN	NaN	NaN	NaN	NaN	NaN	NaN	4	0	0	0	13.7198	13.2873	12.8391	NaN	13.3929	NaN	NaN	NaN	NaN	NaN	NaN	NaN	NaN	NaN	NaN	NaN	NaN	NaN	NaN	NaN	NaN	NaN	NaN	NaN	5	4	3	1	4	0	0	0
P12429	ANXA3_HUMAN	ANXA3	Annexin A3	18.6646	18.0237	19.4153	19.1023	17.9279	17.2114	18.6601	15.938	18.5728	18.0694	5	5	4	4	18.7005	19.0309	19.1829	18.0483	18.3605	18.0237	19.4153	19.1023	18.3725	18.2307	17.8555	17.6675	17.5132	17.2114	18.5772	18.6103	18.9422	18.5108	15.938	18.5163	18.5912	18.7397	18.4439	18.0694	6	6	6	4	6	6	5	5
P09525	ANXA4_HUMAN	ANXA4	Annexin A4	14.4135	17.0532	14.768	15.6198	16.582	17.4714	16.2677	18.5608	15.9247	16.1315	5	5	4	4	14.847	13.8963	14.5914	14.5636	14.1693	17.0532	14.768	15.6198	17.3073	17.0498	16.2453	15.9054	16.4022	17.4714	16.374	15.9889	16.0386	16.6692	18.5608	17.2738	15.4665	15.6803	15.2781	16.1315	6	6	6	4	6	6	5	5
P08758	ANXA5_HUMAN	ANXA5	Annexin A5	20.5637	22.4313	20.1903	20.8667	21.1533	21.7923	20.8937	22.5021	21.7655	22.4977	5	5	4	4	21.098	20.0132	21.1016	20.1459	20.4598	22.4313	20.1903	20.8667	21.4611	21.2615	20.9968	21.1441	20.903	21.7923	20.626	20.6934	21.0181	21.2372	22.5021	22.4134	21.6032	21.7092	21.3364	22.4977	6	6	6	4	6	6	5	5
P08133	ANXA6_HUMAN	ANXA6	Annexin A6	18.4004	19.5895	17.2406	18.141	19.3876	20.4537	19.0441	20.886	19.5216	19.4728	5	5	4	4	18.5577	18.2967	17.9672	18.7335	18.4472	19.5895	17.2406	18.141	20.0398	19.7808	19.0454	18.4711	19.6011	20.4537	18.9731	18.931	18.4913	19.7809	20.886	21.1392	19.0269	19.1765	18.7438	19.4728	6	6	6	4	6	6	5	5
P20073	ANXA7_HUMAN	ANXA7	Annexin A7	16.9318	18.5052	16.2832	16.5432	17.4996	18.0657	16.5922	18.7008	17.9069	18.5015	5	5	4	4	18.3545	16.1959	17.3594	16.2174	16.532	18.5052	16.2832	16.5432	17.8475	17.801	17.261	17.2503	17.3382	18.0657	16.1797	16.1677	16.4307	17.5907	18.7008	18.6242	17.3482	18.1259	17.5293	18.5015	6	6	6	4	6	6	5	5
Q5VT79	AXA81_HUMAN	ANXA8L1	Annexin A8-like protein 1	NaN	12.3735	NaN	NaN	14.5827	12.8828	14.5315	NaN	NaN	13.5394	0	5	4	0	NaN	NaN	NaN	NaN	NaN	12.3735	NaN	NaN	15.2482	15.086	14.4203	14.6281	13.5307	12.8828	15.4895	14.4627	14.9948	13.1788	NaN	NaN	NaN	NaN	NaN	13.5394	0	0	0	0	0	6	0	0
P19801	AOC1_HUMAN	AOC1	Diamine oxidase [copper-containing]	NaN	NaN	NaN	NaN	NaN	NaN	NaN	NaN	NaN	NaN	0	2	0	0	NaN	NaN	NaN	NaN	NaN	NaN	NaN	NaN	14.625	14.0915	NaN	NaN	NaN	NaN	NaN	NaN	NaN	NaN	NaN	NaN	NaN	NaN	NaN	NaN	0	0	0	0	0	0	0	0
Q06278	AOXA_HUMAN	AOX1	Aldehyde oxidase	NaN	16.1337	15.2696	NaN	NaN	13.1227	NaN	14.3797	NaN	13.6029	0	0	0	1	NaN	NaN	NaN	NaN	NaN	16.1337	15.2696	NaN	NaN	NaN	NaN	NaN	NaN	13.1227	NaN	NaN	NaN	NaN	14.3797	NaN	NaN	13.5813	NaN	13.6029	0	0	0	0	0	6	5	0
Q63HQ0	AP1AR_HUMAN	AP1AR	AP-1 complex-associated regulatory protein	13.5412	12.6177	13.6287	13.7718	13.6586	12.7704	13.7251	13.2795	12.7083	12.438	5	5	4	4	13.3354	13.515	13.55	13.719	13.5867	12.6177	13.6287	13.7718	13.4643	13.7558	13.6917	13.623	13.7582	12.7704	13.9363	13.3485	13.6347	13.9807	13.2795	12.939	12.8815	12.5218	12.4909	12.438	6	6	6	4	6	6	5	5
Q10567	AP1B1_HUMAN	AP1B1	AP-1 complex subunit beta-1	18.0439	17.5676	17.2961	17.5107	17.805	17.4651	17.4356	17.3583	17.6049	17.7049	5	5	4	4	18.1637	17.7254	17.8733	18.2224	18.2345	17.5676	17.2961	17.5107	17.9204	17.9964	17.6762	17.7053	17.7269	17.4651	17.384	17.3956	17.4268	17.5361	17.3583	17.8698	17.5834	17.5199	17.4464	17.7049	6	6	6	4	6	6	5	5
O43747	AP1G1_HUMAN	AP1G1	AP-1 complex subunit gamma-1	17.6501	18.068	17.434	17.4644	17.9381	18.0677	17.5771	17.9467	18.2607	18.2898	5	5	4	4	17.7128	17.5523	17.6802	17.6421	17.6631	18.068	17.434	17.4644	18.0965	17.9758	17.7803	17.8798	17.9578	18.0677	17.6074	17.4825	17.7004	17.5181	17.9467	18.311	18.2719	18.1979	18.2621	18.2898	6	6	6	4	6	6	5	5
O75843	AP1G2_HUMAN	AP1G2	AP-1 complex subunit gamma-like 2	14.7651	14.0885	15.9497	14.8782	14.3964	13.0789	15.1761	13.2117	NaN	NaN	5	5	4	0	14.5885	14.4637	15.0008	14.8824	14.89	14.0885	15.9497	14.8782	14.4057	14.5337	14.4024	14.4915	14.1486	13.0789	15.3388	15.1559	15.367	14.8428	13.2117	NaN	NaN	NaN	NaN	NaN	6	6	6	4	6	6	5	5
Q9BXS5	AP1M1_HUMAN	AP1M1	AP-1 complex subunit mu-1	18.3259	18.5321	18.3853	18.0778	18.3859	18.4911	18.1905	18.5474	18.6572	18.7309	5	5	4	4	18.3639	18.2997	18.3433	18.3134	18.3089	18.5321	18.3853	18.0778	18.5119	18.4514	18.2788	18.4315	18.256	18.4911	18.3311	18.0846	18.3152	18.0313	18.5474	18.7962	18.6764	18.5821	18.574	18.7309	6	6	6	4	6	6	5	5
P61966	AP1S1_HUMAN	AP1S1	AP-1 complex subunit sigma-1A	16.627	17.9294	17.5465	17.3073	17.62	17.3521	17.1385	17.9823	17.0768	17.2272	5	5	4	4	16.7551	16.5699	16.8298	16.5336	16.4468	17.9294	17.5465	17.3073	17.8443	17.6697	17.5511	17.7606	17.2745	17.3521	17.2415	17.0462	17.3097	16.9565	17.9823	17.6292	17.5461	16.5658	16.566	17.2272	6	6	6	4	6	6	5	5
P56377	AP1S2_HUMAN	AP1S2	AP-1 complex subunit sigma-2	17.2641	15.993	16.5527	16.2679	16.0017	16.7553	16.2565	16.2252	17.4018	17.5386	5	5	4	4	17.3	17.1249	17.2493	17.3732	17.2731	15.993	16.5527	16.2679	16.0135	16.0512	16.034	15.9969	15.9128	16.7553	16.3906	16.0697	16.2667	16.2987	16.2252	17.3953	17.2236	17.4648	17.5233	17.5386	6	6	6	4	6	6	5	5
Q96PC3	AP1S3_HUMAN	AP1S3	AP-1 complex subunit sigma-3	NaN	15.7467	15.4257	NaN	16.1699	15.6921	15.5273	14.8285	13.8047	14.3766	0	5	4	3	NaN	NaN	NaN	NaN	NaN	15.7467	15.4257	NaN	16.0842	16.0962	15.7453	16.3314	16.5925	15.6921	15.4709	15.9377	15.9758	14.7247	14.8285	14.3922	NaN	13.6126	13.4093	14.3766	0	0	0	0	0	6	5	0
O95782	AP2A1_HUMAN	AP2A1	AP-2 complex subunit alpha-1	19.1913	19.8141	19.0321	18.982	19.9982	19.9102	19.5244	19.7236	19.2534	19.7438	5	5	4	4	19.235	18.9866	19.1438	19.2846	19.3065	19.8141	19.0321	18.982	20.0723	20.1599	19.7988	20.0455	19.9144	19.9102	19.3708	19.4328	19.5842	19.7098	19.7236	19.5779	19.2395	19.1362	19.0599	19.7438	6	6	6	4	6	6	5	5
O94973	AP2A2_HUMAN	AP2A2	AP-2 complex subunit alpha-2	18.8152	18.5123	18.2212	18.4909	18.4312	18.3503	18.4213	18.4765	18.3507	18.5865	5	5	4	4	18.9668	18.5438	18.7154	18.8834	18.9668	18.5123	18.2212	18.4909	18.4572	18.5598	18.3374	18.5259	18.2756	18.3503	18.3667	18.3387	18.5636	18.4162	18.4765	18.5563	18.3698	18.2533	18.2234	18.5865	6	6	6	4	6	6	5	5
P63010	AP2B1_HUMAN	AP2B1	AP-2 complex subunit beta	19.0981	19.8393	19.0477	19.082	19.9703	19.7913	19.5701	19.6714	19.4903	19.8172	5	5	4	4	19.125	19.0066	19.023	19.1383	19.1975	19.8393	19.0477	19.082	20.0887	20.0651	19.7915	19.9842	19.9219	19.7913	19.4336	19.4606	19.635	19.7512	19.6714	19.6818	19.4301	19.43	19.4192	19.8172	6	6	6	4	6	6	5	5
Q96CW1	AP2M1_HUMAN	AP2M1	AP-2 complex subunit mu	18.7734	19.2701	18.4686	18.5132	19.4027	19.1395	18.9823	18.9934	18.7305	19.0492	5	5	4	4	18.8518	18.5916	18.7196	18.8411	18.8627	19.2701	18.4686	18.5132	19.539	19.5165	19.2355	19.3776	19.3446	19.1395	18.782	18.8849	19.0304	19.2317	18.9934	18.9975	18.6977	18.674	18.5528	19.0492	6	6	6	4	6	6	5	5
P53680	AP2S1_HUMAN	AP2S1	AP-2 complex subunit sigma	18.6508	19.1921	18.2128	18.4473	19.0036	19.0558	18.6095	18.6248	18.6371	18.8661	5	5	4	4	18.7135	18.4018	18.5881	18.6916	18.8589	19.1921	18.2128	18.4473	19.0957	19.1205	18.8197	19.0215	18.9608	19.0558	18.4897	18.545	18.7302	18.6732	18.6248	18.9194	18.7295	18.3935	18.5059	18.8661	6	6	6	4	6	6	5	5
O00203	AP3B1_HUMAN	AP3B1	AP-3 complex subunit beta-1	17.3095	18.0255	16.6753	17.2755	17.4101	17.7506	17.317	18.0454	17.4397	17.7764	5	5	4	4	17.4607	17.1725	17.3654	17.2559	17.2928	18.0255	16.6753	17.2755	17.6093	17.5249	17.3058	17.4205	17.1902	17.7506	17.4685	17.1899	17.3976	17.2119	18.0454	17.5907	17.5541	17.2272	17.3867	17.7764	6	6	6	4	6	6	5	5
Q13367	AP3B2_HUMAN	AP3B2	AP-3 complex subunit beta-2	NaN	NaN	NaN	NaN	NaN	NaN	NaN	NaN	13.7949	12.8942	0	0	1	4	NaN	NaN	NaN	NaN	NaN	NaN	NaN	NaN	NaN	NaN	NaN	NaN	NaN	NaN	NaN	NaN	12.1314	NaN	NaN	14.4108	13.6751	13.4761	13.6176	12.8942	0	0	0	0	0	0	0	0
O14617	AP3D1_HUMAN	AP3D1	AP-3 complex subunit delta-1	17.1336	17.8391	16.5837	17.0788	17.2511	17.7155	17.2633	17.9324	17.3583	17.5603	5	5	4	4	17.2851	17.0112	17.1751	17.0729	17.1237	17.8391	16.5837	17.0788	17.4128	17.3077	17.2022	17.3409	16.9918	17.7155	17.3844	17.1273	17.3868	17.1546	17.9324	17.615	17.4705	17.1085	17.2393	17.5603	6	6	6	4	6	6	5	5
Q9Y2T2	AP3M1_HUMAN	AP3M1	AP-3 complex subunit mu-1	16.7198	17.3267	16.1667	16.4984	16.5161	16.9987	16.4865	17.2747	16.7005	17.0562	5	5	4	4	16.9042	16.5707	16.8813	16.6282	16.6146	17.3267	16.1667	16.4984	16.7333	16.6328	16.4232	16.5837	16.2076	16.9987	16.6006	16.3836	16.6735	16.2883	17.2747	16.8244	16.7709	16.5198	16.6871	17.0562	6	6	6	4	6	6	5	5
P53677	AP3M2_HUMAN	AP3M2	AP-3 complex subunit mu-2	14.325	14.9728	13.7088	14.4055	14.7111	14.9829	15.0923	15.7727	15.2973	14.8245	5	5	4	4	14.5982	14.2058	14.4136	13.9848	14.4227	14.9728	13.7088	14.4055	14.9519	14.7749	14.8323	14.6505	14.3457	14.9829	15.5058	14.9455	15.1736	14.7443	15.7727	15.7256	15.3161	14.9931	15.1542	14.8245	6	6	6	4	6	6	5	5
Q92572	AP3S1_HUMAN	AP3S1	AP-3 complex subunit sigma-1	17.4078	18.2454	17.0997	17.4674	17.5691	18.1659	17.5345	18.5101	17.4551	17.832	5	5	4	4	17.5775	17.2109	17.5249	17.3443	17.3812	18.2454	17.0997	17.4674	17.7576	17.6588	17.5819	17.6807	17.1663	18.1659	17.6108	17.3837	17.619	17.5247	18.5101	17.7853	17.4716	17.2553	17.308	17.832	6	6	6	4	6	6	5	5
P59780	AP3S2_HUMAN	AP3S2	AP-3 complex subunit sigma-2	14.4202	13.5521	NaN	NaN	14.7564	13.4927	14.5688	NaN	15.0937	14.9103	5	5	4	4	14.6803	14.3257	14.4894	14.3554	14.2502	13.5521	NaN	NaN	15.2077	15.2263	14.3043	14.4343	14.6095	13.4927	14.6993	14.4761	14.6687	14.4311	NaN	14.8654	15.0549	15.2436	15.2108	14.9103	6	6	6	4	6	5	2	2
Q9Y6B7	AP4B1_HUMAN	AP4B1	AP-4 complex subunit beta-1	14.3486	14.9782	14.5464	14.3708	14.391	14.7759	14.4025	14.4722	14.2572	14.9029	5	5	4	4	14.3052	14.4078	14.3335	14.306	14.3903	14.9782	14.5464	14.3708	14.5579	14.4101	14.2668	14.3274	14.3928	14.7759	14.5278	14.348	14.4816	14.2526	14.4722	14.2974	14.232	14.2929	14.2064	14.9029	6	6	6	4	6	6	5	5
Q9UPM8	AP4E1_HUMAN	AP4E1	AP-4 complex subunit epsilon-1	15.2539	15.8668	15.71	15.3112	15.1918	15.958	15.5089	15.7912	15.1333	16.1721	5	5	4	4	15.2594	15.2099	15.2468	15.3133	15.24	15.8668	15.71	15.3112	15.3985	15.3376	14.999	15.1263	15.0973	15.958	15.6952	15.4629	15.5924	15.285	15.7912	15.0037	15.2265	15.1652	15.138	16.1721	6	6	6	4	6	6	5	5
O00189	AP4M1_HUMAN	AP4M1	AP-4 complex subunit mu-1	13.7829	14.5433	14.049	13.9729	13.8167	14.3159	13.829	14.2258	13.7715	14.5192	5	5	4	4	13.9224	13.8569	13.7714	13.6762	13.6877	14.5433	14.049	13.9729	14.0175	13.8347	13.8566	13.6602	13.7144	14.3159	14.0249	13.8423	13.7668	13.682	14.2258	13.8714	13.7779	13.7592	13.6773	14.5192	6	6	6	4	6	6	5	5
Q9Y587	AP4S1_HUMAN	AP4S1	AP-4 complex subunit sigma-1	15.113	15.5207	15.0628	14.9899	14.7131	15.5233	15.1933	15.9118	15.4276	16.0532	5	5	4	4	15.234	15.0752	15.0437	15.1583	15.0539	15.5207	15.0628	14.9899	14.7771	14.6894	14.6469	14.979	14.473	15.5233	15.6661	15.005	15.3507	14.7515	15.9118	15.9653	15.5131	15.1846	15.0476	16.0532	6	6	6	4	6	6	5	5
Q2VPB7	AP5B1_HUMAN	AP5B1	AP-5 complex subunit beta-1	14.5703	14.5768	14.3368	14.6252	14.7745	14.4023	15.16	14.599	14.5019	15.0957	5	5	4	4	14.5872	14.5753	14.511	14.5554	14.6227	14.5768	14.3368	14.6252	14.6067	14.7732	14.8913	15.0152	14.5859	14.4023	15.1287	15.2066	15.3537	14.9511	14.599	14.7658	14.5043	14.3756	14.362	15.0957	6	6	6	4	6	6	5	5
Q9H0R1	AP5M1_HUMAN	AP5M1	AP-5 complex subunit mu-1	14.0727	13.8647	13.7464	14.2182	14.181	13.9249	14.5272	14.0832	14.0975	14.7761	5	5	4	4	14.138	14.053	13.8559	14.1966	14.1201	13.8647	13.7464	14.2182	14.0366	14.2842	14.3994	14.372	13.8129	13.9249	14.6151	14.5326	14.6406	14.3207	14.0832	14.4527	13.948	13.9917	13.9977	14.7761	6	6	6	4	6	6	5	5
Q9NUS5	AP5S1_HUMAN	AP5S1	AP-5 complex subunit sigma-1	14.1473	14.5488	13.8983	14.2565	14.4768	13.9455	14.4685	13.9417	14.4642	14.7698	5	5	4	4	14.3911	14.3422	14.0583	13.9395	14.0055	14.5488	13.8983	14.2565	14.5585	14.569	14.2697	14.6029	14.3837	13.9455	14.2291	14.489	14.6495	14.5063	13.9417	14.6023	14.2215	14.657	14.3762	14.7698	6	6	6	4	6	6	5	5
O43299	AP5Z1_HUMAN	AP5Z1	AP-5 complex subunit zeta-1	15.3183	14.9121	14.8035	15.2556	15.193	14.9762	15.4825	15.2441	15.2163	15.4397	5	5	4	4	15.4594	15.2916	15.2396	15.2464	15.3543	14.9121	14.8035	15.2556	15.1388	15.2888	15.2858	15.3885	14.863	14.9762	15.617	15.5255	15.6085	15.1789	15.2441	15.417	15.3172	15.0331	15.0981	15.4397	6	6	6	4	6	6	5	5
O14727	APAF_HUMAN	APAF1	Apoptotic protease-activating factor 1	16.7753	16.3771	15.9685	16.1041	15.4849	15.7794	15.7447	16.2437	16.591	16.1656	5	5	4	4	16.9987	16.7971	16.944	16.6085	16.5281	16.3771	15.9685	16.1041	15.8731	15.4245	15.46	15.3527	15.3144	15.7794	16.1865	15.7291	15.8028	15.2605	16.2437	16.7195	16.7027	16.4852	16.4568	16.1656	6	6	6	4	6	6	5	5
Q02410	APBA1_HUMAN	APBA1	Amyloid-beta A4 precursor protein-binding family A member 1	14.7216	13.7257	12.6848	13.9902	14.3066	13.8846	13.8749	14.6868	14.4683	14.8797	5	5	4	4	14.5094	15.2221	14.8573	14.4891	14.5298	13.7257	12.6848	13.9902	14.503	14.6369	14.1024	13.8786	14.4119	13.8846	13.7676	13.9978	13.7422	13.9921	14.6868	14.258	14.672	14.661	14.2823	14.8797	6	6	6	4	6	6	5	5
Q99767	APBA2_HUMAN	APBA2	Amyloid-beta A4 precursor protein-binding family A member 2	14.7278	14.3488	14.155	14.7177	14.3757	14.2321	14.8417	15.0467	15.2042	15.009	5	5	4	4	14.8899	14.5202	14.8059	14.6189	14.804	14.3488	14.155	14.7177	14.6071	14.574	14.4289	14.3068	13.9615	14.2321	14.8006	14.982	14.8779	14.7066	15.0467	15.3612	15.1497	15.3766	14.9293	15.009	6	6	6	4	6	6	5	5
O96018	APBA3_HUMAN	APBA3	Amyloid-beta A4 precursor protein-binding family A member 3	17.3337	17.3275	17.393	17.3871	17.4914	17.1699	17.0593	NaN	NaN	17.2732	5	5	4	2	17.2455	17.1884	17.3404	17.4883	17.4057	17.3275	17.393	17.3871	17.4313	17.5025	17.4632	17.6357	17.4241	17.1699	16.7961	17.063	17.3487	17.0292	NaN	NaN	NaN	16.7491	16.3408	17.2732	6	6	6	4	6	4	5	5
O00213	APBB1_HUMAN	APBB1	Amyloid beta precursor protein binding family B member 1	16.3501	15.1125	15.6417	15.4206	15.1518	15.3114	15.6618	15.6956	16.3769	15.6956	5	5	4	4	16.3345	16.2285	16.4415	16.4135	16.3324	15.1125	15.6417	15.4206	15.3784	15.2049	15.1164	15.1784	14.8811	15.3114	15.5211	15.5742	15.797	15.755	15.6956	16.4284	16.2832	16.4535	16.3424	15.6956	6	6	6	4	6	6	5	5
Q7Z5R6	AB1IP_HUMAN	APBB1IP	Amyloid beta A4 precursor protein-binding family B member 1-interacting protein	NaN	13.6455	NaN	NaN	NaN	12.1848	NaN	NaN	NaN	12.8054	0	0	0	0	NaN	NaN	NaN	NaN	NaN	13.6455	NaN	NaN	NaN	NaN	NaN	NaN	NaN	12.1848	NaN	NaN	NaN	NaN	NaN	NaN	NaN	NaN	NaN	12.8054	0	0	0	0	0	5	0	0
Q92870	APBB2_HUMAN	APBB2	Amyloid beta precursor protein binding family B member 2	15.0101	15.8731	15.481	15.5064	15.5374	15.0461	15.4597	15.5961	14.5547	15.2457	5	5	4	4	14.9355	14.5972	15.0533	15.3134	15.1511	15.8731	15.481	15.5064	15.4717	15.6453	15.4681	15.4747	15.627	15.0461	15.1625	15.3787	15.5343	15.7634	15.5961	15.08	15.0251	13.9037	14.2101	15.2457	6	6	6	4	6	6	5	5
P25054	APC_HUMAN	APC	Adenomatous polyposis coli protein	14.2513	14.1352	14.7669	13.7792	14.5501	15.4118	14.4432	15.231	15.4258	15.0943	5	5	4	4	14.3477	14.2374	14.1489	14.2206	14.3018	14.1352	14.7669	13.7792	14.5528	14.4682	14.3469	14.6979	14.6844	15.4118	14.7705	14.3286	14.3518	14.3219	15.231	15.5796	15.4978	15.3255	15.3002	15.0943	6	6	6	4	6	6	5	5
Q8J025	APCD1_HUMAN	APCDD1	Protein APCDD1	NaN	NaN	NaN	NaN	NaN	NaN	NaN	NaN	NaN	NaN	0	0	0	2	NaN	NaN	NaN	NaN	NaN	NaN	NaN	NaN	NaN	NaN	NaN	NaN	NaN	NaN	NaN	NaN	NaN	NaN	NaN	13.1917	13.1769	NaN	NaN	NaN	0	0	0	0	0	0	0	0
Q8NCL9	APCDL_HUMAN	APCDD1L	Protein APCDD1-like	NaN	NaN	NaN	NaN	13.2779	NaN	NaN	NaN	NaN	NaN	0	4	0	0	NaN	NaN	NaN	NaN	NaN	NaN	NaN	NaN	13.2877	12.2727	NaN	13.8521	13.6993	NaN	NaN	NaN	NaN	NaN	NaN	NaN	NaN	NaN	NaN	NaN	0	0	0	0	0	1	0	0
P13798	ACPH_HUMAN	APEH	Acylamino-acid-releasing enzyme	16.9156	18.0166	17.2492	17.3555	16.4955	17.3916	17.9359	17.8358	18.4019	18.1353	5	5	4	4	17.0574	16.6554	17.191	16.8439	16.8302	18.0166	17.2492	17.3555	16.4723	16.709	16.6431	16.5009	16.1522	17.3916	18.2662	17.9931	17.8058	17.6783	17.8358	18.9895	18.4604	18.1353	18.0222	18.1353	6	6	6	4	6	6	5	5
P27695	APEX1_HUMAN	APEX1	DNA repair nuclease/redox regulator APEX1	19.7205	19.9645	19.3365	19.523	19.0636	19.1202	19.5226	19.1882	20.1221	19.7613	5	5	4	4	19.6651	19.5822	19.6469	19.8819	19.8262	19.9645	19.3365	19.523	19.2875	18.9456	19.0742	19.011	19	19.1202	19.5487	19.4472	19.6769	19.4176	19.1882	20.2641	19.9788	20.2073	20.0382	19.7613	6	6	6	4	6	6	5	5
Q96BI3	APH1A_HUMAN	APH1A	Gamma-secretase subunit APH-1A	15.6337	14.9515	15.0732	15.5641	16.0351	14.0738	16.836	15.1294	15.3588	14.4675	5	5	4	4	15.2875	15.4873	15.3012	16.0855	16.0069	14.9515	15.0732	15.5641	16.1439	16.2678	16.2143	15.6647	15.885	14.0738	16.6086	16.9411	16.6263	17.168	15.1294	15.4633	14.8339	15.685	15.4529	14.4675	6	6	6	4	6	6	5	5
Q8WW43	APH1B_HUMAN	APH1B	Gamma-secretase subunit APH-1B	13.9266	15.0748	14.5428	14.6049	14.0545	13.8992	14.1249	14.2481	13.4184	13.7221	5	5	4	3	13.9411	13.5293	13.5686	14.4461	14.1481	15.0748	14.5428	14.6049	13.9821	14.665	13.8788	13.8933	13.8536	13.8992	13.0832	14.2634	14.1455	15.0075	14.2481	14.0637	13.0393	13.1524	NaN	13.7221	5	4	5	4	6	6	5	5
Q9BZZ5	API5_HUMAN	API5	Apoptosis inhibitor 5	19.2544	18.4993	19.506	19.2641	18.7657	18.7296	18.9981	18.724	18.9724	18.6768	5	5	4	4	19.1437	19.1436	19.1667	19.432	19.3859	18.4993	19.506	19.2641	18.7497	18.6833	18.86	18.777	18.7583	18.7296	18.9854	18.9468	19.0426	19.0175	18.724	18.8861	18.9399	19.1252	18.9383	18.6768	6	6	6	4	6	6	5	5
Q96GX9	MTNB_HUMAN	APIP	Methylthioribulose-1-phosphate dehydratase	15.7638	15.9575	15.1257	16.2501	14.376	15.7248	14.5226	16.2853	15.4232	14.2201	5	5	4	4	15.7345	15.6357	15.8817	15.8462	15.7208	15.9575	15.1257	16.2501	14.6329	14.42	14.1245	14.4601	14.2427	15.7248	14.9938	14.2141	14.7281	14.1545	16.2853	15.288	15.5469	15.4234	15.4345	14.2201	6	6	6	4	6	6	5	5
Q8IW19	APLF_HUMAN	APLF	Aprataxin and PNK-like factor	14.682	14.2867	13.5729	13.874	13.6266	13.2716	14.1564	13.2945	NaN	12.672	5	5	4	1	14.3215	14.4563	14.8226	14.863	14.9465	14.2867	13.5729	13.874	13.9107	13.3953	13.776	13.7326	13.3186	13.2716	14.3048	14.1917	14.0303	14.099	13.2945	NaN	NaN	12.8914	NaN	12.672	6	6	6	4	6	6	5	5
P35414	APJ_HUMAN	APLNR	Apelin receptor	NaN	NaN	NaN	NaN	NaN	NaN	12.3376	NaN	NaN	NaN	0	0	3	0	NaN	NaN	NaN	NaN	NaN	NaN	NaN	NaN	NaN	NaN	NaN	NaN	NaN	NaN	12.7701	12.2402	12.0025	NaN	NaN	NaN	NaN	NaN	NaN	NaN	1	0	0	1	0	0	0	0
P51693	APLP1_HUMAN	APLP1	Amyloid beta precursor like protein 1	NaN	NaN	NaN	NaN	14.1376	12.6797	15.1038	NaN	15.1304	13.9034	0	5	4	4	NaN	NaN	NaN	NaN	NaN	NaN	NaN	NaN	14.0645	14.2319	14.0564	14.1028	14.2323	12.6797	14.6095	15.1511	15.1101	15.5444	NaN	15.1938	14.9377	15.1513	15.2391	13.9034	0	0	0	0	0	1	0	0
Q06481	APLP2_HUMAN	APLP2	Amyloid beta precursor like protein 2	18.5085	17.8714	18.0123	18.0956	18.8796	17.5894	19.557	17.2936	17.5894	17.4385	5	5	4	4	18.3663	18.0677	18.7731	18.629	18.7063	17.8714	18.0123	18.0956	18.834	18.9378	18.9956	18.8384	18.7924	17.5894	19.4122	19.4266	19.637	19.7523	17.2936	17.3194	17.848	17.5144	17.676	17.4385	6	6	6	4	6	6	5	5
Q9HDC9	APMAP_HUMAN	APMAP	Adipocyte plasma membrane-associated protein	19.0609	19.6851	19.4127	19.4455	19.911	18.9025	19.6075	18.5133	19.2924	19.3701	5	5	4	4	18.938	18.8086	19.086	19.2359	19.2359	19.6851	19.4127	19.4455	19.8643	19.984	19.7467	19.8755	20.0846	18.9025	19.2963	19.5874	19.5268	20.0193	18.5133	19.7086	19.1213	19.2434	19.0962	19.3701	6	6	6	4	6	6	5	5
P02647	APOA1_HUMAN	APOA1	Apolipoprotein A-I	NaN	NaN	NaN	NaN	NaN	NaN	13.3579	NaN	NaN	NaN	0	0	3	0	NaN	NaN	NaN	NaN	NaN	NaN	NaN	NaN	NaN	NaN	NaN	NaN	NaN	NaN	13.5233	13.2146	13.3358	NaN	NaN	NaN	NaN	NaN	NaN	NaN	0	0	0	0	0	0	0	0
P04114	APOB_HUMAN	APOB	Apolipoprotein B-100	NaN	14.2042	14.0745	NaN	16.9994	17.057	16.748	17.4176	NaN	NaN	2	5	4	0	NaN	13.4597	NaN	13.5357	NaN	14.2042	14.0745	NaN	16.9908	17.7136	17.2028	16.909	16.1809	17.057	16.2609	16.7803	16.6721	17.2785	17.4176	NaN	NaN	NaN	NaN	NaN	1	3	2	3	1	6	4	0
Q9UH17	ABC3B_HUMAN	APOBEC3B	DNA dC->dU-editing enzyme APOBEC-3B	NaN	NaN	14.9511	13.5578	NaN	14.4993	NaN	NaN	NaN	NaN	0	0	0	0	NaN	NaN	NaN	NaN	NaN	NaN	14.9511	13.5578	NaN	NaN	NaN	NaN	NaN	14.4993	NaN	NaN	NaN	NaN	NaN	NaN	NaN	NaN	NaN	NaN	0	0	2	1	0	1	5	5
Q9NRW3	ABC3C_HUMAN	APOBEC3C	DNA dC->dU-editing enzyme APOBEC-3C	14.033	16.1784	15.2463	14.4427	15.8267	15.9025	14.7437	15.7149	NaN	15.5833	5	5	4	2	14.0992	13.9141	14.8892	13.6817	13.5809	16.1784	15.2463	14.4427	15.7911	15.7928	15.7291	15.9286	15.8922	15.9025	14.5069	14.688	14.8805	14.8992	15.7149	NaN	NaN	13.6128	13.3735	15.5833	6	6	6	4	6	6	5	5
Q8IUX4	ABC3F_HUMAN	APOBEC3F	DNA dC->dU-editing enzyme APOBEC-3F	NaN	NaN	13.3655	NaN	NaN	13.7426	NaN	13.5349	NaN	NaN	1	1	0	0	NaN	NaN	NaN	NaN	12.726	NaN	13.3655	NaN	NaN	NaN	NaN	13.1667	NaN	13.7426	NaN	NaN	NaN	NaN	13.5349	NaN	NaN	NaN	NaN	NaN	0	1	2	2	3	0	5	0
P02654	APOC1_HUMAN	APOC1	Apolipoprotein C-I	NaN	NaN	13.3136	NaN	NaN	NaN	13.5424	NaN	NaN	NaN	0	0	3	0	NaN	NaN	NaN	NaN	NaN	NaN	13.3136	NaN	NaN	NaN	NaN	NaN	NaN	NaN	13.7417	13.5455	NaN	13.3398	NaN	NaN	NaN	NaN	NaN	NaN	0	0	0	0	1	0	5	0
P02656	APOC3_HUMAN	APOC3	Apolipoprotein C-III	NaN	16.2753	NaN	NaN	17.7558	16.4749	14.0713	15.4407	15.6956	15.9184	0	5	4	3	NaN	NaN	NaN	NaN	NaN	16.2753	NaN	NaN	18.4867	17.9346	17.3292	17.6755	17.3529	16.4749	13.624	13.6904	13.9896	14.9814	15.4407	NaN	14.9468	16.6204	15.5197	15.9184	0	1	0	0	0	6	1	0
P02649	APOE_HUMAN	APOE	Apolipoprotein E	13.6531	15.1996	14.7279	13.874	19.3604	15.6381	20.4434	15.9356	16.9767	15.4922	5	5	4	4	13.2455	13.4491	14.3399	13.6271	13.6039	15.1996	14.7279	13.874	19.381	19.411	19.5929	19.069	19.3479	15.6381	20.4677	20.5452	20.4479	20.3127	15.9356	17.4438	17.2349	16.6181	16.61	15.4922	6	6	6	4	6	6	5	5
O14791	APOL1_HUMAN	APOL1	Apolipoprotein L1	NaN	14.1991	15.155	13.7961	NaN	NaN	NaN	NaN	NaN	NaN	0	0	0	0	NaN	NaN	NaN	NaN	NaN	14.1991	15.155	13.7961	NaN	NaN	NaN	NaN	NaN	NaN	NaN	NaN	NaN	NaN	NaN	NaN	NaN	NaN	NaN	NaN	0	0	0	0	0	5	5	5
Q9BQE5	APOL2_HUMAN	APOL2	Apolipoprotein L2	18.2266	19.5282	19.2801	18.9549	18.8203	18.9644	17.4171	17.967	17.9431	19.4402	5	5	4	4	18.2861	17.9343	18.3625	18.36	18.1899	19.5282	19.2801	18.9549	18.681	18.9493	19.0173	18.9005	18.5534	18.9644	17.5022	17.4975	17.3555	17.313	17.967	18.5203	18.0071	17.4853	17.7596	19.4402	6	6	6	4	6	6	5	5
O95236	APOL3_HUMAN	APOL3	Apolipoprotein L3	12.3187	14.2873	15.7336	14.8313	NaN	12.2297	NaN	NaN	NaN	12.3847	4	0	0	0	12.5287	12.3141	12.1704	12.2619	NaN	14.2873	15.7336	14.8313	NaN	NaN	NaN	NaN	NaN	12.2297	NaN	NaN	NaN	NaN	NaN	NaN	NaN	NaN	NaN	12.3847	5	6	4	3	2	6	5	5
O95445	APOM_HUMAN	APOM	Apolipoprotein M	12.4884	14.1932	NaN	12.1556	15.1081	14.0397	14.8571	14.4871	NaN	NaN	3	5	3	0	11.5488	12.643	NaN	NaN	13.2734	14.1932	NaN	12.1556	15.4703	14.4516	14.7975	14.9894	15.8319	14.0397	14.5601	NaN	14.8878	15.1233	14.4871	NaN	NaN	NaN	NaN	NaN	3	5	2	1	3	5	2	4
Q9BUR5	MIC26_HUMAN	APOO	MICOS complex subunit MIC26	17.6567	16.895	17.0312	16.8132	18.3505	16.861	18.337	16.7391	18.0828	17.256	5	5	4	4	17.4032	17.3287	17.5148	17.9943	18.0422	16.895	17.0312	16.8132	18.2803	18.4445	18.258	18.4084	18.3614	16.861	18.1968	18.3334	18.2187	18.5992	16.7391	18.3552	17.7385	18.1729	18.0646	17.256	6	6	6	4	6	6	5	5
Q6UXV4	MIC27_HUMAN	APOOL	MICOS complex subunit MIC27	16.6248	17.6624	17.1718	17.0748	17.9802	17.4563	17.457	16.9169	16.3886	17.6125	5	5	4	4	16.6946	16.5095	16.6232	16.5902	16.7066	17.6624	17.1718	17.0748	17.9497	18.1012	17.8326	17.9484	18.0692	17.4563	17.2515	17.4227	17.5103	17.6433	16.9169	16.5203	16.3936	16.4054	16.2351	17.6125	6	6	6	4	6	6	5	5
P05067	A4_HUMAN	APP	Amyloid-beta precursor protein	18.8996	17.9224	17.6816	19.0351	19.5307	17.9544	20.1568	18.3724	18.1975	17.9326	5	5	4	4	18.7391	18.4101	18.9967	19.1819	19.1701	17.9224	17.6816	19.0351	19.616	19.7966	19.7769	19.3769	19.0873	17.9544	20.0583	20.031	20.0071	20.5306	18.3724	18.3097	18.277	18.0846	18.1186	17.9326	6	6	6	4	6	6	5	5
Q92624	APBP2_HUMAN	APPBP2	Amyloid protein-binding protein 2	13.3851	13.3309	13.3643	12.919	12.1424	13.092	12.6079	13.684	14.0623	13.3177	5	5	4	4	13.7299	13.5066	13.0984	13.312	13.2786	13.3309	13.3643	12.919	12.6182	12.2948	12.0951	12.0336	11.67	13.092	12.4994	12.459	13.2189	12.2543	13.684	13.9328	14.3285	13.9109	14.0771	13.3177	6	6	6	4	6	6	5	5
Q9UKG1	DP13A_HUMAN	APPL1	DCC-interacting protein 13-alpha	16.1648	16.2673	16.2386	16.0568	15.4198	16.4949	16.2703	17.0357	16.9477	17.2434	5	5	4	4	16.3397	16.1075	16.2393	16.0402	16.0972	16.2673	16.2386	16.0568	15.7704	15.5336	15.4739	15.2792	15.0418	16.4949	16.6786	16.1048	16.3564	15.9414	17.0357	17.2389	16.9754	16.8198	16.7565	17.2434	6	6	6	4	6	6	5	5
Q8NEU8	DP13B_HUMAN	APPL2	DCC-interacting protein 13-beta	15.1883	17.2681	15.725	15.5624	15.7879	17.3893	15.9314	17.2462	16.6297	16.9759	5	5	4	4	15.0538	15.0366	15.4901	15.1376	15.2237	17.2681	15.725	15.5624	15.9492	15.6004	15.506	15.9398	15.9441	17.3893	16.084	15.8035	16.0169	15.8211	17.2462	17.1056	16.6373	16.4921	16.2837	16.9759	6	6	6	4	6	6	5	5
P07741	APT_HUMAN	APRT	Adenine phosphoribosyltransferase	19.1063	19.6017	18.5332	19.7017	17.5991	18.1417	17.9099	19.3958	19.1912	19.5152	5	5	4	4	19.2837	18.8762	19.4479	18.9879	18.9358	19.6017	18.5332	19.7017	17.846	17.6898	17.335	17.473	17.6514	18.1417	18.3878	17.8206	17.7896	17.6415	19.3958	19.6158	19.3834	18.8628	18.903	19.5152	6	6	6	4	6	6	5	5
Q7Z2E3	APTX_HUMAN	APTX	Aprataxin	15.489	14.9932	15.858	15.1964	14.938	15.2087	14.6252	14.968	14.1197	14.5836	5	5	4	4	15.5711	15.5761	15.4197	15.4627	15.4153	14.9932	15.858	15.1964	14.8368	14.8612	15.0804	15.0996	14.812	15.2087	14.3673	14.5863	14.8685	14.6785	14.968	14.2369	13.6012	14.3524	14.2882	14.5836	6	6	6	4	6	6	5	5
P29972	AQP1_HUMAN	AQP1	Aquaporin-1	NaN	NaN	NaN	NaN	NaN	NaN	15.1696	NaN	NaN	13.9689	0	1	4	1	NaN	NaN	NaN	NaN	NaN	NaN	NaN	NaN	14.3403	NaN	NaN	NaN	NaN	NaN	15.9623	15.1344	15.5662	14.0154	NaN	13.2629	NaN	NaN	NaN	13.9689	0	0	0	0	1	0	0	1
Q8NBQ7	AQP11_HUMAN	AQP11	Aquaporin-11	NaN	NaN	NaN	NaN	11.3193	NaN	NaN	NaN	NaN	NaN	0	3	2	0	NaN	NaN	NaN	NaN	NaN	NaN	NaN	NaN	NaN	11.9058	10.7106	NaN	11.3415	NaN	NaN	12.0404	NaN	12.7565	NaN	NaN	NaN	NaN	NaN	NaN	0	0	0	0	0	0	0	0
P55087	AQP4_HUMAN	AQP4	Aquaporin-4	NaN	NaN	NaN	NaN	NaN	NaN	12.8246	NaN	NaN	15.4176	0	0	3	2	NaN	NaN	NaN	NaN	NaN	NaN	NaN	NaN	NaN	NaN	NaN	NaN	NaN	NaN	13.0602	12.6668	12.7469	NaN	NaN	NaN	NaN	13.1953	13.7722	15.4176	0	0	0	0	0	0	0	0
O60306	AQR_HUMAN	AQR	RNA helicase aquarius	15.5675	15.2613	16.64	15.8528	15.0459	15.1864	14.969	14.6436	15.1429	14.8193	5	5	4	4	15.5007	15.663	15.3795	15.6159	15.6786	15.2613	16.64	15.8528	15.0728	14.9626	14.9795	15.0148	15.1998	15.1864	14.9601	14.9126	15.0265	14.9769	14.6436	15.0918	15.0139	15.3988	15.0671	14.8193	6	6	6	4	6	6	5	5
P10398	ARAF_HUMAN	ARAF	Serine/threonine-protein kinase A-Raf	14.869	15.3877	14.4226	14.8561	13.9092	14.7424	13.657	15.3232	15.4251	15.3761	5	5	4	4	15.0875	15.0379	14.9379	14.6246	14.6569	15.3877	14.4226	14.8561	14.2939	13.9267	13.6102	13.967	13.7481	14.7424	14.1163	13.4753	13.7072	13.3291	15.3232	15.7836	15.4211	15.247	15.2485	15.3761	6	6	6	4	6	6	5	5
Q96P48	ARAP1_HUMAN	ARAP1	Arf-GAP with Rho-GAP domain, ANK repeat and PH domain-containing protein 1	16.5289	16.133	16.1841	16.1619	15.7214	16.7332	16.2932	17.3288	14.2621	15.8018	5	5	4	4	16.6725	16.487	16.6191	16.4028	16.4632	16.133	16.1841	16.1619	15.8966	15.9459	15.7381	15.7731	15.2535	16.7332	16.8165	16.249	16.383	15.7241	17.3288	14.6086	14.3279	13.9033	14.2085	15.8018	6	6	6	4	6	6	5	5
Q8WZ64	ARAP2_HUMAN	ARAP2	Arf-GAP with Rho-GAP domain, ANK repeat and PH domain-containing protein 2	NaN	NaN	NaN	NaN	13.2683	NaN	13.4837	NaN	12.9908	13.9591	0	5	4	3	NaN	NaN	NaN	NaN	NaN	NaN	NaN	NaN	13.3751	13.4462	12.8812	13.3035	13.3356	NaN	13.6434	13.2236	13.4311	13.6367	NaN	13.6925	12.8489	12.4309	NaN	13.9591	0	0	0	0	0	0	0	0
Q8WWN8	ARAP3_HUMAN	ARAP3	Arf-GAP with Rho-GAP domain, ANK repeat and PH domain-containing protein 3	16.5873	15.2443	14.8847	16.6222	14.0069	14.4354	14.2128	15.3292	14.3656	14.0067	5	5	4	3	16.6499	16.2518	16.7372	16.5297	16.768	15.2443	14.8847	16.6222	14.0653	13.9499	13.8835	14.1347	14.0012	14.4354	14.6691	14.1277	14.2083	13.8462	15.3292	NaN	13.9831	14.5682	14.5454	14.0067	6	6	6	4	6	6	5	5
Q8WUF8	ARB2A_HUMAN	ARB2A	Cotranscriptional regulator ARB2A	15.1828	15.3553	14.8472	15.4116	14.9943	15.2079	14.9338	15.5713	15.6655	16.1298	5	5	4	4	15.19	15.048	15.2653	15.2791	15.1314	15.3553	14.8472	15.4116	15.0223	14.9632	14.9364	15.092	14.9574	15.2079	15.0767	14.8925	15.0013	14.7645	15.5713	15.9989	15.7618	15.4975	15.4041	16.1298	6	6	6	4	6	6	5	5
P48444	COPD_HUMAN	ARCN1	Coatomer subunit delta	19.3022	19.6282	18.6086	19.1927	18.5776	19.2688	18.6708	19.5489	19.1829	19.3272	5	5	4	4	19.4413	19.2766	19.3579	19.1995	19.2358	19.6282	18.6086	19.1927	18.8273	18.6061	18.6293	18.5588	18.2663	19.2688	18.9047	18.6081	18.7443	18.426	19.5489	19.2967	19.2163	19.1164	19.1022	19.3272	6	6	6	4	6	6	5	5
O15033	AREL1_HUMAN	AREL1	Apoptosis-resistant E3 ubiquitin protein ligase 1	13.795	14.1722	14.1426	14.0481	14.0345	14.1916	14.1721	14.4034	14.0556	14.4571	5	5	4	4	13.7245	13.7388	13.8303	13.7892	13.8921	14.1722	14.1426	14.0481	13.8735	13.9171	13.9473	14.3175	14.1171	14.1916	14.0517	14.0123	14.508	14.1163	14.4034	13.9634	14.1786	14.0469	14.0336	14.4571	6	6	6	4	6	6	5	5
P84077	ARF1_HUMAN	ARF1	ADP-ribosylation factor 1	21.4982	21.6108	21.0745	21.4475	21.1726	21.0671	21.1914	21.7193	21.6471	21.6177	5	5	4	4	21.5872	21.3367	21.4691	21.5409	21.5569	21.6108	21.0745	21.4475	21.4171	21.2537	21.1008	21.0699	21.0218	21.0671	21.256	21.1366	21.1469	21.2261	21.7193	21.6671	21.7038	21.6932	21.5241	21.6177	6	6	6	4	6	6	5	5
P61204	ARF3_HUMAN	ARF3	ADP-ribosylation factor 3	NaN	NaN	NaN	NaN	12.9209	14.1191	NaN	NaN	NaN	NaN	0	3	0	2	NaN	NaN	NaN	NaN	NaN	NaN	NaN	NaN	12.958	13.0667	NaN	12.7379	NaN	14.1191	NaN	NaN	NaN	NaN	NaN	NaN	NaN	12.9436	12.9097	NaN	0	0	0	0	0	0	0	0
P18085	ARF4_HUMAN	ARF4	ADP-ribosylation factor 4	20.1281	21.5069	19.5316	20.0986	20.9497	20.6983	20.2147	20.587	20.3719	21.0041	5	5	4	4	20.1396	20.1218	20.2053	20.0335	20.1402	21.5069	19.5316	20.0986	21.1975	20.959	20.7136	20.8953	20.9832	20.6983	20.0533	20.1498	20.2997	20.3559	20.587	20.4436	20.3314	20.4145	20.2982	21.0041	6	6	6	4	6	6	5	5
P84085	ARF5_HUMAN	ARF5	ADP-ribosylation factor 5	20.187	20.4404	19.5768	19.9663	20.0824	19.8144	19.9234	20.0172	20.3747	20.3355	5	5	4	4	20.3089	19.9585	20.1457	20.2804	20.2416	20.4404	19.5768	19.9663	20.3835	20.2087	19.8632	19.8643	20.0925	19.8144	19.9104	19.8698	19.8513	20.062	20.0172	20.65	20.3061	20.3744	20.1682	20.3355	6	6	6	4	6	6	5	5
P62330	ARF6_HUMAN	ARF6	ADP-ribosylation factor 6	18.0022	18.9695	18.4349	18.3313	18.0058	18.8833	17.7658	19.163	17.508	18.629	5	5	4	4	18.0335	17.9468	17.9619	18.0363	18.0323	18.9695	18.4349	18.3313	18.146	18.1336	17.9756	18.0259	17.7478	18.8833	17.7818	17.6784	17.8027	17.8003	19.163	17.6341	17.3992	17.4994	17.4994	18.629	6	6	6	4	6	6	5	5
Q8N6T3	ARFG1_HUMAN	ARFGAP1	ADP-ribosylation factor GTPase-activating protein 1	17.3657	18.2187	17.3161	17.3312	18.2472	17.9053	18.2429	18.3962	17.5131	17.9131	5	5	4	4	17.6201	17.3281	17.4251	17.1132	17.3419	18.2187	17.3161	17.3312	18.3349	18.3069	18.2333	18.2508	18.1098	17.9053	18.2154	18.1984	18.2326	18.3253	18.3962	17.5034	17.7767	17.3539	17.4183	17.9131	6	6	6	4	6	6	5	5
Q8N6H7	ARFG2_HUMAN	ARFGAP2	ADP-ribosylation factor GTPase-activating protein 2	16.1556	16.3435	15.7789	16.0261	15.322	15.9052	15.4725	16.4723	16.4686	16.4029	5	5	4	4	16.3077	16.1493	16.0983	16.0626	16.16	16.3435	15.7789	16.0261	15.4834	15.3066	15.1871	15.3351	15.2976	15.9052	15.5956	15.3629	15.4483	15.4831	16.4723	16.6063	16.4046	16.5203	16.3431	16.4029	6	6	6	4	6	6	5	5
Q9NP61	ARFG3_HUMAN	ARFGAP3	ADP-ribosylation factor GTPase-activating protein 3	15.9625	16.8339	15.6928	16.0634	15.8622	16.6857	15.6548	17.1265	16.245	16.6357	5	5	4	4	16.1086	15.8782	16.0624	15.7917	15.9714	16.8339	15.6928	16.0634	16.0211	15.7721	15.7279	15.9558	15.8343	16.6857	15.981	15.5837	15.5844	15.47	17.1265	16.4333	16.4917	15.9999	16.0552	16.6357	6	6	6	4	6	6	5	5
Q9Y6D6	BIG1_HUMAN	ARFGEF1	Brefeldin A-inhibited guanine nucleotide-exchange protein 1	16.7194	17.0061	16.6147	16.715	16.5032	16.6606	16.5933	16.7894	17.0434	17.0106	5	5	4	4	16.7975	16.626	16.8875	16.5984	16.6878	17.0061	16.6147	16.715	16.7155	16.6376	16.4822	16.4995	16.1812	16.6606	16.67	16.5023	16.7146	16.4864	16.7894	16.9909	17.1007	17.0246	17.0576	17.0106	6	6	6	4	6	6	5	5
Q9Y6D5	BIG2_HUMAN	ARFGEF2	Brefeldin A-inhibited guanine nucleotide-exchange protein 2	16.5191	16.9034	16.7599	16.7726	16.7032	17.0015	16.6761	17.1643	16.1424	16.6625	5	5	4	4	16.6502	16.4917	16.6462	16.3917	16.4156	16.9034	16.7599	16.7726	16.8475	16.8228	16.6582	16.7744	16.4132	17.0015	16.858	16.5537	16.7733	16.5191	17.1643	16.2123	16.3121	15.9998	16.0453	16.6625	6	6	6	4	6	6	5	5
Q5TH69	BIG3_HUMAN	ARFGEF3	Brefeldin A-inhibited guanine nucleotide-exchange protein 3	13.2879	NaN	NaN	13.8755	12.4001	12.6468	12.5619	14.1718	12.5966	14.5782	5	5	3	4	13.326	13.6962	13.6196	12.9521	12.8456	NaN	NaN	13.8755	12.6128	12.4886	11.9281	12.3798	12.591	12.6468	NaN	12.1868	12.5022	12.9966	14.1718	12.948	12.6677	12.2478	12.5231	14.5782	6	6	6	4	6	0	0	5
P53367	ARFP1_HUMAN	ARFIP1	Arfaptin-1	17.1012	17.9581	16.6716	17.1116	17.1334	17.3324	17.0771	17.6456	17.1534	17.9489	5	5	4	4	17.1774	16.9046	17.146	17.1693	17.109	17.9581	16.6716	17.1116	17.3296	17.2668	16.9733	17.1021	16.9954	17.3324	17.1777	16.9654	17.1394	17.026	17.6456	17.275	17.3093	17.0217	17.0075	17.9489	6	6	6	4	6	6	5	5
P53365	ARFP2_HUMAN	ARFIP2	Arfaptin-2	15.61	16.8623	15.6029	16.0344	16.1508	16.1204	15.5968	16.3899	16.3151	16.5417	5	5	4	4	15.6866	15.4198	15.709	15.5425	15.6924	16.8623	15.6029	16.0344	16.2281	16.2867	15.9542	16.0939	16.1911	16.1204	15.4802	15.552	15.632	15.723	16.3899	16.3943	16.4057	16.2166	16.2437	16.5417	6	6	6	4	6	6	5	5
Q13795	ARFRP_HUMAN	ARFRP1	ADP-ribosylation factor-related protein 1	14.9592	15.825	14.9378	15.4571	14.9947	15.1093	14.5384	14.4591	14.4123	14.4387	5	5	4	4	14.7504	14.8865	14.9463	15.0903	15.1224	15.825	14.9378	15.4571	14.8435	14.9946	14.7188	15.1759	15.2409	15.1093	14.5461	14.6293	14.4755	14.5027	14.4591	14.5258	14.4976	14.3559	14.2698	14.4387	6	6	6	4	6	6	5	5
P05089	ARGI1_HUMAN	ARG1	Arginase-1	NaN	NaN	NaN	NaN	NaN	NaN	NaN	NaN	NaN	NaN	0	0	0	1	NaN	NaN	NaN	NaN	NaN	NaN	NaN	NaN	NaN	NaN	NaN	NaN	NaN	NaN	NaN	NaN	NaN	NaN	NaN	NaN	NaN	14.0818	NaN	NaN	0	1	0	0	0	1	0	0
P78540	ARGI2_HUMAN	ARG2	Arginase-2, mitochondrial	15.4528	NaN	16.4249	15.782	14.5816	14.9793	16.4011	NaN	14.8122	13.7767	5	5	4	4	15.6973	16.0183	15.5098	14.9319	15.1069	NaN	16.4249	15.782	14.7678	14.4392	14.8732	14.3101	14.5175	14.9793	18.0178	16.2315	16.3134	15.0414	NaN	14.6447	14.697	15.1028	14.8043	13.7767	6	6	6	4	6	1	5	5
Q9NWB6	ARGL1_HUMAN	ARGLU1	Arginine and glutamate-rich protein 1	17.7671	17.3312	17.6619	17.8293	17.5041	17.33	17.5956	16.9537	16.5632	16.7362	5	5	4	4	17.7159	17.5952	17.7118	17.9151	17.8973	17.3312	17.6619	17.8293	17.3675	17.3521	17.616	17.5613	17.6238	17.33	17.6799	17.5157	17.5742	17.6126	16.9537	17.175	17.0186	15.5782	16.4809	16.7362	6	6	6	4	6	6	5	5
Q07960	RHG01_HUMAN	ARHGAP1	Rho GTPase-activating protein 1	17.7481	19.0481	17.2603	17.4675	18.1091	17.779	17.944	18.2987	18.2508	18.0109	5	5	4	4	18.0284	17.6886	17.8719	17.5769	17.5747	19.0481	17.2603	17.4675	18.2293	18.0003	17.9225	18.0952	18.2984	17.779	18.2052	17.8834	17.9067	17.7805	18.2987	18.6271	18.7016	17.8322	17.8421	18.0109	6	6	6	4	6	6	5	5
A1A4S6	RHG10_HUMAN	ARHGAP10	Rho GTPase-activating protein 10	14.7704	16.2722	15.3623	14.8343	15.7598	16.1905	16.1704	16.351	13.7489	15.3692	5	5	4	4	14.8762	15.1762	14.7347	14.521	14.5441	16.2722	15.3623	14.8343	16.0204	15.8455	15.5287	15.8281	15.5761	16.1905	16.2293	16.0873	16.5189	15.8461	16.351	13.0261	13.3844	14.2349	14.3502	15.3692	6	6	6	4	6	6	5	5
Q6P4F7	RHGBA_HUMAN	ARHGAP11A	Rho GTPase-activating protein 11A	NaN	NaN	13.8209	NaN	NaN	NaN	NaN	NaN	NaN	NaN	2	0	0	2	11.389	12.4719	NaN	NaN	NaN	NaN	13.8209	NaN	NaN	NaN	NaN	NaN	NaN	NaN	NaN	NaN	NaN	NaN	NaN	NaN	NaN	12.5564	13.0064	NaN	3	6	1	2	1	0	5	0
Q8IWW6	RHG12_HUMAN	ARHGAP12	Rho GTPase-activating protein 12	14.0035	15.2764	14.8368	14.4059	14.438	14.8012	14.5941	15.6808	16.0487	16.121	5	5	4	4	14.1181	13.753	14.2955	13.8382	14.0128	15.2764	14.8368	14.4059	14.8227	14.5836	14.2566	14.4252	14.1018	14.8012	14.9058	14.5892	14.6847	14.1965	15.6808	16.3763	16.0138	15.8371	15.9676	16.121	6	6	6	4	6	6	5	5
Q68EM7	RHG17_HUMAN	ARHGAP17	Rho GTPase-activating protein 17	17.7791	17.7799	17.2369	17.8576	16.53	17.9115	16.6309	17.6491	17.7219	17.3116	5	5	4	4	17.8814	17.671	17.7825	17.753	17.8078	17.7799	17.2369	17.8576	16.9779	16.6629	16.4082	16.4534	16.1473	17.9115	16.8482	16.6105	16.7163	16.3485	17.6491	17.779	17.7019	17.7093	17.6973	17.3116	6	6	6	4	6	6	5	5
Q8N392	RHG18_HUMAN	ARHGAP18	Rho GTPase-activating protein 18	17.6885	17.893	17.8382	18.0542	15.4237	16.865	14.886	17.0681	16.2177	16.4026	5	5	4	4	17.4795	17.7008	18.3695	17.4563	17.4366	17.893	17.8382	18.0542	15.6605	15.5486	15.1806	15.2464	15.4826	16.865	15.2608	14.8854	14.9335	14.4642	17.0681	16.5938	15.9423	16.185	16.1498	16.4026	6	6	6	4	6	6	5	5
Q14CB8	RHG19_HUMAN	ARHGAP19	Rho GTPase-activating protein 19	13.015	NaN	13.9508	12.2914	NaN	NaN	NaN	NaN	13.1258	12.6401	3	0	0	4	12.8634	13.3917	NaN	NaN	12.7898	NaN	13.9508	12.2914	NaN	NaN	NaN	NaN	NaN	NaN	NaN	NaN	NaN	NaN	NaN	13.1234	13.0895	13.022	13.2683	12.6401	5	6	1	1	3	1	5	4
Q5T5U3	RHG21_HUMAN	ARHGAP21	Rho GTPase-activating protein 21	15.0243	15.4589	15.1536	15.1173	15.7854	15.8293	15.5678	16.0123	15.9481	15.8549	5	5	4	4	15.1372	15.0082	14.9748	15.0151	14.9862	15.4589	15.1536	15.1173	16.0029	16.0427	15.5763	15.6896	15.6157	15.8293	15.5741	15.4936	15.6668	15.5365	16.0123	16.0648	16.146	15.768	15.8137	15.8549	6	6	6	4	6	6	5	5
Q7Z5H3	RHG22_HUMAN	ARHGAP22	Rho GTPase-activating protein 22	13.2225	15.8026	13.6512	14.5097	NaN	13.887	NaN	15.1816	NaN	13.9205	4	2	0	0	13.2625	13.2851	13.5767	NaN	12.7659	15.8026	13.6512	14.5097	NaN	NaN	13.0326	13.0509	NaN	13.887	NaN	NaN	NaN	NaN	15.1816	NaN	NaN	NaN	NaN	13.9205	5	6	6	0	3	6	5	5
Q9P227	RHG23_HUMAN	ARHGAP23	Rho GTPase-activating protein 23	16.0423	16.527	16.8222	16.1043	15.8957	17.1186	15.7424	16.4306	15.7996	16.8867	5	5	4	4	16.0179	15.9563	15.9634	16.1318	16.1421	16.527	16.8222	16.1043	16.2836	16.1368	15.674	15.846	15.5378	17.1186	16.0041	15.6919	15.9552	15.3183	16.4306	15.5933	16.3079	15.563	15.7341	16.8867	6	6	6	4	6	6	5	5
Q8N264	RHG24_HUMAN	ARHGAP24	Rho GTPase-activating protein 24	14.8559	15.745	14.8277	16.296	13.551	14.397	NaN	15.1765	NaN	13.4054	5	5	0	0	15.1656	15.9066	15.186	14.0657	13.9555	15.745	14.8277	16.296	13.6607	13.6023	13.7002	13.3878	13.4043	14.397	NaN	NaN	NaN	NaN	15.1765	NaN	NaN	NaN	NaN	13.4054	6	6	6	4	6	6	5	5
P42331	RHG25_HUMAN	ARHGAP25	Rho GTPase-activating protein 25	13.3156	14.0765	15.1337	12.2637	NaN	NaN	NaN	NaN	NaN	NaN	5	0	0	0	13.4965	12.7843	13.4103	13.8663	13.0207	14.0765	15.1337	12.2637	NaN	NaN	NaN	NaN	NaN	NaN	NaN	NaN	NaN	NaN	NaN	NaN	NaN	NaN	NaN	NaN	6	6	6	4	6	6	5	5
Q9UNA1	RHG26_HUMAN	ARHGAP26	Rho GTPase-activating protein 26	15.0899	NaN	14.1619	14.9349	NaN	13.783	13.9695	NaN	15.022	13.7096	5	0	4	4	15.1332	14.5261	14.7724	15.3712	15.6468	NaN	14.1619	14.9349	NaN	NaN	NaN	NaN	NaN	13.783	14.1401	14.0003	13.7715	13.9662	NaN	15.3215	15.0887	15.0077	14.6701	13.7096	6	6	6	4	6	0	5	5
Q6ZUM4	RHG27_HUMAN	ARHGAP27	Rho GTPase-activating protein 27	14.3707	NaN	12.8215	15.166	NaN	NaN	NaN	NaN	NaN	NaN	5	0	0	0	13.9075	13.9285	14.6563	14.5772	14.7841	NaN	12.8215	15.166	NaN	NaN	NaN	NaN	NaN	NaN	NaN	NaN	NaN	NaN	NaN	NaN	NaN	NaN	NaN	NaN	6	6	6	4	6	0	5	5
Q9P2N2	RHG28_HUMAN	ARHGAP28	Rho GTPase-activating protein 28	15.5169	12.8271	NaN	14.0023	NaN	NaN	13.8899	NaN	NaN	NaN	5	0	3	1	15.6354	15.1453	15.4344	15.6153	15.7539	12.8271	NaN	14.0023	NaN	NaN	NaN	NaN	NaN	NaN	14.3964	13.6039	13.6694	NaN	NaN	NaN	12.9911	NaN	NaN	NaN	6	6	6	4	6	6	0	5
Q52LW3	RHG29_HUMAN	ARHGAP29	Rho GTPase-activating protein 29	16.7718	16.0987	16.8049	16.6269	13.7497	17.3935	14.2741	17.3118	16.0439	15.6484	5	3	4	4	16.776	16.9198	17.048	16.5792	16.5359	16.0987	16.8049	16.6269	13.906	13.7885	13.5546	NaN	NaN	17.3935	15.1353	14.0539	14.3923	13.5151	17.3118	15.7385	16.6156	15.7676	16.054	15.6484	6	6	6	4	6	6	5	5
Q2M1Z3	RHG31_HUMAN	ARHGAP31	Rho GTPase-activating protein 31	15.964	14.1791	13.9006	15.7326	14.2231	15.4353	14.0169	15.1819	13.9975	15.4584	5	5	4	4	16.0681	15.7849	15.9571	15.9262	16.0839	14.1791	13.9006	15.7326	14.4602	14.4132	13.9995	14.2249	14.0176	15.4353	14.3736	13.9884	13.8427	13.8629	15.1819	14.516	13.9427	13.6252	13.9062	15.4584	6	6	6	4	6	6	5	5
A7KAX9	RHG32_HUMAN	ARHGAP32	Rho GTPase-activating protein 32	12.9644	12.9525	NaN	13.0536	13.4224	13.0245	13.7942	13.3495	14.6479	14.2458	5	5	4	4	12.703	12.5666	13.4841	13.3462	12.7221	12.9525	NaN	13.0536	13.2105	13.3176	13.5388	13.6386	13.4064	13.0245	13.9959	13.7889	14.0104	13.3818	13.3495	14.5242	14.6174	14.5692	14.8806	14.2458	4	6	6	3	5	6	0	5
Q9NRY4	RHG35_HUMAN	ARHGAP35	Rho GTPase-activating protein 35	15.8361	16.248	15.7369	15.1869	15.0958	16.4452	15.4905	16.3588	16.8708	16.5925	5	5	4	4	15.9816	15.4392	15.8226	15.9256	16.0115	16.248	15.7369	15.1869	15.3607	15.0431	15.034	15.1945	14.8465	16.4452	16.1033	15.4111	15.6267	14.8209	16.3588	16.9874	16.9134	16.8568	16.7255	16.5925	6	6	6	4	6	6	5	5
Q9C0H5	RHG39_HUMAN	ARHGAP39	Rho GTPase-activating protein 39	13.4008	13.1892	NaN	13.2496	13.9232	14.0163	13.8911	13.6831	14.5015	14.1526	5	5	4	4	13.5852	13.5376	13.2407	13.247	13.3932	13.1892	NaN	13.2496	14.0036	14.1551	13.7661	13.9357	13.7556	14.0163	13.9553	13.8447	13.9521	13.8125	13.6831	14.7278	14.8115	14.1691	14.2977	14.1526	6	6	6	4	6	3	2	4
P98171	RHG04_HUMAN	ARHGAP4	Rho GTPase-activating protein 4	15.4117	NaN	14.0015	15.4452	NaN	NaN	12.8743	NaN	NaN	NaN	5	0	3	0	15.0904	14.7346	15.6707	15.6457	15.9171	NaN	14.0015	15.4452	NaN	NaN	NaN	NaN	NaN	NaN	13.4049	12.7632	12.4549	NaN	NaN	NaN	NaN	NaN	NaN	NaN	6	6	6	4	6	0	5	5
A6NI28	RHG42_HUMAN	ARHGAP42	Rho GTPase-activating protein 42	12.6576	12.8461	NaN	NaN	14.7332	13.944	15.3242	13.2624	14.3856	14.3038	5	5	4	4	12.841	12.4198	12.589	12.7522	12.6861	12.8461	NaN	NaN	14.4783	14.4608	15.2393	14.942	14.5454	13.944	15.5554	15.4551	15.1568	15.1295	13.2624	14.7311	14.285	14.2908	14.2357	14.3038	6	4	5	3	5	6	0	0
Q92619	HMHA1_HUMAN	ARHGAP45	Rho GTPase-activating protein 45	15.7331	NaN	15.1862	14.6377	NaN	NaN	13.688	NaN	NaN	NaN	5	0	3	0	15.8357	15.5672	16.182	15.6557	15.425	NaN	15.1862	14.6377	NaN	NaN	NaN	NaN	NaN	NaN	13.4456	13.7455	13.873	NaN	NaN	NaN	NaN	NaN	NaN	NaN	6	6	6	4	6	0	5	5
Q13017	RHG05_HUMAN	ARHGAP5	Rho GTPase-activating protein 5	14.9676	15.882	14.7541	14.609	15.3688	15.4852	16.829	15.9555	16.3533	16.3114	5	5	4	4	15.0252	14.8883	15.2694	14.8001	14.8551	15.882	14.7541	14.609	15.746	15.3608	15.7321	15.2991	14.7058	15.4852	17.1635	16.8263	17.2142	16.1121	15.9555	16.8611	16.629	15.9629	15.9601	16.3114	6	6	6	4	6	6	5	5
O43182	RHG06_HUMAN	ARHGAP6	Rho GTPase-activating protein 6	12.8305	13.4276	13.2264	NaN	NaN	NaN	14.6848	NaN	NaN	NaN	5	0	3	2	12.6329	12.7115	13.3091	12.8597	12.6391	13.4276	13.2264	NaN	NaN	NaN	NaN	NaN	NaN	NaN	15.5209	14.3576	14.176	NaN	NaN	15.0325	13.8352	NaN	NaN	NaN	5	5	5	3	5	6	5	0
P52565	GDIR1_HUMAN	ARHGDIA	Rho GDP-dissociation inhibitor 1	21.2208	21.4677	20.4058	21.1991	19.4961	20.6326	19.3983	21.7052	21.5557	21.2518	5	5	4	4	21.4538	21.1618	21.469	21.0601	20.9595	21.4677	20.4058	21.1991	19.9412	19.7747	19.1349	19.2976	19.3319	20.6326	19.9368	19.3203	19.305	19.031	21.7052	21.7437	21.6355	21.4636	21.3801	21.2518	6	6	6	4	6	6	5	5
P52566	GDIR2_HUMAN	ARHGDIB	Rho GDP-dissociation inhibitor 2	19.8841	18.1554	17.6008	19.7406	15.8189	16.1696	14.6317	14.4129	NaN	NaN	5	5	4	2	20.2278	19.8072	20.0525	19.6054	19.7277	18.1554	17.6008	19.7406	16.3275	16.1263	15.1812	15.4027	16.057	16.1696	15.1165	14.6819	14.0654	14.6628	14.4129	NaN	NaN	13.7409	13.7126	NaN	6	6	6	4	6	6	5	5
Q92888	ARHG1_HUMAN	ARHGEF1	Rho guanine nucleotide exchange factor 1	17.8089	17.5116	17.0617	17.7279	16.0723	17.3775	16.5418	17.3462	16.8562	17.2522	5	5	4	4	17.8126	17.6673	17.888	17.7898	17.8868	17.5116	17.0617	17.7279	16.2638	16.1094	16.1671	16.0464	15.7748	17.3775	16.9116	16.48	16.636	16.1395	17.3462	16.817	17.099	16.6731	16.8357	17.2522	6	6	6	4	6	6	5	5
O15013	ARHGA_HUMAN	ARHGEF10	Rho guanine nucleotide exchange factor 10	16.4301	17.3962	16.9333	17.0077	15.7953	17.4354	16.0687	17.4987	16.6531	17.0862	5	5	4	4	16.5447	16.5546	16.8701	16.0768	16.1042	17.3962	16.9333	17.0077	16.2649	15.9131	15.6565	15.8092	15.3327	17.4354	16.6216	15.8598	16.2885	15.5049	17.4987	16.6702	17.0518	16.3672	16.5234	17.0862	6	6	6	4	6	6	5	5
Q9HCE6	ARGAL_HUMAN	ARHGEF10L	Rho guanine nucleotide exchange factor 10-like protein	12.3013	13.5083	13.1628	12.383	12.6515	14.257	12.7304	13.6304	13.5241	13.9509	5	5	4	4	12.4288	12.5679	12.2841	11.9255	12.3004	13.5083	13.1628	12.383	12.5067	12.7282	12.9668	12.5714	12.4845	14.257	13.0918	12.5066	12.8102	12.5131	13.6304	14.1805	13.5814	13.0847	13.2499	13.9509	6	4	6	3	6	6	5	3
O15085	ARHGB_HUMAN	ARHGEF11	Rho guanine nucleotide exchange factor 11	14.2371	15.0247	14.263	14.5648	15.0527	15.0987	15.17	15.3967	14.8519	15.188	5	5	4	4	14.3569	14.1581	14.2009	14.1967	14.273	15.0247	14.263	14.5648	15.0939	14.9822	15.1901	15.1749	14.8226	15.0987	15.3883	15.0987	15.2588	14.9341	15.3967	15.0935	14.9758	14.6743	14.6638	15.188	6	6	6	4	6	6	5	5
Q9NZN5	ARHGC_HUMAN	ARHGEF12	Rho guanine nucleotide exchange factor 12	16.0221	16.0715	15.1802	15.4876	15.6077	16.1522	15.8461	16.2314	15.8332	15.9631	5	5	4	4	16.032	15.7167	16.0529	16.1366	16.1723	16.0715	15.1802	15.4876	15.7483	15.683	15.7057	15.6062	15.2953	16.1522	16.2723	15.7788	15.8794	15.454	16.2314	16.1552	15.8922	15.638	15.6475	15.9631	6	6	6	4	6	6	5	5
O94989	ARHGF_HUMAN	ARHGEF15	Rho guanine nucleotide exchange factor 15	16.3193	NaN	15.3303	16.3659	NaN	NaN	NaN	NaN	NaN	NaN	5	0	0	0	16.2587	16.634	16.3855	16.1369	16.1816	NaN	15.3303	16.3659	NaN	NaN	NaN	NaN	NaN	NaN	NaN	NaN	NaN	NaN	NaN	NaN	NaN	NaN	NaN	NaN	6	6	6	4	6	2	5	5
Q5VV41	ARHGG_HUMAN	ARHGEF16	Rho guanine nucleotide exchange factor 16	14.6452	NaN	NaN	NaN	13.0301	13.3396	14.1688	13.2832	14.1534	NaN	5	5	4	3	14.7185	14.4819	14.7346	14.6492	14.6417	NaN	NaN	NaN	13.0939	12.6817	12.9641	13.2558	13.155	13.3396	14.5846	14.1998	14.4705	13.4203	13.2832	NaN	13.6922	14.3394	14.4286	NaN	6	6	6	4	6	0	2	0
Q96PE2	ARHGH_HUMAN	ARHGEF17	Rho guanine nucleotide exchange factor 17	16.823	15.9216	15.2663	16.0893	16.254	16.7655	16.0617	16.2704	15.5843	16.1561	5	5	4	4	16.7751	16.1784	16.6981	17.1213	17.3422	15.9216	15.2663	16.0893	16.2424	16.2614	16.2135	16.3436	16.2089	16.7655	16.3319	16.0095	16.0255	15.8801	16.2704	15.6641	16.0361	15.3166	15.3205	16.1561	6	6	6	4	6	6	5	5
Q6ZSZ5	ARHGI_HUMAN	ARHGEF18	Rho guanine nucleotide exchange factor 18	15.7638	16.2413	15.4735	15.3499	15.6284	16.1078	15.5873	16.0632	15.9419	15.9591	5	5	4	4	15.8386	15.7044	15.8961	15.6477	15.7324	16.2413	15.4735	15.3499	16.0352	16.0926	15.4561	15.4574	15.1008	16.1078	15.6297	15.3898	15.6453	15.6845	16.0632	15.86	15.9261	15.9722	16.0094	15.9591	6	6	6	4	6	6	5	5
Q92974	ARHG2_HUMAN	ARHGEF2	Rho guanine nucleotide exchange factor 2	18.3558	18.5787	17.817	18.1212	16.7695	18.7931	17.1469	19.25	17.6997	18.7454	5	5	4	4	18.4372	18.2653	18.4271	18.3081	18.3414	18.5787	17.817	18.1212	17.0377	16.8495	16.6935	16.6702	16.5968	18.7931	17.6741	16.9549	17.1144	16.8443	19.25	17.5104	18.0467	17.5224	17.7195	18.7454	6	6	6	4	6	6	5	5
Q96DR7	ARHGQ_HUMAN	ARHGEF26	Rho guanine nucleotide exchange factor 26	NaN	13.3358	NaN	NaN	14.047	NaN	13.9686	NaN	14.6055	15.517	0	4	4	4	NaN	NaN	NaN	NaN	NaN	13.3358	NaN	NaN	14.0204	14.091	NaN	14.2065	13.8702	NaN	14.26	13.8375	14.3908	13.3862	NaN	14.7535	14.4258	14.6459	14.5968	15.517	1	2	1	1	1	4	0	0
Q8N1W1	ARG28_HUMAN	ARHGEF28	Rho guanine nucleotide exchange factor 28	15.9161	15.3095	15.8658	15.99	14.6422	15.5703	14.2153	16.2546	NaN	14.8919	5	5	3	1	16.0339	16.1012	16.2877	15.6187	15.539	15.3095	15.8658	15.99	15.1145	15.1178	14.1394	14.3369	14.5023	15.5703	NaN	13.7261	14.0126	14.9074	16.2546	NaN	NaN	13.6141	NaN	14.8919	6	6	6	4	6	6	5	5
Q9NR81	ARHG3_HUMAN	ARHGEF3	Rho guanine nucleotide exchange factor 3	NaN	NaN	NaN	NaN	NaN	NaN	14.9171	NaN	NaN	NaN	0	1	4	0	NaN	NaN	NaN	NaN	NaN	NaN	NaN	NaN	NaN	NaN	14.1248	NaN	NaN	NaN	15.1553	14.9055	15.2638	14.3435	NaN	NaN	NaN	NaN	NaN	NaN	0	1	1	0	0	0	0	0
A1IGU5	ARH37_HUMAN	ARHGEF37	Rho guanine nucleotide exchange factor 37	13.6387	NaN	NaN	13.7534	13.1273	NaN	NaN	NaN	NaN	13.797	5	4	1	1	13.6384	12.9755	13.9583	13.827	13.7941	NaN	NaN	13.7534	13.5078	13.1908	NaN	12.8445	12.9664	NaN	NaN	NaN	NaN	12.2339	NaN	13.1948	NaN	NaN	NaN	13.797	6	6	6	4	6	0	0	5
Q9NR80	ARHG4_HUMAN	ARHGEF4	Rho guanine nucleotide exchange factor 4	NaN	NaN	NaN	NaN	NaN	NaN	NaN	NaN	13.6838	NaN	0	0	0	3	NaN	NaN	NaN	NaN	NaN	NaN	NaN	NaN	NaN	NaN	NaN	NaN	NaN	NaN	NaN	NaN	NaN	NaN	NaN	14.1113	13.7714	NaN	13.1687	NaN	1	0	0	0	0	1	0	0
Q8TER5	ARH40_HUMAN	ARHGEF40	Rho guanine nucleotide exchange factor 40	14.5691	15.793	14.0545	12.5258	15.499	15.7407	15.9144	16.2652	16.1066	16.0808	5	5	4	4	14.6681	14.2948	14.2823	14.7475	14.8529	15.793	14.0545	12.5258	15.4668	15.3288	15.4572	15.5805	15.6615	15.7407	15.9869	15.8567	16.0538	15.76	16.2652	16.1563	16.1673	16.023	16.0797	16.0808	6	6	6	4	6	6	5	5
Q12774	ARHG5_HUMAN	ARHGEF5	Rho guanine nucleotide exchange factor 5	NaN	16.5252	15.6467	NaN	15.7013	16.4334	NaN	NaN	NaN	16.2891	0	5	2	0	NaN	NaN	NaN	NaN	NaN	16.5252	15.6467	NaN	16.1618	16.1395	15.8013	15.9934	14.4104	16.4334	15.8717	NaN	15.9655	NaN	NaN	NaN	NaN	NaN	NaN	16.2891	0	0	0	0	2	5	3	1
Q15052	ARHG6_HUMAN	ARHGEF6	Rho guanine nucleotide exchange factor 6	16.2481	14.7791	14.4025	14.8764	14.4832	14.9701	14.5775	15.3125	14.8803	16.717	5	5	4	4	16.3143	15.5407	16.3949	16.5548	16.4356	14.7791	14.4025	14.8764	14.6723	14.5018	14.4919	14.4249	14.325	14.9701	14.9647	14.4663	14.4771	14.4019	15.3125	15.056	14.4058	15.1749	14.8845	16.717	6	6	6	4	6	6	5	5
Q14155	ARHG7_HUMAN	ARHGEF7	Rho guanine nucleotide exchange factor 7	17.7463	16.8654	16.0462	17.05	16.0645	17.0371	16.2561	17.2004	17.1185	17.1036	5	5	4	4	17.8695	17.4464	17.8124	17.783	17.8201	16.8654	16.0462	17.05	16.2328	16.1518	15.9758	16.0525	15.9098	17.0371	16.6119	16.1368	16.3649	15.9109	17.2004	17.3764	17.2768	16.9362	16.8849	17.1036	6	6	6	4	6	6	5	5
O43307	ARHG9_HUMAN	ARHGEF9	Rho guanine nucleotide exchange factor 9	12.407	NaN	NaN	NaN	NaN	12.4713	13.1241	NaN	14.8175	13.9135	3	2	4	4	NaN	12.2703	12.3944	NaN	12.5564	NaN	NaN	NaN	NaN	12.1876	12.4539	NaN	NaN	12.4713	13.2035	13.0278	13.2547	13.0104	NaN	15.3834	14.9643	14.3467	14.5756	13.9135	2	4	3	1	3	2	1	0
O14497	ARI1A_HUMAN	ARID1A	AT-rich interactive domain-containing protein 1A	16.2187	15.3983	16.5785	15.9281	16.7683	16.591	17.1461	16.3308	16.7863	16.0889	5	5	4	4	16.0004	16.282	16.0155	16.3158	16.4797	15.3983	16.5785	15.9281	16.9903	16.7022	16.7511	16.6837	16.7142	16.591	17.0148	17.0245	17.1502	17.3949	16.3308	16.5506	16.8964	16.9065	16.7915	16.0889	6	6	6	4	6	6	5	5
Q8NFD5	ARI1B_HUMAN	ARID1B	AT-rich interactive domain-containing protein 1B	15.5513	15.2232	15.9308	15.5916	16.0019	15.6834	16.0926	15.6364	15.8035	15.649	5	5	4	4	15.3221	15.5087	15.3435	15.7342	15.8479	15.2232	15.9308	15.5916	15.9954	15.8524	16.0351	16.1267	16	15.6834	16.0729	16.0083	16.055	16.2342	15.6364	15.791	15.868	15.9021	15.6529	15.649	6	6	6	4	6	6	5	5
Q68CP9	ARID2_HUMAN	ARID2	AT-rich interactive domain-containing protein 2	14.5767	13.8881	15.6147	14.2125	15.207	15.188	15.6769	15.1954	15.427	15.1058	5	5	4	4	14.4317	14.6774	14.3143	14.6394	14.8208	13.8881	15.6147	14.2125	15.1846	15.0107	15.2727	15.3143	15.253	15.188	15.6891	15.6743	15.6733	15.6709	15.1954	15.469	15.4102	15.5017	15.3272	15.1058	6	6	6	4	6	6	5	5
Q99856	ARI3A_HUMAN	ARID3A	AT-rich interactive domain-containing protein 3A	16.8171	13.7352	NaN	14.1716	16.4258	14.5838	17.1511	14.9334	14.2953	NaN	5	5	4	3	16.6249	16.6979	16.7293	16.9667	17.0668	13.7352	NaN	14.1716	16.5635	16.2202	16.786	16.4123	16.1469	14.5838	16.9808	17.0599	17.1394	17.4244	14.9334	NaN	14.3001	14.2558	14.33	NaN	6	6	6	4	6	6	1	5
Q8IVW6	ARI3B_HUMAN	ARID3B	AT-rich interactive domain-containing protein 3B	15.671	NaN	NaN	NaN	13.711	NaN	15.5234	NaN	NaN	NaN	5	5	4	2	15.3723	15.8333	15.2218	15.9834	15.9443	NaN	NaN	NaN	14.0392	13.3722	13.9282	13.4433	13.7722	NaN	15.513	15.3009	15.5715	15.7082	NaN	NaN	NaN	14.2001	14.0266	NaN	6	6	6	4	6	0	1	1
P29374	ARI4A_HUMAN	ARID4A	AT-rich interactive domain-containing protein 4A	15.4462	14.9607	16.6718	15.633	15.3387	15.5014	15.6556	15.428	15.5654	15.5323	5	5	4	4	15.2018	15.5066	15.4094	15.6437	15.4693	14.9607	16.6718	15.633	15.295	15.1292	15.5493	15.5537	15.1665	15.5014	15.9425	15.6566	15.6689	15.3545	15.428	15.8185	15.7662	15.3596	15.3174	15.5323	6	6	6	4	6	6	5	5
Q4LE39	ARI4B_HUMAN	ARID4B	AT-rich interactive domain-containing protein 4B	15.5925	14.7995	16.3838	15.6655	15.3226	15.3413	15.5632	15.3613	15.4156	15.1745	5	5	4	4	15.4793	15.5631	15.4775	15.7219	15.7205	14.7995	16.3838	15.6655	15.3776	15.2525	15.4244	15.381	15.1773	15.3413	15.7481	15.4769	15.655	15.3727	15.3613	15.3089	15.5744	15.3445	15.4348	15.1745	6	6	6	4	6	6	5	5
Q14865	ARI5B_HUMAN	ARID5B	AT-rich interactive domain-containing protein 5B	NaN	16.3572	17.2409	NaN	17.1517	17.7621	16.8937	16.5272	16.9946	16.9915	0	5	4	4	NaN	NaN	NaN	NaN	NaN	16.3572	17.2409	NaN	17.4046	17.0925	16.9753	17.1821	17.1041	17.7621	16.4968	16.9517	17.0544	17.0721	16.5272	16.5134	17.0413	17.3031	17.1205	16.9915	0	0	1	0	0	6	5	0
Q9Y4X5	ARI1_HUMAN	ARIH1	E3 ubiquitin-protein ligase ARIH1	16.4452	16.5019	15.9764	16.7147	15.7291	16.1374	15.7428	16.407	16.9214	16.9304	5	5	4	4	16.5295	16.2898	16.669	16.3374	16.4003	16.5019	15.9764	16.7147	16.0715	15.6085	15.5899	15.6901	15.6857	16.1374	16.0805	15.738	15.7906	15.3623	16.407	17.0254	16.8936	16.9271	16.8394	16.9304	6	6	6	4	6	6	5	5
O95376	ARI2_HUMAN	ARIH2	E3 ubiquitin-protein ligase ARIH2	14.7962	14.6729	14.9227	14.7573	13.4781	14.6314	14.4043	15.5378	15.4806	14.959	5	5	4	4	14.7537	14.7704	14.876	14.8151	14.766	14.6729	14.9227	14.7573	13.7435	13.4288	13.5113	13.4338	13.2734	14.6314	15.0214	14.1676	14.4813	13.9467	15.5378	15.5074	15.629	15.3758	15.4103	14.959	6	6	6	4	6	6	5	5
Q96B23	ARK2N_HUMAN	ARK2N	Protein ARK2N	15.0643	14.6366	15.8065	14.9761	15.3883	15.3424	15.2749	15.6585	15.6118	15.4341	5	5	4	4	15.1281	15.2499	14.8965	14.9661	15.0807	14.6366	15.8065	14.9761	15.7683	15.379	15.291	15.2248	15.2783	15.3424	15.4024	15.1532	15.2553	15.2888	15.6585	15.3742	15.6789	15.7752	15.6188	15.4341	6	6	6	4	6	6	5	5
P40616	ARL1_HUMAN	ARL1	ADP-ribosylation factor-like protein 1	18.1856	19.1282	17.891	18.3548	19.0803	18.9322	18.4965	18.8141	18.1607	19.239	5	5	4	4	18.1016	17.9962	18.2137	18.3049	18.3113	19.1282	17.891	18.3548	19.0903	19.1601	18.9478	19.0931	19.1105	18.9322	18.1616	18.4675	18.5745	18.7825	18.8141	18.1536	18.203	18.1464	18.1401	19.239	6	6	6	4	6	6	5	5
Q8N8L6	ARL10_HUMAN	ARL10	ADP-ribosylation factor-like protein 10	15.7749	16.0754	13.7974	16.201	15.8591	15.5821	15.8271	15.2139	16.4634	16.1407	5	5	4	4	15.6195	15.1962	15.5487	16.1032	16.4071	16.0754	13.7974	16.201	15.6611	15.8515	15.7002	15.8545	16.2284	15.5821	16.0449	15.898	15.5885	15.7772	15.2139	16.3494	15.9612	16.8519	16.6912	16.1407	6	6	6	4	6	6	5	5
Q3SXY8	AR13B_HUMAN	ARL13B	ADP-ribosylation factor-like protein 13B	12.7816	11.9828	14.1162	12.3633	NaN	11.9357	NaN	12.7698	12.6472	12.4615	5	1	2	3	12.9387	13.1256	12.6871	12.7847	12.3718	11.9828	14.1162	12.3633	NaN	11.6265	NaN	NaN	NaN	11.9357	12.8166	12.0317	NaN	NaN	12.7698	12.8468	12.73	12.3648	NaN	12.4615	6	6	5	4	6	5	5	3
Q8N8R7	AL14E_HUMAN	ARL14EP	ARL14 effector protein	14.6349	14.2863	14.6546	14.4437	13.8054	14.2845	14.308	13.9978	14.8248	14.22	5	5	4	4	14.6109	14.432	14.4533	14.8167	14.8617	14.2863	14.6546	14.4437	13.691	13.5274	14.0688	14.0168	13.7231	14.2845	14.6194	14.3038	14.275	14.0338	13.9978	14.9546	14.8781	14.6801	14.7864	14.22	6	6	6	4	6	6	5	5
Q9NXU5	ARL15_HUMAN	ARL15	ADP-ribosylation factor-like protein 15	15.1794	15.6323	14.9401	15.3961	16.1341	15.062	16.1017	13.9835	15.6098	15.4932	5	5	4	4	14.7363	14.5219	15.9927	15.4487	15.1976	15.6323	14.9401	15.3961	15.8836	15.9715	15.9996	16.4413	16.3744	15.062	15.743	16.153	16.1299	16.3808	13.9835	15.8134	15.3784	15.7188	15.5287	15.4932	6	6	6	4	6	6	5	5
P36404	ARL2_HUMAN	ARL2	ADP-ribosylation factor-like protein 2	17.4986	17.2366	17.2218	17.9601	16.0017	16.9705	16.2816	17.7751	17.6213	16.8631	5	5	4	4	17.5504	17.1866	17.7031	17.4371	17.6156	17.2366	17.2218	17.9601	16.1145	16.2135	15.6764	16.0467	15.9575	16.9705	16.5786	16.2779	16.2572	16.0127	17.7751	17.8651	17.7326	17.5079	17.3796	16.8631	6	6	6	4	6	6	5	5
Q9Y2Y0	AR2BP_HUMAN	ARL2BP	ADP-ribosylation factor-like protein 2-binding protein	16.8706	16.249	15.7752	16.5005	15.3516	15.6465	15.7328	16.128	17.4659	17.5174	5	5	4	4	16.9737	17.0048	17.0442	16.6034	16.7267	16.249	15.7752	16.5005	15.9147	15.3871	15.0759	15.0955	15.285	15.6465	16.0019	15.6289	15.8768	15.4235	16.128	17.6582	17.3094	17.5146	17.3815	17.5174	6	6	6	4	6	6	5	5
P36405	ARL3_HUMAN	ARL3	ADP-ribosylation factor-like protein 3	18.1028	18.5251	17.1184	17.7823	17.127	17.5564	16.908	18.3592	19.8551	18.9552	5	5	4	4	18.2165	17.8959	18.2664	18.1108	18.0245	18.5251	17.1184	17.7823	17.3954	17.1634	16.7988	17.1714	17.1063	17.5564	17.4249	16.7385	16.7684	16.7003	18.3592	20.2838	19.8169	19.7391	19.5808	18.9552	6	6	6	4	6	6	5	5
P40617	ARL4A_HUMAN	ARL4A	ADP-ribosylation factor-like protein 4A	NaN	NaN	NaN	10.8979	11.7793	NaN	11.4665	NaN	12.1631	NaN	1	5	3	4	NaN	NaN	NaN	NaN	10.5139	NaN	NaN	10.8979	12.0145	11.3229	12.1547	11.9158	11.4889	NaN	11.6484	11.3448	11.4063	NaN	NaN	13.9399	12.3805	11.1142	11.2178	NaN	1	2	2	1	5	2	1	4
P56559	ARL4C_HUMAN	ARL4C	ADP-ribosylation factor-like protein 4C	NaN	14.3573	NaN	12.245	14.2954	16.2542	12.8581	17.462	16.5648	15.0837	0	5	4	4	NaN	NaN	NaN	NaN	NaN	14.3573	NaN	12.245	13.764	14.4701	13.9063	15.0047	14.332	16.2542	12.513	13.0232	12.8736	13.0227	17.462	17.4127	17.0356	15.8591	15.9518	15.0837	0	0	0	0	0	6	2	5
P49703	ARL4D_HUMAN	ARL4D	ADP-ribosylation factor-like protein 4D	NaN	NaN	NaN	NaN	12.7471	13.1399	NaN	15.3442	14.6604	13.1339	0	5	1	4	NaN	NaN	NaN	NaN	NaN	NaN	NaN	NaN	12.7627	12.8444	12.2777	12.7761	13.0745	13.1399	NaN	12.2311	NaN	NaN	15.3442	15.5856	15.9315	13.4839	13.6405	13.1339	0	0	0	0	0	1	0	0
Q9Y689	ARL5A_HUMAN	ARL5A	ADP-ribosylation factor-like protein 5A	15.5488	15.0928	14.6839	15.241	15.2869	15.2591	15.7646	15.4628	15.4275	15.4224	5	5	4	4	15.5717	15.3955	15.601	15.5655	15.6103	15.0928	14.6839	15.241	15.2932	15.3442	15.2741	15.2392	15.2839	15.2591	15.8823	15.7188	15.8836	15.5736	15.4628	15.6942	15.6321	15.1006	15.2831	15.4224	6	5	6	4	6	6	5	5
Q96KC2	ARL5B_HUMAN	ARL5B	ADP-ribosylation factor-like protein 5B	13.8173	13.6135	13.1033	13.5695	14.2996	13.5011	14.5839	13.379	13.8813	13.7825	5	5	4	4	13.4441	13.5455	13.9475	14.0461	14.1034	13.6135	13.1033	13.5695	14.1717	14.1727	14.2969	14.3967	14.46	13.5011	14.4129	14.6856	14.6203	14.6168	13.379	14.0573	13.8132	13.8306	13.8239	13.7825	6	6	6	4	6	6	5	5
Q9H0F7	ARL6_HUMAN	ARL6	ADP-ribosylation factor-like protein 6	14.6489	14.0238	12.5818	14.0551	13.1283	13.6477	12.9196	14.9928	14.2076	13.7615	5	5	4	4	14.865	14.7016	14.9376	14.2446	14.496	14.0238	12.5818	14.0551	13.61	13.1387	12.6551	13.2478	12.9896	13.6477	13.1177	12.3245	13.0605	13.1756	14.9928	14.3274	14.2583	14.1895	14.0551	13.7615	6	6	6	4	6	6	5	5
Q15041	AR6P1_HUMAN	ARL6IP1	ADP-ribosylation factor-like protein 6-interacting protein 1	18.6672	18.5121	19.0726	18.8375	18.1985	18.5573	18.5762	17.4578	19.3982	18.9807	5	5	4	4	18.6768	18.5647	18.4447	18.8817	18.7678	18.5121	19.0726	18.8375	18.0678	18.2224	18.0333	18.1607	18.5083	18.5573	18.4016	18.513	18.5268	18.8633	17.4578	19.4309	19.1871	19.4613	19.5134	18.9807	6	6	6	4	6	6	5	5
Q66PJ3	AR6P4_HUMAN	ARL6IP4	ADP-ribosylation factor-like protein 6-interacting protein 4	16.7858	16.4953	16.437	16.6411	15.7843	16.3199	16.0036	16.5908	15.2752	15.0809	5	5	4	4	16.8843	16.5549	16.8272	16.8574	16.8052	16.4953	16.437	16.6411	15.8882	15.6221	15.8376	15.7901	15.7833	16.3199	16.2852	15.7934	15.9454	15.9904	16.5908	15.8076	15.845	14.7018	14.7464	15.0809	6	6	6	4	6	6	5	5
O75915	PRAF3_HUMAN	ARL6IP5	PRA1 family protein 3	19.162	20.4568	19.3862	19.7648	20.7145	19.881	20.2353	19.8692	19.4393	19.8588	5	5	4	4	19.2105	18.8448	19.0017	19.4131	19.3397	20.4568	19.3862	19.7648	20.7853	20.6591	20.5695	20.6498	20.9086	19.881	20.0859	20.1261	20.2517	20.4776	19.8692	19.5582	19.1514	19.5452	19.5023	19.8588	6	6	6	4	6	6	5	5
Q8N6S5	AR6P6_HUMAN	ARL6IP6	ADP-ribosylation factor-like protein 6-interacting protein 6	15.1161	14.8272	16.1509	14.4857	14.4769	14.4335	15.1123	14.6592	14.6488	14.5283	5	5	4	4	14.8841	15.1516	15.0382	15.3625	15.1439	14.8272	16.1509	14.4857	14.2824	14.4537	14.3429	14.4323	14.873	14.4335	15.13	15.0078	15.0302	15.2812	14.6592	15.0084	14.2834	14.8438	14.4597	14.5283	6	6	6	4	6	6	5	5
Q96BM9	ARL8A_HUMAN	ARL8A	ADP-ribosylation factor-like protein 8A	17.5142	17.6926	16.6745	17.3474	18.6863	17.9198	18.8379	17.3397	17.7994	18.2195	5	5	4	4	17.3489	17.2453	17.5972	17.6233	17.7563	17.6926	16.6745	17.3474	18.5515	18.9342	18.7631	18.6548	18.5279	17.9198	18.8504	18.8912	18.5867	19.0234	17.3397	17.93	17.7794	17.6356	17.8527	18.2195	6	6	6	4	6	6	5	5
Q9NVJ2	ARL8B_HUMAN	ARL8B	ADP-ribosylation factor-like protein 8B	18.2137	19.0684	17.9665	18.3305	19.9712	18.775	19.8793	19.2744	18.7317	19.1569	5	5	4	4	18.1523	18.156	18.3943	18.2176	18.1483	19.0684	17.9665	18.3305	19.9699	20.119	19.9053	20.0486	19.813	18.775	19.6145	19.8705	19.994	20.0383	19.2744	18.7998	18.6789	18.7347	18.7135	19.1569	6	6	6	4	6	6	5	5
Q9NVT9	ARMC1_HUMAN	ARMC1	Armadillo repeat-containing protein 1	16.0009	16.4449	16.601	16.4428	16.4778	15.9246	16.4876	15.9062	16.4491	16.5653	5	5	4	4	15.9399	16.0705	16.1371	15.9134	15.9435	16.4449	16.601	16.4428	16.4975	16.5505	16.1615	16.5908	16.5884	15.9246	16.1369	16.4315	16.406	16.9762	15.9062	16.5756	16.37	16.5694	16.2813	16.5653	6	6	6	4	6	6	5	5
Q8N2F6	ARM10_HUMAN	ARMC10	Armadillo repeat-containing protein 10	15.3942	15.73	15.3885	16.2633	16.4471	15.5129	16.1634	15.4459	15.6452	16.101	5	5	4	4	15.2169	15.1223	15.5139	15.4793	15.6387	15.73	15.3885	16.2633	16.2193	16.4087	16.2796	16.728	16.6	15.5129	15.9624	16.1218	16.1956	16.3739	15.4459	16.0392	15.505	15.642	15.3945	16.101	6	6	6	4	6	6	5	5
Q5W041	ARMC3_HUMAN	ARMC3	Armadillo repeat-containing protein 3	NaN	NaN	NaN	NaN	NaN	NaN	NaN	NaN	NaN	NaN	0	0	0	0	NaN	NaN	NaN	NaN	NaN	NaN	NaN	NaN	NaN	NaN	NaN	NaN	NaN	NaN	NaN	NaN	NaN	NaN	NaN	NaN	NaN	NaN	NaN	NaN	0	0	0	0	0	0	0	0
Q96C12	ARMC5_HUMAN	ARMC5	Armadillo repeat-containing protein 5	14.6404	14.6352	15.1435	14.7716	14.3034	14.9339	14.1203	15.0419	14.7882	14.5998	5	5	3	4	14.5167	14.7557	14.6214	14.7276	14.5806	14.6352	15.1435	14.7716	14.4961	14.1143	14.2573	14.332	14.3175	14.9339	14.521	NaN	14.4963	13.3437	15.0419	14.9383	14.7105	14.9736	14.5306	14.5998	6	6	6	4	6	6	5	5
Q6NXE6	ARMC6_HUMAN	ARMC6	Armadillo repeat-containing protein 6	15.8553	15.566	15.5254	15.5974	14.3555	15.4053	14.2973	15.852	16.2873	15.4403	5	5	4	4	16.0605	16.0508	15.8463	15.5923	15.7266	15.566	15.5254	15.5974	14.8382	14.6023	14.0657	14.1184	14.1529	15.4053	14.6825	14.1808	14.5131	13.8128	15.852	16.1193	16.1955	16.4542	16.38	15.4403	6	6	6	4	6	6	5	5
Q8IUR7	ARMC8_HUMAN	ARMC8	Armadillo repeat-containing protein 8	15.933	16.1989	16.2813	15.7744	15.3867	15.978	15.5822	16.014	15.9114	15.8754	5	5	4	4	16.0323	15.9461	15.6572	15.9909	16.0386	16.1989	16.2813	15.7744	15.4878	15.4079	15.4215	15.3764	15.2399	15.978	15.778	15.4762	15.6427	15.4318	16.014	16.1144	15.9928	15.869	15.6696	15.8754	6	6	6	4	6	6	5	5
Q7Z3E5	ARMC9_HUMAN	ARMC9	LisH domain-containing protein ARMC9	13.9614	16.0464	13.7022	14.4217	15.419	15.8924	15.2827	16.4006	15.8278	14.9783	5	5	4	4	14.3622	13.907	14.0225	13.7557	13.7595	16.0464	13.7022	14.4217	15.1124	15.3478	15.6678	15.8649	15.102	15.8924	15.7932	15.4009	15.5134	14.4234	16.4006	15.9274	16.0274	15.7151	15.6415	14.9783	6	6	6	4	6	6	5	5
Q9P291	ARMX1_HUMAN	ARMCX1	Armadillo repeat-containing X-linked protein 1	16.3801	16.3343	14.6042	16.1286	17.7016	16.6424	16.7947	15.9609	15.776	16.3523	5	5	4	4	16.3468	16.076	16.3147	16.5504	16.6127	16.3343	14.6042	16.1286	17.6295	17.801	17.5611	17.6027	17.9138	16.6424	16.5556	16.9192	16.9303	16.7737	15.9609	16.0105	15.2606	15.9583	15.8746	16.3523	6	6	6	4	6	6	5	5
Q7L311	ARMX2_HUMAN	ARMCX2	Armadillo repeat-containing X-linked protein 2	17.8937	17.7169	15.6726	17.249	19.1068	17.8542	18.2651	17.1748	17.6418	17.5275	5	5	4	4	17.9183	17.7598	17.8711	17.8433	18.0758	17.7169	15.6726	17.249	19.0184	19.048	19.0306	19.0931	19.3438	17.8542	18.2205	18.3474	18.4694	18.0229	17.1748	17.5763	17.1285	17.8933	17.969	17.5275	6	6	6	4	6	6	5	5
Q9UH62	ARMX3_HUMAN	ARMCX3	Armadillo repeat-containing X-linked protein 3	18.0575	17.9274	16.6991	17.2952	19.3097	18.2811	18.3303	17.8053	18.1571	17.9125	5	5	4	4	18.0444	17.8192	17.9899	18.2335	18.2003	17.9274	16.6991	17.2952	19.2529	19.4829	18.9643	19.1677	19.6805	18.2811	18.3737	18.4405	18.4635	18.0436	17.8053	18.243	18.006	18.2064	18.173	17.9125	6	6	6	4	6	6	5	5
Q5H9R4	ARMX4_HUMAN	ARMCX4	Armadillo repeat-containing X-linked protein 4	15.0072	14.5209	14.681	14.4202	15.9656	15.5935	15.8371	14.9623	15.1141	15.1242	5	5	4	4	15.0004	15.118	15.1992	14.9118	14.8066	14.5209	14.681	14.4202	16.0272	16.0021	15.8962	15.8519	16.0507	15.5935	15.6076	15.9224	15.8168	16.0017	14.9623	14.2826	15.0535	15.6807	15.4396	15.1242	6	6	6	4	6	6	5	5
Q6P1M9	ARMX5_HUMAN	ARMCX5	Armadillo repeat-containing X-linked protein 5	14.3306	NaN	NaN	NaN	NaN	14.9071	NaN	NaN	NaN	14.781	3	0	0	1	14.5318	14.4714	NaN	13.9887	NaN	NaN	NaN	NaN	NaN	NaN	NaN	NaN	NaN	14.9071	NaN	NaN	NaN	NaN	NaN	14.7673	NaN	NaN	NaN	14.781	4	4	1	3	2	0	0	2
Q7L4S7	ARMX6_HUMAN	ARMCX6	Protein ARMCX6	15.5435	15.6282	13.6193	15.3051	16.8855	15.9055	15.8629	14.8912	15.4664	15.5516	5	5	4	4	15.5582	14.9584	15.5895	15.8691	15.7423	15.6282	13.6193	15.3051	16.7179	16.8724	16.801	16.9636	17.073	15.9055	15.8418	15.9633	15.9787	15.6679	14.8912	16.0072	14.7395	15.6521	15.4668	15.5516	5	6	6	4	6	6	4	5
Q5T2E6	ARMD3_HUMAN	ARMH3	Armadillo-like helical domain-containing protein 3	15.7354	15.9618	15.0655	15.5094	15.3435	15.5671	15.5895	15.6457	16.1754	16.2783	5	5	4	4	15.7211	15.611	15.8386	15.7088	15.7975	15.9618	15.0655	15.5094	15.4455	15.3253	15.2721	15.343	15.3318	15.5671	15.6783	15.5499	15.6618	15.4682	15.6457	16.5462	16.194	15.9791	15.9823	16.2783	6	6	6	4	6	6	5	5
Q9H993	ARMT1_HUMAN	ARMT1	Damage-control phosphatase ARMT1	17.1863	17.1543	16.8787	16.6059	15.5404	16.2485	15.9621	16.9687	16.9426	16.794	5	5	4	4	17.3468	17.1318	17.3673	17.0501	17.0355	17.1543	16.8787	16.6059	15.9489	15.5388	15.3154	15.4355	15.4637	16.2485	16.5302	15.9047	16.0956	15.3177	16.9687	16.8566	16.8363	17.1058	16.9716	16.794	6	6	6	4	6	6	5	5
P27540	ARNT_HUMAN	ARNT	Aryl hydrocarbon receptor nuclear translocator	14.0117	14.5453	14.754	14.0664	13.9694	14.7834	13.808	15.0297	14.2449	14.0689	5	5	4	4	14.0523	14.0919	13.7067	14.1272	14.0804	14.5453	14.754	14.0664	14.0793	13.8082	13.8476	14.1468	13.9653	14.7834	13.8848	13.7794	13.8426	13.7252	15.0297	14.1888	14.3498	14.2033	14.2377	14.0689	6	6	6	4	6	6	5	5
Q9HBZ2	ARNT2_HUMAN	ARNT2	Aryl hydrocarbon receptor nuclear translocator 2	NaN	NaN	NaN	NaN	NaN	NaN	NaN	NaN	14.6238	14.0148	0	0	0	4	NaN	NaN	NaN	NaN	NaN	NaN	NaN	NaN	NaN	NaN	NaN	NaN	NaN	NaN	NaN	NaN	NaN	NaN	NaN	14.9912	15.119	14.0679	14.3172	14.0148	0	0	0	0	0	0	0	0
Q92747	ARC1A_HUMAN	ARPC1A	Actin-related protein 2/3 complex subunit 1A	17.5242	18.3675	16.3474	17.0956	17.3235	18.3732	17.3512	18.5633	18.8216	18.8188	5	5	4	4	17.9501	17.7174	17.3339	17.3542	17.2654	18.3675	16.3474	17.0956	17.6083	17.3861	17.3836	17.2529	16.9863	18.3732	17.7886	17.2671	17.4429	16.9064	18.5633	18.9984	18.9056	18.6574	18.7251	18.8188	6	6	6	4	6	6	5	5
O15143	ARC1B_HUMAN	ARPC1B	Actin-related protein 2/3 complex subunit 1B	19.8177	19.9388	18.9475	19.7087	18.9223	19.2094	18.8329	19.4929	17.7544	19.2022	5	5	4	4	19.9665	19.7258	20.0515	19.6407	19.7041	19.9388	18.9475	19.7087	19.1803	18.9436	18.8507	18.9217	18.7153	19.2094	19.0043	18.7727	18.9841	18.5704	19.4929	17.9476	17.9732	17.5046	17.5922	19.2022	6	6	6	4	6	6	5	5
O15144	ARPC2_HUMAN	ARPC2	Actin-related protein 2/3 complex subunit 2	19.6348	20.0392	18.7903	19.3961	19.1722	19.5008	18.9058	19.5042	19.2935	19.785	5	5	4	4	19.8417	19.6083	19.7136	19.4823	19.5279	20.0392	18.7903	19.3961	19.4379	19.23	19.092	19.1747	18.9266	19.5008	19.0324	18.9034	18.9497	18.7378	19.5042	19.4131	19.189	19.392	19.18	19.785	6	6	6	4	6	6	5	5
O15145	ARPC3_HUMAN	ARPC3	Actin-related protein 2/3 complex subunit 3	20.3524	20.4575	19.444	20.1547	19.812	20.1895	19.7118	20.4343	20.1369	20.5525	5	5	4	4	20.5096	20.3052	20.4503	20.2502	20.2468	20.4575	19.444	20.1547	20.0369	19.8958	19.7007	19.7764	19.65	20.1895	19.8955	19.6164	19.8148	19.5205	20.4343	20.1872	20.1117	20.1431	20.1054	20.5525	6	6	6	4	6	6	5	5
P59998	ARPC4_HUMAN	ARPC4	Actin-related protein 2/3 complex subunit 4	20.2114	20.4838	19.2887	19.9709	19.617	20.0701	19.5259	20.252	19.9715	20.3948	5	5	4	4	20.2647	20.1161	20.2921	20.2043	20.1798	20.4838	19.2887	19.9709	19.8938	19.7249	19.5473	19.4413	19.4776	20.0701	19.6946	19.5185	19.5856	19.305	20.252	20.1276	19.9029	19.9184	19.9373	20.3948	6	6	6	4	6	6	5	5
O15511	ARPC5_HUMAN	ARPC5	Actin-related protein 2/3 complex subunit 5	18.8267	19.3624	17.9833	18.6611	18.613	18.6825	18.1879	19.1407	18.8313	19.2847	5	5	4	4	18.9351	18.66	18.9343	18.832	18.7723	19.3624	17.9833	18.6611	18.9704	18.8329	18.3827	18.3531	18.5261	18.6825	18.2662	18.1794	18.1429	18.1633	19.1407	18.8668	18.6095	19.0332	18.8156	19.2847	6	6	6	4	6	6	5	5
Q9BPX5	ARP5L_HUMAN	ARPC5L	Actin-related protein 2/3 complex subunit 5-like protein	19.0359	18.4426	18.1785	18.4744	18.1123	17.9249	18.1697	18.1849	18.3475	18.4563	5	5	4	4	19.0891	18.9615	18.9715	19.1502	19.0074	18.4426	18.1785	18.4744	18.2688	18.1848	18.1382	18.0952	17.8745	17.9249	18.391	18.0853	18.164	18.0386	18.1849	18.5274	18.3242	18.3321	18.2061	18.4563	6	6	6	4	6	6	5	5
Q7Z6K5	ARPIN_HUMAN	ARPIN	Arpin	15.8625	15.366	15.5577	15.9908	13.9375	14.8583	14.6676	15.8668	16.1708	15.505	5	5	4	4	16.0151	15.7779	15.8402	15.8352	15.8444	15.366	15.5577	15.9908	14.4257	13.8971	13.624	13.7934	13.9473	14.8583	15.1605	14.6551	14.4617	14.3932	15.8668	16.7632	16.1136	16.0744	15.7319	15.505	6	6	6	4	6	6	5	5
P56211	ARP19_HUMAN	ARPP19	cAMP-regulated phosphoprotein 19	16.6913	15.7331	15.9167	16.6242	15.6516	15.7643	15.9444	16.4382	17.5613	17.0382	5	5	4	4	16.7035	16.6186	16.8601	16.6079	16.6662	15.7331	15.9167	16.6242	16.0846	15.8954	15.2381	15.2667	15.7731	15.7643	15.9545	15.6968	15.8541	16.272	16.4382	17.4839	17.2148	17.9796	17.567	17.0382	6	6	6	4	6	6	5	5
P36575	ARRC_HUMAN	ARR3	Arrestin-C	16.2788	14.8594	13.5871	16.3669	14.2726	NaN	14.4614	NaN	12.1605	13.7394	5	4	3	3	16.518	16.0897	15.6859	16.6365	16.4638	14.8594	13.5871	16.3669	14.5704	14.3706	NaN	14.0742	14.0752	NaN	14.2958	NaN	14.6523	14.436	NaN	11.439	NaN	12.502	12.5406	13.7394	6	6	5	4	6	5	3	5
P49407	ARRB1_HUMAN	ARRB1	Beta-arrestin-1	17.9702	15.8899	14.735	17.9315	15.2624	14.4715	15.3362	15.121	13.2414	14.8486	5	5	4	4	18.2497	17.5935	17.975	18.028	18.005	15.8899	14.735	17.9315	15.6396	15.3115	15.1562	15.0568	15.1479	14.4715	15.5173	15.179	15.4818	15.1667	15.121	12.7164	12.9206	13.492	13.8366	14.8486	6	6	6	4	6	6	5	5
P32121	ARRB2_HUMAN	ARRB2	Beta-arrestin-2	13.926	NaN	15.9636	14.2441	NaN	13.3698	13.2754	13.5158	14.6087	14.594	5	2	4	4	13.9466	13.8423	14.0452	13.8771	13.9189	NaN	15.9636	14.2441	NaN	13.0679	NaN	13.2429	NaN	13.3698	13.6472	13.175	13.1763	13.1029	13.5158	14.7738	14.4549	14.8142	14.392	14.594	6	6	6	4	6	2	5	5
Q8N5I2	ARRD1_HUMAN	ARRDC1	Arrestin domain-containing protein 1	14.2185	14.2192	14.976	14.1821	13.7582	14.4125	14.1806	13.9176	13.8872	14.1737	5	5	4	4	14.3196	14.2151	14.4855	13.8523	14.22	14.2192	14.976	14.1821	13.974	14.2946	13.8	13.3721	13.3501	14.4125	13.7208	14.206	14.2682	14.5275	13.9176	13.9744	14.0243	13.7192	13.831	14.1737	6	6	6	4	6	6	5	5
Q96B67	ARRD3_HUMAN	ARRDC3	Arrestin domain-containing protein 3	14.2442	NaN	13.5125	NaN	14.7316	14.1373	16.1347	15.7082	NaN	NaN	4	4	4	0	13.9048	14.2171	NaN	14.6707	14.1842	NaN	13.5125	NaN	14.9093	14.7483	15.19	14.0787	NaN	14.1373	15.9823	15.9846	15.8264	16.7455	15.7082	NaN	NaN	NaN	NaN	NaN	6	5	2	4	5	1	4	1
P15289	ARSA_HUMAN	ARSA	Arylsulfatase A	15.6327	16.3392	15.8279	16.7422	17.2712	15.8374	16.9957	15.7846	16.2819	17.4238	5	5	4	4	15.517	14.9043	15.8388	15.9046	15.9987	16.3392	15.8279	16.7422	16.9689	16.9144	17.3565	17.563	17.553	15.8374	16.9155	16.9961	17.0026	17.0683	15.7846	17.6203	16.4526	15.5515	15.5032	17.4238	6	6	6	4	6	6	5	5
P15848	ARSB_HUMAN	ARSB	Arylsulfatase B	17.4845	17.4021	15.7977	16.3365	18.3416	16.7364	17.9964	16.1316	17.626	17.9417	5	5	4	4	17.4465	17.2582	17.1487	17.7862	17.783	17.4021	15.7977	16.3365	18.1333	17.9657	18.2457	18.4881	18.875	16.7364	18.004	17.9313	17.9603	18.0898	16.1316	18.5386	18.0764	16.9322	16.9568	17.9417	6	6	6	4	6	6	5	5
P51689	ARSD_HUMAN	ARSD	Arylsulfatase D	15.2158	14.1162	12.5622	14.2341	15.4252	13.7098	15.1414	13.9963	15.7046	14.6361	5	5	4	4	15.1622	14.686	14.7564	15.7373	15.7371	14.1162	12.5622	14.2341	15.3462	15.3441	15.5642	15.457	15.4143	13.7098	15.1071	15.1164	15.1082	15.2338	13.9963	16.7839	15.9588	15.0253	15.0501	14.6361	6	6	6	4	6	6	5	5
P54793	ARSF_HUMAN	ARSF	Arylsulfatase F	NaN	NaN	NaN	NaN	NaN	NaN	NaN	NaN	NaN	NaN	0	0	0	0	NaN	NaN	NaN	NaN	NaN	NaN	NaN	NaN	NaN	NaN	NaN	NaN	NaN	NaN	NaN	NaN	NaN	NaN	NaN	NaN	NaN	NaN	NaN	NaN	0	0	0	0	0	0	0	0
Q5FYB1	ARSI_HUMAN	ARSI	Arylsulfatase I	NaN	NaN	NaN	NaN	NaN	NaN	14.3666	NaN	NaN	NaN	0	0	4	0	NaN	NaN	NaN	NaN	NaN	NaN	NaN	NaN	NaN	NaN	NaN	NaN	NaN	NaN	13.8345	14.3365	14.7137	14.5818	NaN	NaN	NaN	NaN	NaN	NaN	0	0	0	0	0	0	0	0
Q5FYB0	ARSJ_HUMAN	ARSJ	Arylsulfatase J	NaN	14.7289	13.9874	14.4653	14.5818	15.9781	14.8603	14.0935	NaN	14.6815	1	5	4	1	NaN	13.5644	NaN	NaN	NaN	14.7289	13.9874	14.4653	14.757	14.3292	14.5309	14.8644	14.4275	15.9781	14.4614	14.7821	15.3077	14.89	14.0935	NaN	NaN	NaN	13.8777	14.6815	0	3	0	0	1	6	5	5
Q6UWY0	ARSK_HUMAN	ARSK	Arylsulfatase K	14.4228	16.3615	14.4233	14.374	14.7692	14.4123	15.4286	15.6445	15.0658	15.4954	5	5	4	4	14.1727	14.3125	14.552	14.4843	14.5926	16.3615	14.4233	14.374	14.8665	14.6768	14.5386	15.0262	14.7379	14.4123	15.4105	15.4091	15.4763	15.4183	15.6445	15.5953	15.2411	14.5817	14.845	15.4954	6	6	6	4	6	6	5	5
P51690	ARSL_HUMAN	ARSL	Arylsulfatase L	13.4729	13.1225	12.9437	13.4832	14.6857	13.518	16.0128	14.2349	13.9227	14.2781	5	5	4	4	13.5639	13.141	13.2936	13.9002	13.466	13.1225	12.9437	13.4832	14.4247	14.3516	15.3932	14.8941	14.3647	13.518	16.3417	16.3217	15.8505	15.5372	14.2349	14.7691	13.8385	13.5182	13.565	14.2781	6	6	6	4	6	5	5	5
Q96L15	NAR5_HUMAN	ART5	Ecto-ADP-ribosyltransferase 5	NaN	NaN	NaN	NaN	NaN	NaN	15.6142	NaN	NaN	NaN	0	1	4	0	NaN	NaN	NaN	NaN	NaN	NaN	NaN	NaN	NaN	NaN	13.8245	NaN	NaN	NaN	15.8604	15.9054	15.4286	15.2623	NaN	NaN	NaN	NaN	NaN	NaN	0	0	0	0	0	0	0	0
Q9H2C2	ARV1_HUMAN	ARV1	Protein ARV1	13.4799	14.1534	14.2477	13.5606	13.9762	14.0541	13.8663	14.0031	13.8808	13.939	5	5	4	4	13.6905	13.3966	13.363	13.5256	13.4239	14.1534	14.2477	13.5606	13.8242	13.9417	13.9346	14.2038	13.9767	14.0541	13.9401	13.8806	13.8436	13.8009	14.0031	13.7223	13.9786	13.8125	14.0097	13.939	6	6	6	4	6	6	5	5
O00192	ARVC_HUMAN	ARVCF	Splicing regulator ARVCF	17.5774	13.8902	17.6968	17.4375	16.4131	15.6694	17.1518	14.2537	17.1842	16.8926	5	5	4	4	17.5526	17.5352	17.6096	17.6027	17.587	13.8902	17.6968	17.4375	16.3771	16.7407	16.1233	16.201	16.6236	15.6694	16.6556	17.1745	17.2395	17.5375	14.2537	17.1995	16.9885	17.376	17.1726	16.8926	6	6	6	4	6	6	5	5
Q96QS3	ARX_HUMAN	ARX	Homeobox protein ARX	NaN	NaN	NaN	NaN	NaN	13.9394	NaN	NaN	12.2472	13.4649	0	0	0	3	NaN	NaN	NaN	NaN	NaN	NaN	NaN	NaN	NaN	NaN	NaN	NaN	NaN	13.9394	NaN	NaN	NaN	NaN	NaN	12.8809	NaN	12.1741	11.6867	13.4649	0	0	0	0	0	1	0	0
Q9HBK9	AS3MT_HUMAN	AS3MT	Arsenite methyltransferase	13.7982	NaN	12.3386	NaN	NaN	NaN	13.8602	NaN	15.5827	14.7574	5	0	4	4	13.9332	13.7419	14.2407	13.4341	13.6409	NaN	12.3386	NaN	NaN	NaN	NaN	NaN	NaN	NaN	14.5934	13.6048	13.871	13.3715	NaN	15.8627	15.6963	15.4236	15.3481	14.7574	6	6	6	4	6	0	5	0
Q13510	ASAH1_HUMAN	ASAH1	Acid ceramidase	16.3497	16.6595	14.8782	15.3612	18.9743	16.9576	18.4722	17.0296	17.7994	18.5161	5	5	4	4	16.1615	15.7471	16.1568	16.9213	16.762	16.6595	14.8782	15.3612	18.8414	18.9022	18.7728	18.9661	19.3887	16.9576	18.0046	18.664	18.4616	18.7585	17.0296	18.2244	17.3503	17.8673	17.7555	18.5161	6	6	6	4	6	6	5	5
Q9ULH1	ASAP1_HUMAN	ASAP1	Arf-GAP with SH3 domain, ANK repeat and PH domain-containing protein 1	15.7314	16.7595	15.849	16.253	15.5563	16.9083	15.9367	17.1574	15.8437	16.4302	5	5	4	4	15.7265	15.6589	15.837	15.6428	15.7916	16.7595	15.849	16.253	15.8414	15.617	15.5014	15.5768	15.2448	16.9083	16.3434	15.8458	16.0588	15.4987	17.1574	15.9398	15.6356	15.873	15.9264	16.4302	6	6	6	4	6	6	5	5
O43150	ASAP2_HUMAN	ASAP2	Arf-GAP with SH3 domain, ANK repeat and PH domain-containing protein 2	16.3666	16.8582	15.2748	16.3028	14.8553	15.2805	14.615	15.8462	15.2184	15.81	5	5	4	4	16.4744	15.9944	16.484	16.3648	16.5154	16.8582	15.2748	16.3028	15.2537	14.8572	14.7513	14.8028	14.6114	15.2805	14.9471	14.4226	14.705	14.3851	15.8462	15.3554	15.2145	15.1126	15.1912	15.81	6	6	6	4	6	6	5	5
Q8TDY4	ASAP3_HUMAN	ASAP3	Arf-GAP with SH3 domain, ANK repeat and PH domain-containing protein 3	NaN	14.1102	13.9705	13.8819	13.7516	14.3769	14.3832	14.6225	15.364	15.2678	1	5	4	4	13.432	NaN	NaN	NaN	NaN	14.1102	13.9705	13.8819	13.9632	13.755	13.8686	13.8254	13.3459	14.3769	14.8317	14.1281	14.6005	13.9724	14.6225	16.1504	15.7985	14.7054	14.8019	15.2678	4	1	2	0	0	6	5	5
Q9Y576	ASB1_HUMAN	ASB1	Ankyrin repeat and SOCS box protein 1	12.4374	14.2121	13.4968	12.8806	12.2215	13.6552	12.6783	13.7053	14.1338	14.4783	5	5	3	4	12.4838	12.8093	12.8126	11.8783	12.2028	14.2121	13.4968	12.8806	12.3148	12.2856	11.8307	12.4102	12.266	13.6552	12.8227	12.2227	12.9896	NaN	13.7053	14.2954	14.1559	13.8593	14.2247	14.4783	6	6	6	4	6	6	5	5
Q9Y575	ASB3_HUMAN	ASB3	Ankyrin repeat and SOCS box protein 3	14.587	13.5487	14.7854	13.7676	13.1667	13.7741	13.2138	13.6724	14.4205	14.1419	5	5	4	4	14.6745	14.7807	14.461	14.6872	14.3316	13.5487	14.7854	13.7676	13.2254	13.2473	12.8892	13.2265	13.2452	13.7741	13.6264	13.1453	13.3968	12.6866	13.6724	14.7357	14.4714	14.2248	14.2503	14.1419	6	6	6	4	6	6	5	5
Q9NWX5	ASB6_HUMAN	ASB6	Ankyrin repeat and SOCS box protein 6	14.4513	14.4463	14.7064	14.4582	13.8539	14.4452	13.6122	14.3434	14.7324	14.7095	5	5	4	4	14.8227	14.7935	14.4857	14.2126	13.9422	14.4463	14.7064	14.4582	14.2338	14.1468	13.4987	13.7588	13.6316	14.4452	13.7995	13.618	13.583	13.4482	14.3434	14.8831	14.561	14.7434	14.7422	14.7095	6	6	6	4	6	6	5	5
Q9H672	ASB7_HUMAN	ASB7	Ankyrin repeat and SOCS box protein 7	NaN	12.4119	13.0987	12.2926	12.1555	12.2186	NaN	NaN	NaN	12.1548	1	4	1	0	NaN	NaN	NaN	NaN	11.9933	12.4119	13.0987	12.2926	12.134	12.326	NaN	12.0752	12.0869	12.2186	NaN	NaN	11.4099	NaN	NaN	NaN	NaN	NaN	NaN	12.1548	1	2	0	1	3	4	5	4
Q9H765	ASB8_HUMAN	ASB8	Ankyrin repeat and SOCS box protein 8	12.8609	13.0761	NaN	12.8399	13.7282	13.9144	13.1553	NaN	13.4153	13.9892	4	5	4	3	12.8839	12.905	12.8256	NaN	12.829	13.0761	NaN	12.8399	13.7734	13.8435	13.5027	13.5977	13.9239	13.9144	13.4007	12.9535	12.8822	13.3849	NaN	13.5735	12.9119	13.7605	NaN	13.9892	4	6	3	1	3	3	0	3
Q96DX5	ASB9_HUMAN	ASB9	Ankyrin repeat and SOCS box protein 9	16.3858	11.005	12.7422	15.1207	NaN	NaN	12.6284	12.145	NaN	NaN	5	2	3	2	16.5944	16.2144	16.263	16.3764	16.4807	11.005	12.7422	15.1207	10.891	NaN	11.8363	NaN	NaN	NaN	12.8045	NaN	12.3015	12.7793	12.145	NaN	12.5913	NaN	12.0808	NaN	6	6	6	4	6	5	3	5
Q8N9N2	ASCC1_HUMAN	ASCC1	Activating signal cointegrator 1 complex subunit 1	16.0611	16.5687	15.8676	15.9754	16.2978	16.2784	16.263	16.5532	16.0772	16.4852	5	5	4	4	16.2489	16.061	16.2714	15.8012	15.9233	16.5687	15.8676	15.9754	16.3861	16.2256	16.1934	16.3943	16.2894	16.2784	16.4327	16.1583	16.4086	16.0523	16.5532	16.0828	16.1239	16.0542	16.0481	16.4852	6	6	6	4	6	6	5	5
Q9H1I8	ASCC2_HUMAN	ASCC2	Activating signal cointegrator 1 complex subunit 2	16.0205	16.8813	16.1209	16.2239	16.6639	16.6528	16.329	16.5939	15.8606	16.6735	5	5	4	4	16.0836	16.0367	16.1822	15.9081	15.892	16.8813	16.1209	16.2239	16.8039	16.8146	16.4322	16.6293	16.6398	16.6528	16.284	16.2592	16.4203	16.3523	16.5939	15.8005	15.705	16.0587	15.878	16.6735	6	6	6	4	6	6	5	5
Q8N3C0	ASCC3_HUMAN	ASCC3	Activating signal cointegrator 1 complex subunit 3	16.8794	17.4792	16.7285	16.813	17.5516	17.2679	17.2251	17.1906	16.7681	17.3193	5	5	4	4	16.9807	16.9277	17.1442	16.6351	16.7093	17.4792	16.7285	16.813	17.7195	17.6295	17.3813	17.5081	17.5195	17.2679	17.2574	17.1799	17.374	17.0892	17.1906	16.7336	16.6844	16.7976	16.8567	17.3193	6	6	6	4	6	6	5	5
P50553	ASCL1_HUMAN	ASCL1	Achaete-scute homolog 1	13.8419	NaN	NaN	NaN	NaN	NaN	NaN	NaN	NaN	NaN	3	0	0	0	14.0406	13.825	NaN	NaN	13.6602	NaN	NaN	NaN	NaN	NaN	NaN	NaN	NaN	NaN	NaN	NaN	NaN	NaN	NaN	NaN	NaN	NaN	NaN	NaN	3	3	1	0	4	0	2	2
L0R819	ASURF_HUMAN	ASDURF	ASNSD1 upstream open reading frame protein	14.6336	14.6359	14.5973	14.5352	14.1205	15.1811	14.8357	15.541	15.0536	15.2644	5	5	4	4	14.5176	14.5786	14.7639	14.6387	14.6691	14.6359	14.5973	14.5352	14.3632	14.4628	13.8084	14.2402	13.7278	15.1811	14.8097	14.8814	14.8345	14.8174	15.541	15.0268	15.013	15.2094	14.9651	15.2644	6	6	6	4	6	6	5	5
Q9Y294	ASF1A_HUMAN	ASF1A	Histone chaperone ASF1A	17.3713	15.9862	16.6598	16.9408	15.2782	16.6694	15.3077	16.6491	17.2499	16.9536	5	5	4	4	17.1066	17.3394	17.3993	17.5175	17.4937	15.9862	16.6598	16.9408	15.5884	15.129	15.2939	15.3351	15.0443	16.6694	15.6049	15.0854	15.4329	15.1074	16.6491	17.1213	17.2154	17.3349	17.3279	16.9536	6	6	6	4	6	6	5	5
Q9NVP2	ASF1B_HUMAN	ASF1B	Histone chaperone ASF1B	13.8145	NaN	16.1492	NaN	NaN	14.1744	NaN	13.7454	14.4888	NaN	5	0	0	4	13.9298	14.7109	13.4447	13.6132	13.374	NaN	16.1492	NaN	NaN	NaN	NaN	NaN	NaN	14.1744	NaN	NaN	NaN	NaN	13.7454	14.2496	14.4709	14.5422	14.6926	NaN	5	6	6	4	6	0	5	1
Q9NR48	ASH1L_HUMAN	ASH1L	Histone-lysine N-methyltransferase ASH1L	13.0783	12.4	13.7012	12.9817	12.3854	13.3928	12.6222	13.5494	13.0407	12.7186	5	5	3	4	13.2207	12.8467	12.909	13.238	13.177	12.4	13.7012	12.9817	12.3378	12.3314	12.2782	12.2675	12.7122	13.3928	12.4384	12.6096	NaN	12.8187	13.5494	13.1372	13.1141	12.5405	13.3712	12.7186	6	6	6	4	6	6	5	5
Q9UBL3	ASH2L_HUMAN	ASH2L	Set1/Ash2 histone methyltransferase complex subunit ASH2	16.0264	15.2993	16.3957	15.6971	15.4662	15.3058	15.6235	15.3474	15.8036	15.2178	5	5	4	4	15.843	15.8539	15.9034	16.2539	16.278	15.2993	16.3957	15.6971	15.4615	15.3421	15.5367	15.5441	15.4466	15.3058	15.7699	15.587	15.6887	15.4486	15.3474	16.0745	15.7971	15.7556	15.5871	15.2178	6	6	6	4	6	6	5	5
P78348	ASIC1_HUMAN	ASIC1	Acid-sensing ion channel 1	NaN	NaN	12.0214	NaN	NaN	NaN	12.278	NaN	NaN	13.7907	0	0	3	0	NaN	NaN	NaN	NaN	NaN	NaN	12.0214	NaN	NaN	NaN	NaN	NaN	NaN	NaN	12.6647	11.8519	12.3173	NaN	NaN	NaN	NaN	NaN	NaN	13.7907	0	0	0	0	0	1	3	0
P04424	ARLY_HUMAN	ASL	Argininosuccinate lyase	17.1769	16.9355	15.789	16.7243	15.0311	16.1488	15.5066	17.0331	15.8277	16.5931	5	5	4	4	17.4253	17.2512	17.2064	17.0595	16.9422	16.9355	15.789	16.7243	15.187	14.9645	15.0561	15.0642	14.8835	16.1488	15.92	15.3948	15.5836	15.128	17.0331	15.9737	16.0016	15.7637	15.5719	16.5931	6	6	6	4	6	6	5	5
O95671	ASML_HUMAN	ASMTL	Probable bifunctional dTTP/UTP pyrophosphatase/methyltransferase protein	16.4552	16.7465	16.4629	16.4157	15.0842	16.0567	15.6745	16.7068	16.7299	16.3959	5	5	4	4	16.5714	16.1334	16.5951	16.4826	16.4935	16.7465	16.4629	16.4157	15.2299	15.0954	15.0627	15.0708	14.9622	16.0567	16.1182	15.6051	15.6423	15.3326	16.7068	17.4787	16.9102	16.2842	16.2466	16.3959	6	6	6	4	6	6	5	5
P08243	ASNS_HUMAN	ASNS	Asparagine synthetase [glutamine-hydrolyzing]	15.2425	17.4272	16.8855	17.3687	15.4291	18.52	17.0604	18.8456	18.7835	19.2508	5	5	4	4	15.7955	16.4703	15.0828	14.3486	14.5151	17.4272	16.8855	17.3687	15.619	15.2236	15.7968	15.6807	14.8255	18.52	18.155	16.8847	16.9206	16.2813	18.8456	18.5244	19.405	18.5493	18.6553	19.2508	6	6	6	4	6	6	5	5
Q9NWL6	ASND1_HUMAN	ASNSD1	Asparagine synthetase domain-containing protein 1	12.9344	12.6698	12.6014	12.4451	12.5544	13.1149	12.7065	13.2378	13.7311	13.182	5	3	3	4	13.0918	13.0918	12.9137	12.7269	12.8476	12.6698	12.6014	12.4451	12.4124	12.6768	NaN	12.5741	NaN	13.1149	13.0448	12.2827	12.7918	NaN	13.2378	13.8812	13.9455	13.4658	13.6318	13.182	6	6	6	4	6	6	5	5
Q12797	ASPH_HUMAN	ASPH	Aspartyl/asparaginyl beta-hydroxylase	18.9306	21.7493	20.4765	19.4547	20.3723	20.3403	19.3681	20.4873	18.754	19.2633	5	5	4	4	18.8198	18.8108	18.8923	19.0214	19.1086	21.7493	20.4765	19.4547	20.6696	20.7156	20.1892	20.2615	20.0256	20.3403	19.3096	19.3042	19.3123	19.5462	20.4873	19.39	18.4491	18.6558	18.521	19.2633	6	6	6	4	6	6	5	5
Q5U4P2	ASPH1_HUMAN	ASPHD1	Aspartate beta-hydroxylase domain-containing protein 1	NaN	13.3588	13.2657	NaN	15.3976	13.7419	15.3012	NaN	NaN	NaN	0	5	4	0	NaN	NaN	NaN	NaN	NaN	13.3588	13.2657	NaN	15.4546	15.7232	15.0862	15.4893	15.2346	13.7419	14.8107	15.3818	15.6555	15.3569	NaN	NaN	NaN	NaN	NaN	NaN	0	0	0	0	1	6	5	0
Q6ICH7	ASPH2_HUMAN	ASPHD2	Aspartate beta-hydroxylase domain-containing protein 2	14.7108	NaN	13.4014	13.7303	13.3855	12.7554	13.6479	NaN	NaN	14.0332	5	5	4	2	14.4274	13.9445	14.7092	15.0906	15.3824	NaN	13.4014	13.7303	13.5183	13.3121	13.6008	13.1349	13.3615	12.7554	13.6259	13.737	13.2807	13.948	NaN	NaN	13.254	NaN	13.5118	14.0332	6	6	6	4	6	0	4	5
Q8IZT6	ASPM_HUMAN	ASPM	Abnormal spindle-like microcephaly-associated protein	NaN	NaN	15.3104	NaN	NaN	13.6626	NaN	13.3501	14.0259	NaN	2	0	1	3	13.6868	14.0575	NaN	NaN	NaN	NaN	15.3104	NaN	NaN	NaN	NaN	NaN	NaN	13.6626	13.5558	NaN	NaN	NaN	13.3501	NaN	13.9869	14.0042	14.0865	NaN	6	6	2	2	2	1	5	0
Q53RT3	APRV1_HUMAN	ASPRV1	Retroviral-like aspartic protease 1	NaN	NaN	NaN	NaN	NaN	NaN	NaN	NaN	NaN	NaN	0	0	0	0	NaN	NaN	NaN	NaN	NaN	NaN	NaN	NaN	NaN	NaN	NaN	NaN	NaN	NaN	NaN	NaN	NaN	NaN	NaN	NaN	NaN	NaN	NaN	NaN	0	0	0	0	0	1	0	0
Q9BZE9	ASPC1_HUMAN	ASPSCR1	Tether containing UBX domain for GLUT4	15.7536	16.0895	15.2781	16.086	15.0258	15.8829	15.0865	16.1821	16.1651	15.9419	5	5	4	4	15.8366	15.7645	15.7836	15.6705	15.7127	16.0895	15.2781	16.086	15.2611	15.0521	14.924	15.1519	14.7399	15.8829	15.6818	14.9819	15.1434	14.5391	16.1821	16.5917	16.4382	15.7645	15.8661	15.9419	6	6	6	4	6	6	5	5
Q7L266	ASGL1_HUMAN	ASRGL1	Isoaspartyl peptidase/L-asparaginase	14.3191	NaN	15.4415	17.2856	12.0204	12.4436	12.6893	NaN	16.6967	16.5771	5	5	4	4	14.4239	13.4324	14.6793	14.5597	14.5002	NaN	15.4415	17.2856	12.0415	12.1612	12.1928	11.8146	11.8919	12.4436	13.2531	12.6608	12.6838	12.1595	NaN	16.8433	16.6206	16.6868	16.636	16.5771	6	6	6	4	6	1	5	5
P00966	ASSY_HUMAN	ASS1	Argininosuccinate synthase	NaN	NaN	13.9923	NaN	15.0299	17.7128	15.1112	18.7422	18.9604	20.1075	0	5	4	4	NaN	NaN	NaN	NaN	NaN	NaN	13.9923	NaN	15.1311	15.0679	15.2859	14.5477	15.1166	17.7128	15.3574	14.9871	14.9241	15.176	18.7422	20.592	20.4654	17.2628	17.5213	20.1075	0	0	1	0	1	1	4	0
Q2TB18	ASTE1_HUMAN	ASTE1	Single-strand DNA endonuclease ASTE1	11.7323	NaN	12.6202	NaN	NaN	11.9214	NaN	NaN	NaN	NaN	3	0	0	0	11.9272	11.3891	NaN	11.8807	NaN	NaN	12.6202	NaN	NaN	NaN	NaN	NaN	NaN	11.9214	NaN	NaN	NaN	NaN	NaN	NaN	NaN	NaN	NaN	NaN	3	5	2	3	2	2	4	1
O14525	ASTN1_HUMAN	ASTN1	Astrotactin-1	12.2913	NaN	NaN	NaN	NaN	NaN	NaN	NaN	NaN	12.8425	4	0	0	2	NaN	11.6675	12.0828	12.5533	12.8617	NaN	NaN	NaN	NaN	NaN	NaN	NaN	NaN	NaN	NaN	NaN	NaN	NaN	NaN	NaN	NaN	12.5794	12.184	12.8425	2	3	6	4	6	0	0	0
Q8IXJ9	ASXL1_HUMAN	ASXL1	Polycomb group protein ASXL1	13.1378	NaN	13.4059	NaN	12.5341	13.1333	NaN	NaN	NaN	NaN	5	3	2	2	13.1826	13.0245	13.1739	13.0339	13.2741	NaN	13.4059	NaN	NaN	12.0918	12.7044	NaN	12.8062	13.1333	NaN	NaN	12.7717	12.2027	NaN	NaN	13.5074	13.5427	NaN	NaN	4	6	5	4	5	0	5	2
Q76L83	ASXL2_HUMAN	ASXL2	Putative Polycomb group protein ASXL2	13.9587	13.4391	14.709	13.7927	13.5481	14.1104	13.9546	13.4398	13.5379	13.3359	5	5	4	4	13.6087	14.1542	13.7048	14.1977	14.1284	13.4391	14.709	13.7927	13.2185	13.592	13.7158	13.7155	13.4986	14.1104	13.9972	13.9768	13.9338	13.9104	13.4398	13.6578	13.536	13.3727	13.5851	13.3359	6	6	6	4	6	6	5	5
Q8NBU5	ATAD1_HUMAN	ATAD1	Outer mitochondrial transmembrane helix translocase	16.5808	16.8264	16.7389	16.3614	17.4455	16.8277	17.282	16.4935	16.6623	16.9709	5	5	4	4	16.5259	16.3083	16.5779	16.7434	16.7487	16.8264	16.7389	16.3614	17.2841	17.536	17.2852	17.4326	17.6895	16.8277	16.899	17.1815	17.2945	17.7528	16.4935	16.8032	16.3569	16.8992	16.5897	16.9709	6	6	6	4	6	6	5	5
Q6PL18	ATAD2_HUMAN	ATAD2	ATPase family AAA domain-containing protein 2	14.0084	NaN	16.7869	NaN	NaN	14.4271	NaN	NaN	14.4083	14.099	4	0	1	4	13.8504	14.6466	13.7295	NaN	13.8071	NaN	16.7869	NaN	NaN	NaN	NaN	NaN	NaN	14.4271	14.2604	NaN	NaN	NaN	NaN	13.9106	14.3743	14.7561	14.5921	14.099	6	6	5	2	6	0	5	0
Q9NVI7	ATD3A_HUMAN	ATAD3A	ATPase family AAA domain-containing protein 3A	18.6028	18.7823	18.944	18.7581	19.0313	18.7258	18.9375	18.2886	18.0532	17.9195	5	5	4	4	18.5067	18.5333	18.651	18.638	18.6848	18.7823	18.944	18.7581	19.0227	19.1787	18.9203	19.0673	18.9675	18.7258	18.7902	18.9937	18.8933	19.0729	18.2886	18.0792	17.9134	18.2133	18.0068	17.9195	6	6	6	4	6	6	5	5
Q5T9A4	ATD3B_HUMAN	ATAD3B	ATPase family AAA domain-containing protein 3B	17.5458	17.2343	17.8219	17.3007	18.259	17.6469	18.0187	17.1658	16.7752	16.6468	5	5	4	4	17.5393	17.5967	17.7538	17.3493	17.4897	17.2343	17.8219	17.3007	18.3144	18.4381	18.1766	18.3268	18.0393	17.6469	17.857	18.0789	18.0404	18.0986	17.1658	16.6572	16.5875	16.9844	16.8717	16.6468	6	6	6	4	6	6	5	5
Q96QE3	ATAD5_HUMAN	ATAD5	ATPase family AAA domain-containing protein 5	NaN	NaN	14.6866	NaN	NaN	NaN	NaN	NaN	NaN	NaN	2	0	0	2	13.0769	13.5505	NaN	NaN	NaN	NaN	14.6866	NaN	NaN	NaN	NaN	NaN	NaN	NaN	NaN	NaN	NaN	NaN	NaN	NaN	NaN	12.9453	13.3052	NaN	6	6	1	0	0	0	5	0
Q5SQI0	ATAT_HUMAN	ATAT1	Alpha-tubulin N-acetyltransferase 1	14.1052	12.6794	12.8336	13.5191	12.7368	13.036	12.636	13.1197	16.9132	16.5481	5	5	4	4	14.0204	13.8228	14.4816	13.9813	14.2201	12.6794	12.8336	13.5191	13.1074	12.837	12.2093	12.5469	12.9834	13.036	12.3906	12.3867	12.7894	12.9774	13.1197	17.5294	16.8868	16.7604	16.4764	16.5481	6	6	6	4	6	6	5	5
Q86WG3	ATCAY_HUMAN	ATCAY	Caytaxin	NaN	NaN	NaN	NaN	NaN	NaN	NaN	NaN	14.6302	14.0136	0	0	1	4	NaN	NaN	NaN	NaN	NaN	NaN	NaN	NaN	NaN	NaN	NaN	NaN	NaN	NaN	NaN	NaN	NaN	12.9933	NaN	14.6544	14.9108	14.7185	14.237	14.0136	0	0	0	0	0	0	0	0
O95260	ATE1_HUMAN	ATE1	Arginyl-tRNA--protein transferase 1	15.5238	15.7709	15.6149	15.7981	14.2061	15.1662	14.8432	15.897	16.196	15.9414	5	5	4	4	15.543	15.4072	15.6547	15.4401	15.5739	15.7709	15.6149	15.7981	14.4324	14.1633	14.2044	14.1372	14.0932	15.1662	15.6835	14.7377	14.831	14.1207	15.897	16.6076	16.4844	15.8869	15.8051	15.9414	6	6	6	4	6	6	5	5
P18846	ATF1_HUMAN	ATF1	Cyclic AMP-dependent transcription factor ATF-1	15.6366	16.0783	16.5261	15.9983	15.9211	15.6463	16.046	16.2146	15.8356	15.399	5	5	4	4	15.7096	15.6447	15.7196	15.3244	15.7844	16.0783	16.5261	15.9983	15.9757	16.1444	15.7471	15.6483	16.09	15.6463	15.7886	16.0673	15.7166	16.6113	16.2146	15.8935	15.2039	16.5293	15.7158	15.399	6	6	6	4	6	6	5	5
P15336	ATF2_HUMAN	ATF2	Cyclic AMP-dependent transcription factor ATF-2	14.2149	13.075	15.0243	14.6618	13.6664	14.0964	13.8585	14.7508	13.8046	13.541	5	5	4	4	14.0349	14.2158	13.9557	14.4201	14.4483	13.075	15.0243	14.6618	13.3148	13.5435	13.7091	14.0459	13.7185	14.0964	14.0569	13.8573	13.9069	13.6131	14.7508	13.7421	13.8637	13.8449	13.7677	13.541	6	6	6	4	6	6	5	5
P18847	ATF3_HUMAN	ATF3	Cyclic AMP-dependent transcription factor ATF-3	NaN	NaN	11.5256	NaN	11.8695	11.3602	13.7597	NaN	12.9607	NaN	0	5	4	3	NaN	NaN	NaN	NaN	NaN	NaN	11.5256	NaN	11.9271	11.8525	12.3702	11.5196	11.678	11.3602	13.6987	13.5003	13.7189	14.121	NaN	NaN	12.71	13.4013	12.7708	NaN	0	0	0	0	0	0	4	0
P18850	ATF6A_HUMAN	ATF6	Cyclic AMP-dependent transcription factor ATF-6 alpha	14.4999	14.3989	14.3387	14.7829	14.7239	14.8272	14.4448	14.7499	14.4265	14.846	5	5	4	4	14.5773	14.5369	14.2701	14.5533	14.562	14.3989	14.3387	14.7829	14.7685	14.8873	14.5818	14.6381	14.7441	14.8272	14.2169	14.3079	14.3767	14.8778	14.7499	14.4376	14.4364	14.2811	14.5508	14.846	6	6	6	4	6	6	5	5
Q99941	ATF6B_HUMAN	ATF6B	Cyclic AMP-dependent transcription factor ATF-6 beta	14.1738	13.8511	14.5623	13.9595	14.6244	14.0084	14.6011	14.2694	14.3156	14.526	5	5	4	4	14.3394	14.0131	14.2286	14.2314	14.0564	13.8511	14.5623	13.9595	14.435	14.6624	14.5944	14.819	14.6112	14.0084	14.6093	14.5349	14.4902	14.77	14.2694	14.3516	14.4809	14.0841	14.3457	14.526	6	6	6	4	6	6	5	5
P17544	ATF7_HUMAN	ATF7	Cyclic AMP-dependent transcription factor ATF-7	15.4725	14.5146	15.7937	15.24	13.7707	14.6156	13.5929	15.2378	13.8819	13.8307	5	5	4	4	15.4297	15.6588	15.2775	15.6859	15.3105	14.5146	15.7937	15.24	13.5265	13.7832	13.7848	14.0906	13.6683	14.6156	13.8593	13.7433	13.6543	13.1148	15.2378	14.2719	14.243	13.5916	13.421	13.8307	6	6	6	4	6	6	5	5
Q6VMQ6	MCAF1_HUMAN	ATF7IP	Activating transcription factor 7-interacting protein 1	15.5432	15.0491	15.8829	15.5297	14.8768	15.207	15.3641	14.9638	15.5861	14.9931	5	5	4	4	15.4395	15.5187	15.3733	15.6736	15.7109	15.0491	15.8829	15.5297	14.6705	14.5877	15.1491	15.1413	14.8354	15.207	15.5386	15.3329	15.3137	15.2712	14.9638	15.3903	15.8462	15.5831	15.5249	14.9931	6	6	6	4	6	6	5	5
Q9BSB4	ATGA1_HUMAN	ATG101	Autophagy-related protein 101	14.8799	15.3173	14.8817	14.9286	14.9694	15.0029	15.0171	15.4265	15.3034	15.5081	5	5	4	4	15.0687	15.0062	15.0237	14.7324	14.5682	15.3173	14.8817	14.9286	15.1621	14.9955	14.8354	15.0422	14.8115	15.0029	14.9935	14.8949	15.2401	14.94	15.4265	15.34	15.3811	15.158	15.3345	15.5081	6	6	6	4	6	6	5	5
O94817	ATG12_HUMAN	ATG12	Ubiquitin-like protein ATG12	13.8525	14.4868	NaN	13.6877	13.1398	13.3741	13.4549	14.2738	NaN	14.018	4	3	4	1	13.8373	13.98	14.0199	NaN	13.5728	14.4868	NaN	13.6877	13.1447	13.3576	12.9172	NaN	NaN	13.3741	13.5473	13.2102	13.6692	13.3931	14.2738	13.5749	NaN	NaN	NaN	14.018	5	6	5	2	6	3	2	3
O75143	ATG13_HUMAN	ATG13	Autophagy-related protein 13	14.9685	15.4573	15.2427	15.2139	15.1364	15.3762	15.2644	15.8038	15.474	15.4775	5	5	4	4	15.16	15.0689	15.1183	14.7827	14.7125	15.4573	15.2427	15.2139	15.2253	15.2974	15.168	15.1286	14.8628	15.3762	15.5533	15.0663	15.3633	15.0749	15.8038	15.8945	15.8426	15.1012	15.0578	15.4775	6	6	6	4	6	6	5	5
Q6ZNE5	BAKOR_HUMAN	ATG14	Beclin 1-associated autophagy-related key regulator	14.1027	14.8516	13.9806	NaN	13.6357	14.4157	13.854	14.479	14.0435	14.1287	5	5	4	3	13.9677	13.9626	14.3395	14.2847	13.9592	14.8516	13.9806	NaN	13.5738	13.5047	13.8007	13.951	13.3482	14.4157	14.2399	13.7057	14.1337	13.3369	14.479	14.2192	14.2054	NaN	13.7059	14.1287	6	6	6	4	6	6	5	2
Q676U5	A16L1_HUMAN	ATG16L1	Autophagy-related protein 16-1	15.8197	16.0383	15.155	15.6786	15.5315	15.8017	15.8306	16.252	15.8557	16.0657	5	5	4	4	15.8604	15.7787	16.0062	15.7715	15.6816	16.0383	15.155	15.6786	15.6747	15.6085	15.5502	15.3917	15.4326	15.8017	16.0278	15.7899	15.8753	15.6293	16.252	16.0911	15.8035	15.775	15.7531	16.0657	6	6	6	4	6	6	5	5
Q2TAZ0	ATG2A_HUMAN	ATG2A	Autophagy-related protein 2 homolog A	12.6979	13.1612	13.4802	12.2686	NaN	13.3538	12.7396	13.6754	13.7544	13.1301	5	2	3	4	13.2096	12.9995	12.6686	12.2841	12.3277	13.1612	13.4802	12.2686	12.4422	12.9467	NaN	NaN	NaN	13.3538	13.0375	NaN	12.7842	12.3973	13.6754	13.8454	13.9245	13.6643	13.5834	13.1301	6	6	6	3	4	5	5	3
Q96BY7	ATG2B_HUMAN	ATG2B	Autophagy-related protein 2 homolog B	15.2969	15.5544	15.0876	15.1566	14.2208	15.8573	14.763	16.7094	15.5591	15.6047	5	5	4	4	15.525	15.4721	15.3144	15.101	15.0723	15.5544	15.0876	15.1566	14.4443	14.6027	14.1851	14.0241	13.8475	15.8573	15.2149	14.5714	14.8729	14.3926	16.7094	15.7874	15.6919	15.3998	15.3573	15.6047	6	6	6	4	6	6	5	5
Q9NT62	ATG3_HUMAN	ATG3	Ubiquitin-like-conjugating enzyme ATG3	16.4456	16.8082	16.6953	16.4344	15.3806	16.3724	15.5077	17.1885	16.9063	16.7245	5	5	4	4	16.7208	16.449	16.3215	16.3851	16.3516	16.8082	16.6953	16.4344	15.8091	15.6329	15.0786	15.2075	15.1749	16.3724	16.0646	15.6054	15.3363	15.0245	17.1885	17.0673	16.9445	16.8334	16.7801	16.7245	6	6	6	4	6	6	5	5
Q8WYN0	ATG4A_HUMAN	ATG4A	Cysteine protease ATG4A	15.4177	13.6633	13.2527	14.5883	12.8489	12.9323	12.9765	13.5671	14.2585	13.5967	5	5	3	4	15.8035	15.7095	15.7134	14.9878	14.8744	13.6633	13.2527	14.5883	13.1805	12.6931	12.6875	12.9752	12.7081	12.9323	13.5423	12.4999	NaN	12.8872	13.5671	14.3832	13.8864	14.3671	14.3975	13.5967	6	6	6	4	6	6	5	5
Q9Y4P1	ATG4B_HUMAN	ATG4B	Cysteine protease ATG4B	16.3216	16.16	15.6405	16.1225	14.7664	15.8116	14.977	16.487	16.9609	16.0782	5	5	4	4	16.5057	16.1472	16.5393	16.1257	16.29	16.16	15.6405	16.1225	15.0696	14.9624	14.528	14.7194	14.5526	15.8116	15.4558	15.0118	14.8535	14.587	16.487	17.1103	17.1195	16.8337	16.78	16.0782	6	6	6	4	6	6	5	5
Q96DT6	ATG4C_HUMAN	ATG4C	Cysteine protease ATG4C	13.3197	13.5222	12.6203	13.3446	12.665	12.7736	13.8673	14.4551	13.1159	13.4937	5	5	4	4	13.413	13.418	13.4277	13.2933	13.0466	13.5222	12.6203	13.3446	12.5658	12.7545	12.759	12.8939	12.352	12.7736	14.5101	13.8404	13.6191	13.4997	14.4551	12.8553	13.6339	12.8555	13.119	13.4937	6	6	6	4	6	6	5	5
Q9H1Y0	ATG5_HUMAN	ATG5	Autophagy protein 5	16.2342	16.4725	15.5387	16.0718	15.6894	15.8425	16.0093	16.3771	16.1318	16.5049	5	5	4	4	16.3481	16.228	16.3626	16.0664	16.1659	16.4725	15.5387	16.0718	15.9759	15.8268	15.6381	15.5625	15.4438	15.8425	16.2404	16.0045	15.9814	15.811	16.3771	16.2603	16.0498	16.2224	15.9946	16.5049	6	6	6	4	6	6	5	5
O95352	ATG7_HUMAN	ATG7	Ubiquitin-like modifier-activating enzyme ATG7	17.346	18.636	17.9148	18.2625	16.1974	17.5743	16.5057	18.6821	17.4679	18.1922	5	5	4	4	17.4124	17.3014	17.5226	17.2488	17.2448	18.636	17.9148	18.2625	16.5539	16.3417	16.1392	16.1433	15.8092	17.5743	16.9494	16.4775	16.5076	16.0883	18.6821	18.2018	17.6431	16.9671	17.0597	18.1922	6	6	6	4	6	6	5	5
Q7Z3C6	ATG9A_HUMAN	ATG9A	Autophagy-related protein 9A	16.5589	16.5941	17.0735	16.0189	16.8845	16.8264	16.2778	16.6953	16.7864	16.8055	5	5	4	4	16.6033	16.5724	16.448	16.5739	16.5972	16.5941	17.0735	16.0189	17.0203	17.0376	16.4655	16.8093	17.0899	16.8264	16.2092	16.127	16.236	16.5389	16.6953	16.8778	16.8358	16.671	16.7611	16.8055	6	6	6	4	6	6	5	5
P31939	PUR9_HUMAN	ATIC	Bifunctional purine biosynthesis protein ATIC	17.6654	18.7228	17.8575	17.8448	16.7139	18.2699	17.3432	19.0589	17.816	18.556	5	5	4	4	17.9341	17.7324	17.7052	17.4778	17.4777	18.7228	17.8575	17.8448	17.1705	16.8864	16.5112	16.4954	16.506	18.2699	17.9387	17.2895	17.3654	16.7792	19.0589	17.876	17.4387	18.1038	17.8456	18.556	6	6	6	4	6	6	5	5
Q8WXF7	ATLA1_HUMAN	ATL1	Atlastin-1	16.0596	16.111	15.0762	14.5108	17.7154	16.4561	16.8777	15.32	17.9948	18.3724	5	5	4	4	16.1075	16.0769	15.8717	16.1495	16.0926	16.111	15.0762	14.5108	17.7199	17.7174	17.709	17.7837	17.6471	16.4561	16.4572	16.7907	16.9563	17.3066	15.32	18.1441	17.5688	18.2151	18.051	18.3724	6	6	6	4	6	6	5	5
Q8NHH9	ATLA2_HUMAN	ATL2	Atlastin-2	16.69	16.3596	17.5297	16.8598	16.327	16.5503	16.514	16.2397	16.9796	16.7002	5	5	4	4	16.6773	16.6282	16.5141	16.915	16.7152	16.3596	17.5297	16.8598	16.3019	16.3249	16.2369	16.4345	16.337	16.5503	16.5498	16.4434	16.4195	16.6434	16.2397	17.0369	17.143	16.8437	16.8946	16.7002	6	6	6	4	6	6	5	5
Q6DD88	ATLA3_HUMAN	ATL3	Atlastin-3	19.5285	20.7499	19.8881	20.0514	19.9131	20.4188	18.7465	19.9353	18.2949	19.8803	5	5	4	4	19.5054	19.3825	19.6287	19.5764	19.5497	20.7499	19.8881	20.0514	20.0553	19.9731	19.7339	19.8515	19.952	20.4188	18.661	18.6132	18.7502	18.9617	19.9353	18.4924	18.2171	18.1758	18.2942	19.8803	6	6	6	4	6	6	5	5
Q13315	ATM_HUMAN	ATM	Serine-protein kinase ATM	15.6513	16.4083	16.4525	16.5557	15.1841	15.818	15.5655	16.0117	15.713	15.6413	5	5	4	4	15.542	15.4528	15.6112	15.8128	15.8378	16.4083	16.4525	16.5557	15.1131	15.0927	15.1075	15.395	15.212	15.818	15.7318	15.5447	15.6304	15.3553	16.0117	15.959	15.9697	15.4984	15.4249	15.6413	6	6	6	4	6	6	5	5
P54259	ATN1_HUMAN	ATN1	Atrophin-1	13.9131	13.824	14.6406	13.5642	13.3004	13.8372	13.1418	14.0952	13.7973	13.4385	5	5	4	4	13.7482	13.9929	13.9085	14.0866	13.8293	13.824	14.6406	13.5642	13.6313	13.5029	12.9837	13.2377	13.1463	13.8372	13.0743	13.0611	13.2037	13.228	14.0952	14.1113	14.1845	13.4615	13.4321	13.4385	6	6	6	4	6	6	5	5
Q7L5A3	ATOSB_HUMAN	ATOSB	Atos homolog protein B	12.5595	NaN	NaN	NaN	13.5622	12.6469	NaN	NaN	NaN	NaN	3	5	2	0	NaN	12.5665	12.743	12.369	NaN	NaN	NaN	NaN	13.9729	13.5775	13.2665	13.4113	13.5827	12.6469	NaN	12.4963	NaN	13.1264	NaN	NaN	NaN	NaN	NaN	NaN	1	4	5	4	2	2	0	1
O00244	ATOX1_HUMAN	ATOX1	Copper transport protein ATOX1	17.2395	17.2524	15.9412	17.5035	16.2955	16.4031	16.3807	18.4826	18.0993	17.7853	5	5	4	4	17.5455	17.1582	17.4392	16.8121	17.2425	17.2524	15.9412	17.5035	16.251	16.2203	16.2105	16.4761	16.3195	16.4031	16.9479	16.1857	16.4197	15.9696	18.4826	18.3406	18.4857	17.6677	17.903	17.7853	6	6	6	4	6	6	5	5
O94823	AT10B_HUMAN	ATP10B	Phospholipid-transporting ATPase VB	NaN	12.4095	12.2055	NaN	13.145	12.6403	12.6755	NaN	NaN	NaN	0	5	4	0	NaN	NaN	NaN	NaN	NaN	12.4095	12.2055	NaN	13.2941	13.2374	13.0052	13.1005	13.0876	12.6403	12.5452	12.6333	12.8545	12.6691	NaN	NaN	NaN	NaN	NaN	NaN	0	1	0	1	2	6	4	1
Q9P241	AT10D_HUMAN	ATP10D	Phospholipid-transporting ATPase VD	14.0407	14.1142	14.2159	NaN	14.5957	14.284	14.0248	14.2189	14.0727	14.1031	5	5	4	4	14.3819	14.1632	14.2178	13.6582	13.7823	14.1142	14.2159	NaN	14.7088	14.7729	14.2962	14.7169	14.4835	14.284	13.879	13.9759	14.1717	14.0726	14.2189	14.5069	13.6981	13.7716	14.3142	14.1031	4	4	6	4	6	6	5	2
P98196	AT11A_HUMAN	ATP11A	Phospholipid-transporting ATPase IH	16.598	15.6594	15.9203	16.4095	16.3655	14.8333	16.9933	14.215	14.7177	15.5002	5	5	4	4	16.3526	16.3822	16.7457	16.7594	16.7501	15.6594	15.9203	16.4095	16.3415	16.4966	16.3209	16.4178	16.2509	14.8333	16.9464	17.0308	17.1098	16.8862	14.215	15.1398	14.9621	14.2558	14.513	15.5002	6	6	6	4	6	6	5	5
Q9Y2G3	AT11B_HUMAN	ATP11B	Phospholipid-transporting ATPase IF	13.9915	14.7922	15.2739	14.0442	14.6982	14.8437	14.8589	14.6419	13.643	14.5504	5	5	4	4	13.8936	13.7375	14.0365	14.1067	14.1832	14.7922	15.2739	14.0442	14.8172	14.884	14.6667	14.6906	14.4326	14.8437	14.8184	14.899	14.9235	14.7947	14.6419	13.7928	13.6395	13.5716	13.5683	14.5504	6	6	6	4	6	6	5	5
Q8NB49	AT11C_HUMAN	ATP11C	Phospholipid-transporting ATPase IG	17.3193	16.229	16.4118	15.9982	17.4023	16.2172	17.0078	15.4951	15.674	15.4974	5	5	4	4	17.2433	16.9682	17.0453	17.6311	17.7083	16.229	16.4118	15.9982	17.5275	17.5058	17.2712	17.2852	17.4217	16.2172	17.0225	16.9977	16.9273	17.0838	15.4951	15.4798	15.6623	15.8071	15.7467	15.4974	6	6	6	4	6	6	5	5
Q9HD20	AT131_HUMAN	ATP13A1	Endoplasmic reticulum transmembrane helix translocase	16.9498	17.9708	16.7905	17.0234	18.3837	17.6169	18.1176	17.5373	17.768	17.7248	5	5	4	4	16.9289	16.7559	16.8205	17.1016	17.1421	17.9708	16.7905	17.0234	18.196	18.3386	18.3869	18.5184	18.4787	17.6169	17.9349	18.1132	18.0868	18.3354	17.5373	17.9979	17.6949	17.6895	17.6896	17.7248	6	6	6	4	6	6	5	5
Q9NQ11	AT132_HUMAN	ATP13A2	Polyamine-transporting ATPase 13A2	15.0708	14.4179	13.9442	14.1233	15.4972	15.2327	15.5033	15.0181	14.9566	17.2448	5	5	4	4	14.9344	14.7536	15.081	15.318	15.2671	14.4179	13.9442	14.1233	15.2509	15.5804	15.4317	15.7078	15.5153	15.2327	15.3357	15.4856	15.4866	15.7055	15.0181	15.2272	15.1644	14.7487	14.6862	17.2448	6	6	6	4	6	6	5	5
Q9H7F0	AT133_HUMAN	ATP13A3	Polyamine-transporting ATPase 13A3	13.5932	15.6961	15.816	13.6175	15.8633	15.7648	15.5424	15.4182	13.6837	14.6497	5	5	4	4	13.5283	13.8229	13.4497	13.6622	13.5027	15.6961	15.816	13.6175	16.0742	16.5	15.4844	15.6521	15.606	15.7648	15.323	15.6751	15.5606	15.6111	15.4182	13.6294	13.7531	13.6464	13.7059	14.6497	6	6	6	4	6	6	5	5
P05023	AT1A1_HUMAN	ATP1A1	Sodium/potassium-transporting ATPase subunit alpha-1	20.1613	20.1617	20.6988	19.3771	20.426	20.0023	20.8742	20.2928	19.9761	19.6909	5	5	4	4	20.2433	19.9279	19.907	20.3713	20.357	20.1617	20.6988	19.3771	20.539	20.5626	20.3819	20.297	20.3495	20.0023	20.7175	20.7218	20.8448	21.2127	20.2928	20.3013	19.9836	19.826	19.7935	19.6909	6	6	6	4	6	6	5	5
P50993	AT1A2_HUMAN	ATP1A2	Sodium/potassium-transporting ATPase subunit alpha-2	16.1115	16.5417	16.5652	15.2584	17.1026	15.9182	17.0743	15.7225	16.9298	15.993	5	5	4	4	16.2594	15.6584	15.9255	16.3938	16.3202	16.5417	16.5652	15.2584	17.0683	17.5306	17.0855	16.6639	17.1648	15.9182	16.3609	17.1393	17.0821	17.715	15.7225	18.1758	17.6393	16.099	15.805	15.993	5	5	4	3	4	5	5	4
P13637	AT1A3_HUMAN	ATP1A3	Sodium/potassium-transporting ATPase subunit alpha-3	NaN	NaN	NaN	NaN	NaN	NaN	NaN	NaN	13.6426	13.4589	0	0	1	3	NaN	NaN	NaN	NaN	NaN	NaN	NaN	NaN	NaN	NaN	NaN	NaN	NaN	NaN	NaN	NaN	NaN	13.1677	NaN	13.2396	NaN	14.3903	13.2979	13.4589	0	1	0	0	0	0	0	1
P05026	AT1B1_HUMAN	ATP1B1	Sodium/potassium-transporting ATPase subunit beta-1	17.9447	16.137	18.4434	16.0862	17.8901	17.544	18.8471	17.1588	18.5056	17.7399	5	5	4	4	18.1112	18.1941	17.7104	18.0125	17.6956	16.137	18.4434	16.0862	18.1206	18.2283	17.8891	17.6834	17.5292	17.544	18.5683	18.8474	18.8371	19.1355	17.1588	19.7931	18.7532	17.7759	17.7002	17.7399	6	6	6	4	6	6	5	5
P14415	AT1B2_HUMAN	ATP1B2	Sodium/potassium-transporting ATPase subunit beta-2	NaN	NaN	NaN	NaN	NaN	NaN	NaN	NaN	14.5027	14.754	0	0	0	4	NaN	NaN	NaN	NaN	NaN	NaN	NaN	NaN	NaN	NaN	NaN	NaN	NaN	NaN	NaN	NaN	NaN	NaN	NaN	16.2986	15.7174	13.0127	12.9822	14.754	0	0	0	0	0	0	0	0
P54709	AT1B3_HUMAN	ATP1B3	Sodium/potassium-transporting ATPase subunit beta-3	19.4597	19.8387	20.0169	18.874	19.9888	19.5393	20.1662	19.8452	19.0964	19.0033	5	5	4	4	19.5457	19.1337	19.2834	19.6517	19.6842	19.8387	20.0169	18.874	20.125	20.1308	19.8872	19.8942	19.9067	19.5393	19.8821	20.0125	20.155	20.6153	19.8452	18.7139	19.0243	19.3507	19.2967	19.0033	6	6	6	4	6	6	5	5
P16615	AT2A2_HUMAN	ATP2A2	Sarcoplasmic/endoplasmic reticulum calcium ATPase 2	19.2802	19.8023	19.4692	19.3597	20.0282	19.6765	19.7469	19.2759	19.4303	19.2752	5	5	4	4	19.2416	19.1345	19.1925	19.4069	19.4256	19.8023	19.4692	19.3597	20.0406	20.1149	19.9739	19.9446	20.0668	19.6765	19.6151	19.6231	19.6906	20.0587	19.2759	19.7733	19.3398	19.3065	19.3017	19.2752	6	6	6	4	6	6	5	5
Q93084	AT2A3_HUMAN	ATP2A3	Sarcoplasmic/endoplasmic reticulum calcium ATPase 3	12.6697	NaN	NaN	NaN	12.8999	NaN	12.9413	NaN	NaN	NaN	5	5	4	0	11.5324	12.8053	12.9548	13.269	12.7871	NaN	NaN	NaN	12.6491	12.8587	12.0224	12.4995	14.4697	NaN	12.4404	12.4104	12.9328	13.9814	NaN	NaN	NaN	NaN	NaN	NaN	6	6	6	4	6	0	0	0
P20020	AT2B1_HUMAN	ATP2B1	Plasma membrane calcium-transporting ATPase 1	16.2285	17.5234	15.992	16.2822	17.5586	17.3845	18.4187	17.2266	17.2631	17.65	5	5	4	4	16.1813	15.8981	15.9647	16.587	16.5116	17.5234	15.992	16.2822	17.3982	17.4978	18.2397	17.4396	17.2179	17.3845	18.7459	18.5572	18.4112	17.9605	17.2266	17.6687	17.3483	17.0749	16.9607	17.65	6	6	6	4	6	6	5	5
Q01814	AT2B2_HUMAN	ATP2B2	Plasma membrane calcium-transporting ATPase 2	14.7767	14.3942	14.0083	14.7204	15.4018	15.6883	15.496	15.308	14.6701	15.1705	5	5	4	3	14.7063	14.2334	15.1926	14.719	15.0321	14.3942	14.0083	14.7204	15.4101	15.5692	15.4835	15.374	15.1722	15.6883	15.6617	15.5099	15.6527	15.1595	15.308	15.0435	NaN	14.5047	14.4622	15.1705	5	6	6	4	6	6	5	3
Q16720	AT2B3_HUMAN	ATP2B3	Plasma membrane calcium-transporting ATPase 3	14.037	15.0141	13.8593	14.4079	15.5204	15.256	16.1144	14.8617	14.9323	15.4608	5	4	4	3	14.0309	13.6649	13.2724	14.5929	14.624	15.0141	13.8593	14.4079	15.2796	16.0409	15.7901	14.9711	NaN	15.256	16.8502	16.3223	16.0443	15.2407	14.8617	15.4224	14.9886	NaN	14.386	15.4608	5	5	6	3	3	6	3	5
P23634	AT2B4_HUMAN	ATP2B4	Plasma membrane calcium-transporting ATPase 4	19.0969	19.3705	17.7487	19.1793	20.2311	20.0892	20.084	19.3617	19.0023	19.3089	5	5	4	4	18.9069	18.5114	19.4446	19.3415	19.2804	19.3705	17.7487	19.1793	20.16	20.5148	20.0493	20.3108	20.1204	20.0892	20.1938	20.1726	20.1102	19.8593	19.3617	19.6132	19.1813	18.5321	18.6824	19.3089	6	6	6	4	6	6	5	5
P98194	AT2C1_HUMAN	ATP2C1	Calcium-transporting ATPase type 2C member 1	16.759	17.6854	17.1292	16.6456	17.9588	17.4605	17.3792	17.5041	16.2349	16.6871	5	5	4	4	16.7475	16.5325	16.8097	16.8922	16.8128	17.6854	17.1292	16.6456	17.9256	18.1481	17.6237	17.9657	18.131	17.4605	17.4304	17.5229	17.3513	17.2124	17.5041	16.3809	16.1448	16.1111	16.3027	16.6871	6	6	6	4	6	6	5	5
P25705	ATPA_HUMAN	ATP5F1A	ATP synthase subunit alpha, mitochondrial	22.0131	22.3114	22.0407	22.3917	22.494	21.9483	22.325	22.0248	21.8848	22.1161	5	5	4	4	21.9792	21.7428	21.9732	22.1964	22.1737	22.3114	22.0407	22.3917	22.5217	22.5803	22.4501	22.4875	22.4305	21.9483	22.3327	22.2572	22.3217	22.3885	22.0248	21.9856	21.7316	21.9578	21.8641	22.1161	6	6	6	4	6	6	5	5
P06576	ATPB_HUMAN	ATP5F1B	ATP synthase subunit beta, mitochondrial	22.0219	22.3261	22.0352	22.3882	22.4795	21.976	22.3539	21.9947	21.9507	22.2029	5	5	4	4	21.9461	21.7951	22.024	22.159	22.1854	22.3261	22.0352	22.3882	22.4995	22.5656	22.3884	22.5279	22.4161	21.976	22.3204	22.3128	22.3311	22.4512	21.9947	22.1188	21.7936	21.9763	21.9139	22.2029	6	6	6	4	6	6	5	5
P36542	ATPG_HUMAN	ATP5F1C	ATP synthase subunit gamma, mitochondrial	20.2584	20.6147	20.4509	20.6784	20.557	20.2026	20.3751	20.1644	20.0175	20.2324	5	5	4	4	20.2392	20.0456	20.3157	20.2945	20.3969	20.6147	20.4509	20.6784	20.5376	20.6054	20.527	20.6133	20.5018	20.2026	20.3516	20.3571	20.411	20.3806	20.1644	20.1418	19.8663	20.0801	19.9818	20.2324	6	6	6	4	6	6	5	5
P30049	ATPD_HUMAN	ATP5F1D	ATP synthase subunit delta, mitochondrial	20.7869	20.6649	20.8411	21.2181	21.1383	20.6875	21.0517	20.8921	20.6746	20.8067	5	5	4	4	20.6168	20.5948	20.8156	20.9213	20.9863	20.6649	20.8411	21.2181	21.1292	21.1069	20.97	21.2578	21.2274	20.6875	20.9724	20.9693	21.0738	21.1915	20.8921	20.73	20.3613	20.6741	20.933	20.8067	6	6	6	4	6	6	5	5
P56381;Q5VTU8	AT5EL_HUMAN;ATP5E_HUMAN	ATP5F1E;ATP5F1EP2	ATP synthase subunit epsilon, mitochondrial	15.2127	15.6102	14.9697	15.4448	15.9625	14.856	15.8865	15.2935	15.2101	15.3471	5	5	4	4	14.9381	15.0661	15.2607	15.288	15.5104	15.6102	14.9697	15.4448	16.4151	16.3172	15.5753	15.5092	15.9958	14.856	15.7154	15.7293	15.7427	16.3586	15.2935	15.4082	14.8247	15.6385	14.9691	15.3471	6	6	6	4	6	6	5	5
Q9UII2	ATIF1_HUMAN	ATP5IF1	ATPase inhibitor, mitochondrial	18.1428	18.4182	18.3568	18.3153	18.9974	17.702	18.6601	18.3694	17.6243	17.9825	5	5	4	4	18.0501	17.6178	18.2353	18.6549	18.1557	18.4182	18.3568	18.3153	18.9134	19.1023	18.962	19.0582	18.9511	17.702	18.5356	18.4539	18.6542	18.9968	18.3694	17.9198	17.5527	17.5875	17.437	17.9825	6	6	6	4	6	6	5	5
P56385	ATP5I_HUMAN	ATP5ME	ATP synthase subunit e, mitochondrial	18.6504	18.6795	18.5935	19.0683	19.2891	18.3328	19.1627	18.3263	18.3957	18.7109	5	5	4	4	18.5044	18.29	18.7399	18.7837	18.9342	18.6795	18.5935	19.0683	19.317	19.4776	19.1241	19.1742	19.3526	18.3328	18.8269	19.2586	19.1028	19.4626	18.3263	18.4038	17.9534	18.8047	18.4211	18.7109	6	6	6	4	6	6	5	5
P56134	ATPK_HUMAN	ATP5MF	ATP synthase subunit f, mitochondrial	20.4695	21.0416	20.7159	20.8458	21.1942	20.4696	21.1802	20.4739	20.1817	20.6189	5	5	4	4	20.4265	20.3844	20.5405	20.4967	20.4994	21.0416	20.7159	20.8458	21.1674	21.2723	21.0943	21.3002	21.1367	20.4696	20.9581	21.1677	21.1996	21.3953	20.4739	20.3994	19.9313	20.3633	20.0327	20.6189	6	6	6	4	6	6	5	5
O75964	ATP5L_HUMAN	ATP5MG	ATP synthase subunit g, mitochondrial	20.0862	20.5095	20.025	20.4859	20.7414	20.0641	20.6652	19.9372	19.9174	20.2725	5	5	4	4	20.0096	19.9158	20.0517	20.1623	20.2916	20.5095	20.025	20.4859	20.736	20.9033	20.6166	20.7034	20.7479	20.0641	20.4454	20.6699	20.6313	20.9141	19.9372	19.9895	19.6961	20.1025	19.8813	20.2725	6	6	6	4	6	6	5	5
P56378	ATP68_HUMAN	ATP5MJ	ATP synthase subunit ATP5MJ, mitochondrial	17.651	18.6236	17.9996	18.7212	18.0414	17.4802	18.1938	17.6031	17.3745	18.7152	5	5	4	4	17.3846	17.1271	17.6863	18.0127	18.0445	18.6236	17.9996	18.7212	17.9434	17.8794	18.2307	18.261	17.8924	17.4802	18.1717	18.2091	18.1904	18.2039	17.6031	17.5121	17.2307	17.4185	17.3367	18.7152	6	6	6	4	6	6	5	5
Q96IX5	ATPMK_HUMAN	ATP5MK	ATP synthase membrane subunit K, mitochondrial	19.8079	20.1206	19.7882	20.2811	20.4647	19.9048	20.5381	19.8781	19.8037	20.1756	5	5	4	4	19.6249	19.5681	19.8302	19.9694	20.0468	20.1206	19.7882	20.2811	20.4927	20.6185	20.3197	20.5057	20.3867	19.9048	20.3415	20.5113	20.5366	20.763	19.8781	19.786	19.3857	20.1865	19.8566	20.1756	6	6	6	4	6	6	5	5
P24539	AT5F1_HUMAN	ATP5PB	ATP synthase F(0) complex subunit B1, mitochondrial	20.1369	20.647	20.1942	20.5547	20.5906	20.1651	20.5494	20.1344	19.924	20.3865	5	5	4	4	20.0017	19.9708	20.212	20.1961	20.3038	20.647	20.1942	20.5547	20.5602	20.5953	20.5593	20.6995	20.5389	20.1651	20.4963	20.4836	20.5947	20.623	20.1344	20.0887	19.7624	19.9717	19.8731	20.3865	6	6	6	4	6	6	5	5
O75947	ATP5H_HUMAN	ATP5PD	ATP synthase subunit d, mitochondrial	19.6097	19.4671	19.6413	20.0249	20.2886	19.5634	20.389	19.5047	19.605	19.6976	5	5	4	4	19.4411	19.2341	19.5264	19.876	19.9707	19.4671	19.6413	20.0249	20.3142	20.4	20.1205	20.254	20.3542	19.5634	20.1934	20.3107	20.2726	20.7794	19.5047	19.6416	19.3413	19.8483	19.5888	19.6976	6	6	6	4	6	6	5	5
P18859	ATP5J_HUMAN	ATP5PF	ATP synthase-coupling factor 6, mitochondrial	18.2195	18.0415	18.2159	18.616	18.7268	18.0053	19.0087	18.4025	18.2592	18.5754	5	5	4	4	17.733	17.8702	18.3163	18.3934	18.7847	18.0415	18.2159	18.616	18.5239	18.7091	18.5485	18.8347	19.0179	18.0053	18.4694	19.0041	19.0122	19.5489	18.4025	18.113	17.8635	18.5367	18.5235	18.5754	6	6	6	4	6	6	5	5
P48047	ATPO_HUMAN	ATP5PO	ATP synthase subunit O, mitochondrial	19.9635	20.3543	20.0958	20.4112	20.6316	19.9288	20.4345	19.6958	19.7233	20.0505	5	5	4	4	19.8384	19.6696	19.9772	20.1959	20.1361	20.3543	20.0958	20.4112	20.5793	20.7228	20.5346	20.7326	20.5887	19.9288	20.3604	20.3878	20.398	20.5917	19.6958	19.7574	19.5402	19.8913	19.7043	20.0505	6	6	6	4	6	6	5	5
Q15904	VAS1_HUMAN	ATP6AP1	V-type proton ATPase subunit S1	17.4856	17.4468	17.5256	17.2595	18.5963	17.7021	18.4505	18.0839	18.0409	17.6906	5	5	4	4	17.5271	17.5961	17.4351	17.4784	17.3913	17.4468	17.5256	17.2595	18.7274	18.7093	18.5677	18.5287	18.4484	17.7021	18.3539	18.355	18.4554	18.6378	18.0839	17.9588	18.0571	18.0775	18.0702	17.6906	6	6	6	4	6	6	5	5
O75787	RENR_HUMAN	ATP6AP2	Renin receptor	16.7358	17.1849	16.7924	16.3007	17.92	16.5744	17.6194	17.0196	17.2826	17.0212	5	5	4	4	16.8095	16.9383	16.7057	16.6233	16.6019	17.1849	16.7924	16.3007	18.0031	18.0386	17.7949	17.8936	17.8699	16.5744	17.3606	17.5182	17.6478	17.9512	17.0196	17.1024	17.2165	17.4289	17.3825	17.0212	6	6	6	4	6	6	5	5
Q93050	VPP1_HUMAN	ATP6V0A1	V-type proton ATPase 116 kDa subunit a 1	16.7466	17.2488	16.5402	16.1077	19.1761	17.5715	19.4628	17.7671	17.6473	17.5606	5	5	4	4	16.6336	16.3094	16.9341	16.9468	16.9092	17.2488	16.5402	16.1077	18.941	19.3805	19.1888	19.275	19.0951	17.5715	19.1868	19.402	19.4679	19.7944	17.7671	18.1255	17.3757	17.6816	17.4065	17.5606	6	6	6	4	6	6	5	5
Q9Y487	VPP2_HUMAN	ATP6V0A2	V-type proton ATPase 116 kDa subunit a 2	15.9608	15.3917	15.6543	15.3833	15.7946	15.6661	16.6631	15.5802	15.1073	15.0591	5	5	4	4	16.0028	15.8149	15.7095	16.1676	16.1091	15.3917	15.6543	15.3833	15.6609	16.0299	15.8919	15.8477	15.5426	15.6661	16.4898	16.6783	16.6056	16.8786	15.5802	15.0317	15.0033	15.3368	15.0575	15.0591	6	6	6	4	6	6	5	5
P27449	VATL_HUMAN	ATP6V0C	V-type proton ATPase 16 kDa proteolipid subunit c	16.9402	17.5286	16.726	16.8852	18.8982	17.5611	18.9906	17.7471	17.1379	17.1385	5	5	4	4	16.7833	16.5486	16.9545	17.1191	17.2954	17.5286	16.726	16.8852	18.7028	19.1017	18.7794	18.8678	19.0393	17.5611	18.6062	18.9342	19.0117	19.4102	17.7471	17.3846	16.8032	17.2484	17.1154	17.1385	6	6	6	4	6	6	5	5
P61421	VA0D1_HUMAN	ATP6V0D1	V-type proton ATPase subunit d 1	17.0796	17.5121	16.947	17.0808	18.7369	17.7297	18.6866	17.8388	16.9514	16.9276	5	5	4	4	16.8702	16.8336	17.1019	17.3657	17.2267	17.5121	16.947	17.0808	18.3716	19.0128	18.5925	18.9187	18.789	17.7297	18.2105	18.8116	18.5573	19.1668	17.8388	17.5236	16.4881	17.1028	16.691	16.9276	6	6	6	4	6	6	5	5
Q8N8Y2	VA0D2_HUMAN	ATP6V0D2	V-type proton ATPase subunit d 2	15.2225	15.3273	15.0293	14.9934	16.5219	15.863	16.6179	16.1356	15.0158	14.9423	5	5	4	4	15.2171	14.9144	15.2798	15.404	15.2972	15.3273	15.0293	14.9934	16.1659	16.674	16.6555	16.6303	16.4841	15.863	16.4006	16.8264	16.5037	16.7408	16.1356	15.3731	14.6377	15.0905	14.9618	14.9423	6	6	6	4	6	5	5	5
P38606	VATA_HUMAN	ATP6V1A	V-type proton ATPase catalytic subunit A	18.699	19.0736	18.2258	18.9329	19.6979	19.1413	19.5332	19.5061	19.3383	19.3382	5	5	4	4	18.8057	18.5328	18.7329	18.7454	18.6784	19.0736	18.2258	18.9329	19.6345	19.7912	19.5828	19.7265	19.7545	19.1413	19.5205	19.5324	19.4209	19.6589	19.5061	19.6065	19.302	19.2185	19.2263	19.3382	6	6	6	4	6	6	5	5
P15313	VATB1_HUMAN	ATP6V1B1	V-type proton ATPase subunit B, kidney isoform	NaN	NaN	NaN	NaN	NaN	NaN	NaN	NaN	NaN	15.4681	0	1	1	0	NaN	NaN	NaN	NaN	NaN	NaN	NaN	NaN	NaN	NaN	NaN	NaN	15.6115	NaN	NaN	15.8115	NaN	NaN	NaN	NaN	NaN	NaN	NaN	15.4681	1	2	1	1	2	1	1	0
P21281	VATB2_HUMAN	ATP6V1B2	V-type proton ATPase subunit B, brain isoform	18.5646	18.9121	18.1155	18.8318	19.5617	19.1243	19.4349	19.4245	19.2881	19.2857	5	5	4	4	18.6796	18.3433	18.6532	18.6456	18.5016	18.9121	18.1155	18.8318	19.4561	19.6927	19.4933	19.5748	19.5916	19.1243	19.4475	19.4331	19.3801	19.4788	19.4245	19.544	19.1717	19.194	19.2425	19.2857	6	6	6	4	6	6	5	5
P21283	VATC1_HUMAN	ATP6V1C1	V-type proton ATPase subunit C 1	16.9353	16.9204	16.5353	17.0022	17.677	17.0266	17.5726	17.2869	17.4176	17.4126	5	5	4	4	16.9546	16.641	16.9865	17.0649	17.0295	16.9204	16.5353	17.0022	17.5942	17.8042	17.6116	17.6906	17.6845	17.0266	17.5247	17.637	17.537	17.5917	17.2869	17.7057	17.2819	17.3245	17.3582	17.4126	6	6	6	4	6	6	5	5
Q9Y5K8	VATD_HUMAN	ATP6V1D	V-type proton ATPase subunit D	17.2837	17.5724	16.9362	17.5608	18.3274	17.9181	18.3073	18.3258	18.1597	18.0216	5	5	4	4	17.409	17.1577	17.4092	17.3407	17.1022	17.5724	16.9362	17.5608	18.2472	18.4003	18.3019	18.4583	18.2291	17.9181	18.3703	18.2938	18.3007	18.2643	18.3258	18.4134	18.1506	18.0173	18.0573	18.0216	6	6	6	4	6	6	5	5
P36543	VATE1_HUMAN	ATP6V1E1	V-type proton ATPase subunit E 1	17.7723	18.0079	17.4012	17.9947	18.8114	18.2041	18.6296	18.6902	18.463	18.2898	5	5	4	4	17.8574	17.5047	17.9196	17.8644	17.7154	18.0079	17.4012	17.9947	18.7101	19.0085	18.635	18.7841	18.9192	18.2041	18.7388	18.6358	18.4758	18.6678	18.6902	18.6418	18.4567	18.4187	18.3347	18.2898	6	6	6	4	6	6	5	5
Q16864	VATF_HUMAN	ATP6V1F	V-type proton ATPase subunit F	16.432	15.9338	16.1106	16.5296	16.9326	16.6201	17.0282	17.4204	16.8896	16.8547	5	5	4	4	16.5194	16.1503	16.4803	16.531	16.4792	15.9338	16.1106	16.5296	16.7366	16.9263	16.9206	17.028	17.0513	16.6201	17.0075	16.9057	16.9931	17.2067	17.4204	16.946	16.9903	16.669	16.9529	16.8547	6	6	6	4	6	6	5	5
O75348	VATG1_HUMAN	ATP6V1G1	V-type proton ATPase subunit G 1	18.7289	18.8871	18.275	18.9167	19.7306	19.1332	19.5217	19.347	19.2117	19.3407	5	5	4	4	18.8053	18.4632	18.7313	18.9101	18.7347	18.8871	18.275	18.9167	19.5592	19.884	19.6581	19.8482	19.7038	19.1332	19.4677	19.539	19.4369	19.643	19.347	19.4375	19.2081	19.2185	18.9827	19.3407	6	6	6	4	6	6	5	5
O95670	VATG2_HUMAN	ATP6V1G2	V-type proton ATPase subunit G 2	NaN	13.6031	NaN	NaN	13.8572	NaN	14.539	14.2746	15.4824	15.6874	0	5	4	4	NaN	NaN	NaN	NaN	NaN	13.6031	NaN	NaN	13.9084	13.3972	14.214	14.2792	13.4874	NaN	14.649	14.3105	14.605	14.5916	14.2746	16.3725	15.3618	15.0802	15.1153	15.6874	0	0	0	0	0	6	0	0
Q9UI12	VATH_HUMAN	ATP6V1H	V-type proton ATPase subunit H	17.1244	17.1597	16.7655	17.2706	18.0519	17.7485	18.1123	18.0721	17.8201	17.7893	5	5	4	4	17.2276	16.9019	17.1936	17.2209	17.0779	17.1597	16.7655	17.2706	17.8757	18.1062	18.1427	18.2293	17.9058	17.7485	18.1306	18.132	18.1424	18.0443	18.0721	18.0718	17.8022	17.6771	17.7294	17.7893	6	6	6	4	6	6	5	5
Q04656	ATP7A_HUMAN	ATP7A	Copper-transporting ATPase 1	15.3204	15.5435	14.1572	15.3721	16.0981	15.4076	15.9218	15.6449	15.019	15.1391	5	5	4	4	15.3166	14.9601	15.1821	15.5094	15.6338	15.5435	14.1572	15.3721	15.6781	15.9365	16.2077	16.5393	16.1287	15.4076	16.2067	15.908	15.8808	15.6917	15.6449	15.3362	15.4236	14.5765	14.7397	15.1391	6	6	6	4	6	6	5	5
P35670	ATP7B_HUMAN	ATP7B	Copper-transporting ATPase 2	14.3497	14.1436	13.6048	14.145	16.1807	14.3095	16.9717	14.0052	14.4706	14.1101	5	5	4	4	14.3822	14.0039	14.2837	14.4714	14.6073	14.1436	13.6048	14.145	16.5729	16.497	16.192	16.0491	15.5926	14.3095	17.7263	17.155	17.1844	15.8213	14.0052	14.6958	14.759	14.2039	14.2236	14.1101	6	6	6	4	6	6	5	5
Q9Y2Q0	AT8A1_HUMAN	ATP8A1	Phospholipid-transporting ATPase IA	15.2894	NaN	NaN	13.7678	14.3865	NaN	15.4685	NaN	16.2031	NaN	5	5	4	4	15.135	14.7552	15.2024	15.6874	15.6668	NaN	NaN	13.7678	14.1605	14.4857	14.3575	14.6227	14.3062	NaN	15.5838	15.6421	15.4271	15.2211	NaN	17.7487	16.9018	15.1225	15.0394	NaN	6	6	6	4	6	0	0	5
O43520	AT8B1_HUMAN	ATP8B1	Phospholipid-transporting ATPase IC	14.918	15.0504	16.3368	15.941	13.3591	16.2022	13.5324	15.4912	NaN	14.0256	5	5	3	0	14.9198	14.6542	14.9357	15.0313	15.0489	15.0504	16.3368	15.941	13.5276	13.9442	12.4251	13.2779	13.6207	16.2022	NaN	13.2074	13.0949	14.2949	15.4912	NaN	NaN	NaN	NaN	14.0256	6	6	6	4	6	6	5	5
P98198	AT8B2_HUMAN	ATP8B2	Phospholipid-transporting ATPase ID	13.2074	13.9374	13.3017	13.4037	13.9546	14.1822	13.8815	13.9508	NaN	13.1215	5	5	4	1	13.1505	12.9321	13.1387	13.4202	13.3956	13.9374	13.3017	13.4037	13.7096	13.8421	14.2407	14.1911	13.7896	14.1822	13.8546	13.9297	13.7585	13.9832	13.9508	NaN	NaN	13.043	NaN	13.1215	6	5	6	4	6	6	5	5
O75110	ATP9A_HUMAN	ATP9A	Probable phospholipid-transporting ATPase IIA	15.211	15.3784	13.6948	16.0341	15.9016	15.4099	15.9066	15.7237	15.7928	16.0174	5	5	4	4	15.1419	14.9994	15.2792	15.3486	15.2862	15.3784	13.6948	16.0341	15.7851	16.0409	15.7024	15.9642	16.0155	15.4099	15.7408	15.7604	15.8545	16.2707	15.7237	16.0026	15.6471	15.697	15.8243	16.0174	6	6	6	4	6	6	5	5
O43861	ATP9B_HUMAN	ATP9B	Probable phospholipid-transporting ATPase IIB	13.9246	14.7241	13.7598	13.9345	14.6808	14.3729	14.8983	14.6196	14.2716	14.5612	5	5	4	4	13.9888	14.0233	13.9361	13.7976	13.8774	14.7241	13.7598	13.9345	14.5996	14.6692	14.5881	14.7922	14.7548	14.3729	15.1195	14.7756	14.8789	14.8191	14.6196	14.4448	14.4048	14.0242	14.2125	14.5612	6	6	6	4	6	6	5	5
Q5TC12	ATPF1_HUMAN	ATPAF1	ATP synthase mitochondrial F1 complex assembly factor 1	16.603	16.596	17.545	16.4753	17.1859	17.0666	17.0593	16.773	17.1328	17.0331	5	5	4	4	16.7174	16.9012	16.289	16.6592	16.4483	16.596	17.545	16.4753	17.1305	17.25	17.2554	17.2275	17.0663	17.0666	16.9959	16.9914	17.0614	17.1884	16.773	17.2606	17.09	17.0917	17.089	17.0331	6	6	6	4	6	6	5	5
Q8N5M1	ATPF2_HUMAN	ATPAF2	ATP synthase mitochondrial F1 complex assembly factor 2	16.622	16.1223	16.8998	16.8519	16.9045	16.1093	16.9002	15.9598	16.6475	16.2468	5	5	4	4	16.5216	16.2799	16.5835	16.8279	16.8968	16.1223	16.8998	16.8519	16.7514	17.0641	16.7832	16.9573	16.9665	16.1093	16.6647	16.9419	17.0026	16.9914	15.9598	16.7327	16.6603	16.623	16.5741	16.2468	6	6	6	4	6	6	5	5
Q13535	ATR_HUMAN	ATR	Serine/threonine-protein kinase ATR	15.8039	15.1386	16.7378	15.7332	14.8969	15.4251	15.0483	15.4364	15.3004	15.2432	5	5	4	4	15.8564	16.0286	15.6208	15.718	15.7956	15.1386	16.7378	15.7332	14.9924	14.9639	14.9068	14.8545	14.767	15.4251	15.1387	14.9749	15.1527	14.9268	15.4364	15.3909	15.4288	15.0895	15.2926	15.2432	6	6	6	4	6	6	5	5
Q6UW56	ARAID_HUMAN	ATRAID	All-trans retinoic acid-induced differentiation factor	14.545	15.6513	15.2476	14.5987	15.8819	15.4454	16.4175	15.2379	14.7662	15.1369	5	5	4	4	14.422	14.3822	14.6347	14.709	14.5769	15.6513	15.2476	14.5987	15.9447	16.0093	15.9934	15.7957	15.6665	15.4454	16.1988	16.5393	16.3348	16.5972	15.2379	15.2324	14.7072	14.4877	14.6377	15.1369	6	6	6	4	6	6	5	5
Q8WXE1	ATRIP_HUMAN	ATRIP	ATR-interacting protein	13.9382	13.2475	14.9929	14.0701	13.1878	13.4368	13.3077	13.5614	13.5886	13.3965	5	5	4	4	13.9492	14.179	13.8101	13.8772	13.8756	13.2475	14.9929	14.0701	13.3456	13.3625	13.2509	12.9417	13.0382	13.4368	13.2195	13.4232	13.4358	13.1524	13.5614	13.7082	13.5579	13.5681	13.5203	13.3965	6	6	6	4	6	6	5	5
O75882	ATRN_HUMAN	ATRN	Attractin	15.4426	15.4083	15.1876	15.1651	16.487	15.8412	17.1941	16.3202	15.9157	15.7478	5	5	4	4	15.4528	15.3647	15.3776	15.5985	15.4194	15.4083	15.1876	15.1651	16.3819	16.6971	16.6177	16.465	16.2733	15.8412	16.9642	17.1422	17.015	17.6552	16.3202	16.0677	16.0201	15.8261	15.7489	15.7478	6	6	6	4	6	6	5	5
Q5VV63	ATRN1_HUMAN	ATRNL1	Attractin-like protein 1	NaN	NaN	NaN	NaN	13.3959	NaN	14.2259	NaN	12.9953	NaN	0	3	4	3	NaN	NaN	NaN	NaN	NaN	NaN	NaN	NaN	NaN	NaN	13.3633	13.3694	13.455	NaN	14.0285	13.9429	14.3035	14.6288	NaN	NaN	13.0362	12.9908	12.9588	NaN	0	0	0	0	0	1	0	0
P46100	ATRX_HUMAN	ATRX	Transcriptional regulator ATRX	16.2934	16.0902	16.1112	16.2855	16.0391	15.8665	15.9855	15.5889	15.7805	15.7355	5	5	4	4	16.1783	16.0892	16.218	16.426	16.5556	16.0902	16.1112	16.2855	15.9537	15.9297	16.0482	16.1365	16.1274	15.8665	15.7265	15.994	16.2641	15.9576	15.5889	16.0583	15.5374	15.8025	15.7238	15.7355	6	6	6	4	6	6	5	5
P54253	ATX1_HUMAN	ATXN1	Ataxin-1	14.3061	14.6355	14.5915	14.6446	15.639	15.7348	14.9606	14.9896	14.3279	15.5309	5	5	4	4	14.2826	14.1377	13.8774	14.6212	14.6115	14.6355	14.5915	14.6446	15.4946	15.4796	15.5179	15.9055	15.7972	15.7348	15.2023	14.947	14.8579	14.8352	14.9896	14.4839	14.3876	14.1408	14.2991	15.5309	6	6	6	4	6	6	5	5
Q9UBB4	ATX10_HUMAN	ATXN10	Ataxin-10	17.7747	17.8709	17.9653	17.4381	16.1299	17.7679	17.0927	18.349	18.8149	18.3945	5	5	4	4	18.0294	18.0172	17.8176	17.5807	17.4286	17.8709	17.9653	17.4381	16.5443	16.2075	16.0654	16.0432	15.789	17.7679	17.6466	16.9515	17.1777	16.5949	18.349	19.1352	18.9191	18.6041	18.6013	18.3945	6	6	6	4	6	6	5	5
P0C7T5	ATX1L_HUMAN	ATXN1L	Ataxin-1-like	14.1011	13.8116	14.3684	14.2238	14.216	14.3426	13.902	13.9284	14.0371	14.2205	5	5	4	4	13.8214	13.9567	13.93	14.4704	14.3269	13.8116	14.3684	14.2238	14.2461	14.2639	14.0743	14.1159	14.3796	14.3426	13.5001	13.9864	13.8836	14.2379	13.9284	14.1318	14.184	14.007	13.8255	14.2205	6	6	6	4	6	6	5	5
Q99700	ATX2_HUMAN	ATXN2	Ataxin-2	16.5186	17.0965	16.5124	16.3723	17.266	17.5196	17.1343	17.4553	17.0298	17.2015	5	5	4	4	16.549	16.4979	16.6358	16.4662	16.4439	17.0965	16.5124	16.3723	17.2955	17.4036	17.0861	17.2716	17.273	17.5196	17.1195	17.0625	17.1692	17.1859	17.4553	17.1985	17.1864	16.8703	16.8638	17.2015	6	6	6	4	6	6	5	5
Q8WWM7	ATX2L_HUMAN	ATXN2L	Ataxin-2-like protein	17.1855	17.4365	17.2015	16.9275	17.5031	17.6857	17.2493	17.813	17.7542	17.7264	5	5	4	4	17.2832	17.3341	17.2141	17.0248	17.0712	17.4365	17.2015	16.9275	17.6993	17.6127	17.2801	17.3967	17.5267	17.6857	17.1919	17.1439	17.2229	17.4385	17.813	17.5375	17.6976	17.9482	17.8333	17.7264	6	6	6	4	6	6	5	5
P54252	ATX3_HUMAN	ATXN3	Ataxin-3	15.9539	15.5239	15.7239	15.9838	14.4716	15.2507	14.9007	15.9301	15.9587	15.8644	5	5	4	4	16.0508	15.8673	16.0085	15.9404	15.9023	15.5239	15.7239	15.9838	14.78	14.4689	14.517	14.327	14.2653	15.2507	15.2404	14.697	14.9855	14.6801	15.9301	16.2144	16.2296	15.6647	15.7262	15.8644	6	6	6	4	6	6	5	5
O15265	ATX7_HUMAN	ATXN7	Ataxin-7	13.5149	12.8524	15.5722	12.9375	13.3961	13.7998	13.3314	13.1189	13.2979	12.8715	5	5	4	4	13.2342	13.745	13.6133	13.3828	13.599	12.8524	15.5722	12.9375	13.5323	13.799	13.4272	13.257	12.9653	13.7998	13.2874	13.4504	13.3799	13.2078	13.1189	13.7236	13.5727	13.2539	12.6413	12.8715	6	6	6	4	6	6	5	5
Q14CW9	AT7L3_HUMAN	ATXN7L3	Ataxin-7-like protein 3	13.7171	12.9117	13.7274	13.4611	13.3835	13.5015	13.6179	13.6295	13.0255	12.7672	5	5	4	4	13.8563	13.8424	13.3706	13.6376	13.8788	12.9117	13.7274	13.4611	13.4329	13.0101	13.6925	13.6779	13.1043	13.5015	13.9248	13.4717	13.6234	13.4516	13.6295	12.9934	13.5409	12.7886	12.7793	12.7672	6	6	6	4	6	6	5	5
Q96GX2	A7L3B_HUMAN	ATXN7L3B	Ataxin-7-like protein 3B	15.1571	14.8615	14.5569	14.7676	14.2639	14.8098	14.5057	15.3916	16.566	14.9855	5	5	4	4	15.366	15.0972	15.1069	15.0526	15.163	14.8615	14.5569	14.7676	14.5693	14.4143	13.9163	14.1804	14.239	14.8098	15.1261	14.6171	14.1373	14.1424	15.3916	16.6767	16.6587	16.6128	16.3157	14.9855	6	6	6	4	6	6	5	5
Q13825	AUHM_HUMAN	AUH	Methylglutaconyl-CoA hydratase, mitochondrial	14.5275	13.9816	15.0561	14.2324	14.841	13.8944	15.4776	14.108	14.8162	13.9773	5	5	4	4	14.3741	14.1435	14.3895	14.9091	14.8214	13.9816	15.0561	14.2324	14.5745	14.9795	14.8468	14.9268	14.8773	13.8944	15.4483	15.5678	15.4043	15.4898	14.108	15.4712	14.9878	14.4619	14.3438	13.9773	6	6	6	4	6	6	5	5
Q9Y679	AUP1_HUMAN	AUP1	Lipid droplet-regulating VLDL assembly factor AUP1	16.0312	16.0537	16.2803	15.9387	16.4399	16.0968	15.8698	15.5531	16.2515	16.0748	5	5	4	4	16.1094	15.8993	15.8592	16.1788	16.1091	16.0537	16.2803	15.9387	16.4768	16.5641	16.2172	16.3682	16.5733	16.0968	15.5562	15.7058	15.9669	16.2504	15.5531	16.2108	15.9449	16.4433	16.407	16.0748	6	6	6	4	6	6	5	5
O14965	AURKA_HUMAN	AURKA	Aurora kinase A	13.1844	NaN	15.54	NaN	NaN	13.2003	12.6802	13.2751	13.8476	NaN	4	1	4	4	13.5149	14.4633	12.2003	NaN	12.5591	NaN	15.54	NaN	NaN	11.7299	NaN	NaN	NaN	13.2003	13.7285	12.2548	12.9759	11.7617	13.2751	12.5965	13.8908	14.4086	14.4945	NaN	6	6	3	2	4	2	5	1
Q9NWT8	AKIP_HUMAN	AURKAIP1	Small ribosomal subunit protein mS38	NaN	NaN	NaN	NaN	NaN	NaN	NaN	NaN	NaN	NaN	0	1	1	0	NaN	NaN	NaN	NaN	NaN	NaN	NaN	NaN	NaN	NaN	NaN	NaN	14.8498	NaN	NaN	NaN	NaN	15.1011	NaN	NaN	NaN	NaN	NaN	NaN	1	0	1	0	0	0	2	0
Q96GD4	AURKB_HUMAN	AURKB	Aurora kinase B	14.3018	NaN	17.2714	13.258	NaN	14.2764	13.6796	13.7666	14.7645	13.3727	5	1	3	4	14.5982	15.8845	13.7741	13.5949	13.6573	NaN	17.2714	13.258	NaN	12.8732	NaN	NaN	NaN	14.2764	14.5915	13.4315	13.0159	NaN	13.7666	13.8936	14.6266	15.2817	15.2559	13.3727	6	6	6	4	6	1	5	4
Q8WXX7	AUTS2_HUMAN	AUTS2	Autism susceptibility gene 2 protein	NaN	NaN	NaN	NaN	11.8449	NaN	12.1203	NaN	12.9213	12.2889	0	5	4	4	NaN	NaN	NaN	NaN	NaN	NaN	NaN	NaN	11.8988	11.4964	12.1842	11.4675	12.1776	NaN	12.3498	11.4666	12.5287	12.1362	NaN	12.9768	12.6943	13.1347	12.8795	12.2889	0	1	0	0	2	1	0	0
Q9NQS1	AVEN_HUMAN	AVEN	Cell death regulator Aven	15.3418	15.1463	14.2649	15.5615	15.2078	15.3606	15.1728	15.6831	15.2584	15.5885	5	5	4	4	15.6252	15.3257	15.3277	15.1321	15.2982	15.1463	14.2649	15.5615	15.498	15.3806	14.9955	15.1091	15.0557	15.3606	15.3612	14.9583	15.2537	15.118	15.6831	15.3045	15.215	15.2339	15.2801	15.5885	6	6	6	4	6	6	5	5
Q8NBF6	AVL9_HUMAN	AVL9	Late secretory pathway protein AVL9 homolog	15.3892	15.4081	14.3142	15.286	14.7636	15.1466	15.3043	15.9425	15.525	15.0694	5	5	4	4	15.4628	15.4272	15.5893	15.2802	15.1863	15.4081	14.3142	15.286	15.066	15.0579	14.5308	14.5838	14.5795	15.1466	15.2937	15.1072	15.4685	15.3478	15.9425	15.3251	15.6202	15.5598	15.5949	15.0694	6	6	6	4	6	6	5	5
O15169	AXIN1_HUMAN	AXIN1	Axin-1	12.3332	12.7757	13.2104	12.4679	12.5364	13.1747	12.2598	13.2865	12.3768	12.5226	5	5	3	3	12.1992	12.4885	12.3293	12.3335	12.3155	12.7757	13.2104	12.4679	12.8446	12.556	12.37	12.6769	12.2345	13.1747	12.5787	NaN	12.1462	12.0547	13.2865	NaN	12.3421	12.3924	12.3959	12.5226	6	6	6	3	6	6	5	5
P30530	UFO_HUMAN	AXL	Tyrosine-protein kinase receptor UFO	14.5307	15.248	17.5845	15.6826	15.6719	17.4609	16.8351	16.9982	16.0392	16.101	5	5	4	4	14.7987	15.7096	14.3891	13.8549	13.9012	15.248	17.5845	15.6826	15.5657	15.8776	15.8325	15.6536	15.4302	17.4609	16.672	16.6071	16.8538	17.2076	16.9982	15.421	16.3187	16.0216	16.3954	16.101	6	6	6	4	6	6	5	5
P25311	ZA2G_HUMAN	AZGP1	Zinc-alpha-2-glycoprotein	NaN	NaN	NaN	NaN	NaN	NaN	NaN	NaN	NaN	NaN	0	0	0	0	NaN	NaN	NaN	NaN	NaN	NaN	NaN	NaN	NaN	NaN	NaN	NaN	NaN	NaN	NaN	NaN	NaN	NaN	NaN	NaN	NaN	NaN	NaN	NaN	0	1	0	0	0	1	0	0
Q9H6S1	AZI2_HUMAN	AZI2	5-azacytidine-induced protein 2	13.3642	14.5584	14.3169	13.2841	13.5857	14.2089	13.4219	14.6316	14.186	13.8107	5	5	4	4	13.4008	13.5606	13.3769	13.2585	13.2243	14.5584	14.3169	13.2841	13.6181	13.6754	13.5484	13.5374	13.5493	14.2089	13.6806	13.4163	13.5834	13.0073	14.6316	14.5241	14.2291	14.0712	13.9196	13.8107	6	6	6	4	6	6	5	5
P61769	B2MG_HUMAN	B2M	Beta-2-microglobulin	18.1276	19.5893	20.9689	19.9967	18.432	19.2191	18.5882	18.7678	17.122	19.0539	5	5	4	4	17.8965	17.5827	18.3833	18.3989	18.3766	19.5893	20.9689	19.9967	18.35	18.5358	18.8058	18.4325	18.036	19.2191	18.5104	18.5184	18.5498	18.7744	18.7678	16.7368	16.4843	17.5513	17.7157	19.0539	6	6	6	4	6	6	5	5
O75752	B3GL1_HUMAN	B3GALNT1	UDP-GalNAc:beta-1,3-N-acetylgalactosaminyltransferase 1	15.8774	15.4461	15.7234	15.6464	15.6722	15.6226	15.8679	15.7162	NaN	14.8934	5	5	4	0	15.9241	15.9865	15.8071	15.9187	15.7505	15.4461	15.7234	15.6464	15.9907	16.1524	15.7939	15.2969	15.127	15.6226	15.9338	15.7093	15.8594	15.9691	15.7162	NaN	NaN	NaN	NaN	14.8934	6	6	6	4	6	6	5	5
Q8NCR0	B3GL2_HUMAN	B3GALNT2	UDP-GalNAc:beta-1,3-N-acetylgalactosaminyltransferase 2	13.4396	13.7313	13.734	13.8339	13.6663	13.7423	13.942	NaN	13.9067	14.0723	5	5	4	4	13.2916	13.4164	13.1671	13.6951	13.628	13.7313	13.734	13.8339	13.6171	13.3511	13.6627	14.0633	13.6373	13.7423	14.1591	13.8408	13.8396	13.9285	NaN	13.9771	13.8697	14.114	13.6659	14.0723	6	6	6	4	5	6	5	5
O43825	B3GT2_HUMAN	B3GALT2	Beta-1,3-galactosyltransferase 2	NaN	14.8034	NaN	14.4183	14.9093	14.7595	14.7767	NaN	NaN	15.2369	1	4	4	2	NaN	14.2321	NaN	NaN	NaN	14.8034	NaN	14.4183	15.0594	14.6429	15.0114	NaN	14.9236	14.7595	14.9713	14.5451	15.0268	14.5637	NaN	NaN	NaN	14.0579	14.6252	15.2369	1	3	1	0	1	6	0	3
Q96L58	B3GT6_HUMAN	B3GALT6	Beta-1,3-galactosyltransferase 6	15.7448	15.7024	14.8003	15.2756	15.4539	15.5585	15.5938	15.5719	15.6127	15.2149	5	5	4	4	15.8135	15.6307	15.6344	15.8465	15.7989	15.7024	14.8003	15.2756	15.3787	15.5756	15.2432	15.4177	15.6545	15.5585	15.5475	15.4854	15.5429	15.7993	15.5719	15.6824	15.5536	15.7038	15.5111	15.2149	6	6	6	4	6	6	5	5
O94766	B3GA3_HUMAN	B3GAT3	Galactosylgalactosylxylosylprotein 3-beta-glucuronosyltransferase 3	15.9061	16.8662	16.4809	15.8098	16.852	16.1507	17.0164	16.9418	16.8176	16.275	5	5	4	4	15.7932	15.6663	15.885	16.0811	16.105	16.8662	16.4809	15.8098	16.6552	16.9937	16.8612	16.9686	16.7811	16.1507	16.8927	16.9685	16.8272	17.3771	16.9418	16.9586	16.6559	16.8706	16.7853	16.275	6	6	6	4	6	6	5	5
Q6Y288	B3GLT_HUMAN	B3GLCT	Beta-1,3-glucosyltransferase	16.8159	16.8704	17.3781	16.6635	17.7375	16.636	17.3322	16.4236	17.6799	16.4562	5	5	4	4	16.8352	16.7904	16.6077	16.9589	16.8874	16.8704	17.3781	16.6635	17.785	17.6052	17.5422	17.7857	17.9693	16.636	17.2396	17.2935	17.3838	17.4118	16.4236	17.5678	17.4122	17.9013	17.8382	16.4562	6	6	6	4	6	6	5	5
Q9NY97	B3GN2_HUMAN	B3GNT2	N-acetyllactosaminide beta-1,3-N-acetylglucosaminyltransferase 2	15.9777	14.8155	14.973	14.9016	16.0967	15.5914	16.058	14.7314	13.5388	14.2771	5	5	4	4	16.0331	15.9955	15.9644	15.9788	15.9167	14.8155	14.973	14.9016	16.2438	16.3604	15.8492	16.0552	15.9746	15.5914	16.3812	16.0523	16.123	15.6754	14.7314	12.9355	13.1318	14.0247	14.0633	14.2771	6	6	6	4	6	6	5	5
Q6UX72	B3GN9_HUMAN	B3GNT9	UDP-GlcNAc:betaGal beta-1,3-N-acetylglucosaminyltransferase 9	NaN	15.2293	12.8082	NaN	13.3309	13.4434	13.3209	13.9738	NaN	12.7367	0	5	4	0	NaN	NaN	NaN	NaN	NaN	15.2293	12.8082	NaN	13.0847	13.016	13.7452	13.5789	13.2297	13.4434	13.7557	13.2646	13.2793	12.9841	13.9738	NaN	NaN	NaN	NaN	12.7367	0	0	0	0	0	6	5	1
Q67FW5	QTGAL_HUMAN	B3GNTL1	Queuosine-tRNA galactosyltransferase	12.7309	13.1036	11.8315	11.8478	NaN	12.111	NaN	13.0986	13.7249	12.7011	5	1	1	4	12.8871	12.6415	12.7402	12.7951	12.5906	13.1036	11.8315	11.8478	NaN	NaN	11.5683	NaN	NaN	12.111	12.4467	NaN	NaN	NaN	13.0986	14.3092	13.9064	13.3891	13.2949	12.7011	6	6	6	3	6	6	4	3
Q76KP1	B4GN4_HUMAN	B4GALNT4	N-acetyl-beta-glucosaminyl-glycoprotein 4-beta-N-acetylgalactosaminyltransferase 1	NaN	NaN	NaN	NaN	NaN	NaN	NaN	NaN	12.6889	NaN	0	0	0	4	NaN	NaN	NaN	NaN	NaN	NaN	NaN	NaN	NaN	NaN	NaN	NaN	NaN	NaN	NaN	NaN	NaN	NaN	NaN	12.5782	12.6566	13.0239	12.4968	NaN	0	0	0	0	0	0	0	0
P15291	B4GT1_HUMAN	B4GALT1	Beta-1,4-galactosyltransferase 1	16.2453	17.249	16.0584	16.0997	16.4559	16.3608	16.7406	16.916	14.6519	16.734	5	5	4	4	16.1433	16.009	16.083	16.5365	16.4548	17.249	16.0584	16.0997	16.613	16.5715	16.4278	16.3364	16.3305	16.3608	16.9292	16.7672	16.5465	16.7196	16.916	14.3395	14.6107	14.741	14.9163	16.734	6	6	6	4	6	6	5	5
O60909	B4GT2_HUMAN	B4GALT2	Beta-1,4-galactosyltransferase 2	NaN	12.5205	NaN	NaN	12.0289	12.5343	NaN	NaN	NaN	12.4164	2	4	2	2	11.8236	11.544	NaN	NaN	NaN	12.5205	NaN	NaN	NaN	11.712	12.5618	12.2624	11.5793	12.5343	12.4805	12.3649	NaN	NaN	NaN	11.8565	11.8978	NaN	NaN	12.4164	4	4	0	0	2	6	2	2
O60512	B4GT3_HUMAN	B4GALT3	Beta-1,4-galactosyltransferase 3	13.8788	12.9082	13.4621	13.4289	13.5235	13.4731	13.7442	13.5377	13.3446	12.6303	5	5	4	4	13.794	13.7605	13.8511	14.0201	13.9686	12.9082	13.4621	13.4289	13.4557	13.6842	13.3725	13.6157	13.4894	13.4731	13.5302	13.8617	13.7198	13.8651	13.5377	13.1044	13.3334	13.5047	13.4361	12.6303	6	6	6	4	6	6	5	5
O60513	B4GT4_HUMAN	B4GALT4	Beta-1,4-galactosyltransferase 4	NaN	15.034	14.2376	NaN	15.3088	15.1397	15.7688	15.3431	14.5496	14.7456	1	5	4	4	NaN	12.4497	NaN	NaN	NaN	15.034	14.2376	NaN	15.6161	15.3092	15.1296	15.3447	15.1443	15.1397	15.7541	15.6669	15.7131	15.9412	15.3431	14.6599	14.3093	14.5513	14.678	14.7456	2	3	0	0	2	6	5	0
O43286	B4GT5_HUMAN	B4GALT5	Beta-1,4-galactosyltransferase 5	16.8029	16.2801	16.7144	16.9298	16.5029	15.0139	16.6792	16.7394	15.0175	16.0887	5	5	4	4	16.591	16.7276	16.4033	17.12	17.1726	16.2801	16.7144	16.9298	16.4005	16.578	16.7981	16.3656	16.3724	15.0139	16.8466	16.4414	16.8505	16.5781	16.7394	13.8727	16.2257	14.8981	15.0734	16.0887	6	6	6	4	6	6	5	5
Q9UBX8	B4GT6_HUMAN	B4GALT6	Beta-1,4-galactosyltransferase 6	NaN	12.9485	NaN	12.3421	14.5958	NaN	13.5754	NaN	NaN	12.9151	2	5	4	1	13.021	13.1081	NaN	NaN	NaN	12.9485	NaN	12.3421	14.8775	14.8912	14.1663	14.3471	14.6971	NaN	13.1039	13.3855	13.5933	14.2191	NaN	NaN	NaN	12.8297	NaN	12.9151	3	5	1	2	1	3	1	4
Q9UBV7	B4GT7_HUMAN	B4GALT7	Beta-1,4-galactosyltransferase 7	15.0622	16.0895	14.3526	15.2498	15.2007	15.158	15.6467	15.6272	14.8102	15.7794	5	5	4	4	15.2652	15.0126	14.984	15.075	14.974	16.0895	14.3526	15.2498	15.0869	15.2646	15.2237	15.146	15.2821	15.158	15.3237	15.6177	15.5968	16.0487	15.6272	14.9184	14.7471	14.7232	14.8522	15.7794	6	6	6	4	6	6	5	5
O43505	B4GA1_HUMAN	B4GAT1	Beta-1,4-glucuronyltransferase 1	16.1463	15.5703	16.1096	15.896	15.9863	15.5405	16.0857	16.144	16.8445	15.9964	5	5	4	4	16.1277	16.2034	16.0613	16.1447	16.1945	15.5703	16.1096	15.896	16.0647	15.9993	15.798	16.0824	15.9872	15.5405	16.18	15.94	16.1425	16.0804	16.144	17.4417	16.7324	16.6134	16.5904	15.9964	6	6	6	4	6	6	5	5
Q9UPM9	B9D1_HUMAN	B9D1	B9 domain-containing protein 1	14.1642	14.4566	14.2692	14.3395	14.0505	NaN	14.5402	14.3905	14.8959	14.3587	5	5	4	4	14.2001	13.8443	14.2901	14.2474	14.2393	14.4566	14.2692	14.3395	13.8199	14.2732	13.9916	14.1641	14.0038	NaN	14.4212	14.5286	14.6083	14.6026	14.3905	15.1897	14.5833	15.0005	14.8102	14.3587	6	5	6	4	6	6	4	5
Q9BPU9	B9D2_HUMAN	B9D2	B9 domain-containing protein 2	13.457	13.6769	13.4902	13.5783	13.369	12.6774	14.0049	13.2013	14.3082	13.8729	5	5	4	4	13.5131	13.3655	13.5153	13.3466	13.5444	13.6769	13.4902	13.5783	12.9049	13.579	13.5497	13.509	13.3023	12.6774	14.1758	14.0878	13.837	13.9189	13.2013	14.57	14.1701	14.3864	14.1064	13.8729	6	6	6	4	6	6	5	5
Q8WXS3	BAALC_HUMAN	BAALC	Brain and acute leukemia cytoplasmic protein	13.6221	NaN	NaN	NaN	NaN	NaN	NaN	NaN	14.8366	NaN	5	0	0	4	13.5952	13.462	13.5865	13.7377	13.7292	NaN	NaN	NaN	NaN	NaN	NaN	NaN	NaN	NaN	NaN	NaN	NaN	NaN	NaN	15.6711	15.4255	14.1406	14.1091	NaN	3	3	4	4	5	0	0	0
Q9NWV8	BABA1_HUMAN	BABAM1	BRISC and BRCA1-A complex member 1	15.4937	15.53	14.9697	15.5035	14.7856	15.1721	14.9892	15.5283	15.8243	15.8528	5	5	4	4	15.5475	15.3418	15.5342	15.5172	15.5276	15.53	14.9697	15.5035	15.007	15.1089	14.5536	14.4013	14.8572	15.1721	15.0921	14.8781	15.0317	14.9548	15.5283	15.9505	15.5773	15.9711	15.7983	15.8528	6	6	6	4	6	6	5	5
Q9NXR7	BABA2_HUMAN	BABAM2	BRISC and BRCA1-A complex member 2	16.5833	16.6481	16.6693	16.6437	15.6221	16.4139	16.1118	16.9847	16.7432	16.9917	5	5	4	4	16.6694	16.4323	16.5118	16.6532	16.6498	16.6481	16.6693	16.6437	15.7387	15.5395	15.6761	15.6544	15.5019	16.4139	16.4508	16.1119	16.2222	15.6624	16.9847	17.0344	16.7823	16.5597	16.5964	16.9917	6	6	6	4	6	6	5	5
P56817	BACE1_HUMAN	BACE1	Beta-secretase 1	NaN	13.313	12.246	NaN	14.5342	13.7109	15.5091	14.2906	NaN	13.0567	0	5	4	2	NaN	NaN	NaN	NaN	NaN	13.313	12.246	NaN	14.3291	14.9062	14.9221	14.6584	13.8551	13.7109	15.4502	15.5137	15.3992	15.6735	14.2906	13.1681	NaN	13.1816	NaN	13.0567	1	1	0	2	1	6	3	0
Q9Y5Z0	BACE2_HUMAN	BACE2	Beta-secretase 2	15.6141	12.5963	NaN	15.964	13.2618	13.6838	14.4985	NaN	12.3945	15.8965	5	5	4	3	15.3404	15.3529	15.8693	15.8987	15.6091	12.5963	NaN	15.964	13.0988	13.3259	13.6726	13.1817	13.0298	13.6838	14.7006	14.4458	13.972	14.8756	NaN	NaN	12.6389	12.0894	12.4551	15.8965	6	6	6	4	6	6	0	5
O14867	BACH1_HUMAN	BACH1	Transcription regulator protein BACH1	13.9318	14.9164	14.4379	14.0113	14.79	15.9688	14.8705	15.5091	14.2511	14.5369	5	5	4	4	14.0194	14.1173	13.7714	13.9757	13.7752	14.9164	14.4379	14.0113	15.0963	14.7506	14.4701	14.8459	14.787	15.9688	15.2489	14.8539	15.0604	14.3187	15.5091	13.7924	14.2893	14.4838	14.4389	14.5369	6	6	6	4	6	6	5	5
Q92934	BAD_HUMAN	BAD	Bcl2-associated agonist of cell death	16.2798	16.4111	16.3562	16.7499	16.99	16.3636	16.4604	16.03	16.9765	16.6901	5	5	4	4	16.1649	16.2049	16.4072	16.2331	16.389	16.4111	16.3562	16.7499	17.2525	17.1776	16.6651	16.898	16.9566	16.3636	16.361	16.3021	16.5442	16.6344	16.03	16.972	16.9455	17.0004	16.9879	16.6901	6	6	6	4	6	6	5	5
Q99933	BAG1_HUMAN	BAG1	BAG family molecular chaperone regulator 1	18.1548	17.3067	17.6572	18.1352	16.895	17.2888	17.5121	17.7202	17.896	17.6922	5	5	4	4	18.2041	18.136	17.9047	18.2238	18.3055	17.3067	17.6572	18.1352	17.1121	16.7081	17.114	16.6804	16.8602	17.2888	17.9772	17.5157	17.5262	17.0293	17.7202	18.196	17.812	17.8947	17.6814	17.6922	6	6	6	4	6	6	5	5
O95816	BAG2_HUMAN	BAG2	BAG family molecular chaperone regulator 2	15.5861	17.7182	17.9236	16.1109	17.5107	17.7442	17.7313	17.0114	15.6638	16.8135	5	5	4	4	15.4757	15.7162	15.7554	15.4988	15.4844	17.7182	17.9236	16.1109	17.4746	17.6779	17.5561	17.4989	17.346	17.7442	18.0561	17.6312	17.6943	17.5436	17.0114	15.7239	15.4081	15.8817	15.6416	16.8135	6	6	6	4	6	6	5	5
O95817	BAG3_HUMAN	BAG3	BAG family molecular chaperone regulator 3	16.9533	17.5202	16.3513	16.5811	18.1188	18.3164	17.1358	18.0963	16.7168	17.758	5	5	4	4	17.1149	16.9836	17.112	16.739	16.8172	17.5202	16.3513	16.5811	18.6351	18.3266	17.775	17.9643	17.8928	18.3164	17.0161	16.9441	17.2956	17.2874	18.0963	16.4664	16.818	16.773	16.8098	17.758	6	6	6	4	6	6	5	5
O95429	BAG4_HUMAN	BAG4	BAG family molecular chaperone regulator 4	15.3492	15.1721	16.1839	15.0208	15.2579	15.841	15.0971	15.8671	15.3503	15.3358	5	5	4	4	15.3196	15.2969	15.3785	15.2843	15.4669	15.1721	16.1839	15.0208	15.4055	15.2374	15.0059	15.3426	15.298	15.841	15.0376	15.1294	15.2423	14.9789	15.8671	15.3395	15.5384	15.2869	15.2363	15.3358	6	6	6	4	6	6	5	5
Q9UL15	BAG5_HUMAN	BAG5	BAG family molecular chaperone regulator 5	17.4602	17.0762	16.6331	17.3872	16.7644	17.0902	16.6599	17.5378	17.746	17.6155	5	5	4	4	17.5127	17.4697	17.5408	17.3788	17.399	17.0762	16.6331	17.3872	16.9738	16.8985	16.6524	16.7443	16.5531	17.0902	16.8594	16.5085	16.711	16.5607	17.5378	17.8558	17.9185	17.5899	17.6198	17.6155	6	6	6	4	6	6	5	5
P46379	BAG6_HUMAN	BAG6	Large proline-rich protein BAG6	17.2717	16.8779	16.9829	17.0997	16.7254	17.2727	16.9926	17.5444	17.8354	17.3273	5	5	4	4	17.3587	17.3896	17.33	17.0854	17.1948	16.8779	16.9829	17.0997	17.0762	16.8571	16.6742	16.6186	16.401	17.2727	17.2038	16.8192	17.2805	16.667	17.5444	17.8473	17.8347	17.8014	17.8582	17.3273	6	6	6	4	6	6	5	5
Q8TBE0	BAHD1_HUMAN	BAHD1	Bromo adjacent homology domain-containing 1 protein	NaN	NaN	NaN	NaN	NaN	NaN	NaN	NaN	NaN	NaN	0	2	0	0	NaN	NaN	NaN	NaN	NaN	NaN	NaN	NaN	12.8553	NaN	NaN	NaN	13.1484	NaN	NaN	NaN	NaN	NaN	NaN	NaN	NaN	NaN	NaN	NaN	0	1	0	0	0	0	1	1
Q9UQB8	BAIP2_HUMAN	BAIAP2	BAR/IMD domain-containing adapter protein 2	14.6807	15.1728	16.6877	14.3702	15.4069	16.5397	15.6261	15.9415	17.4827	17.1052	5	5	4	4	14.6045	14.7586	14.8384	14.483	14.7192	15.1728	16.6877	14.3702	15.7407	15.7356	15.2563	15.4183	14.8836	16.5397	15.6322	15.6264	15.6891	15.5565	15.9415	17.6451	17.3186	17.58	17.3873	17.1052	6	6	6	4	6	6	5	5
Q9UHR4	BI2L1_HUMAN	BAIAP2L1	BAR/IMD domain-containing adapter protein 2-like 1	NaN	14.1263	14.5344	11.8691	15.8304	16.1675	15.7225	16.1925	12.9548	15.2644	0	5	4	4	NaN	NaN	NaN	NaN	NaN	14.1263	14.5344	11.8691	16.235	16.0273	15.8636	15.6954	15.3305	16.1675	16.0098	15.7822	15.8923	15.2057	16.1925	12.413	13.3914	12.8836	13.1313	15.2644	0	0	0	0	1	6	5	3
O94812	BAIP3_HUMAN	BAIAP3	BAI1-associated protein 3	NaN	NaN	NaN	NaN	NaN	NaN	NaN	NaN	NaN	10.8214	0	0	0	2	NaN	NaN	NaN	NaN	NaN	NaN	NaN	NaN	NaN	NaN	NaN	NaN	NaN	NaN	NaN	NaN	NaN	NaN	NaN	13.7995	11.9239	NaN	NaN	10.8214	0	0	0	0	0	0	0	0
Q16611	BAK_HUMAN	BAK1	Bcl-2 homologous antagonist/killer	15.6244	15.5578	15.6651	15.5944	16.8595	16.0638	16.4268	15.2662	15.5861	15.7405	5	5	4	4	15.4622	15.3147	15.569	15.8382	15.9378	15.5578	15.6651	15.5944	16.7586	16.9654	16.7858	16.9582	16.8297	16.0638	16.1082	16.4871	16.3624	16.7494	15.2662	15.5732	15.4566	15.7318	15.5827	15.7405	6	6	6	4	6	6	5	5
Q13145	BAMBI_HUMAN	BAMBI	BMP and activin membrane-bound inhibitor homolog	NaN	NaN	NaN	NaN	14.3176	12.2758	15.2545	NaN	NaN	NaN	0	5	4	0	NaN	NaN	NaN	NaN	NaN	NaN	NaN	NaN	14.0496	14.2092	15.1286	14.1387	14.062	12.2758	15.3225	15.3062	15.4754	14.9141	NaN	NaN	NaN	NaN	NaN	NaN	0	0	0	0	0	0	0	0
O75531	BAF_HUMAN	BANF1	Barrier-to-autointegration factor	17.5706	17.1478	16.8185	17.8831	16.0467	16.6608	16.8855	17.1387	17.8334	17.42	5	5	4	4	16.93	17.4839	17.9718	17.5063	17.9609	17.1478	16.8185	17.8831	16.2967	15.8954	15.6748	16.0075	16.3591	16.6608	16.303	17.0015	16.4815	17.7559	17.1387	17.9294	17.947	17.7203	17.7371	17.42	6	6	6	4	6	6	5	5
Q8N9N5	BANP_HUMAN	BANP	Protein BANP	15.7747	15.2722	16.5261	15.9001	15.5133	15.5767	15.6293	15.3435	15.491	15.1575	5	5	4	4	15.6385	15.8907	15.6825	15.7784	15.8833	15.2722	16.5261	15.9001	15.5576	15.3954	15.5665	15.5449	15.5024	15.5767	15.6786	15.6057	15.6534	15.5796	15.3435	15.4093	15.3612	15.7463	15.447	15.1575	6	6	6	4	6	6	5	5
Q92560	BAP1_HUMAN	BAP1	Ubiquitin carboxyl-terminal hydrolase BAP1	14.2193	13.2213	14.7349	13.8958	13.5802	14.0323	13.9799	14.2256	13.9714	13.6827	5	5	4	4	14.0714	14.1703	14.1263	14.3674	14.3612	13.2213	14.7349	13.8958	13.5062	13.3638	13.6979	13.7957	13.5377	14.0323	14.2467	13.7914	14.0885	13.7929	14.2256	13.8992	14.0468	13.8694	14.07	13.6827	6	6	6	4	6	6	5	5
Q8IXM2	BAP18_HUMAN	BAP18	Chromatin complexes subunit BAP18	17.8274	16.7804	17.9684	17.7877	16.7253	16.5749	17.3232	17.498	17.88	16.9971	5	5	4	4	17.5331	17.547	17.6878	18.1641	18.2051	16.7804	17.9684	17.7877	16.559	16.3051	16.7927	16.9314	17.0385	16.5749	17.3513	17.1969	17.2779	17.4667	17.498	18.535	18.0565	17.4196	17.509	16.9971	6	6	6	4	6	6	5	5
Q99728	BARD1_HUMAN	BARD1	BRCA1-associated RING domain protein 1	NaN	NaN	15.1086	NaN	NaN	11.3718	NaN	NaN	12.8615	NaN	2	0	1	4	12.5941	12.7737	NaN	NaN	NaN	NaN	15.1086	NaN	NaN	NaN	NaN	NaN	NaN	11.3718	12.3476	NaN	NaN	NaN	NaN	12.9006	12.974	12.6617	12.9098	NaN	5	6	1	2	1	0	5	1
P80723	BASP1_HUMAN	BASP1	Brain acid soluble protein 1	19.8495	20.9785	20.9605	21.0433	21.8994	21.4936	22.0391	21.8333	21.0458	21.7059	5	5	4	4	20.0719	19.6125	20.0635	19.7661	19.7335	20.9785	20.9605	21.0433	22.048	22.1146	21.844	21.711	21.7795	21.4936	21.808	21.8906	22.1069	22.351	21.8333	20.794	20.9283	21.2928	21.168	21.7059	6	6	6	4	6	6	5	5
Q07812	BAX_HUMAN	BAX	Apoptosis regulator BAX	18.8962	18.7412	18.3766	19.4466	18.821	18.4091	19.2107	18.7545	19.6981	19.1005	5	5	4	4	18.9738	18.5094	19.2112	18.8393	18.9475	18.7412	18.3766	19.4466	18.6779	18.7949	18.7256	18.9371	18.9696	18.4091	19.2162	19.1382	19.0234	19.465	18.7545	19.8662	19.6566	19.692	19.5775	19.1005	6	6	6	4	6	6	5	5
Q9NRL2	BAZ1A_HUMAN	BAZ1A	Bromodomain adjacent to zinc finger domain protein 1A	15.6069	14.8633	16.8337	15.3967	14.9364	15.4009	14.9889	14.9719	14.6096	14.5161	5	5	4	4	15.5983	16.0664	15.5462	15.4387	15.3852	14.8633	16.8337	15.3967	15.1498	14.9957	14.7021	14.8631	14.9715	15.4009	14.8067	14.908	15.0295	15.2115	14.9719	13.88	14.3528	15.2088	14.9968	14.5161	6	6	6	4	6	6	5	5
Q9UIG0	BAZ1B_HUMAN	BAZ1B	Tyrosine-protein kinase BAZ1B	17.2867	16.5963	18.2351	17.0326	16.5035	16.5656	16.911	16.1617	16.4063	16.214	5	5	4	4	17.2107	17.5017	17.0169	17.4118	17.2927	16.5963	18.2351	17.0326	16.2801	16.4212	16.72	16.6894	16.4066	16.5656	16.7115	16.9607	17.0732	16.8986	16.1617	16.4376	16.1192	16.7068	16.3615	16.214	6	6	6	4	6	6	5	5
Q9UIF9	BAZ2A_HUMAN	BAZ2A	Bromodomain adjacent to zinc finger domain protein 2A	14.9998	14.2282	14.8695	14.1533	15.0498	14.7223	15.0047	14.3714	14.0538	14.1396	5	5	4	4	14.8641	15.0428	15.0004	15.0954	14.9962	14.2282	14.8695	14.1533	15.182	15.0944	15.1768	14.9483	14.8474	14.7223	14.4858	14.9338	15.2387	15.3607	14.3714	13.8433	13.6628	14.4618	14.2474	14.1396	6	6	6	4	6	6	5	5
Q9UIF8	BAZ2B_HUMAN	BAZ2B	Bromodomain adjacent to zinc finger domain protein 2B	13.1345	NaN	NaN	13.4234	13.7092	12.8924	13.7583	NaN	13.0372	13.6031	5	5	4	4	12.7956	13.1229	13.0887	13.3361	13.3292	NaN	NaN	13.4234	13.7858	13.4829	13.7418	13.5077	14.0278	12.8924	13.4633	13.268	13.7823	14.5196	NaN	13.0066	12.5099	13.041	13.5911	13.6031	6	6	6	4	6	2	1	5
A8MTZ0	BBIP1_HUMAN	BBIP1	BBSome-interacting protein 1	NaN	NaN	NaN	NaN	NaN	NaN	NaN	NaN	NaN	NaN	0	0	0	0	NaN	NaN	NaN	NaN	NaN	NaN	NaN	NaN	NaN	NaN	NaN	NaN	NaN	NaN	NaN	NaN	NaN	NaN	NaN	NaN	NaN	NaN	NaN	NaN	0	0	0	0	0	0	0	0
Q9BUW7	BBLN_HUMAN	BBLN	Bublin coiled-coil protein	NaN	NaN	NaN	NaN	NaN	NaN	NaN	NaN	16.5108	16.5135	1	0	0	4	NaN	14.9982	NaN	NaN	NaN	NaN	NaN	NaN	NaN	NaN	NaN	NaN	NaN	NaN	NaN	NaN	NaN	NaN	NaN	16.5372	16.3254	16.6828	16.498	16.5135	1	3	1	0	2	0	0	0
O75936	BODG_HUMAN	BBOX1	Gamma-butyrobetaine dioxygenase	NaN	NaN	NaN	NaN	NaN	NaN	NaN	NaN	16.9673	17.2921	0	0	0	4	NaN	NaN	NaN	NaN	NaN	NaN	NaN	NaN	NaN	NaN	NaN	NaN	NaN	NaN	NaN	NaN	NaN	NaN	NaN	17.8786	16.7153	16.6955	16.5797	17.2921	0	0	0	0	0	0	0	0
Q8NFJ9	BBS1_HUMAN	BBS1	BBSome complex member BBS1	13.8922	14.4439	12.5395	13.6507	12.9462	13.5902	13.5816	14.3839	15.2069	14.8357	5	5	4	4	13.8569	13.5904	13.8825	14.0152	14.1163	14.4439	12.5395	13.6507	13.0646	12.7488	13.152	13.1898	12.5756	13.5902	13.9909	13.5952	13.5624	13.178	14.3839	16.258	15.4069	14.6074	14.5554	14.8357	6	6	6	4	6	6	4	5
Q9BXC9	BBS2_HUMAN	BBS2	BBSome complex member BBS2	14.1625	14.8494	13.7014	13.7422	12.973	13.7515	13.8711	14.9166	15.0718	15.0893	5	5	4	4	14.1517	14.0132	14.3459	14.0692	14.2325	14.8494	13.7014	13.7422	13.1798	12.5534	13.1911	13.0351	12.9055	13.7515	14.1254	13.8276	13.9646	13.5668	14.9166	15.9154	15.2019	14.5875	14.5823	15.0893	6	6	6	4	6	6	5	5
Q96RK4	BBS4_HUMAN	BBS4	BBSome complex member BBS4	15.7145	16.6531	14.9338	15.4527	NaN	15.6903	15.7903	16.6812	17.3233	16.9968	5	0	3	4	15.6608	15.6192	15.7674	15.6679	15.8572	16.6531	14.9338	15.4527	NaN	NaN	NaN	NaN	NaN	15.6903	15.7907	NaN	15.5528	16.0274	16.6812	18.086	17.5059	16.856	16.8452	16.9968	6	6	6	4	6	6	3	3
Q8N3I7	BBS5_HUMAN	BBS5	BBSome complex member BBS5	NaN	13.3342	NaN	NaN	NaN	NaN	NaN	NaN	14.2901	13.8889	0	0	0	4	NaN	NaN	NaN	NaN	NaN	13.3342	NaN	NaN	NaN	NaN	NaN	NaN	NaN	NaN	NaN	NaN	NaN	NaN	NaN	14.9752	14.3471	14.071	13.7669	13.8889	0	0	2	0	0	6	0	1
Q8IWZ6	BBS7_HUMAN	BBS7	BBSome complex member BBS7	13.7591	14.6088	12.7912	13.5038	12.8152	13.6302	13.5722	14.8509	14.7849	14.4972	5	5	4	4	13.8324	13.6905	13.876	13.6236	13.7729	14.6088	12.7912	13.5038	12.874	12.782	13.1817	12.6459	12.5923	13.6302	14.0253	13.46	13.5884	13.215	14.8509	15.3877	15.0293	14.3551	14.3675	14.4972	6	6	6	4	6	6	5	5
Q3SYG4	PTHB1_HUMAN	BBS9	Protein PTHB1	13.5361	14.5942	11.2453	13.0573	11.8165	13.1488	12.9962	14.6533	14.5849	14.4851	5	5	4	4	13.6538	13.4444	13.7335	13.2953	13.5535	14.5942	11.2453	13.0573	11.6537	11.9809	11.8204	12.019	11.6083	13.1488	13.8774	12.8525	13.2333	12.0217	14.6533	15.4514	14.8403	14.0016	14.0464	14.4851	6	6	6	4	6	6	5	5
Q8WY36	BBX_HUMAN	BBX	HMG box transcription factor BBX	13.4603	13.6403	15.3125	13.5789	14.1267	14.2134	14.0799	14.3891	13.6151	13.6986	5	5	4	4	13.3986	13.5917	13.4709	13.4632	13.3768	13.6403	15.3125	13.5789	14.1913	14.2226	14.1096	14.1926	13.9175	14.2134	14.1198	14.0175	14.1906	13.9917	14.3891	13.8769	13.5724	13.3478	13.6634	13.6986	6	6	6	4	6	6	5	5
P50895	BCAM_HUMAN	BCAM	Basal cell adhesion molecule	17.2849	14.3899	16.8247	17.1481	16.1388	16.0958	17.0888	13.6804	14.587	15.7483	5	5	4	4	16.4077	16.2319	17.6453	17.8322	18.3073	14.3899	16.8247	17.1481	16.2806	16.2564	16.4892	16.3315	15.3362	16.0958	17.1018	17.0292	17.3224	16.9018	13.6804	14.3455	14.8596	14.6569	14.4862	15.7483	6	6	6	4	6	6	5	5
Q96GW7	PGCB_HUMAN	BCAN	Brevican core protein	NaN	NaN	NaN	NaN	NaN	NaN	NaN	NaN	NaN	16.4051	0	0	0	0	NaN	NaN	NaN	NaN	NaN	NaN	NaN	NaN	NaN	NaN	NaN	NaN	NaN	NaN	NaN	NaN	NaN	NaN	NaN	NaN	NaN	NaN	NaN	16.4051	0	0	0	0	0	0	0	0
Q9UHQ4	BAP29_HUMAN	BCAP29	B-cell receptor-associated protein 29	17.7217	18.1858	17.7815	18.1572	17.0658	16.9847	16.8296	17.0471	16.3276	17.315	5	5	4	4	17.5942	17.6777	17.8408	17.6924	17.8033	18.1858	17.7815	18.1572	17.0784	17.1445	16.7559	16.9869	17.3631	16.9847	16.9618	16.8187	16.7148	16.823	17.0471	16.6832	16.0853	16.2214	16.3203	17.315	6	6	6	4	6	6	5	5
P51572	BAP31_HUMAN	BCAP31	B-cell receptor-associated protein 31	19.8143	19.632	19.3975	19.8254	20.3032	19.3865	19.5894	19.4267	19.5044	19.5195	5	5	4	4	19.8151	19.539	19.8552	19.9625	19.8997	19.632	19.3975	19.8254	20.2624	20.434	20.1251	20.212	20.4824	19.3865	19.3283	19.63	19.4668	19.9326	19.4267	19.8373	19.3131	19.4569	19.4103	19.5195	6	6	6	4	6	6	5	5
P56945	BCAR1_HUMAN	BCAR1	Breast cancer anti-estrogen resistance protein 1	17.0408	15.9599	15.6904	16.9821	15.4893	16.4364	15.1833	16.577	16.5412	16.0113	5	5	4	4	17.3135	17.1382	16.9571	16.9101	16.8849	15.9599	15.6904	16.9821	15.9946	15.7438	15.2185	15.3691	15.1203	16.4364	15.2547	15.1202	15.2988	15.0594	16.577	15.9168	16.5675	16.9225	16.7579	16.0113	6	6	6	4	6	6	5	5
O75815	BCAR3_HUMAN	BCAR3	Breast cancer anti-estrogen resistance protein 3	15.1517	15.4392	14.7669	15.1569	14.7571	15.3961	13.8759	15.4622	14.9512	15.5517	5	5	4	4	15.4083	15.2326	15.1528	14.8275	15.1372	15.4392	14.7669	15.1569	15.243	14.9964	14.4499	14.5825	14.5138	15.3961	14.3479	13.942	13.7083	13.5056	15.4622	14.3712	14.6344	15.3824	15.4169	15.5517	6	6	6	4	6	6	5	5
O75934	SPF27_HUMAN	BCAS2	Pre-mRNA-splicing factor SPF27	17.2416	16.4833	18.0275	17.3442	17.0412	16.7429	17.2231	16.822	17.0393	16.6135	5	5	4	4	17.1318	17.0979	17.0508	17.4511	17.4764	16.4833	18.0275	17.3442	17.083	17.0133	16.9042	17.0776	17.1281	16.7429	17.1165	17.2156	17.2371	17.3232	16.822	17.1341	17.0085	17.0704	16.9444	16.6135	6	6	6	4	6	6	5	5
Q9H6U6	BCAS3_HUMAN	BCAS3	BCAS3 microtubule associated cell migration factor	15.1146	15.615	14.8974	15.1009	14.598	15.0219	14.7428	15.6446	15.2312	15.9223	5	5	4	4	15.2511	14.8908	15.4141	15.0064	15.0107	15.615	14.8974	15.1009	14.684	14.6139	14.4009	14.8057	14.4853	15.0219	14.9446	14.5042	14.8848	14.6376	15.6446	15.697	15.4799	14.8204	14.9275	15.9223	6	6	6	4	6	6	5	5
P54687	BCAT1_HUMAN	BCAT1	Branched-chain-amino-acid aminotransferase, cytosolic	17.4638	17.9168	16.4178	17.7038	18.168	17.4415	18.3012	18.376	18.3823	17.5179	5	5	4	4	17.7263	17.3621	17.6043	17.2967	17.3295	17.9168	16.4178	17.7038	18.5219	18.2838	17.8523	18.2815	17.9005	17.4415	18.6726	18.0923	18.1745	18.2652	18.376	16.974	17.8411	19.518	19.1962	17.5179	6	6	6	4	6	6	5	5
O15382	BCAT2_HUMAN	BCAT2	Branched-chain-amino-acid aminotransferase, mitochondrial	18.3241	18.853	18.7178	19.3193	18.3343	19.0117	18.2097	18.5626	18.3578	17.5664	5	5	4	4	18.2654	18.0428	18.5227	18.4156	18.3743	18.853	18.7178	19.3193	18.2335	18.2771	18.2229	18.5224	18.4157	19.0117	17.9517	18.2316	18.3341	18.3216	18.5626	18.0968	18.1937	18.5558	18.5851	17.5664	6	6	6	4	6	6	5	5
Q9P287	BCCIP_HUMAN	BCCIP	BRCA2 and CDKN1A-interacting protein	17.2347	16.7965	18.0187	17.5988	15.1291	16.6116	15.6023	16.9838	16.7787	16.3277	5	5	4	4	17.3685	17.5624	17.1925	17.1373	16.913	16.7965	18.0187	17.5988	15.6261	15.3808	14.8294	14.8776	14.9315	16.6116	15.7693	15.4188	15.6926	15.5285	16.9838	16.4371	16.8264	16.9794	16.872	16.3277	6	6	6	4	6	6	5	5
P06276	CHLE_HUMAN	BCHE	Cholinesterase	14.2966	15.2957	13.5333	NaN	14.5324	14.4067	15.0964	14.1402	14.997	14.3201	5	5	4	4	14.5639	13.9673	13.63	14.7145	14.6072	15.2957	13.5333	NaN	14.3041	14.3941	14.5883	14.6363	14.7393	14.4067	15.0273	15.0217	15.0844	15.2524	14.1402	15.6747	14.9693	14.703	14.6409	14.3201	6	6	6	4	6	6	5	0
P12694	ODBA_HUMAN	BCKDHA	2-oxoisovalerate dehydrogenase subunit alpha, mitochondrial	16.8143	16.7385	17.3213	17.4773	17.4052	16.6399	17.8258	16.6749	16.9035	17.0843	5	5	4	4	16.7555	16.505	16.6394	17.0846	17.0871	16.7385	17.3213	17.4773	17.1266	17.3489	17.3922	17.6073	17.5509	16.6399	17.7043	17.8581	17.8487	17.8921	16.6749	17.4375	16.9963	16.6158	16.5644	17.0843	6	6	6	4	6	6	5	5
P21953	ODBB_HUMAN	BCKDHB	2-oxoisovalerate dehydrogenase subunit beta, mitochondrial	15.2831	15.4509	15.7309	15.9756	15.9235	15.1725	16.3303	15.5213	15.4787	15.616	5	5	4	4	15.1838	15.1126	15.0559	15.5384	15.5248	15.4509	15.7309	15.9756	15.665	15.7228	15.9148	16.2166	16.0983	15.1725	16.2577	16.2727	16.4183	16.3724	15.5213	16.0635	15.5652	15.1795	15.1066	15.616	6	6	6	4	6	6	5	5
O14874	BCKD_HUMAN	BCKDK	Branched-chain alpha-ketoacid dehydrogenase kinase	16.4202	16.3931	16.8759	17.023	16.3539	16.3357	16.9246	16.8716	16.3664	16.2374	5	5	4	4	16.5081	16.3507	16.2771	16.6666	16.2986	16.3931	16.8759	17.023	16.0454	16.5184	16.3838	16.4167	16.4052	16.3357	16.7426	16.869	17.0915	16.9954	16.8716	16.8269	16.257	16.3418	16.04	16.2374	6	6	6	4	6	6	5	5
O95999	BCL10_HUMAN	BCL10	B-cell lymphoma/leukemia 10	15.7845	14.7067	14.7456	15.7214	14.2389	14.7502	14.3508	15.1497	15.8949	16.0067	5	5	4	4	15.9833	15.8886	15.5981	15.8142	15.6383	14.7067	14.7456	15.7214	14.6678	14.4736	13.8539	13.8859	14.3134	14.7502	14.6695	14.4129	14.2688	14.0521	15.1497	15.6105	15.7299	16.2018	16.0374	16.0067	6	6	6	4	6	6	5	5
P10415	BCL2_HUMAN	BCL2	Apoptosis regulator Bcl-2	14.436	NaN	NaN	NaN	NaN	NaN	13.7138	NaN	15.894	14.0465	5	0	4	4	14.0025	14.0487	14.6084	14.6685	14.8519	NaN	NaN	NaN	NaN	NaN	NaN	NaN	NaN	NaN	14.3718	13.7941	13.4397	13.2498	NaN	16.7776	15.7611	15.4561	15.5813	14.0465	6	6	6	4	6	0	0	2
Q07817	B2CL1_HUMAN	BCL2L1	Bcl-2-like protein 1	16.2238	17.177	17.0437	16.9052	17.2882	16.6975	16.9205	15.9962	17.3291	17.0321	5	5	4	4	16.2933	16.2034	16.281	16.1349	16.2062	17.177	17.0437	16.9052	17.5885	17.551	17.1795	16.8973	17.2246	16.6975	16.5612	16.7765	16.9821	17.3621	15.9962	17.0428	17.1409	17.5782	17.5545	17.0321	6	6	6	4	6	6	5	5
O43521	B2L11_HUMAN	BCL2L11	Bcl-2-like protein 11	NaN	NaN	NaN	NaN	NaN	NaN	NaN	NaN	NaN	NaN	0	0	0	0	NaN	NaN	NaN	NaN	NaN	NaN	NaN	NaN	NaN	NaN	NaN	NaN	NaN	NaN	NaN	NaN	NaN	NaN	NaN	NaN	NaN	NaN	NaN	NaN	0	0	0	0	0	0	1	0
Q9HB09	B2L12_HUMAN	BCL2L12	Bcl-2-like protein 12	14.8628	14.0391	14.6789	14.7021	13.8716	14.5968	14.6273	14.3789	14.283	13.6907	5	5	4	4	15.0008	15.3091	14.3592	14.8052	14.8396	14.0391	14.6789	14.7021	13.8361	13.6814	13.8145	13.9822	14.0436	14.5968	14.9853	14.6233	14.6096	14.2909	14.3789	13.5337	14.3665	14.5021	14.7298	13.6907	6	6	6	4	6	6	5	5
Q9BXK5	B2L13_HUMAN	BCL2L13	Bcl-2-like protein 13	16.4156	17.4401	17.0068	17.1434	18.2033	17.4868	17.5705	17.201	17.4111	17.3883	5	5	4	4	16.2696	16.2019	16.4968	16.5249	16.585	17.4401	17.0068	17.1434	18.1858	18.3478	18.0481	18.3037	18.1308	17.4868	17.1797	17.539	17.6695	17.8939	17.201	17.7726	17.1844	17.4208	17.2667	17.3883	6	6	6	4	6	6	5	5
Q92843	B2CL2_HUMAN	BCL2L2	Bcl-2-like protein 2	13.7597	14.2873	13.2683	13.2743	14.4737	14.1108	NaN	NaN	NaN	14.1388	3	5	2	2	NaN	13.5753	13.8972	NaN	13.8066	14.2873	13.2683	13.2743	14.7617	14.7602	13.8345	14.3884	14.6238	14.1108	NaN	14.0684	NaN	14.4235	NaN	NaN	NaN	14.4731	13.7355	14.1388	2	4	3	1	6	5	3	4
P20749	BCL3_HUMAN	BCL3	B-cell lymphoma 3 protein	NaN	13.4502	13.9147	13.1308	NaN	NaN	NaN	NaN	NaN	NaN	2	0	0	0	NaN	11.664	12.1266	NaN	NaN	13.4502	13.9147	13.1308	NaN	NaN	NaN	NaN	NaN	NaN	NaN	NaN	NaN	NaN	NaN	NaN	NaN	NaN	NaN	NaN	2	3	5	1	2	6	5	4
P41182	BCL6_HUMAN	BCL6	B-cell lymphoma 6 protein	NaN	13.3247	13.6863	NaN	13.4252	13.7535	NaN	13.6572	NaN	13.4968	0	5	2	0	NaN	NaN	NaN	NaN	NaN	13.3247	13.6863	NaN	13.3298	13.9936	12.7267	13.8392	13.2366	13.7535	NaN	NaN	12.5785	12.9535	13.6572	NaN	NaN	NaN	NaN	13.4968	0	1	0	0	0	4	5	1
Q4VC05	BCL7A_HUMAN	BCL7A	B-cell CLL/lymphoma 7 protein family member A	13.6121	12.4727	14.0731	14.0841	13.8377	13.6869	14.5878	13.0601	14.6839	13.8843	5	5	4	4	13.6114	13.8208	13.0782	13.5753	13.9748	12.4727	14.0731	14.0841	13.9477	13.834	13.6325	14.0312	13.7431	13.6869	14.6228	14.6969	14.6237	14.4078	13.0601	14.6684	14.8577	14.6526	14.5567	13.8843	6	6	6	4	6	4	5	5
Q9BQE9	BCL7B_HUMAN	BCL7B	B-cell CLL/lymphoma 7 protein family member B	14.6529	14.1169	15.6544	14.907	15.1612	15.346	15.1769	15.0194	14.4718	14.3431	5	5	4	4	14.7154	14.9604	14.4003	14.6903	14.4982	14.1169	15.6544	14.907	15.232	15.2046	15.2939	15.0374	15.0383	15.346	15.1341	14.9532	15.1612	15.4592	15.0194	14.6961	14.0632	14.5975	14.5303	14.3431	5	6	6	4	6	5	5	5
Q8WUZ0	BCL7C_HUMAN	BCL7C	B-cell CLL/lymphoma 7 protein family member C	15.1218	14.8079	15.41	14.8455	15.7607	15.1287	16.0694	15.2691	15.4971	14.9451	5	5	4	4	14.9013	15.0303	14.7754	15.3904	15.5118	14.8079	15.41	14.8455	15.8665	15.5829	15.8799	15.7898	15.6842	15.1287	15.9596	16.1122	15.9522	16.2537	15.2691	15.5918	15.2109	15.5753	15.6102	14.9451	6	6	6	4	6	6	5	5
O00512	BCL9_HUMAN	BCL9	B-cell CLL/lymphoma 9 protein	12.7716	NaN	11.9548	12.8007	13.3393	13.5596	13.7982	14.1424	14.9733	14.0341	5	5	4	4	12.7972	12.3998	12.9583	12.8249	12.8776	NaN	11.9548	12.8007	13.409	13.2019	13.2076	13.374	13.5039	13.5596	13.8582	13.7508	13.9389	13.645	14.1424	14.5507	14.9849	15.1977	15.16	14.0341	5	6	6	4	6	2	4	5
Q86UU0	BCL9L_HUMAN	BCL9L	B-cell CLL/lymphoma 9-like protein	15.3146	15.4242	15.4863	15.3246	16.3523	16.4083	16.0246	16.1923	15.8278	15.8123	5	5	4	4	15.3063	15.5201	15.2414	15.2193	15.2859	15.4242	15.4863	15.3246	16.5428	16.383	16.021	16.2118	16.6029	16.4083	15.8855	15.9056	15.9879	16.3192	16.1923	15.6872	16.108	15.7012	15.8147	15.8123	6	6	6	4	6	6	5	5
Q9NYF8	BCLF1_HUMAN	BCLAF1	Bcl-2-associated transcription factor 1	18.6561	18.4317	19.2206	18.7387	18.8654	18.7381	18.7744	18.4364	18.7498	18.5224	5	5	4	4	18.6206	18.6509	18.5198	18.6897	18.7992	18.4317	19.2206	18.7387	18.9347	18.8495	18.8721	18.82	18.8508	18.7381	18.7052	18.7571	18.8325	18.8027	18.4364	18.8941	18.7522	18.6731	18.6798	18.5224	6	6	6	4	6	6	5	5
A2AJT9	BCLA3_HUMAN	BCLAF3	BCLAF1 and THRAP3 family member 3	13.9273	12.9547	13.3636	NaN	13.6877	13.6842	13.6622	NaN	13.8167	NaN	5	4	3	4	13.7516	13.8367	14.2076	13.9166	13.9241	12.9547	13.3636	NaN	13.3124	NaN	13.8503	13.8321	13.7559	13.6842	NaN	13.4903	13.8912	13.6051	NaN	13.4171	13.9364	14.2739	13.6394	NaN	6	6	6	4	6	3	5	2
Q9HAY6	BCDO1_HUMAN	BCO1	Beta,beta-carotene 15,15'-dioxygenase	11.6842	13.0308	NaN	13.3722	13.2133	11.4141	NaN	10.9251	NaN	NaN	5	5	2	2	12.1873	12.1298	11.3457	10.984	11.7743	13.0308	NaN	13.3722	13.2933	13.6048	12.9037	13.1268	13.1377	11.4141	14.3386	12.8962	NaN	NaN	10.9251	NaN	13.2791	NaN	12.3158	NaN	4	3	5	3	4	6	2	4
Q6W2J9	BCOR_HUMAN	BCOR	BCL-6 corepressor	NaN	NaN	12.6264	NaN	NaN	NaN	NaN	NaN	13.1369	NaN	2	0	0	3	NaN	12.8529	NaN	12.8478	NaN	NaN	12.6264	NaN	NaN	NaN	NaN	NaN	NaN	NaN	NaN	NaN	NaN	NaN	NaN	13.1014	13.4197	12.8897	NaN	NaN	1	5	1	3	1	1	4	0
Q5H9F3	BCORL_HUMAN	BCORL1	BCL-6 corepressor-like protein 1	13.787	13.1364	14.4156	13.0849	13.8179	13.2394	13.8081	NaN	13.524	NaN	5	5	4	4	13.6692	13.5815	13.715	14.0582	13.9111	13.1364	14.4156	13.0849	13.9603	13.8179	13.6461	13.8815	13.7836	13.2394	13.7497	13.8207	13.7696	13.8922	NaN	13.1676	13.5824	13.5538	13.7922	NaN	6	6	6	4	6	4	5	5
P11274	BCR_HUMAN	BCR	Breakpoint cluster region protein	15.9424	16.684	16.1038	16.8273	15.2219	16.0836	15.2006	16.4346	16.9679	16.8196	5	5	4	4	16.1542	15.8436	16.2324	15.6325	15.8491	16.684	16.1038	16.8273	15.5599	15.2612	15.0232	15.2873	14.9778	16.0836	15.4752	15.1515	15.4105	14.7654	16.4346	17.3006	17.1268	16.7856	16.6586	16.8196	6	6	6	4	6	6	5	5
Q9Y276	BCS1_HUMAN	BCS1L	Mitochondrial chaperone BCS1	17.3101	17.4469	17.3806	17.9193	17.5882	16.9997	17.4255	17.2974	16.4733	16.8165	5	5	4	4	17.3353	17.1242	17.4068	17.3144	17.3699	17.4469	17.3806	17.9193	17.5477	17.7063	17.4597	17.7226	17.5048	16.9997	17.2554	17.2802	17.4763	17.6902	17.2974	16.7116	16.5297	16.2766	16.3753	16.8165	6	6	6	4	6	6	5	5
Q02338	BDH_HUMAN	BDH1	D-beta-hydroxybutyrate dehydrogenase, mitochondrial	13.787	14.2934	16.8851	15.0768	15.5123	15.4391	15.5517	15.158	13.4806	14.5784	5	5	4	4	13.4513	13.4335	14.0152	13.7306	14.3044	14.2934	16.8851	15.0768	15.539	15.875	15.5092	15.3051	15.3334	15.4391	15.7409	15.598	15.5535	15.3143	15.158	14.0141	13.3741	13.2612	13.273	14.5784	6	6	6	4	6	6	5	5
Q9BUT1	DHRS6_HUMAN	BDH2	Dehydrogenase/reductase SDR family member 6	16.167	17.0912	15.9559	16.8529	15.7199	15.5727	16.2412	16.5153	17.611	17.0722	5	5	4	4	16.2415	15.7679	16.2566	16.1883	16.3806	17.0912	15.9559	16.8529	15.8782	15.7332	15.6658	15.6673	15.6552	15.5727	16.4911	16.2717	16.3447	15.8574	16.5153	18.0146	17.5964	17.449	17.3837	17.0722	6	6	6	4	6	6	5	5
P30411	BKRB2_HUMAN	BDKRB2	B2 bradykinin receptor	NaN	14.4031	NaN	NaN	NaN	NaN	13.998	15.3827	NaN	NaN	0	2	4	0	NaN	NaN	NaN	NaN	NaN	14.4031	NaN	NaN	NaN	NaN	13.7091	12.991	NaN	NaN	14.3535	14.2983	13.9402	13.4	15.3827	NaN	NaN	NaN	NaN	NaN	0	0	0	0	0	3	0	0
P23560	BDNF_HUMAN	BDNF	Neurotrophic factor BDNF precursor form	NaN	NaN	NaN	NaN	NaN	NaN	NaN	NaN	NaN	NaN	0	2	1	0	NaN	NaN	NaN	NaN	NaN	NaN	NaN	NaN	16.0716	15.8148	NaN	NaN	NaN	NaN	NaN	NaN	NaN	15.6225	NaN	NaN	NaN	NaN	NaN	NaN	0	0	0	0	0	0	0	0
Q14457	BECN1_HUMAN	BECN1	Beclin-1	16.1687	16.2903	15.9961	16.4304	15.442	15.7335	15.6591	16.0479	15.558	16.1051	5	5	4	4	16.2402	16.0773	16.3827	16.1112	16.0322	16.2903	15.9961	16.4304	15.5588	15.4802	15.3804	15.4995	15.2914	15.7335	15.9436	15.604	15.7234	15.3655	16.0479	15.7541	15.5656	15.4373	15.4749	16.1051	6	6	6	4	6	6	5	5
Q5T5X7	BEND3_HUMAN	BEND3	BEN domain-containing protein 3	14.1354	13.1804	14.8118	14.1446	13.6414	14.1285	14.2821	14.0339	14.4263	13.8249	5	5	4	4	14.1252	14.6987	13.8026	13.7885	14.2621	13.1804	14.8118	14.1446	13.8344	13.5768	13.5697	13.6129	13.6132	14.1285	14.2222	14.2583	14.2729	14.375	14.0339	14.0416	14.4347	14.7848	14.4443	13.8249	6	6	6	4	6	6	5	5
Q8N7W2	BEND7_HUMAN	BEND7	BEN domain-containing protein 7	14.1871	NaN	NaN	13.9272	NaN	NaN	14.3619	NaN	NaN	NaN	5	0	3	0	14.2459	13.9998	14.4595	13.8663	14.364	NaN	NaN	13.9272	NaN	NaN	NaN	NaN	NaN	NaN	NaN	14.0442	14.644	14.3976	NaN	NaN	NaN	NaN	NaN	NaN	5	4	6	4	6	0	1	4
O15155	BET1_HUMAN	BET1	BET1 homolog	17.405	18.0091	17.2379	17.7446	17.8127	17.8408	17.8436	18.0882	16.9956	17.4474	5	5	4	4	17.3957	17.1009	17.4183	17.4968	17.6135	18.0091	17.2379	17.7446	17.5668	17.473	18.1747	18.0182	17.8307	17.8408	17.8278	17.7676	17.8791	17.8999	18.0882	17.6122	17.1662	16.4466	16.7574	17.4474	6	6	6	4	6	6	5	5
Q9NYM9	BET1L_HUMAN	BET1L	BET1-like protein	15.2053	16.0539	15.3146	15.5263	15.7987	15.7707	15.9773	16.1504	15.0722	15.2877	5	5	4	4	15.155	15.1328	15.0842	15.3238	15.3308	16.0539	15.3146	15.5263	15.4883	15.6572	15.9136	15.8692	16.065	15.7707	16.1377	15.9298	15.8688	15.973	16.1504	15.0629	15.286	14.8598	15.08	15.2877	6	6	6	4	6	6	5	5
Q9NWD9	BEX4_HUMAN	BEX4	Protein BEX4	14.185	NaN	NaN	NaN	14.1942	NaN	14.2028	NaN	14.4273	NaN	5	3	4	4	14.2691	14.2413	14.3291	14.0703	14.0152	NaN	NaN	NaN	NaN	NaN	14.3113	14.203	14.0684	NaN	14.1701	14.2429	14.6301	13.768	NaN	14.2723	14.4208	14.3928	14.6236	NaN	6	6	6	4	6	0	0	1
Q9NZS9	BFAR_HUMAN	BFAR	Bifunctional apoptosis regulator	13.5887	13.5518	13.6676	13.2547	14.2056	13.0727	14.0228	12.8775	13.4931	13.408	5	5	4	4	13.6152	13.942	13.1353	13.654	13.5971	13.5518	13.6676	13.2547	14.1485	14.2174	14.0855	14.386	14.1906	13.0727	13.8231	13.9305	14.1763	14.1615	12.8775	13.524	13.1022	13.5515	13.7947	13.408	6	6	6	4	6	6	5	5
P21810	PGS1_HUMAN	BGN	Biglycan	15.4808	17.3837	14.1531	17.2001	15.6959	18.8059	16.2604	17.9838	NaN	16.725	5	5	4	1	16.0999	13.9707	13.8511	16.3516	17.1306	17.3837	14.1531	17.2001	15.3705	14.8361	15.4614	15.527	17.2843	18.8059	16.472	16.2935	15.9833	16.2928	17.9838	NaN	NaN	NaN	12.3334	16.725	6	6	6	4	6	6	5	5
O14503	BHE40_HUMAN	BHLHE40	Class E basic helix-loop-helix protein 40	NaN	NaN	NaN	NaN	NaN	NaN	NaN	NaN	NaN	12.3512	0	1	0	0	NaN	NaN	NaN	NaN	NaN	NaN	NaN	NaN	NaN	NaN	NaN	11.5366	NaN	NaN	NaN	NaN	NaN	NaN	NaN	NaN	NaN	NaN	NaN	12.3512	0	0	1	0	0	0	1	0
Q93088	BHMT1_HUMAN	BHMT	Betaine--homocysteine S-methyltransferase 1	NaN	NaN	NaN	NaN	NaN	NaN	NaN	NaN	NaN	13.5002	0	0	1	2	NaN	NaN	NaN	NaN	NaN	NaN	NaN	NaN	NaN	NaN	NaN	NaN	NaN	NaN	NaN	NaN	NaN	14.1609	NaN	NaN	NaN	13.9929	13.3753	13.5002	0	0	0	0	0	1	0	0
Q9H2M3	BHMT2_HUMAN	BHMT2	S-methylmethionine--homocysteine S-methyltransferase BHMT2	NaN	NaN	NaN	NaN	NaN	NaN	NaN	NaN	NaN	NaN	0	0	0	0	NaN	NaN	NaN	NaN	NaN	NaN	NaN	NaN	NaN	NaN	NaN	NaN	NaN	NaN	NaN	NaN	NaN	NaN	NaN	NaN	NaN	NaN	NaN	NaN	0	0	0	0	0	0	0	0
Q9H694	BICC1_HUMAN	BICC1	Protein bicaudal C homolog 1	NaN	15.939	NaN	NaN	14.2488	16.7069	13.5112	17.2738	14.4146	14.946	0	5	3	4	NaN	NaN	NaN	NaN	NaN	15.939	NaN	NaN	14.2098	14.048	13.6796	14.3278	14.9785	16.7069	14.4046	13.7144	NaN	12.4146	17.2738	15.3177	15.1587	13.0573	14.1247	14.946	0	0	0	0	0	6	2	0
Q96G01	BICD1_HUMAN	BICD1	Protein bicaudal D homolog 1	16.6805	15.7104	14.4826	15.3765	14.8094	15.421	15.3451	15.6763	15.0539	16.5676	5	5	4	4	16.6544	16.2409	16.4859	16.9538	17.0678	15.7104	14.4826	15.3765	14.7811	14.8725	14.5546	15.0052	14.8336	15.421	15.5904	15.1201	15.3309	15.3392	15.6763	14.5023	14.5211	15.5807	15.6117	16.5676	6	6	6	4	6	6	5	5
Q8TD16	BICD2_HUMAN	BICD2	Protein bicaudal D homolog 2	16.7279	16.752	16.0884	16.3202	16.6889	16.877	16.6034	17.0485	16.7895	16.6341	5	5	4	4	16.7949	16.8632	16.781	16.6381	16.5624	16.752	16.0884	16.3202	16.9469	16.8168	16.535	16.5827	16.5631	16.877	16.4187	16.5045	16.6101	16.8803	17.0485	16.4607	16.7697	16.9459	16.9817	16.6341	6	6	6	4	6	6	5	5
Q9NZM4	BICRA_HUMAN	BICRA	BRD4-interacting chromatin-remodeling complex-associated protein	14.3279	13.7908	14.9311	14.525	14.5909	14.8928	14.8585	14.7494	14.6936	14.2326	5	5	4	4	14.0948	14.4668	14.1233	14.4041	14.5505	13.7908	14.9311	14.525	14.6244	14.3803	14.7175	14.6619	14.5707	14.8928	14.9097	14.9143	14.7529	14.8572	14.7494	14.711	14.9981	14.4677	14.5975	14.2326	6	6	6	4	6	6	5	5
Q6AI39	BICRL_HUMAN	BICRAL	BRD4-interacting chromatin-remodeling complex-associated protein-like	NaN	12.566	12.96	NaN	11.7293	12.1353	NaN	NaN	NaN	NaN	1	3	0	1	NaN	NaN	NaN	NaN	12.3279	12.566	12.96	NaN	NaN	11.3451	NaN	12.08	11.7629	12.1353	NaN	NaN	NaN	NaN	NaN	NaN	12.3703	NaN	NaN	NaN	1	2	1	2	3	4	5	2
P55957	BID_HUMAN	BID	BH3-interacting domain death agonist	17.1165	17.5434	16.7508	17.4831	15.6797	16.2153	15.4229	17.3351	16.3389	17.0394	5	5	4	4	17.493	17.145	17.3642	16.7531	16.8273	17.5434	16.7508	17.4831	16.081	15.933	15.2975	15.5917	15.4955	16.2153	15.6695	15.321	15.4627	15.2386	17.3351	15.8472	16.2759	16.5802	16.6525	17.0394	6	6	6	4	6	6	5	5
O00499	BIN1_HUMAN	BIN1	Myc box-dependent-interacting protein 1	17.0371	17.2491	16.3745	17.2731	15.956	16.9049	16.5175	17.4646	16.7226	16.8116	5	5	4	4	17.2787	16.6621	16.9079	17.1393	17.1976	17.2491	16.3745	17.2731	16.3461	16.1105	15.9039	15.8345	15.5852	16.9049	17.1439	16.4129	16.5027	16.0106	17.4646	16.8991	16.8878	16.6301	16.4734	16.8116	6	6	6	4	6	6	5	5
Q9NQY0	BIN3_HUMAN	BIN3	Bridging integrator 3	14.9585	15.679	14.816	15.8526	14.6856	14.754	13.8232	15.5195	14.5013	14.7403	5	5	4	4	15.105	15.007	14.996	14.7485	14.9359	15.679	14.816	15.8526	15.1218	14.9517	14.4525	14.7295	14.1724	14.754	13.9967	13.4504	13.9306	13.9153	15.5195	14.2345	14.0294	15.0506	14.6907	14.7403	6	6	6	4	6	6	5	5
Q13490	BIRC2_HUMAN	BIRC2	Baculoviral IAP repeat-containing protein 2	17.0324	16.9492	16.8658	16.9903	15.9942	16.9465	16.2543	17.1988	17.3839	17.4224	5	5	4	4	17.0902	16.9915	16.9897	17.013	17.0773	16.9492	16.8658	16.9903	16.1484	16.2163	16.1775	15.913	15.5155	16.9465	16.8408	16.0313	16.3033	15.8418	17.1988	17.4413	17.4567	17.2477	17.3899	17.4224	6	6	6	4	6	6	5	5
O15392	BIRC5_HUMAN	BIRC5	Baculoviral IAP repeat-containing protein 5	NaN	NaN	14.0836	NaN	NaN	12.1936	NaN	NaN	12.7416	NaN	2	0	1	3	11.7419	12.8921	NaN	NaN	NaN	NaN	14.0836	NaN	NaN	NaN	NaN	NaN	NaN	12.1936	11.8472	NaN	NaN	NaN	NaN	NaN	12.09	13.1205	13.0144	NaN	6	6	0	1	0	0	5	0
Q9NR09	BIRC6_HUMAN	BIRC6	Dual E2 ubiquitin-conjugating enzyme/E3 ubiquitin-protein ligase BIRC6	16.7293	16.2745	16.1169	15.9378	15.3047	16.445	15.7542	16.833	16.1667	16.2879	5	5	4	4	16.8974	16.7933	16.7785	16.6483	16.529	16.2745	16.1169	15.9378	15.6335	15.5501	15.1199	15.3065	14.9134	16.445	16.0838	15.5634	15.9385	15.4312	16.833	16.1713	16.3004	16.0592	16.136	16.2879	6	6	6	4	6	6	5	5
P51451	BLK_HUMAN	BLK	Tyrosine-protein kinase Blk	NaN	NaN	NaN	NaN	NaN	NaN	NaN	NaN	NaN	NaN	0	1	0	0	NaN	NaN	NaN	NaN	NaN	NaN	NaN	NaN	NaN	15.0005	NaN	NaN	NaN	NaN	NaN	NaN	NaN	NaN	NaN	NaN	NaN	NaN	NaN	NaN	0	0	0	0	0	0	0	0
P54132	BLM_HUMAN	BLM	RecQ-like DNA helicase BLM	13.393	NaN	15.4814	NaN	NaN	13.2051	NaN	NaN	13.3733	12.6169	5	0	2	3	13.3987	14.203	13.1578	13.0257	13.1798	NaN	15.4814	NaN	NaN	NaN	NaN	NaN	NaN	13.2051	13.4386	12.5503	NaN	NaN	NaN	NaN	13.3667	13.3487	13.4045	12.6169	6	6	6	4	6	0	5	1
Q13867	BLMH_HUMAN	BLMH	Bleomycin hydrolase	17.9259	17.7058	17.3466	18.058	16.6251	17.3658	18.6997	17.5457	18.4356	17.828	5	5	4	4	18.1555	18.0189	17.9395	17.7612	17.7542	17.7058	17.3466	18.058	16.5997	16.6256	16.8427	16.5392	16.5182	17.3658	18.9158	18.7559	18.5408	18.5863	17.5457	18.4171	18.4058	18.5528	18.3668	17.828	6	6	6	4	6	6	5	5
P78537	BL1S1_HUMAN	BLOC1S1	Biogenesis of lysosome-related organelles complex 1 subunit 1	15.2453	15.6598	14.8456	15.4354	15.5674	15.2261	15.6564	15.2291	15.85	16.0214	5	5	4	4	15.1435	14.9985	15.1786	15.4912	15.4147	15.6598	14.8456	15.4354	15.6101	15.54	15.3727	15.6679	15.6462	15.2261	15.548	15.6432	15.5708	15.8636	15.2291	16.0032	15.7474	15.8692	15.7802	16.0214	6	6	6	4	6	6	5	5
Q6QNY1	BL1S2_HUMAN	BLOC1S2	Biogenesis of lysosome-related organelles complex 1 subunit 2	16.043	16.1494	15.5165	16.1606	16.2975	15.7312	16.3577	16.2096	16.5974	16.6794	5	5	4	4	16.0471	16.0039	15.9047	16.0628	16.1966	16.1494	15.5165	16.1606	16.314	16.2549	16.0451	16.4609	16.4124	15.7312	16.4342	16.1343	16.3429	16.5195	16.2096	16.8685	16.7554	16.1944	16.5711	16.6794	6	6	6	4	6	6	5	5
Q6QNY0	BL1S3_HUMAN	BLOC1S3	Biogenesis of lysosome-related organelles complex 1 subunit 3	15.7047	16.4178	15.1021	16.1799	15.2814	15.8224	15.913	16.4252	16.1488	16.544	5	5	4	4	15.6991	15.388	16.1077	15.6227	15.7058	16.4178	15.1021	16.1799	15.3984	15.2034	15.2815	15.4526	15.071	15.8224	16.4347	15.752	16.0535	15.4117	16.4252	16.6306	16.5868	15.8184	15.5594	16.544	6	6	6	4	6	6	5	5
Q9NUP1	BL1S4_HUMAN	BLOC1S4	Biogenesis of lysosome-related organelles complex 1 subunit 4	14.2978	14.9749	13.5327	14.5919	14.1411	14.4899	14.5926	15.0025	14.9122	14.9722	5	5	4	4	14.2587	14.1345	14.3941	14.2447	14.4569	14.9749	13.5327	14.5919	14.3704	14.1781	14.0637	14.0269	14.0663	14.4899	14.97	14.4231	14.6329	14.3445	15.0025	15.1678	15.0598	14.7678	14.6533	14.9722	6	6	6	4	6	6	5	5
Q8TDH9	BL1S5_HUMAN	BLOC1S5	Biogenesis of lysosome-related organelles complex 1 subunit 5	14.9449	15.2395	14.5107	15.27	14.5018	14.757	14.9495	14.9829	15.3266	15.6326	5	5	4	4	14.8404	14.6098	15.2384	15.0109	15.025	15.2395	14.5107	15.27	14.6785	14.433	14.2877	14.6096	14.5004	14.757	15.3659	14.809	15.0802	14.5429	14.9829	15.838	15.5381	14.9703	14.9601	15.6326	6	6	6	4	6	6	5	5
Q9UL45	BL1S6_HUMAN	BLOC1S6	Biogenesis of lysosome-related organelles complex 1 subunit 6	15.2867	15.8688	15.0252	15.8615	14.9028	15.6265	15.5312	16.0488	15.6517	16.0455	5	5	4	4	15.3112	14.9946	15.3883	15.34	15.3994	15.8688	15.0252	15.8615	14.9126	14.9846	14.8981	14.9969	14.7219	15.6265	16.0338	15.2816	15.6304	15.1789	16.0488	15.8686	15.8245	15.4325	15.4813	16.0455	6	6	6	4	6	6	5	5
Q2LD37	BLTP1_HUMAN	BLTP1	Bridge-like lipid transfer protein family member 1	14.7982	14.0189	14.8422	14.5709	14.3777	14.7794	14.5567	14.7376	14.7221	14.9597	5	5	4	4	14.7725	14.5208	14.8274	14.9642	14.906	14.0189	14.8422	14.5709	14.1752	14.4411	14.3684	14.5364	14.3672	14.7794	14.5094	14.5606	14.5164	14.6405	14.7376	15.1021	14.9714	14.4522	14.3627	14.9597	6	6	6	4	6	6	5	5
Q14667	BLTP2_HUMAN	BLTP2	Bridge-like lipid transfer protein family member 2	15.8929	16.1527	15.6662	15.957	15.5033	15.4861	15.3817	15.6571	15.5741	15.9979	5	5	4	4	15.8858	15.7259	15.9083	15.9433	16.0011	16.1527	15.6662	15.957	15.4969	15.481	15.3646	15.5062	15.6675	15.4861	15.2718	15.292	15.5185	15.4444	15.6571	15.7307	15.6285	15.4157	15.5214	15.9979	6	6	6	4	6	6	5	5
Q6BDS2	BLT3A_HUMAN	BLTP3A	Bridge-like lipid transfer protein family member 3A	17.9178	17.6876	18.2341	17.9746	17.8053	18.3908	18.2059	17.7821	18.3982	18.8843	5	5	4	4	17.9835	17.8685	17.9423	17.8869	17.9076	17.6876	18.2341	17.9746	18.0012	17.8891	17.7344	17.9736	17.4285	18.3908	18.6481	18.1612	18.2994	17.715	17.7821	18.5272	18.4352	18.3098	18.3206	18.8843	6	6	6	4	6	6	5	5
A0JNW5	BLT3B_HUMAN	BLTP3B	Bridge-like lipid transfer protein family member 3B	14.2651	15.6817	14.8938	14.1563	14.463	15.2457	14.4167	16.0414	15.1654	15.2607	5	5	4	4	14.3874	14.4447	14.3321	14.1264	14.0349	15.6817	14.8938	14.1563	14.6117	14.5862	14.4882	14.6514	13.9775	15.2457	14.8496	14.3022	14.6159	13.899	16.0414	15.3043	15.3681	14.9911	14.9981	15.2607	6	6	6	4	6	6	5	5
P53004	BIEA_HUMAN	BLVRA	Biliverdin reductase A	16.5294	17.9903	17.2942	18.1165	16.3466	17.2041	16.2575	18.1316	18.8531	18.9198	5	5	4	4	16.8632	16.5039	16.9786	16.2084	16.0928	17.9903	17.2942	18.1165	16.7276	16.5149	16.1632	16.2391	16.0881	17.2041	16.4952	16.1605	16.3488	16.0257	18.1316	19.4853	18.9661	18.5295	18.4312	18.9198	6	6	6	4	6	6	5	5
P30043	BLVRB_HUMAN	BLVRB	Flavin reductase (NADPH)	17.0471	18.017	16.6265	17.9674	16.7211	17.1799	16.8298	18.4576	18.532	18.0003	5	5	4	4	17.1863	16.7363	17.6015	16.8924	16.8188	18.017	16.6265	17.9674	16.9595	16.8928	16.5121	16.6509	16.5901	17.1799	17.6623	16.785	16.6834	16.1886	18.4576	19.1782	18.6833	18.0948	18.1718	18.0003	6	6	6	4	6	6	5	5
Q9H2G9	GO45_HUMAN	BLZF1	Golgin-45	13.5102	14.5485	14.1536	13.6686	14.4197	14.7137	14.0171	14.6068	13.6432	14.2107	5	5	4	4	13.5817	13.58	13.4328	13.5705	13.386	14.5485	14.1536	13.6686	14.3925	14.5054	14.3912	14.3008	14.5084	14.7137	13.7679	13.8781	14.0563	14.3661	14.6068	13.5429	13.761	13.6678	13.601	14.2107	6	6	6	4	6	6	5	5
O00327	BMAL1_HUMAN	BMAL1	Basic helix-loop-helix ARNT-like protein 1	NaN	14.5112	14.3014	NaN	13.8793	14.4973	NaN	NaN	NaN	14.6512	2	5	1	2	14.1264	13.9392	NaN	NaN	NaN	14.5112	14.3014	NaN	13.7364	14.0909	13.847	14.0336	13.6886	14.4973	NaN	13.6005	NaN	NaN	NaN	NaN	14.3331	NaN	14.325	14.6512	5	4	2	1	2	6	5	2
P35226	BMI1_HUMAN	BMI1	Polycomb complex protein BMI-1	13.7956	14.2812	15.8656	14.3767	13.9286	14.629	14.08	14.6483	14.2072	14.7967	5	5	4	4	13.6639	13.9682	13.5398	13.9593	13.8469	14.2812	15.8656	14.3767	13.9693	13.9557	13.9681	13.9725	13.7773	14.629	14.3257	14.0444	13.9652	13.9849	14.6483	14.3849	14.3678	14.1429	13.9333	14.7967	6	6	6	4	6	6	5	5
P13497	BMP1_HUMAN	BMP1	Bone morphogenetic protein 1	14.3508	15.9811	15.0038	14.9387	16.7342	16.2515	16.0101	14.7165	14.521	16.3002	5	5	4	4	14.2222	14.0095	14.4499	14.4967	14.5756	15.9811	15.0038	14.9387	16.4295	16.2551	16.9574	17.0601	16.9687	16.2515	15.9776	15.8567	16.0113	16.1948	14.7165	14.4739	14.1888	14.6669	14.7544	16.3002	6	6	6	4	6	6	5	5
P12643	BMP2_HUMAN	BMP2	Bone morphogenetic protein 2	NaN	NaN	NaN	NaN	NaN	NaN	11.5461	NaN	NaN	NaN	0	0	4	0	NaN	NaN	NaN	NaN	NaN	NaN	NaN	NaN	NaN	NaN	NaN	NaN	NaN	NaN	10.4953	11.7513	11.442	12.4957	NaN	NaN	NaN	NaN	NaN	NaN	0	0	0	0	0	0	0	0
Q9NSY1	BMP2K_HUMAN	BMP2K	BMP-2-inducible protein kinase	19.3751	20.1344	19.5633	19.3193	19.6047	19.5659	19.5455	19.6058	19.069	19.5262	5	5	4	4	19.5931	19.1806	19.1748	19.6466	19.2801	20.1344	19.5633	19.3193	19.4865	19.7482	19.6074	19.7763	19.405	19.5659	19.4968	19.5338	19.5924	19.5589	19.6058	19.6049	19.0966	18.6975	18.8771	19.5262	6	6	6	4	6	6	5	5
P12644	BMP4_HUMAN	BMP4	Bone morphogenetic protein 4	NaN	NaN	NaN	14.9112	NaN	NaN	16.0249	NaN	NaN	NaN	0	2	4	0	NaN	NaN	NaN	NaN	NaN	NaN	NaN	14.9112	15.0944	14.7881	NaN	NaN	NaN	NaN	16.0128	15.8387	16.4379	15.8103	NaN	NaN	NaN	NaN	NaN	NaN	0	0	0	0	0	0	0	4
P22003	BMP5_HUMAN	BMP5	Bone morphogenetic protein 5	NaN	NaN	NaN	NaN	NaN	NaN	12.2496	NaN	NaN	NaN	0	0	4	2	NaN	NaN	NaN	NaN	NaN	NaN	NaN	NaN	NaN	NaN	NaN	NaN	NaN	NaN	13.1154	12.4785	12.0704	11.334	NaN	11.6655	12.3087	NaN	NaN	NaN	0	0	0	0	0	0	0	0
P22004	BMP6_HUMAN	BMP6	Bone morphogenetic protein 6	13.9983	NaN	NaN	14.4326	13.3328	NaN	NaN	NaN	NaN	NaN	5	5	0	0	14.2514	13.9919	13.3935	14.0408	14.314	NaN	NaN	14.4326	12.8827	12.8478	12.988	13.2766	14.669	NaN	NaN	NaN	NaN	NaN	NaN	NaN	NaN	NaN	NaN	NaN	6	6	6	4	6	0	0	5
P18075	BMP7_HUMAN	BMP7	Bone morphogenetic protein 7	NaN	NaN	NaN	NaN	NaN	NaN	NaN	NaN	14.9417	12.4432	0	1	2	4	NaN	NaN	NaN	NaN	NaN	NaN	NaN	NaN	NaN	NaN	NaN	NaN	14.0927	NaN	NaN	12.4873	NaN	13.4733	NaN	14.9843	15.1103	14.9228	14.7494	12.4432	1	2	0	1	1	0	0	0
Q8N8U9	BMPER_HUMAN	BMPER	BMP-binding endothelial regulator protein	NaN	13.1375	NaN	NaN	13.3711	NaN	13.5134	NaN	NaN	NaN	0	3	4	0	NaN	NaN	NaN	NaN	NaN	13.1375	NaN	NaN	13.5014	13.1996	13.4122	NaN	NaN	NaN	13.6359	13.4511	13.2076	13.7589	NaN	NaN	NaN	NaN	NaN	NaN	0	0	0	0	1	6	0	0
P36894	BMR1A_HUMAN	BMPR1A	Bone morphogenetic protein receptor type-1A	NaN	13.1621	14.2359	NaN	14.407	14.6738	15.5003	15.1471	14.0306	14.0392	0	5	4	4	NaN	NaN	NaN	NaN	NaN	13.1621	14.2359	NaN	14.2308	14.6666	14.463	14.5797	14.095	14.6738	15.4107	15.4388	15.2847	15.8672	15.1471	13.8204	14.0033	14.2723	14.0263	14.0392	0	0	0	0	0	6	5	0
Q13873	BMPR2_HUMAN	BMPR2	Bone morphogenetic protein receptor type-2	15.0555	13.8377	14.3641	14.7407	14.8088	14.8463	15.9678	15.3855	14.2079	14.3455	5	5	4	4	15.0491	14.9543	15.1732	15.0515	15.0495	13.8377	14.3641	14.7407	14.579	14.9139	14.8737	14.8853	14.7921	14.8463	16.0636	15.9749	15.6635	16.1693	15.3855	13.9803	14.3839	14.1862	14.2813	14.3455	6	6	6	4	6	6	5	5
Q14692	BMS1_HUMAN	BMS1	Ribosome biogenesis protein BMS1 homolog	17.0663	16.5816	17.6433	17.1252	16.6971	16.7014	16.8389	16.721	16.0818	15.8567	5	5	4	4	17.0983	17.3544	16.9819	16.968	16.9287	16.5816	17.6433	17.1252	16.4346	16.6923	16.789	16.9089	16.661	16.7014	16.8317	16.8677	16.8818	16.7744	16.721	15.6818	16.1149	16.3309	16.1995	15.8567	6	6	6	4	6	6	5	5
P51813	BMX_HUMAN	BMX	Cytoplasmic tyrosine-protein kinase BMX	15.0836	NaN	NaN	17.4441	NaN	NaN	NaN	NaN	NaN	NaN	5	0	0	0	14.9702	13.7718	16.0296	15.1438	15.5028	NaN	NaN	17.4441	NaN	NaN	NaN	NaN	NaN	NaN	NaN	NaN	NaN	NaN	NaN	NaN	NaN	NaN	NaN	NaN	6	6	6	4	6	0	0	5
Q01954	BNC1_HUMAN	BNC1	Zinc finger protein basonuclin-1	13.0104	NaN	14.9169	12.7722	14.3314	NaN	15.2578	NaN	NaN	NaN	4	5	4	0	12.2572	13.121	13.2027	NaN	13.4606	NaN	14.9169	12.7722	14.5636	14.5742	14.3037	14.4146	13.8008	NaN	15.146	15.2726	15.5294	15.0832	NaN	NaN	NaN	NaN	NaN	NaN	3	3	4	1	3	0	5	3
Q6ZN30	BNC2_HUMAN	BNC2	Zinc finger protein basonuclin-2	NaN	15.3306	15.2509	14.8283	14.9427	15.0519	15.7035	15.9544	15.3441	14.2984	0	5	4	4	NaN	NaN	NaN	NaN	NaN	15.3306	15.2509	14.8283	15.088	14.9285	15.2113	14.9772	14.5087	15.0519	15.8472	15.7033	15.8095	15.4538	15.9544	15.6492	15.8756	14.8408	15.0106	14.2984	0	2	0	0	0	6	5	5
Q12981	SEC20_HUMAN	BNIP1	Vesicle transport protein SEC20	17.0405	17.5527	17.2568	17.3923	17.3335	17.3117	17.1198	17.19	17.0865	17.2753	5	5	4	4	17.0095	16.9878	16.9904	17.1193	17.0953	17.5527	17.2568	17.3923	17.4959	17.4137	17.2027	17.2556	17.2997	17.3117	17.0363	17.114	17.055	17.274	17.19	17.1478	16.9286	17.146	17.1238	17.2753	6	6	6	4	6	6	5	5
Q12982	BNIP2_HUMAN	BNIP2	BCL2/adenovirus E1B 19 kDa protein-interacting protein 2	16.2045	15.7923	15.2699	15.9886	14.2342	15.42	14.4039	15.9063	15.1602	15.6255	5	5	4	4	16.2793	16.0717	16.3813	16.1615	16.1287	15.7923	15.2699	15.9886	14.6741	14.3238	14.0007	14.1317	14.0406	15.42	14.4024	14.2829	14.697	14.2331	15.9063	14.9418	15.3963	15.0821	15.2206	15.6255	6	6	6	4	6	6	5	5
Q12983	BNIP3_HUMAN	BNIP3	BCL2/adenovirus E1B 19 kDa protein-interacting protein 3	13.9586	14.5476	14.2487	14.1514	14.4957	15.5045	14.6249	16.992	13.6758	14.9011	5	5	4	4	14.0842	13.7052	14.0824	14.0041	13.9172	14.5476	14.2487	14.1514	14.5905	14.7993	14.5295	14.5858	13.9734	15.5045	14.5524	14.5322	14.6004	14.8146	16.992	13.8356	13.6869	13.4639	13.7166	14.9011	6	6	6	4	6	6	5	5
O60238	BNI3L_HUMAN	BNIP3L	BCL2/adenovirus E1B 19 kDa protein-interacting protein 3-like	14.9136	16.4224	15.6595	15.5827	16.0954	16.6009	15.7336	17.2398	15.6523	16.3408	5	5	4	4	14.9989	14.6362	14.9285	14.8171	15.1876	16.4224	15.6595	15.5827	16.0803	16.1803	15.8875	16.1949	16.134	16.6009	15.8902	15.6131	15.6173	15.8138	17.2398	16.1598	15.9341	15.1793	15.3358	16.3408	6	6	6	4	6	6	5	5
Q96IK1	BOD1_HUMAN	BOD1	Biorientation of chromosomes in cell division protein 1	14.536	13.3095	14.1235	14.7709	13.6824	13.7559	14.4869	15.1079	15.3103	14.5109	5	5	4	4	14.469	14.595	14.4149	14.3371	14.8639	13.3095	14.1235	14.7709	13.4733	13.6253	13.5362	13.7171	14.0602	13.7559	14.5289	14.32	14.5608	14.538	15.1079	15.3107	15.3795	15.2614	15.2894	14.5109	6	6	6	4	6	6	5	5
Q8NFC6	BD1L1_HUMAN	BOD1L1	Biorientation of chromosomes in cell division protein 1-like 1	17.0988	16.6669	17.7191	17.2305	17.1992	17.2228	17.4025	17.2803	17.1267	16.7582	5	5	4	4	16.9714	17.2103	16.906	17.1999	17.2066	16.6669	17.7191	17.2305	17.2023	17.1069	17.324	17.2803	17.0826	17.2228	17.3991	17.3453	17.425	17.4406	17.2803	17.1671	17.3344	17.0177	16.9876	16.7582	6	6	6	4	6	6	5	5
Q9UMX3	BOK_HUMAN	BOK	Bcl-2-related ovarian killer protein	14.846	15.4346	15.3601	15.8718	15.6141	14.712	15.432	14.1326	14.2663	15.1017	5	5	4	4	14.7847	14.4533	14.6563	15.0349	15.3011	15.4346	15.3601	15.8718	15.6092	15.5917	15.6431	15.4688	15.7579	14.712	15.5963	15.5415	15.5027	15.0877	14.1326	14.5802	14.1988	14.0104	14.2757	15.1017	6	6	6	4	6	6	5	5
Q9Y3E2	BOLA1_HUMAN	BOLA1	BolA-like protein 1	14.6458	14.3156	15.0903	15.1333	13.8419	14.0504	14.0279	14.7612	14.1859	14.7019	5	5	4	4	14.7409	14.4472	14.6499	14.7175	14.6734	14.3156	15.0903	15.1333	13.6762	14.0024	13.5344	13.9521	14.0442	14.0504	14.2551	14.0609	14.0598	13.7357	14.7612	14.5444	14.1996	14.0495	13.9499	14.7019	6	6	6	4	6	6	5	5
Q9H3K6	BOLA2_HUMAN	BOLA2	BolA-like protein 2	17.0349	16.6623	16.912	17.3628	15.7353	16.6348	15.5826	17.9481	17.7955	16.9389	5	5	4	4	17.419	16.9948	17.3029	16.7452	16.7129	16.6623	16.912	17.3628	15.8497	16.0285	15.3396	15.6355	15.8233	16.6348	16.065	15.438	15.3782	15.449	17.9481	17.9126	17.7554	17.8617	17.6524	16.9389	6	6	6	4	6	6	5	5
Q53S33	BOLA3_HUMAN	BOLA3	BolA-like protein 3	15.2776	15.1847	15.5631	15.4409	15.3676	15.2739	15.086	15.5425	14.3942	14.9268	5	5	4	4	15.3976	15.311	15.185	15.2246	15.2698	15.1847	15.5631	15.4409	15.247	15.5262	15.4041	15.495	15.1659	15.2739	15.1747	15.0246	15.1014	15.0431	15.5425	14.3808	14.5525	14.3272	14.3165	14.9268	6	6	6	4	6	6	5	5
Q14137	BOP1_HUMAN	BOP1	Ribosome biogenesis protein BOP1	15.8433	16.6569	16.7378	16.5873	15.8924	15.4793	15.0018	14.8296	15.2628	14.9562	5	5	4	4	15.7142	16.1123	15.6574	16.0156	15.7172	16.6569	16.7378	16.5873	15.5444	16.0854	15.5764	16.2506	16.0052	15.4793	14.8815	15.1225	14.7127	15.2907	14.8296	15.0643	15.172	15.5376	15.2774	14.9562	6	6	6	4	6	6	5	5
Q969J3	BORC5_HUMAN	BORCS5	BLOC-1-related complex subunit 5	15.6184	15.8566	15.3321	15.9633	15.9883	15.8246	16.0296	16.2268	16.233	16.4174	5	5	4	4	15.6889	15.5011	15.5337	15.6232	15.7453	15.8566	15.3321	15.9633	15.8466	16.0145	15.8843	16.0265	16.1696	15.8246	15.8729	15.8698	16.0307	16.3449	16.2268	16.5502	16.2375	15.9741	16.1703	16.4174	6	6	6	4	6	6	5	5
Q96GS4	BORC6_HUMAN	BORCS6	BLOC-1-related complex subunit 6	15.4463	15.5757	15.2361	15.5921	16.505	16.0075	16.0829	15.6173	15.6511	16.0987	5	5	4	4	15.4292	15.449	15.4063	15.508	15.4392	15.5757	15.2361	15.5921	16.4729	16.4684	16.3771	16.6307	16.5757	16.0075	15.9339	15.9072	16.1638	16.3268	15.6173	15.8419	15.6103	15.5355	15.6168	16.0987	6	6	6	4	6	6	5	5
Q96B45	BORC7_HUMAN	BORCS7	BLOC-1-related complex subunit 7	15.1643	15.3111	14.9038	15.2701	15.4044	15.2151	15.6356	15.3972	15.8678	15.8634	5	5	4	4	15.2131	14.9317	15.17	15.3009	15.2058	15.3111	14.9038	15.2701	15.23	15.3428	15.3811	15.5617	15.5065	15.2151	15.6002	15.502	15.7127	15.7276	15.3972	16.1555	15.774	15.6394	15.9024	15.8634	6	6	6	4	6	6	5	5
Q96FH0	BORC8_HUMAN	BORCS8	BLOC-1-related complex subunit 8	15.7321	15.3039	15.3776	15.9194	16.1961	15.7929	16.3893	15.9893	15.7062	15.8942	5	5	4	4	15.7449	15.5517	15.5622	15.9286	15.8733	15.3039	15.3776	15.9194	16.1209	16.2001	16.0239	16.4227	16.2128	15.7929	16.3128	16.2438	16.5203	16.4802	15.9893	15.9087	15.6378	15.651	15.6273	15.8942	5	6	6	4	5	6	4	5
P07738	PMGE_HUMAN	BPGM	Bisphosphoglycerate mutase	14.3537	14.8522	13.0219	15.0883	14.7901	14.8534	15.0031	15.8653	15.3817	17.7263	5	5	4	4	14.4257	14.3622	14.6916	13.9805	14.3088	14.8522	13.0219	15.0883	15.0472	14.6841	14.7364	14.7195	14.7635	14.8534	15.3073	14.8542	15.1222	14.7287	15.8653	15.6081	15.0035	15.54	15.3752	17.7263	6	6	6	4	6	6	5	5
Q86WA6	BPHL_HUMAN	BPHL	Valacyclovir hydrolase	16.4207	16.171	15.6663	16.294	16.6223	15.3576	17.068	14.9122	16.6745	16.5349	5	5	4	4	16.2624	16.117	16.4245	16.6651	16.6345	16.171	15.6663	16.294	16.6753	16.8521	16.3622	16.4938	16.7282	15.3576	16.7671	17.0535	17.0492	17.4023	14.9122	17.0384	16.6376	16.6347	16.3871	16.5349	6	6	6	4	6	6	5	5
P17213	BPI_HUMAN	BPI	Bactericidal permeability-increasing protein	13.2153	NaN	14.2022	NaN	NaN	NaN	NaN	NaN	NaN	NaN	4	0	0	1	13.5632	13.5634	12.8224	NaN	12.9125	NaN	14.2022	NaN	NaN	NaN	NaN	NaN	NaN	NaN	NaN	NaN	NaN	NaN	NaN	11.9935	NaN	NaN	NaN	NaN	5	3	6	2	3	2	5	1
O95861	BPNT1_HUMAN	BPNT1	3'(2'),5'-bisphosphate nucleotidase 1	16.4895	16.6126	15.8486	16.6309	15.922	16.0788	15.6987	16.4643	17.2175	17.0313	5	5	4	4	16.6253	16.3523	16.6515	16.4198	16.3988	16.6126	15.8486	16.6309	16.244	15.9778	15.6179	15.6928	16.0773	16.0788	15.892	15.5542	15.7584	15.5902	16.4643	17.6135	17.2348	17.083	16.9386	17.0313	6	6	6	4	6	6	5	5
Q9NX62	IMPA3_HUMAN	BPNT2	Golgi-resident adenosine 3',5'-bisphosphate 3'-phosphatase	17.2142	17.3464	16.9031	17.2435	17.1923	16.9352	17.5033	17.7502	16.7644	17.0889	5	5	4	4	17.2019	17.116	16.975	17.3311	17.4471	17.3464	16.9031	17.2435	17.3113	17.1792	17.2303	17.1303	17.1104	16.9352	17.6475	17.5671	17.3634	17.4353	17.7502	17.0045	16.7965	16.6654	16.591	17.0889	6	6	6	4	6	6	5	5
Q12830	BPTF_HUMAN	BPTF	Nucleosome-remodeling factor subunit BPTF	15.5401	15.2088	15.8748	15.2254	15.5332	15.5767	15.51	15.1661	15.4992	15.0304	5	5	4	4	15.3326	15.533	15.4466	15.6938	15.6946	15.2088	15.8748	15.2254	15.4686	15.473	15.5464	15.6605	15.5173	15.5767	15.4157	15.5211	15.5682	15.5349	15.1661	15.6056	15.5043	15.4723	15.4145	15.0304	6	6	6	4	6	6	5	5
P15056	BRAF_HUMAN	BRAF	Serine/threonine-protein kinase B-raf	13.945	14.2922	13.5572	13.8671	13.0986	13.9552	13.3793	14.6563	14.7446	14.6979	5	4	4	4	14.0403	13.8318	14.3293	13.7469	13.7769	14.2922	13.5572	13.8671	13.4762	13.1292	NaN	13.0092	12.7799	13.9552	13.9763	13.3563	13.2937	12.8908	14.6563	15.1212	14.9692	14.5034	14.3844	14.6979	6	6	6	4	6	6	5	5
Q7Z569	BRAP_HUMAN	BRAP	BRCA1-associated protein	14.9366	15.0144	14.6051	14.7762	14.4761	14.9838	14.8659	15.156	15.1716	15.2479	5	5	4	4	14.9179	14.9044	15.0397	14.9765	14.8444	15.0144	14.6051	14.7762	14.7168	14.5838	14.3649	14.4947	14.2203	14.9838	15.027	14.7456	15.0223	14.6685	15.156	15.3339	15.0316	15.2354	15.0855	15.2479	6	6	6	4	6	6	5	5
Q6PJG6	BRAT1_HUMAN	BRAT1	BRCA1-associated ATM activator 1	15.0295	15.0893	15.5129	14.898	13.6191	14.5892	13.3101	14.7783	15.2975	14.6824	5	5	4	4	15.193	15.2139	14.8946	14.9579	14.8879	15.0893	15.5129	14.898	13.9802	13.7973	13.3898	13.5627	13.3655	14.5892	13.6886	12.9869	13.4595	13.1056	14.7783	15.4959	15.327	15.2198	15.1473	14.6824	6	6	6	4	6	6	5	5
P38398	BRCA1_HUMAN	BRCA1	Breast cancer type 1 susceptibility protein	NaN	NaN	14.6994	NaN	NaN	NaN	NaN	NaN	12.6641	NaN	1	0	0	4	NaN	12.8286	NaN	NaN	NaN	NaN	14.6994	NaN	NaN	NaN	NaN	NaN	NaN	NaN	NaN	NaN	NaN	NaN	NaN	12.3569	13.1675	12.4391	12.693	NaN	0	6	0	0	0	0	5	0
P51587	BRCA2_HUMAN	BRCA2	Breast cancer type 2 susceptibility protein	NaN	NaN	14.3107	NaN	NaN	NaN	NaN	NaN	NaN	NaN	1	0	0	2	NaN	12.8461	NaN	NaN	NaN	NaN	14.3107	NaN	NaN	NaN	NaN	NaN	NaN	NaN	NaN	NaN	NaN	NaN	NaN	NaN	12.1567	NaN	12.5925	NaN	1	5	0	0	0	0	5	0
P46736	BRCC3_HUMAN	BRCC3	Lys-63-specific deubiquitinase BRCC36	16.8257	16.8428	16.5851	16.9275	15.8675	16.5195	16.3707	17.0883	17.0039	17.2049	5	5	4	4	16.8613	16.62	16.9198	16.8217	16.9057	16.8428	16.5851	16.9275	16.1541	15.9392	15.8015	15.769	15.6739	16.5195	16.7006	16.3011	16.4295	16.0517	17.0883	17.3239	17.0744	16.7999	16.8175	17.2049	6	6	6	4	6	6	5	5
O95696	BRD1_HUMAN	BRD1	Bromodomain-containing protein 1	13.5729	12.6055	14.3911	13.3903	13.7651	13.8288	14.0811	13.3146	13.9541	13.5873	5	5	4	4	13.3387	13.6299	13.6102	13.6501	13.6354	12.6055	14.3911	13.3903	13.8348	13.4675	13.7029	13.8101	14.0104	13.8288	13.8539	14.1606	14.2715	14.0384	13.3146	14.0972	13.5906	14.4601	13.6683	13.5873	6	6	6	4	6	4	5	5
P25440	BRD2_HUMAN	BRD2	Bromodomain-containing protein 2	15.4835	15.0246	16.2354	15.4338	15.337	15.4688	15.1954	15.4563	15.1167	14.7893	5	5	4	4	15.4751	15.7252	15.2277	15.4735	15.5162	15.0246	16.2354	15.4338	15.4573	15.3193	15.3082	15.3765	15.2234	15.4688	15.1751	15.1648	15.2719	15.1699	15.4563	15.1318	15.2444	14.8023	15.2883	14.7893	6	6	6	4	6	6	5	5
Q15059	BRD3_HUMAN	BRD3	Bromodomain-containing protein 3	15.8148	15.4864	16.4002	16.3442	15.7603	15.9921	16.7077	16.0542	16.153	16.1203	5	5	4	4	15.7252	15.6626	15.7013	15.9394	16.0456	15.4864	16.4002	16.3442	15.441	15.5238	16.0002	15.9097	15.9269	15.9921	16.6207	16.7036	16.7914	16.715	16.0542	16.3571	16.1362	15.9205	16.1982	16.1203	6	6	6	4	6	6	5	5
O60885	BRD4_HUMAN	BRD4	Bromodomain-containing protein 4	16.2879	15.7698	17.1787	16.3951	16.5708	16.4592	16.7887	16.4608	16.398	16.1246	5	5	4	4	16.2026	16.3311	16.1193	16.3851	16.4014	15.7698	17.1787	16.3951	16.7594	16.5466	16.5876	16.4922	16.4683	16.4592	16.6891	16.7796	16.7297	16.9567	16.4608	16.4078	16.4771	16.3245	16.3826	16.1246	6	6	6	4	6	6	5	5
Q9NPI1	BRD7_HUMAN	BRD7	Bromodomain-containing protein 7	14.355	13.4916	15.396	13.964	14.9478	14.8063	15.2556	14.6006	15.0746	14.8299	5	5	4	4	14.1109	14.407	14.2055	14.4329	14.6185	13.4916	15.396	13.964	14.9207	14.7443	15.0177	14.91	15.1461	14.8063	15.1886	15.1911	15.2349	15.4079	14.6006	15.1034	14.997	15.2175	14.9805	14.8299	6	6	6	4	6	6	5	5
Q9H0E9	BRD8_HUMAN	BRD8	Bromodomain-containing protein 8	14.323	14.1567	15.9358	14.5666	14.6045	14.6723	14.8783	14.6508	14.8893	14.6813	5	5	4	4	14.1021	14.3531	14.1821	14.4516	14.5261	14.1567	15.9358	14.5666	14.7432	14.4896	14.7881	14.578	14.4235	14.6723	15.0109	14.8145	14.8438	14.8441	14.6508	14.9754	14.9332	14.8574	14.7913	14.6813	6	6	6	4	6	6	5	5
Q9H8M2	BRD9_HUMAN	BRD9	Bromodomain-containing protein 9	14.2592	13.8311	14.8112	14.1688	14.1871	14.387	14.5111	14.4269	14.215	13.9041	5	5	4	4	14.2177	14.4075	14.2218	14.1627	14.2863	13.8311	14.8112	14.1688	14.236	14.1403	14.2059	14.1609	14.1925	14.387	14.575	14.4215	14.4637	14.5843	14.4269	14.2724	14.4071	14.1416	14.0387	13.9041	6	6	6	4	6	6	5	5
Q92994	TF3B_HUMAN	BRF1	Transcription factor IIIB 90 kDa subunit	13.9856	13.5847	13.4265	13.8987	NaN	13.4985	NaN	13.8954	14.6986	13.9702	5	2	2	4	13.997	14.1855	13.7335	13.9629	14.0491	13.5847	13.4265	13.8987	13.5205	NaN	NaN	NaN	12.3958	13.4985	NaN	12.6031	13.258	NaN	13.8954	14.722	14.9408	14.5721	14.5594	13.9702	6	6	5	4	6	5	5	5
O95415	BRI3_HUMAN	BRI3	Membrane protein BRI3	17.2822	17.744	NaN	17.5669	18.8443	17.7736	19.0638	19.0945	17.1844	17.2956	5	5	4	4	17.14	17.0886	17.4276	17.3933	17.3614	17.744	NaN	17.5669	18.4541	19.3323	19.1115	18.9189	18.4044	17.7736	18.8456	19.0817	18.9229	19.4049	19.0945	17.4212	17.0762	17.3738	16.8665	17.2956	6	6	5	4	6	6	2	5
Q8WY22	BRI3B_HUMAN	BRI3BP	BRI3-binding protein	16.475	16.0378	17.9634	16.5649	16.5759	16.809	16.9648	16.5816	16.9882	17.3008	5	5	4	4	16.3416	16.3889	16.5217	16.5557	16.567	16.0378	17.9634	16.5649	16.6708	16.6072	16.708	16.535	16.3584	16.809	17.0848	16.8206	16.8645	17.0894	16.5816	17.0012	16.9801	17.0159	16.9554	17.3008	6	6	6	4	6	6	5	5
Q9BX63	FANCJ_HUMAN	BRIP1	Fanconi anemia group J protein	NaN	NaN	15.0142	NaN	NaN	13.6214	NaN	NaN	13.6798	NaN	2	0	0	3	13.2017	13.3245	NaN	NaN	NaN	NaN	15.0142	NaN	NaN	NaN	NaN	NaN	NaN	13.6214	NaN	NaN	NaN	NaN	NaN	NaN	13.6694	13.6386	13.7314	NaN	3	5	0	0	0	0	5	0
Q8TDN6	BRX1_HUMAN	BRIX1	Ribosome biogenesis protein BRX1 homolog	17.1657	16.7083	17.3108	16.5108	17.0375	17.0168	17.1557	16.8746	16.2882	16.1485	5	5	4	4	17.0522	17.2063	17.2291	17.1444	17.1965	16.7083	17.3108	16.5108	16.9725	17.1055	17.1294	17.0462	16.9338	17.0168	17.2459	17.1271	17.2859	16.9638	16.8746	16.2885	16.0295	16.4775	16.3573	16.1485	6	6	6	4	6	6	5	5
Q8WUW1	BRK1_HUMAN	BRK1	Protein BRICK1	17.4296	16.8476	17.0042	17.3281	16.4903	17.0963	16.967	17.6657	17.7563	17.6255	5	5	4	4	17.3467	17.4016	17.4787	17.3981	17.5229	16.8476	17.0042	17.3281	16.797	16.6323	16.2707	16.3645	16.3872	17.0963	17.0342	16.9541	16.9492	16.9304	17.6657	18.1315	17.6343	17.7359	17.5235	17.6255	6	6	6	4	6	6	5	5
Q9HCU9	BRMS1_HUMAN	BRMS1	Breast cancer metastasis-suppressor 1	13.5583	NaN	14.3774	13.682	NaN	13.2918	NaN	13.7536	NaN	NaN	5	0	1	0	13.6676	13.8002	13.465	13.4139	13.4448	NaN	14.3774	13.682	NaN	NaN	NaN	NaN	NaN	13.2918	13.8602	NaN	NaN	NaN	13.7536	NaN	NaN	NaN	NaN	NaN	5	6	5	4	6	2	5	4
Q5PSV4	BRM1L_HUMAN	BRMS1L	Breast cancer metastasis-suppressor 1-like protein	14.9309	14.6782	15.8325	14.7192	15.1204	15.0706	15.2609	14.6453	15.6384	14.9162	5	5	4	4	14.6712	14.8062	14.7691	15.1445	15.2636	14.6782	15.8325	14.7192	15.164	15.0374	15.1141	15.2174	15.069	15.0706	15.4805	15.3225	15.1576	15.0828	14.6453	15.8612	15.8116	15.5053	15.3754	14.9162	6	6	6	4	6	6	5	5
Q5VW32	BROX_HUMAN	BROX	BRO1 domain-containing protein BROX	16.821	17.2516	16.8198	16.9463	15.4093	16.4988	16.4231	17.5524	17.6368	17.8108	5	5	4	4	17.0532	16.7471	16.9335	16.7057	16.6654	17.2516	16.8198	16.9463	15.5357	15.5114	15.4994	15.3043	15.1957	16.4988	16.703	16.2565	16.3439	16.389	17.5524	17.8891	17.8411	17.3732	17.4437	17.8108	6	6	6	4	6	6	5	5
P55201	BRPF1_HUMAN	BRPF1	Peregrin	13.964	12.928	15.309	13.914	13.1339	13.6939	13.5779	13.7055	13.6847	13.4253	5	5	4	4	13.5773	14.28	13.8594	13.8637	14.2397	12.928	15.309	13.914	13.0701	13.0769	13.1867	13.2429	13.093	13.6939	13.7423	13.4193	13.5601	13.59	13.7055	13.6669	13.4853	13.5995	13.987	13.4253	6	6	6	4	6	6	5	5
Q9ULD4	BRPF3_HUMAN	BRPF3	Bromodomain and PHD finger-containing protein 3	13.4323	12.9726	14.6479	14.0039	14.0283	13.8899	14.2315	13.8067	13.7596	13.1866	5	5	4	4	13.4085	13.8312	12.9424	13.5384	13.4409	12.9726	14.6479	14.0039	13.7699	13.7968	14.2334	14.3135	14.0277	13.8899	14.6091	14.1299	14.2504	13.9364	13.8067	13.9471	13.6451	13.6456	13.8006	13.1866	6	6	6	4	6	6	5	5
Q8TDC3	BRSK1_HUMAN	BRSK1	Serine/threonine-protein kinase BRSK1	NaN	NaN	NaN	NaN	NaN	NaN	NaN	NaN	12.6781	12.7712	0	0	0	4	NaN	NaN	NaN	NaN	NaN	NaN	NaN	NaN	NaN	NaN	NaN	NaN	NaN	NaN	NaN	NaN	NaN	NaN	NaN	12.6166	12.8872	12.5518	12.6568	12.7712	0	0	0	0	0	0	0	0
Q8IWQ3	BRSK2_HUMAN	BRSK2	Serine/threonine-protein kinase BRSK2	NaN	NaN	NaN	NaN	NaN	NaN	NaN	NaN	14.8426	14.143	1	0	0	4	11.9292	NaN	NaN	NaN	NaN	NaN	NaN	NaN	NaN	NaN	NaN	NaN	NaN	NaN	NaN	NaN	NaN	NaN	NaN	14.7008	14.7295	15.0572	14.8831	14.143	3	0	0	0	1	0	0	0
Q96G97	BSCL2_HUMAN	BSCL2	Seipin	14.0378	14.0672	13.9997	13.6617	15.5933	13.7363	15.1429	13.4033	17.5425	15.3536	5	5	4	4	14.0161	13.8969	13.9588	14.1442	14.1729	14.0672	13.9997	13.6617	15.6556	15.7784	15.5049	15.5271	15.5006	13.7363	14.4184	15.1887	15.1332	15.8312	13.4033	17.8167	16.9883	17.7798	17.5852	15.3536	6	6	6	4	6	6	5	5
Q9NW68	BSDC1_HUMAN	BSDC1	BSD domain-containing protein 1	14.3859	14.8097	14.9116	14.331	15.6133	15.2874	15.721	15.6563	14.7257	15.0815	5	5	4	4	14.3903	14.6288	14.4669	14.3049	14.1388	14.8097	14.9116	14.331	15.8427	15.9118	15.3592	15.5216	15.4311	15.2874	15.4856	15.5532	15.8325	16.0127	15.6563	14.8448	14.8484	14.6588	14.5508	15.0815	6	6	6	4	6	6	5	5
P35613	BASI_HUMAN	BSG	Basigin	19.2549	19.488	20.0227	19.6075	20.0957	19.7797	20.5014	19.763	19.0321	19.942	5	5	4	4	19.0748	19.1548	19.0703	19.4564	19.5181	19.488	20.0227	19.6075	20.1978	20.4393	19.8566	19.8569	20.1277	19.7797	20.1326	20.4657	20.3479	21.0592	19.763	19.0937	18.8808	19.1141	19.0401	19.942	6	6	6	4	6	6	5	5
Q10588	BST1_HUMAN	BST1	ADP-ribosyl cyclase/cyclic ADP-ribose hydrolase 2	16.7081	16.9385	15.9652	16.2435	19.5269	18.5171	17.8485	16.0169	NaN	17.5023	5	5	4	0	16.7396	16.215	16.1949	17.4191	16.9721	16.9385	15.9652	16.2435	19.2506	19.2816	19.5184	19.6627	19.9212	18.5171	17.6668	17.9653	17.6716	18.0901	16.0169	NaN	NaN	NaN	NaN	17.5023	6	6	6	4	6	6	5	5
Q10589	BST2_HUMAN	BST2	Bone marrow stromal antigen 2	14.7742	14.1108	19.1746	16.0519	14.5884	NaN	16.3011	NaN	NaN	NaN	5	4	4	0	14.2038	13.7252	14.0501	15.2233	16.6687	14.1108	19.1746	16.0519	13.6815	14.94	15.4314	14.3007	NaN	NaN	16.6491	16.1772	16.2579	16.12	NaN	NaN	NaN	NaN	NaN	NaN	6	5	5	4	6	5	5	5
O14981	BTAF1_HUMAN	BTAF1	TATA-binding protein-associated factor 172	15.5022	15.5751	15.8369	15.4252	15.0548	15.4717	15.0523	15.4898	16.0321	15.8652	5	5	4	4	15.4261	15.5051	15.3952	15.5124	15.672	15.5751	15.8369	15.4252	15.2536	14.9522	14.8862	15.0868	15.0952	15.4717	15.1138	14.9808	15.2092	14.9054	15.4898	15.7461	16.1183	16.1245	16.1395	15.8652	6	6	6	4	6	6	5	5
Q9H0C5	BTBD1_HUMAN	BTBD1	BTB/POZ domain-containing protein 1	15.3364	15.3035	15.2	15.4514	15.2522	15.2425	15.5123	15.7098	15.4107	15.644	5	5	4	4	15.4559	15.0484	15.3602	15.3849	15.4327	15.3035	15.2	15.4514	15.2975	15.5768	15.3815	15.1942	14.8109	15.2425	15.5973	15.701	15.7165	15.0345	15.7098	15.3536	15.6655	15.3207	15.3028	15.644	6	6	6	4	5	6	5	5
Q9BSF8	BTBDA_HUMAN	BTBD10	BTB/POZ domain-containing protein 10	14.5663	13.7907	13.3104	13.9053	14.1338	14.3891	13.7246	14.1736	14.525	14.4177	5	5	4	4	14.6739	14.7986	14.5854	14.3165	14.4571	13.7907	13.3104	13.9053	14.3146	14.3747	13.9484	13.8627	14.1685	14.3891	13.7842	13.5962	13.5975	13.9206	14.1736	14.5172	14.4387	14.6066	14.5375	14.4177	6	6	6	4	6	6	5	5
A6NE02	BTBDH_HUMAN	BTBD17	BTB/POZ domain-containing protein 17	NaN	NaN	NaN	NaN	NaN	NaN	NaN	NaN	14.9821	NaN	0	0	0	4	NaN	NaN	NaN	NaN	NaN	NaN	NaN	NaN	NaN	NaN	NaN	NaN	NaN	NaN	NaN	NaN	NaN	NaN	NaN	14.3334	14.5221	15.9135	15.1596	NaN	0	0	0	0	0	0	0	0
C9JJ37	BTBDJ_HUMAN	BTBD19	BTB/POZ domain-containing protein 19	NaN	13.9122	NaN	14.5921	NaN	13.8378	NaN	NaN	NaN	NaN	2	0	0	0	NaN	NaN	13.6642	NaN	13.8014	13.9122	NaN	14.5921	NaN	NaN	NaN	NaN	NaN	13.8378	NaN	NaN	NaN	NaN	NaN	NaN	NaN	NaN	NaN	NaN	1	1	4	2	4	5	2	5
Q9BX70	BTBD2_HUMAN	BTBD2	BTB/POZ domain-containing protein 2	14.0024	14.1854	13.9108	13.9311	14.1385	13.8243	14.109	14.289	14.6514	14.5915	5	5	4	4	14.0989	14.0674	13.9063	14.0738	13.866	14.1854	13.9108	13.9311	14.4013	14.3928	13.8583	13.9884	14.0517	13.8243	13.9718	14.0222	13.9275	14.5145	14.289	14.7803	14.3908	14.7922	14.6423	14.5915	6	6	5	4	6	6	5	5
Q9Y2F9	BTBD3_HUMAN	BTBD3	BTB/POZ domain-containing protein 3	13.8629	NaN	13.256	13.236	NaN	13.1438	NaN	NaN	13.5638	NaN	5	1	1	3	13.4132	14.0117	13.6954	14.0491	14.1449	NaN	13.256	13.236	13.4205	NaN	NaN	NaN	NaN	13.1438	NaN	NaN	14.4678	NaN	NaN	14.0881	13.7333	12.8699	NaN	NaN	5	5	6	4	6	2	3	4
Q96Q07	BTBD9_HUMAN	BTBD9	BTB/POZ domain-containing protein 9	12.3108	11.8425	12.0718	11.6115	12.3759	12.6028	12.2541	12.4781	12.5294	12.6396	5	5	4	4	12.2866	12.5555	12.2636	12.14	12.3082	11.8425	12.0718	11.6115	12.5643	12.5553	12.0497	12.3684	12.3419	12.6028	12.2143	11.994	12.5384	12.2698	12.4781	12.682	12.178	12.813	12.4446	12.6396	6	5	6	4	6	5	5	5
P43251	BTD_HUMAN	BTD	Biotinidase	15.4467	14.824	15.7221	15.8454	15.4812	14.6508	15.1468	14.826	14.6175	14.6863	5	5	4	4	15.2707	14.9541	15.336	15.8256	15.847	14.824	15.7221	15.8454	15.1263	15.3037	15.6402	15.7287	15.6072	14.6508	15.1385	15.2231	15.0181	15.2073	14.826	15.4177	14.9929	14.0347	14.0248	14.6863	6	6	6	4	6	6	5	5
P20290	BTF3_HUMAN	BTF3	Transcription factor BTF3	19.7198	19.5699	19.329	19.3301	18.1038	19.5307	18.7097	19.8993	19.3496	19.1843	5	5	4	4	19.9144	19.9579	19.6773	19.5603	19.4892	19.5699	19.329	19.3301	18.5534	18.2352	18.0868	17.9483	17.6952	19.5307	18.9867	18.6135	18.8492	18.3893	19.8993	18.9142	19.3447	19.5005	19.6391	19.1843	6	6	6	4	6	6	5	5
Q96K17	BT3L4_HUMAN	BTF3L4	Transcription factor BTF3 homolog 4	18.0712	18.2999	17.8707	18.1198	17.034	17.8911	17.7862	18.5217	18.4613	18.3155	5	5	4	4	18.116	18.0147	18.1811	18.031	18.0132	18.2999	17.8707	18.1198	17.3627	16.9892	17.0883	17.0177	16.7124	17.8911	18.2547	17.6672	17.9445	17.2785	18.5217	18.6288	18.5578	18.375	18.2835	18.3155	6	6	6	4	6	6	5	5
P62324	BTG1_HUMAN	BTG1	Protein BTG1	14.4369	NaN	NaN	NaN	NaN	NaN	NaN	NaN	NaN	NaN	5	0	0	0	14.3437	14.6263	14.4313	14.4739	14.3095	NaN	NaN	NaN	NaN	NaN	NaN	NaN	NaN	NaN	NaN	NaN	NaN	NaN	NaN	NaN	NaN	NaN	NaN	NaN	6	6	6	3	4	0	1	0
Q14201	BTG3_HUMAN	BTG3	Protein BTG3	NaN	10.5706	11.413	10.1645	NaN	10.7858	11.0705	NaN	11.3894	10.3957	1	2	4	4	NaN	10.0985	NaN	NaN	NaN	10.5706	11.413	10.1645	NaN	NaN	10.6228	10.0299	NaN	10.7858	10.9634	11.4929	11.3328	10.4928	NaN	11.0042	12.0039	11.1941	11.3553	10.3957	1	4	2	2	1	3	5	3
Q7KYR7	BT2A1_HUMAN	BTN2A1	Butyrophilin subfamily 2 member A1	16.2231	15.577	16.1634	14.9217	17.4363	16.3914	16.3639	16.0329	15.5602	15.9149	5	5	4	4	16.3753	16.3839	15.9915	16.1996	16.1654	15.577	16.1634	14.9217	17.8748	17.8525	16.9888	17.1032	17.3623	16.3914	16.0332	16.1353	16.3523	16.9348	16.0329	15.3787	15.5825	15.6671	15.6126	15.9149	6	6	6	4	6	6	5	5
O00481	BT3A1_HUMAN	BTN3A1	Butyrophilin subfamily 3 member A1	NaN	NaN	14.1052	NaN	NaN	NaN	NaN	NaN	NaN	NaN	0	0	0	0	NaN	NaN	NaN	NaN	NaN	NaN	14.1052	NaN	NaN	NaN	NaN	NaN	NaN	NaN	NaN	NaN	NaN	NaN	NaN	NaN	NaN	NaN	NaN	NaN	0	0	0	0	0	1	5	1
P78410	BT3A2_HUMAN	BTN3A2	Butyrophilin subfamily 3 member A2	NaN	13.249	14.7932	NaN	NaN	13.0653	NaN	NaN	NaN	NaN	0	0	0	0	NaN	NaN	NaN	NaN	NaN	13.249	14.7932	NaN	NaN	NaN	NaN	NaN	NaN	13.0653	NaN	NaN	NaN	NaN	NaN	NaN	NaN	NaN	NaN	NaN	0	1	0	0	0	4	5	2
O00478	BT3A3_HUMAN	BTN3A3	Butyrophilin subfamily 3 member A3	NaN	16.547	16.7747	15.5451	NaN	14.7197	NaN	14.762	14.4166	15.4521	0	1	0	4	NaN	NaN	NaN	NaN	NaN	16.547	16.7747	15.5451	NaN	NaN	13.8006	NaN	NaN	14.7197	NaN	NaN	NaN	NaN	14.762	14.9106	14.3684	14.0311	14.3564	15.4521	0	1	0	1	1	6	5	5
Q6UXG8	BTNL9_HUMAN	BTNL9	Butyrophilin-like protein 9	15.0066	NaN	NaN	NaN	NaN	NaN	NaN	NaN	NaN	NaN	5	0	0	0	14.0836	13.4046	15.1395	15.8471	16.5579	NaN	NaN	NaN	NaN	NaN	NaN	NaN	NaN	NaN	NaN	NaN	NaN	NaN	NaN	NaN	NaN	NaN	NaN	NaN	6	6	6	4	6	0	0	0
Q9Y297	FBW1A_HUMAN	BTRC	F-box/WD repeat-containing protein 1A	12.8812	NaN	12.8267	12.7538	13.1421	13.2003	13.2046	13.3127	12.798	12.7293	5	4	3	4	13.0097	13.2861	12.7491	12.6999	12.6614	NaN	12.8267	12.7538	13.2252	13.0712	NaN	12.9373	13.3347	13.2003	13.2969	13.168	NaN	13.149	13.3127	12.9441	12.8671	12.6928	12.6879	12.7293	6	6	6	4	6	2	5	5
O43683	BUB1_HUMAN	BUB1	Mitotic checkpoint serine/threonine-protein kinase BUB1	NaN	NaN	14.1999	NaN	NaN	NaN	NaN	NaN	14.7233	NaN	1	0	0	3	NaN	13.8151	NaN	NaN	NaN	NaN	14.1999	NaN	NaN	NaN	NaN	NaN	NaN	NaN	NaN	NaN	NaN	NaN	NaN	NaN	14.832	14.6908	14.6471	NaN	2	5	2	0	0	0	5	0
O60566	BUB1B_HUMAN	BUB1B	Mitotic checkpoint serine/threonine-protein kinase BUB1 beta	13.211	NaN	14.7699	NaN	NaN	13.8295	NaN	12.9523	14.5045	12.9522	4	0	2	4	13.6223	14.2101	12.8204	NaN	12.1911	NaN	14.7699	NaN	NaN	NaN	NaN	NaN	NaN	13.8295	13.3307	13.5355	NaN	NaN	12.9523	13.6348	14.3939	15.1203	14.8689	12.9522	6	6	5	2	4	2	5	1
O43684	BUB3_HUMAN	BUB3	Mitotic checkpoint protein BUB3	18.4711	18.1842	18.7766	18.4624	18.5166	18.6247	18.3967	18.4439	18.7686	18.4075	5	5	4	4	18.3841	18.4811	18.2564	18.5865	18.6474	18.1842	18.7766	18.4624	18.6954	18.5561	18.4572	18.4267	18.4474	18.6247	18.3739	18.3598	18.3682	18.485	18.4439	18.7182	18.7827	18.8303	18.7433	18.4075	6	6	6	4	6	6	5	5
Q9BRD0	BUD13_HUMAN	BUD13	BUD13 homolog	15.2255	14.4518	16.3267	15.3239	14.7292	14.9234	15.1704	14.952	14.9701	14.7159	5	5	4	4	15.1268	15.3715	15.1017	15.2692	15.2582	14.4518	16.3267	15.3239	14.6113	14.7557	14.7575	14.8321	14.6891	14.9234	15.118	15.1519	15.0646	15.3472	14.952	15.1062	14.7411	14.9475	15.0855	14.7159	6	6	6	4	6	6	5	5
O43709	BUD23_HUMAN	BUD23	18S rRNA (guanine-N(7))-methyltransferase	15.3277	15.012	15.8716	15.1175	15.1791	15.1324	15.5782	15.5746	15.2908	15.0604	5	5	4	4	15.4294	15.7808	15.148	15.2554	15.025	15.012	15.8716	15.1175	15.381	15.2693	15.327	14.885	15.0333	15.1324	15.7429	15.6281	15.5107	15.4311	15.5746	14.95	15.2385	15.431	15.5435	15.0604	6	6	6	4	6	6	5	5
P41223	BUD31_HUMAN	BUD31	Protein BUD31 homolog	17.0876	17.3534	17.3665	17.5627	16.8766	17.1493	16.7704	16.9935	17.2912	16.8618	5	5	4	4	17.0693	17.0115	17.0082	17.2758	17.0734	17.3534	17.3665	17.5627	16.7349	16.6664	16.8865	17.1765	16.9187	17.1493	17.0171	16.7267	16.5796	16.7582	16.9935	17.5489	17.3935	17.1387	17.0838	16.8618	6	6	6	4	6	6	5	5
Q13895	BYST_HUMAN	BYSL	Bystin	16.8176	16.1894	17.3052	16.9644	16.2096	16.7243	16.5976	17.2401	16.2279	15.7871	5	5	4	4	16.8921	17.1027	16.7439	16.7203	16.6292	16.1894	17.3052	16.9644	16.2766	16.281	16.2662	16.2175	16.0067	16.7243	16.6317	16.5204	16.6214	16.6167	17.2401	15.79	16.2425	16.4769	16.4022	15.7871	6	6	6	4	6	6	5	5
Q7L1Q6	5MP2_HUMAN	BZW1	eIF5-mimic protein 2	18.0532	18.404	17.5688	17.6216	17.2772	17.6596	17.3755	18.1383	18.4945	18.0668	5	5	4	4	18.2041	18.1452	18.0123	18.0014	17.9032	18.404	17.5688	17.6216	17.654	17.3683	17.1328	17.1108	17.1204	17.6596	17.606	17.3314	17.3038	17.2608	18.1383	18.4679	18.4358	18.5928	18.4816	18.0668	6	6	6	4	6	6	5	5
Q9Y6E2	5MP1_HUMAN	BZW2	eIF5-mimic protein 1	17.9775	17.9554	17.299	17.9524	17.2598	18.143	17.4841	18.1221	17.6389	17.6696	5	5	4	4	18.2265	18.0356	18.12	17.7566	17.7489	17.9554	17.299	17.9524	17.7229	17.4702	17.0004	17.184	16.9216	18.143	17.7036	17.4793	17.5353	17.2184	18.1221	17.123	17.7673	17.7859	17.8796	17.6696	6	6	6	4	6	6	5	5
Q9H0W9	CK054_HUMAN	C11orf54	Ester hydrolase C11orf54	14.7963	14.9456	14.4066	14.7148	13.9003	14.2069	14.6487	14.8806	15.6985	15.157	5	5	4	4	14.8745	14.3888	14.7585	15.135	14.8248	14.9456	14.4066	14.7148	13.8729	13.749	14.0967	14.0611	13.7217	14.2069	15.0791	14.5654	14.4205	14.5297	14.8806	15.9076	15.605	15.7942	15.4873	15.157	6	6	6	4	6	6	5	5
Q9H3H3	CK068_HUMAN	C11orf68	UPF0696 protein C11orf68	16.2057	17.353	15.7864	16.6043	15.3787	16.3794	15.3803	17.0278	16.938	16.8116	5	5	4	4	16.2726	16.1295	16.2883	16.1623	16.1758	17.353	15.7864	16.6043	15.7777	15.4055	15.1358	15.3269	15.2477	16.3794	15.7475	15.337	15.3488	15.0879	17.0278	17.0447	16.7433	17.1191	16.8447	16.8116	6	6	6	4	6	6	5	5
Q7Z7L8	CK096_HUMAN	C11orf96	Uncharacterized protein C11orf96	NaN	NaN	NaN	NaN	NaN	NaN	NaN	NaN	NaN	14.3916	0	0	0	0	NaN	NaN	NaN	NaN	NaN	NaN	NaN	NaN	NaN	NaN	NaN	NaN	NaN	NaN	NaN	NaN	NaN	NaN	NaN	NaN	NaN	NaN	NaN	14.3916	0	2	1	0	0	0	0	1
E9PRG8	CK098_HUMAN	C11orf98	Uncharacterized protein C11orf98	16.8486	16.5738	17.0753	16.9946	16.5413	17.0139	17.0438	17.2106	16.7559	16.3678	5	5	4	4	16.8583	17.0909	16.716	16.7493	16.8284	16.5738	17.0753	16.9946	16.6438	16.6621	16.5557	16.562	16.283	17.0139	17.1387	17.0396	17.0483	16.9486	17.2106	16.6243	16.6645	16.8704	16.8643	16.3678	6	6	6	4	6	6	5	5
Q99622	C10_HUMAN	C12orf57	Protein C10	16.8183	15.8424	16.3641	16.5872	15.3374	16.1207	15.8649	17.1121	16.9184	16.6028	5	5	4	4	16.8211	16.8539	16.7709	16.631	17.0145	15.8424	16.3641	16.5872	15.3688	15.1852	15.2564	15.3563	15.5201	16.1207	15.9479	15.5867	15.9877	15.9373	17.1121	16.6852	16.953	16.8719	17.1634	16.6028	6	6	6	4	6	6	5	5
Q9NWQ9	CN119_HUMAN	C14orf119	Uncharacterized protein C14orf119	15.2287	14.7744	14.8557	15.1288	14.8784	15.6072	14.834	15.9384	15.2076	15.1107	5	4	3	3	15.2357	15.1897	15.1307	15.1479	15.4395	14.7744	14.8557	15.1288	15.0568	14.7269	NaN	14.863	14.8667	15.6072	NaN	14.6736	14.9009	14.9275	15.9384	14.9465	NaN	15.1399	15.5364	15.1107	6	5	6	4	6	3	3	3
Q6ZRI6	CO039_HUMAN	C15orf39	Uncharacterized protein C15orf39	12.5212	NaN	11.4519	11.7898	11.7893	NaN	12.6288	NaN	NaN	NaN	5	4	4	0	12.4289	12.6759	12.6184	12.383	12.4997	NaN	11.4519	11.7898	12.0985	11.9529	11.9339	11.172	NaN	NaN	12.7555	12.7956	12.8502	12.1139	NaN	NaN	NaN	NaN	NaN	NaN	6	6	6	4	6	0	5	5
Q8WUR7	CO040_HUMAN	C15orf40	UPF0235 protein C15orf40	15.4057	15.0553	15.7661	15.4957	14.8913	15.1465	14.5099	15.2901	15.5815	15.4855	5	5	4	4	15.3296	15.3694	15.5941	15.3604	15.3753	15.0553	15.7661	15.4957	14.8818	15.0279	14.798	14.839	14.9096	15.1465	14.7215	14.4202	14.6032	14.2946	15.2901	15.7091	15.434	15.63	15.5527	15.4855	6	6	6	4	6	6	5	5
Q96GX8	CP074_HUMAN	C16orf74	Uncharacterized protein C16orf74	NaN	NaN	NaN	12.4692	11.7902	NaN	12.3894	11.72	NaN	NaN	2	3	3	0	11.868	11.9286	NaN	NaN	NaN	NaN	NaN	12.4692	11.7528	11.9494	11.6684	NaN	NaN	NaN	12.6612	NaN	11.9371	12.5699	11.72	NaN	NaN	NaN	NaN	NaN	4	5	2	1	1	1	1	5
Q9HAS0	NJMU_HUMAN	C17orf75	Protein Njmu-R1	16.0567	16.0743	16.7094	16.343	15.92	16.3399	16.4323	16.7013	16.6722	16.0565	5	5	4	4	15.9455	15.9747	16.2209	16.1007	16.0417	16.0743	16.7094	16.343	15.9396	15.9507	15.84	15.9875	15.8821	16.3399	16.5626	16.3488	16.494	16.3239	16.7013	17.0391	16.8305	16.3066	16.5125	16.0565	6	6	6	4	6	6	5	5
Q32NC0	CR021_HUMAN	C18orf21	UPF0711 protein C18orf21	14.7501	14.5104	14.8547	14.6277	14.1356	14.6149	14.5306	14.7898	14.1148	13.5604	5	5	4	4	14.8017	14.8831	14.7024	14.6997	14.6634	14.5104	14.8547	14.6277	14.2984	14.315	13.9392	14.1522	13.9733	14.6149	14.6428	14.4762	14.6596	14.3439	14.7898	13.9025	14.1485	14.2092	14.199	13.5604	6	6	6	4	6	6	5	5
Q8TCD1	CR032_HUMAN	C18orf32	UPF0729 protein C18orf32	14.3616	15.4455	13.8539	14.5827	16.4086	14.7824	15.4564	14.8025	15.9829	15.7324	5	5	4	4	14.5978	14.0027	13.8421	14.4158	14.9495	15.4455	13.8539	14.5827	16.6994	16.4087	16.1025	16.2199	16.6125	14.7824	15.1146	15.1497	15.419	16.1424	14.8025	15.5134	15.6776	16.687	16.0537	15.7324	4	5	6	3	6	6	5	5
Q9NSK7	CS012_HUMAN	C19orf12	Protein C19orf12	13.3352	14.0478	13.0137	14.2075	13.8298	13.8016	13.9769	13.9657	14.5589	14.2941	5	5	4	3	13.462	13.2547	13.507	13.1382	13.3139	14.0478	13.0137	14.2075	14.013	14.1571	13.4823	13.5754	13.9212	13.8016	13.8337	13.6452	14.2287	14.2	13.9657	14.9141	14.3204	NaN	14.4421	14.2941	6	4	5	4	6	6	4	3
Q9UFG5	CS025_HUMAN	C19orf25	UPF0449 protein C19orf25	14.8385	14.8933	14.5427	15.2349	15.6003	15.0433	15.6648	15.3413	15.0805	15.7295	5	5	4	4	14.6861	14.7102	14.7954	14.8404	15.1606	14.8933	14.5427	15.2349	15.4424	15.3229	15.3672	15.872	15.9967	15.0433	15.3961	15.3316	15.9025	16.029	15.3413	14.8187	14.9018	15.351	15.2505	15.7295	6	6	6	4	6	6	5	5
Q8N9M1	CS047_HUMAN	C19orf47	Uncharacterized protein C19orf47	14.0126	13.7387	14.7856	14.1734	13.9869	14.3059	13.9033	14.0185	13.3737	13.6037	5	5	4	4	13.9776	13.875	13.9783	14.1151	14.1171	13.7387	14.7856	14.1734	13.8025	13.843	13.8981	14.3198	14.071	14.3059	13.731	13.6775	14.1009	14.1036	14.0185	13.5316	13.0306	13.3733	13.5594	13.6037	6	6	6	4	6	6	5	5
Q9UNZ5	L10K_HUMAN	C19orf53	Leydig cell tumor 10 kDa protein homolog	16.4902	15.6901	16.781	16.5857	16.3285	16.6204	16.3611	16.7253	16.3554	16.2683	5	5	4	4	16.4819	16.5437	16.3765	16.6341	16.4145	15.6901	16.781	16.5857	16.3408	16.3417	16.4511	16.3093	16.1998	16.6204	16.613	16.4613	16.3754	15.9949	16.7253	16.6	16.2353	16.3691	16.2173	16.2683	6	6	6	4	6	4	5	5
Q9NS00	C1GLT_HUMAN	C1GALT1	Glycoprotein-N-acetylgalactosamine 3-beta-galactosyltransferase 1	15.3992	17.7414	16.451	15.7205	16.6567	16.8149	16.7062	17.4856	15.8121	15.752	5	5	4	4	15.4796	15.5679	15.1895	15.5082	15.2507	17.7414	16.451	15.7205	16.6972	16.895	16.4705	16.4572	16.7635	16.8149	16.8274	16.7763	16.5185	16.7025	17.4856	15.8229	15.3722	16.12	15.9333	15.752	6	6	6	4	6	6	5	5
Q96EU7	C1GLC_HUMAN	C1GALT1C1	C1GALT1-specific chaperone 1	16.6606	17.9817	17.0653	16.3555	17.2004	17.3011	17.2367	17.8545	16.5475	16.6158	5	5	4	4	16.6298	17.0482	16.5241	16.6045	16.4965	17.9817	17.0653	16.3555	17.2843	17.3383	17.0416	17.0834	17.2542	17.3011	17.3762	17.2253	17.1499	17.1955	17.8545	16.5304	16.1489	16.7091	16.8015	16.6158	6	6	6	4	6	6	5	5
Q9H7X2	RDD1_HUMAN	C1orf115	Required for drug-induced death protein 1	NaN	NaN	13.5982	11.8111	NaN	NaN	NaN	NaN	NaN	NaN	0	0	0	0	NaN	NaN	NaN	NaN	NaN	NaN	13.5982	11.8111	NaN	NaN	NaN	NaN	NaN	NaN	NaN	NaN	NaN	NaN	NaN	NaN	NaN	NaN	NaN	NaN	0	0	0	0	0	0	5	3
Q6ZSJ8	CA122_HUMAN	C1orf122	Uncharacterized protein C1orf122	14.0849	14.2003	14.671	14.0638	14.9713	14.5947	14.7731	14.8208	15.0293	14.7788	5	5	4	4	13.7086	14.2458	14.2195	13.941	14.3094	14.2003	14.671	14.0638	15.1035	15.4178	14.5262	14.7341	15.0747	14.5947	14.6031	14.4575	14.8683	15.1634	14.8208	14.7838	14.714	15.5955	15.0241	14.7788	6	6	6	4	6	6	5	5
Q8NDD1	CA131_HUMAN	C1orf131	Uncharacterized protein C1orf131	12.5652	12.448	13.996	13.0854	12.6846	12.9725	12.7465	12.7093	12.6509	12.6058	5	5	4	3	12.6008	13.103	12.2158	12.4523	12.4539	12.448	13.996	13.0854	12.7106	12.6571	12.8103	12.8763	12.3689	12.9725	12.9429	12.8147	12.5724	12.6558	12.7093	NaN	12.7046	12.7947	12.4534	12.6058	6	6	6	4	6	6	5	5
Q96HA4	CA159_HUMAN	C1orf159	Uncharacterized protein C1orf159	13.2198	NaN	13.4737	12.995	13.553	13.4386	13.8991	NaN	13.5244	13.3437	5	5	4	4	13.1934	13.2159	13.1066	13.2957	13.2876	NaN	13.4737	12.995	13.6437	13.7259	13.429	13.5587	13.4079	13.4386	14.0852	13.8759	13.836	13.7994	NaN	13.5525	13.7208	13.1315	13.6928	13.3437	6	5	5	4	6	0	5	3
Q8IYL3	CA174_HUMAN	C1orf174	UPF0688 protein C1orf174	15.1413	14.0658	15.7137	15.1191	14.7751	15.4204	14.6585	15.4363	15.1576	14.7523	5	5	4	4	15.219	15.2864	14.9196	15.0039	15.2779	14.0658	15.7137	15.1191	14.834	14.6802	14.7204	14.8641	14.7768	15.4204	14.9695	14.7995	14.4304	14.4346	15.4363	15.0022	15.1672	15.3445	15.1167	14.7523	6	6	6	4	6	6	5	5
Q9H425	CA198_HUMAN	C1orf198	Uncharacterized protein C1orf198	14.264	15.6774	14.3933	13.8182	17.1867	18.5983	16.6912	15.6835	16.8791	17.5427	5	5	4	4	14.4789	14.4487	14.014	14.1968	14.1816	15.6774	14.3933	13.8182	17.4832	17.2855	16.7183	17.1512	17.2952	18.5983	16.339	16.4258	16.9425	17.0574	15.6835	16.7094	17.2078	16.8628	16.7363	17.5427	6	6	6	4	6	6	5	5
Q9H246	CA021_HUMAN	C1orf21	Uncharacterized protein C1orf21	12.6105	NaN	NaN	12.9327	13.1029	NaN	13.2944	NaN	NaN	12.6035	3	5	4	0	12.1158	NaN	NaN	12.8035	12.9122	NaN	NaN	12.9327	13.2667	13.0886	12.8522	13.3089	12.9981	NaN	13.3403	13.1918	13.2229	13.4227	NaN	NaN	NaN	NaN	NaN	12.6035	4	1	2	3	5	1	0	5
A1L170	CA226_HUMAN	C1orf226	Uncharacterized protein C1orf226	13.3501	NaN	NaN	13.0172	13.7222	NaN	14.6668	NaN	16.8817	15.0312	5	5	4	4	13.4769	13.0039	12.5761	13.5772	14.1163	NaN	NaN	13.0172	13.4383	12.9384	14.0263	14.2066	14.0012	NaN	15.15	14.5588	14.8105	14.148	NaN	18.0236	16.8631	16.2988	16.3412	15.0312	6	6	5	4	6	0	1	4
Q9BWL3	CA043_HUMAN	C1orf43	Protein C1orf43	14.7877	14.398	14.9966	14.6745	14.6825	15.016	14.7054	14.7485	14.9903	14.9028	5	5	4	4	14.679	14.6512	14.7135	14.99	14.9049	14.398	14.9966	14.6745	14.449	14.7954	14.6591	14.8185	14.6905	15.016	14.7539	14.675	14.5624	14.8302	14.7485	15.2447	15.1394	14.7637	14.8133	14.9028	6	6	6	4	6	6	5	5
Q9BV19	CA050_HUMAN	C1orf50	Uncharacterized protein C1orf50	15.8614	15.0812	14.6185	15.5	14.3427	15.1771	14.9686	15.8983	15.9753	15.9629	5	5	4	4	16.1062	15.8798	15.7708	15.8576	15.6927	15.0812	14.6185	15.5	14.523	14.4595	14.1732	14.2297	14.3283	15.1771	15.6216	14.7598	14.9555	14.5376	15.8983	16.1189	15.7995	15.9462	16.0368	15.9629	6	6	6	4	6	6	5	5
Q8N6N3	CA052_HUMAN	C1orf52	UPF0690 protein C1orf52	14.7901	14.1731	15.3385	14.4684	14.5502	14.722	14.1464	14.6248	14.8612	14.8304	5	5	4	4	14.8146	14.8615	14.8014	14.9198	14.553	14.1731	15.3385	14.4684	14.9431	14.5371	14.425	14.4379	14.4082	14.722	14.0751	14.0906	14.1628	14.2569	14.6248	14.6464	14.9651	15.0094	14.8237	14.8304	6	6	6	4	6	6	5	5
Q07021	C1QBP_HUMAN	C1QBP	Complement component 1 Q subcomponent-binding protein, mitochondrial	21.4387	21.6794	21.7552	22.0467	21.7508	21.0542	21.9355	20.9961	21.0421	20.8104	5	5	4	4	21.2641	21.4333	21.5245	21.4708	21.5008	21.6794	21.7552	22.0467	21.8397	21.9847	21.514	21.7842	21.6314	21.0542	21.7638	22.0308	21.8575	22.09	20.9961	20.9507	20.9164	21.2193	21.0822	20.8104	6	6	6	4	6	6	5	5
O75973	C1QRF_HUMAN	C1QL1	C1q-related factor	NaN	NaN	NaN	NaN	NaN	NaN	NaN	NaN	14.6079	15.607	0	0	0	3	NaN	NaN	NaN	NaN	NaN	NaN	NaN	NaN	NaN	NaN	NaN	NaN	NaN	NaN	NaN	NaN	NaN	NaN	NaN	14.8696	15.7109	NaN	13.2432	15.607	0	0	0	0	0	0	1	0
Q7Z5L3	C1QL2_HUMAN	C1QL2	Complement C1q-like protein 2	NaN	NaN	NaN	NaN	15.2251	14.0695	15.5931	11.888	12.3448	13.5804	0	5	4	4	NaN	NaN	NaN	NaN	NaN	NaN	NaN	NaN	14.467	13.9769	16.2059	15.5493	15.9262	14.0695	16.3326	15.4104	15.5659	15.0636	11.888	11.8138	13.6168	11.8844	12.0642	13.5804	0	0	0	0	0	1	0	0
Q9BXJ4	C1QT3_HUMAN	C1QTNF3	Complement C1q tumor necrosis factor-related protein 3	15.0815	12.9695	NaN	NaN	13.8134	NaN	14.067	NaN	NaN	NaN	5	5	4	2	14.5645	15.1722	15.0354	15.1748	15.4606	12.9695	NaN	NaN	14.5761	13.9762	13.2455	13.25	14.0191	NaN	14.8453	13.6534	13.8622	13.9071	NaN	15.6261	15.2212	NaN	NaN	NaN	6	6	6	4	6	3	0	0
Q9BXJ0	C1QT5_HUMAN	C1QTNF5	Complement C1q tumor necrosis factor-related protein 5	13.8958	14.1147	13.344	15.5009	13.2679	13.3698	15.6984	NaN	13.9108	14.1921	5	5	4	4	13.8074	13.293	13.699	14.374	14.3058	14.1147	13.344	15.5009	13.535	13.0454	13.8135	12.4721	13.4732	13.3698	15.5022	15.8944	15.6315	15.7655	NaN	15.1536	14.1138	13.3976	12.9781	14.1921	6	5	6	4	6	6	3	5
Q9BXI9	C1QT6_HUMAN	C1QTNF6	Complement C1q tumor necrosis factor-related protein 6	15.9858	14.3797	13.3708	13.8688	14.2778	12.9282	14.7274	NaN	15.8344	15.1645	5	5	4	4	16.1004	15.9626	15.1597	16.4252	16.2811	14.3797	13.3708	13.8688	13.8274	13.7318	14.3517	14.5958	14.8823	12.9282	15.3451	15.1695	14.3829	14.0119	NaN	15.0463	16.3803	15.9673	15.9437	15.1645	6	6	6	4	6	6	5	5
P00736	C1R_HUMAN	C1R	Complement C1r subcomponent	NaN	14.086	13.8388	NaN	NaN	NaN	NaN	NaN	NaN	NaN	0	1	0	0	NaN	NaN	NaN	NaN	NaN	14.086	13.8388	NaN	NaN	NaN	13.0732	NaN	NaN	NaN	NaN	NaN	NaN	NaN	NaN	NaN	NaN	NaN	NaN	NaN	0	0	0	0	0	6	5	0
Q9NZP8	C1RL_HUMAN	C1RL	Complement C1r subcomponent-like protein	14.4026	14.1953	14.8319	14.4423	13.2509	13.0232	NaN	NaN	NaN	13.6771	5	5	2	2	14.3252	13.9862	14.5142	14.4758	14.7116	14.1953	14.8319	14.4423	13.1154	13.0143	13.6862	13.575	12.8637	13.0232	NaN	13.2308	13.2981	NaN	NaN	13.5295	13.6623	NaN	NaN	13.6771	6	6	6	4	6	6	5	5
P09871	C1S_HUMAN	C1S	Complement C1s subcomponent	NaN	13.9179	12.5356	NaN	14.0722	12.6267	13.2526	NaN	NaN	NaN	0	5	4	1	NaN	NaN	NaN	NaN	NaN	13.9179	12.5356	NaN	13.8051	13.9908	14.7697	14.2004	13.5948	12.6267	13.5295	13.5407	13.0609	12.8791	NaN	12.7883	NaN	NaN	NaN	NaN	0	0	0	0	0	6	5	0
Q9Y426	C2CD2_HUMAN	C2CD2	C2 domain-containing protein 2	15.2901	15.6034	15.7846	15.6169	14.2289	14.8968	14.7123	15.2923	13.6036	14.1218	5	5	4	4	15.2631	14.7475	15.0391	15.6717	15.729	15.6034	15.7846	15.6169	14.2428	14.3052	14.2394	14.3312	14.0258	14.8968	14.7299	14.5967	14.7138	14.8086	15.2923	12.8267	13.5671	13.9703	14.0504	14.1218	6	6	6	4	6	6	5	5
O14523	C2C2L_HUMAN	C2CD2L	Phospholipid transfer protein C2CD2L	14.2574	14.0864	14.6907	13.9764	14.9665	14.5743	14.211	14.5312	14.3364	14.5294	5	5	4	4	14.1554	14.2255	14.3084	14.2668	14.3307	14.0864	14.6907	13.9764	15.0794	15.141	14.6764	14.9171	15.0188	14.5743	13.8852	14.0275	14.1938	14.7375	14.5312	14.3058	14.3384	14.3208	14.3806	14.5294	6	6	6	4	6	6	5	5
Q4AC94	C2CD3_HUMAN	C2CD3	C2 domain-containing protein 3	14.2803	14.9647	14.3648	14.2562	14.6252	14.9742	14.7207	14.752	14.5382	15.3428	5	5	4	4	14.2867	14.0821	14.1418	14.7092	14.1819	14.9647	14.3648	14.2562	15.1917	14.9047	14.3497	14.6392	14.0407	14.9742	14.9352	14.2071	14.9455	14.795	14.752	14.5192	14.9337	14.3321	14.3677	15.3428	6	6	6	4	6	6	5	5
Q8TF44	C2C4C_HUMAN	C2CD4C	C2 calcium-dependent domain-containing protein 4C	NaN	NaN	NaN	NaN	NaN	NaN	NaN	NaN	13.7771	13.3801	0	0	0	4	NaN	NaN	NaN	NaN	NaN	NaN	NaN	NaN	NaN	NaN	NaN	NaN	NaN	NaN	NaN	NaN	NaN	NaN	NaN	13.4177	13.7623	13.8952	14.0329	13.3801	0	0	0	0	0	0	0	0
Q86YS7	C2CD5_HUMAN	C2CD5	C2 domain-containing protein 5	15.2449	14.9933	15.7603	15.3254	14.9614	15.0752	15.5212	15.3408	15.1782	14.7338	5	5	4	4	15.2932	15.1541	15.1358	15.358	15.2834	14.9933	15.7603	15.3254	14.8869	14.8685	15.1526	15.0477	14.8513	15.0752	15.7831	15.5551	15.5543	15.1924	15.3408	15.4371	15.2389	15.1407	14.8962	14.7338	6	6	6	4	6	6	5	5
Q9BVC5	ASHWN_HUMAN	C2orf49	Ashwin	15.4435	15.246	16.123	15.6792	16.0607	15.6841	16.0022	15.5594	15.4066	15.3171	5	5	4	4	15.4675	15.6985	15.504	15.2288	15.3186	15.246	16.123	15.6792	16.0303	16.024	16.1497	16.1118	15.9875	15.6841	15.9908	15.8733	15.9944	16.1503	15.5594	15.3197	15.5355	15.3875	15.3837	15.3171	6	6	6	4	6	6	5	5
Q8N8R5	CB069_HUMAN	C2orf69	Mitochondrial protein C2orf69	13.6957	13.5688	13.7656	13.9893	NaN	NaN	NaN	13.7405	14.1888	NaN	4	1	2	4	13.9823	13.6933	13.7425	NaN	13.3648	13.5688	13.7656	13.9893	13.3138	NaN	NaN	NaN	NaN	NaN	NaN	13.6465	NaN	13.9121	13.7405	14.1869	14.2391	14.422	13.9073	NaN	5	6	6	2	4	6	5	5
A6NCS6	CB072_HUMAN	C2orf72	Uncharacterized protein C2orf72	NaN	NaN	NaN	NaN	NaN	NaN	13.6552	NaN	NaN	14.9203	0	0	3	0	NaN	NaN	NaN	NaN	NaN	NaN	NaN	NaN	NaN	NaN	NaN	NaN	NaN	NaN	NaN	13.8382	13.7783	13.3492	NaN	NaN	NaN	NaN	NaN	14.9203	0	0	0	0	0	0	0	0
Q3KRA6	CB076_HUMAN	C2orf76	UPF0538 protein C2orf76	14.9456	14.9165	13.0072	14.188	13.2369	13.9329	13.546	14.8402	15.2345	15.1273	5	5	4	4	15.3322	14.9908	14.8909	14.7695	14.7448	14.9165	13.0072	14.188	13.6149	13.243	12.9836	13.3806	12.9626	13.9329	14.1215	13.3685	13.5379	13.156	14.8402	15.5486	15.2828	15.0673	15.0391	15.1273	6	6	6	4	6	6	5	5
P01024	CO3_HUMAN	C3	Complement C3	NaN	14.3613	17.2421	NaN	14.6647	NaN	15.7705	NaN	NaN	NaN	0	5	4	0	NaN	NaN	NaN	NaN	NaN	14.3613	17.2421	NaN	14.9402	14.459	15.4583	14.2481	14.2181	NaN	16.2915	16.5728	15.9484	14.2693	NaN	NaN	NaN	NaN	NaN	NaN	0	0	0	0	0	6	5	0
Q6P1S2	CC033_HUMAN	C3orf33	Protein C3orf33	NaN	NaN	11.4063	11.338	12.1726	11.924	11.7536	NaN	NaN	11.7275	1	5	3	1	NaN	NaN	10.2537	NaN	NaN	NaN	11.4063	11.338	12.3977	12.2996	11.8957	12.3212	11.9488	11.924	11.5246	NaN	11.9612	11.775	NaN	NaN	NaN	11.6277	NaN	11.7275	1	2	3	0	1	1	3	3
Q5JPI3	CC038_HUMAN	C3orf38	Uncharacterized protein C3orf38	14.8151	14.8787	14.8547	14.2706	14.5621	15.054	14.6457	15.0819	15.2783	15.145	5	5	4	4	14.6921	15.004	14.8165	14.6704	14.8924	14.8787	14.8547	14.2706	14.6088	14.2474	14.7157	14.7418	14.4969	15.054	15.0443	14.5205	14.7206	14.2973	15.0819	15.3142	15.265	15.2849	15.2489	15.145	6	6	6	4	6	6	5	5
F5H4A9	CC080_HUMAN	C3orf80	Uncharacterized membrane protein C3orf80	NaN	NaN	NaN	NaN	NaN	NaN	NaN	NaN	NaN	NaN	0	1	0	0	NaN	NaN	NaN	NaN	NaN	NaN	NaN	NaN	NaN	NaN	14.7815	NaN	NaN	NaN	NaN	NaN	NaN	NaN	NaN	NaN	NaN	NaN	NaN	NaN	0	0	0	0	0	0	0	0
P0C0L4	CO4A_HUMAN	C4A	Complement C4-A	NaN	NaN	13.1635	NaN	NaN	NaN	NaN	NaN	NaN	NaN	0	0	0	2	NaN	NaN	NaN	NaN	NaN	NaN	13.1635	NaN	NaN	NaN	NaN	NaN	NaN	NaN	NaN	NaN	NaN	NaN	NaN	14.2277	14.9665	NaN	NaN	NaN	0	0	0	0	0	0	5	0
P0C0L5	CO4B_HUMAN	C4B	Complement C4-B	NaN	13.1917	14.7744	NaN	16.0976	14.565	16.103	16.2994	NaN	13.8698	0	5	4	2	NaN	NaN	NaN	NaN	NaN	13.1917	14.7744	NaN	16.0986	16.6032	15.9629	16.2361	15.5874	14.565	15.1865	16.5393	15.5561	17.1301	16.2994	15.3119	15.5504	NaN	NaN	13.8698	0	0	0	0	0	5	5	0
Q8WVX3	SRALN_HUMAN	C4orf3	Sarcoplasmic/endoplasmic reticulum calcium ATPase regulator ALN	15.6614	15.6314	15.34	14.9106	14.943	15.3975	14.9863	15.5991	14.4527	14.64	5	5	4	4	15.7993	15.744	15.7247	15.5276	15.5114	15.6314	15.34	14.9106	14.9519	15.0441	15.0973	15.0782	14.5435	15.3975	15.1195	14.7584	14.8009	15.2663	15.5991	14.7031	14.4035	14.1234	14.5808	14.64	6	6	6	4	6	6	5	5
Q8N1A6	CD033_HUMAN	C4orf33	UPF0462 protein C4orf33	13.3952	NaN	NaN	13.6318	NaN	NaN	NaN	NaN	NaN	13.1152	5	0	0	1	13.2474	13.1702	13.4809	13.4681	13.6091	NaN	NaN	13.6318	NaN	NaN	NaN	NaN	NaN	NaN	NaN	NaN	NaN	NaN	NaN	13.6879	NaN	NaN	NaN	13.1152	6	3	6	3	4	1	0	4
Q504U0	CD046_HUMAN	C4orf46	Renal cancer differentiation gene 1 protein	12.6895	NaN	12.7536	NaN	NaN	12.392	NaN	NaN	12.8118	NaN	5	0	2	4	12.674	12.9977	12.9595	12.4482	12.3684	NaN	12.7536	NaN	NaN	NaN	NaN	NaN	NaN	12.392	12.5261	NaN	12.6027	NaN	NaN	12.8183	12.8345	12.8093	12.7852	NaN	3	5	3	3	3	0	5	1
Q49AR2	CE022_HUMAN	C5orf22	UPF0489 protein C5orf22	14.8793	14.1044	14.637	14.7236	13.5168	14.5982	13.6847	14.476	15.7364	14.9986	5	5	4	4	14.7565	14.9362	14.9112	15.0409	14.7516	14.1044	14.637	14.7236	13.8074	13.5427	13.1807	13.5362	13.517	14.5982	13.722	13.6198	13.7408	13.6562	14.476	15.9846	15.6242	15.8057	15.5313	14.9986	6	6	6	4	6	6	5	5
Q7Z6I8	CE024_HUMAN	C5orf24	UPF0461 protein C5orf24	13.9719	12.9819	14.7418	14.0886	14.3467	14.9749	14.1325	14.1922	13.3879	13.3542	5	5	4	4	13.6808	13.674	13.9788	14.1808	14.345	12.9819	14.7418	14.0886	14.1915	13.9767	14.4023	14.709	14.4541	14.9749	13.9672	13.787	14.3783	14.3975	14.1922	13.6137	13.3887	13.4416	13.1077	13.3542	6	6	6	4	6	6	5	5
Q6UWT4	CE046_HUMAN	C5orf46	Uncharacterized protein C5orf46	NaN	NaN	NaN	NaN	13.8472	NaN	12.2398	NaN	11.4559	12.3544	0	5	3	3	NaN	NaN	NaN	NaN	NaN	NaN	NaN	NaN	13.8222	14.0794	12.5676	13.9705	14.7964	NaN	NaN	11.7504	11.6074	13.3616	NaN	NaN	11.3111	11.4822	11.5744	12.3544	0	0	0	0	0	0	0	0
Q7Z4R8	CF120_HUMAN	C6orf120	UPF0669 protein C6orf120	15.4833	16.4635	15.9927	15.2513	15.2728	14.9944	15.1477	14.9786	14.5911	14.9821	5	5	4	4	15.5994	15.4229	15.5695	15.4176	15.4069	16.4635	15.9927	15.2513	15.0706	15.2592	15.0896	15.5273	15.4171	14.9944	14.8969	15.2713	15.4622	14.9604	14.9786	14.6414	14.0191	14.9924	14.7115	14.9821	6	6	6	4	6	6	5	5
Q5T0Z8	CF132_HUMAN	C6orf132	Uncharacterized protein C6orf132	NaN	12.4961	12.7274	NaN	13.2131	14.2997	NaN	13.1633	NaN	11.9829	0	5	0	0	NaN	NaN	NaN	NaN	NaN	12.4961	12.7274	NaN	14.0521	13.438	12.7385	12.7889	13.048	14.2997	NaN	NaN	NaN	NaN	13.1633	NaN	NaN	NaN	NaN	11.9829	0	0	0	0	0	6	3	0
Q5SQH8	CF136_HUMAN	C6orf136	Uncharacterized protein C6orf136	NaN	11.4343	10.9374	NaN	11.0009	NaN	10.7969	NaN	NaN	NaN	0	5	3	0	NaN	NaN	NaN	NaN	NaN	11.4343	10.9374	NaN	11.0306	11.1882	10.8241	10.8828	11.0788	NaN	NaN	10.7211	10.9199	10.7496	NaN	NaN	NaN	NaN	NaN	NaN	0	2	2	0	0	4	5	2
O95873	CF047_HUMAN	C6orf47	Uncharacterized protein C6orf47	15.4429	15.3056	15.8105	15.594	15.7267	15.9126	15.3643	15.2873	15.8311	15.4642	5	5	4	4	15.3956	15.3977	15.5797	15.3443	15.497	15.3056	15.8105	15.594	15.6778	15.59	15.7125	15.7818	15.8713	15.9126	15.3999	15.1956	15.361	15.5009	15.2873	15.5082	15.8887	15.8892	16.0384	15.4642	6	6	6	4	6	6	5	5
Q6UWU4	CF089_HUMAN	C6orf89	Bombesin receptor-activated protein C6orf89	14.1384	14.403	15.0035	14.1587	14.9539	14.2287	14.8453	14.8461	14.8133	14.1715	5	5	4	4	14.1214	14.1451	14.1608	14.2201	14.0447	14.403	15.0035	14.1587	14.9634	14.9794	14.9274	15.0418	14.8575	14.2287	14.7967	14.712	14.7414	15.1311	14.8461	15.0903	14.8121	14.5888	14.7619	14.1715	6	6	6	4	6	6	5	5
P10643	CO7_HUMAN	C7	Complement component C7	NaN	NaN	NaN	NaN	NaN	NaN	NaN	NaN	NaN	NaN	1	0	0	2	NaN	NaN	NaN	NaN	12.0854	NaN	NaN	NaN	NaN	NaN	NaN	NaN	NaN	NaN	NaN	NaN	NaN	NaN	NaN	14.0079	13.9052	NaN	NaN	NaN	0	0	0	0	3	0	0	0
Q9BPX7	CG025_HUMAN	C7orf25	UPF0415 protein C7orf25	14.0764	14.613	14.0235	14.3044	13.5835	14.0659	13.5704	14.7522	14.8743	14.5445	5	5	4	4	14.2957	13.9639	14.4211	13.7026	13.9987	14.613	14.0235	14.3044	13.8147	13.7431	13.7464	13.2287	13.3847	14.0659	13.885	13.3412	13.7031	13.3523	14.7522	15.3485	15.0377	14.5723	14.5388	14.5445	6	6	6	4	6	6	5	5
Q9BRJ6	CHOLN_HUMAN	C7orf50	Protein cholesin	17.643	15.5573	17.5042	16.3069	16.5058	17.0134	16.7261	17.0171	17.0804	16.3227	5	5	4	4	17.5405	17.8868	17.5556	17.581	17.6508	15.5573	17.5042	16.3069	16.2029	16.5366	16.6135	16.6098	16.5664	17.0134	16.7402	16.6824	16.7207	16.7612	17.0171	17.1987	16.7359	17.3687	17.0181	16.3227	6	6	6	4	6	6	5	5
P07358	CO8B_HUMAN	C8B	Complement component C8 beta chain	NaN	NaN	NaN	NaN	14.0437	NaN	NaN	NaN	NaN	NaN	0	3	1	0	NaN	NaN	NaN	NaN	NaN	NaN	NaN	NaN	14.2496	13.6051	NaN	NaN	14.2764	NaN	NaN	NaN	NaN	13.8847	NaN	NaN	NaN	NaN	NaN	NaN	0	0	0	0	0	1	0	0
Q9H7E9	CH033_HUMAN	C8orf33	UPF0488 protein C8orf33	16.6609	16.4684	16.5364	15.9368	15.8288	16.4188	16.3826	16.6402	17.1601	16.3302	5	5	4	4	16.7618	16.634	16.4943	16.634	16.7803	16.4684	16.5364	15.9368	16.0014	15.8613	15.9181	15.9444	15.4187	16.4188	16.5984	16.3226	16.4861	16.1233	16.6402	17.2478	17.0669	17.2375	17.0882	16.3302	6	6	6	4	6	6	5	5
Q8NAV2	CH058_HUMAN	C8orf58	Uncharacterized protein C8orf58	12.3244	NaN	NaN	12.2047	NaN	NaN	NaN	NaN	NaN	NaN	5	0	0	0	12.6094	12.4566	12.1424	11.7906	12.6228	NaN	NaN	12.2047	NaN	NaN	NaN	NaN	NaN	NaN	NaN	NaN	NaN	NaN	NaN	NaN	NaN	NaN	NaN	NaN	6	5	4	3	5	0	2	3
Q6P1X6	CH082_HUMAN	C8orf82	UPF0598 protein C8orf82	14.6888	16.2391	15.5689	15.882	16.3678	15.4508	15.4699	14.7491	15.4116	15.9214	5	5	4	4	14.59	14.2668	14.9944	14.8237	14.7691	16.2391	15.5689	15.882	16.3138	16.5539	15.9347	16.549	16.4879	15.4508	15.2591	15.5228	15.4448	15.6528	14.7491	15.5497	15.3854	15.5067	15.2048	15.9214	6	6	6	4	6	6	5	5
Q8IXQ3	CI040_HUMAN	C9orf40	Uncharacterized protein C9orf40	13.6064	12.4873	14.1102	NaN	NaN	13.9136	13.9992	13.9567	14.745	NaN	5	2	4	4	13.6093	13.836	13.3381	13.7552	13.4935	12.4873	14.1102	NaN	NaN	13.1247	13.5697	NaN	NaN	13.9136	13.8879	13.8368	14.1169	14.155	13.9567	15.1579	14.9526	14.5023	14.3673	NaN	5	6	4	4	4	3	5	1
Q96LT7	CI072_HUMAN	C9orf72	Guanine nucleotide exchange factor C9orf72	13.3088	13.4373	13.587	13.0839	13.346	12.9999	13.8421	13.4819	13.7806	12.8798	5	5	4	4	13.2371	13.4346	13.4727	13.186	13.2136	13.4373	13.587	13.0839	13.6097	13.638	12.9055	13.3039	13.273	12.9999	13.818	13.7638	13.9149	13.8716	13.4819	13.8096	13.5038	14.1061	13.703	12.8798	6	6	6	4	6	6	5	5
Q9NZ63	TLS1_HUMAN	C9orf78	Splicing factor C9orf78	15.2775	14.9416	16.1667	15.1581	14.8589	15.3251	14.9044	15.4088	15.506	15.1621	5	5	4	4	15.2838	15.6782	15.1695	15.265	14.9908	14.9416	16.1667	15.1581	15.0578	14.9421	14.8325	14.7538	14.7082	15.3251	14.8998	14.7374	14.9339	15.0462	15.4088	15.5012	15.5937	15.5092	15.4199	15.1621	6	6	6	4	6	6	5	5
O75493	CAH11_HUMAN	CA11	Carbonic anhydrase-related protein 11	NaN	NaN	NaN	NaN	14.0083	NaN	13.7371	NaN	14.3117	NaN	0	3	3	4	NaN	NaN	NaN	NaN	NaN	NaN	NaN	NaN	NaN	NaN	13.9069	13.853	14.265	NaN	13.8162	13.5851	13.81	NaN	NaN	14.1141	14.7263	14.181	14.2255	NaN	0	0	0	0	0	0	1	1
O43570	CAH12_HUMAN	CA12	Carbonic anhydrase 12	NaN	16.0048	14.2349	NaN	11.3197	14.4245	NaN	17.3879	13.9584	14.0505	1	4	0	4	NaN	10.1539	NaN	NaN	NaN	16.0048	14.2349	NaN	11.3747	11.5304	11.0537	11.3199	NaN	14.4245	NaN	NaN	NaN	NaN	17.3879	12.8793	14.1932	13.9246	14.8364	14.0505	1	3	0	0	0	6	5	0
Q8N1Q1	CAH13_HUMAN	CA13	Carbonic anhydrase 13	14.7009	13.6788	12.5239	13.9211	12.9059	NaN	13.4738	12.8561	14.0339	14.7933	5	3	3	4	14.7224	14.7095	14.8932	14.6148	14.5644	13.6788	12.5239	13.9211	12.7842	NaN	12.9787	NaN	12.9547	NaN	13.7818	13.3622	13.2774	NaN	12.8561	13.255	13.3069	14.6031	14.9706	14.7933	6	6	6	4	6	6	4	5
Q9ULX7	CAH14_HUMAN	CA14	Carbonic anhydrase 14	NaN	NaN	NaN	NaN	NaN	NaN	15.0019	NaN	16.3009	NaN	0	0	4	4	NaN	NaN	NaN	NaN	NaN	NaN	NaN	NaN	NaN	NaN	NaN	NaN	NaN	NaN	15.1057	15.0731	14.4539	15.3749	NaN	16.8662	16.3539	16.0461	15.9375	NaN	0	0	0	0	0	0	0	0
P00918	CAH2_HUMAN	CA2	Carbonic anhydrase 2	15.3954	12.5746	17.7353	NaN	12.8526	NaN	13.4636	NaN	17.8067	16.8185	5	5	4	4	15.0907	15.534	15.6578	15.5701	15.1246	12.5746	17.7353	NaN	12.8826	13.3155	12.793	12.1873	13.0847	NaN	13.8525	13.0853	13.2339	13.6826	NaN	18.1445	16.9313	18.0662	18.0847	16.8185	6	6	6	4	6	5	5	0
P07451	CAH3_HUMAN	CA3	Carbonic anhydrase 3	NaN	NaN	NaN	NaN	14.184	NaN	16.6411	NaN	13.2062	13.5313	1	5	4	4	NaN	11.9715	NaN	NaN	NaN	NaN	NaN	NaN	15.1044	14.5406	15.4206	13.253	12.6014	NaN	15.5225	16.5181	17.3002	17.2233	NaN	13.2499	12.3936	13.5802	13.6013	13.5313	1	3	0	1	0	1	1	0
Q9Y2D0	CAH5B_HUMAN	CA5B	Carbonic anhydrase 5B, mitochondrial	NaN	14.2687	13.8203	13.6025	15.3516	13.7704	14.1874	13.6942	NaN	NaN	2	5	4	0	NaN	NaN	13.5296	NaN	13.3031	14.2687	13.8203	13.6025	15.3088	15.1446	15.2006	15.511	15.5932	13.7704	14.0001	14.1809	14.5328	14.0358	13.6942	NaN	NaN	NaN	NaN	NaN	2	0	6	2	6	6	5	5
P35219	CAH8_HUMAN	CA8	Carbonic anhydrase-related protein	15.1928	NaN	NaN	13.2471	NaN	NaN	NaN	NaN	15.8728	13.9222	5	0	0	4	15.4416	14.8315	14.3159	15.6412	15.7338	NaN	NaN	13.2471	NaN	NaN	NaN	NaN	NaN	NaN	NaN	NaN	NaN	NaN	NaN	16.4413	16.0773	15.6799	15.2927	13.9222	6	6	6	4	6	0	0	4
Q9H8G2	CAAP1_HUMAN	CAAP1	Caspase activity and apoptosis inhibitor 1	15.5529	14.6816	16.0637	15.3862	15.5288	15.0653	15.4234	14.9854	15.206	14.993	5	5	4	4	15.4303	15.6268	15.3147	15.7594	15.6335	14.6816	16.0637	15.3862	15.73	15.5036	15.5375	15.4013	15.4715	15.0653	15.3076	15.4021	15.5217	15.4622	14.9854	15.5445	15.1976	15.0344	15.0473	14.993	6	6	6	4	6	6	5	5
Q9Y376	CAB39_HUMAN	CAB39	Calcium-binding protein 39	17.3678	17.4146	17.3046	17.4688	16.2697	16.8879	16.8857	17.489	17.7589	17.419	5	5	4	4	17.4854	17.3959	17.576	17.149	17.2328	17.4146	17.3046	17.4688	16.5721	16.4453	16.1502	16.156	16.025	16.8879	17.098	16.8186	16.8294	16.7968	17.489	17.8997	17.7881	17.7137	17.6342	17.419	6	6	6	4	6	6	5	5
Q9H9S4	CB39L_HUMAN	CAB39L	Calcium-binding protein 39-like	15.6549	16.9817	15.5097	16.678	16.0706	15.9585	16.8602	16.5352	17.4037	16.9444	5	5	4	4	15.8084	16.0959	15.9948	15.1981	15.1772	16.9817	15.5097	16.678	16.5766	16.2385	15.766	15.7165	16.0553	15.9585	17.1001	16.7149	16.9701	16.6555	16.5352	17.5846	17.3143	17.4374	17.2786	16.9444	6	5	6	4	5	6	5	5
Q9Y6J0	CABIN_HUMAN	CABIN1	Calcineurin-binding protein cabin-1	13.7158	13.7962	14.692	14.0159	13.8038	13.5477	13.5855	13.4854	13.459	13.1182	5	5	4	4	13.4719	13.7027	13.7303	13.9326	13.7415	13.7962	14.692	14.0159	13.6873	13.9032	13.8441	13.8069	13.7775	13.5477	13.5053	13.4313	13.6799	13.7255	13.4854	13.5799	13.3741	13.6496	13.2325	13.1182	6	6	6	4	6	6	5	5
Q8TDN4	CABL1_HUMAN	CABLES1	CDK5 and ABL1 enzyme substrate 1	14.9464	14.559	14.2986	14.9258	14.2702	14.5794	14.6031	NaN	NaN	NaN	5	5	4	0	15.0382	14.7756	14.7162	15.127	15.0753	14.559	14.2986	14.9258	14.1566	14.0823	14.3279	14.3074	14.4769	14.5794	14.5764	14.6293	14.5778	14.6286	NaN	NaN	NaN	NaN	NaN	NaN	6	6	6	4	6	6	4	5
Q9BTV7	CABL2_HUMAN	CABLES2	CDK5 and ABL1 enzyme substrate 2	NaN	NaN	14.1496	NaN	NaN	12.9111	NaN	NaN	14.2632	14.0557	0	0	1	4	NaN	NaN	NaN	NaN	NaN	NaN	14.1496	NaN	NaN	NaN	NaN	NaN	NaN	12.9111	13.3491	NaN	NaN	NaN	NaN	14.532	14.4438	13.8431	14.2338	14.0557	0	2	2	0	0	1	5	0
Q9UGQ2	FLOWR_HUMAN	CACFD1	Calcium channel flower homolog	NaN	NaN	NaN	NaN	14.3162	NaN	14.2845	NaN	14.561	NaN	1	4	3	4	NaN	NaN	NaN	NaN	13.5567	NaN	NaN	NaN	14.1266	14.5203	14.4468	14.171	NaN	NaN	14.4381	13.8759	14.5395	NaN	NaN	14.8743	14.5237	14.388	14.4579	NaN	0	2	1	2	5	0	0	0
Q5VU97	CAHD1_HUMAN	CACHD1	VWFA and cache domain-containing protein 1	15.3548	NaN	NaN	13.9525	15.8596	13.8911	16.1837	NaN	16.5137	15.0749	5	5	4	4	15.3359	15.5136	15.3278	15.3904	15.2065	NaN	NaN	13.9525	15.9164	15.8236	16.0021	15.8297	15.726	13.8911	16.0182	16.0713	16.088	16.5572	NaN	16.6844	16.1028	16.7144	16.5532	15.0749	6	6	6	4	6	2	0	5
Q13936	CAC1C_HUMAN	CACNA1C	Voltage-dependent L-type calcium channel subunit alpha-1C	NaN	NaN	NaN	NaN	NaN	11.311	12.5519	NaN	12.1548	NaN	0	2	4	3	NaN	NaN	NaN	NaN	NaN	NaN	NaN	NaN	NaN	11.1509	11.9337	NaN	NaN	11.311	12.894	12.1115	12.7232	12.4788	NaN	12.8046	12.3515	NaN	11.3084	NaN	0	0	0	0	0	0	0	0
P54289	CA2D1_HUMAN	CACNA2D1	Voltage-dependent calcium channel subunit alpha-2/delta-1	14.8534	19.3261	14.8543	15.2347	17.5806	16.5681	16.2715	16.1101	15.2368	16.2492	5	5	4	4	14.9242	15.065	14.4343	14.9035	14.9398	19.3261	14.8543	15.2347	17.4404	17.4457	17.4188	17.5942	18.0037	16.5681	16.0363	16.2378	16.0942	16.7176	16.1101	15.6699	15.0672	15.1735	15.0364	16.2492	6	6	6	4	6	6	5	5
Q9NY47	CA2D2_HUMAN	CACNA2D2	Voltage-dependent calcium channel subunit alpha-2/delta-2	NaN	NaN	NaN	NaN	NaN	NaN	13.8079	NaN	13.0732	NaN	0	0	4	4	NaN	NaN	NaN	NaN	NaN	NaN	NaN	NaN	NaN	NaN	NaN	NaN	NaN	NaN	13.8043	13.8935	13.4931	14.0408	NaN	13.7039	13.4174	12.8665	12.305	NaN	0	0	0	0	0	0	0	0
P54284	CACB3_HUMAN	CACNB3	Voltage-dependent L-type calcium channel subunit beta-3	14.1885	13.5938	13.4682	14.2368	14.1971	13.8436	13.9034	13.3731	14.7287	14.4055	5	5	4	4	14.1828	13.9277	14.3339	14.2579	14.2402	13.5938	13.4682	14.2368	14.1492	14.3304	14.0603	14.132	14.3137	13.8436	13.7565	13.8089	14.0635	13.9847	13.3731	14.843	14.86	14.6508	14.5612	14.4055	6	6	6	4	6	6	5	5
Q8WXS5	CCG8_HUMAN	CACNG8	Voltage-dependent calcium channel gamma-8 subunit	NaN	NaN	NaN	NaN	NaN	NaN	NaN	NaN	12.8525	NaN	2	0	0	3	NaN	NaN	12.211	NaN	11.9472	NaN	NaN	NaN	NaN	NaN	NaN	NaN	NaN	NaN	NaN	NaN	NaN	NaN	NaN	12.8528	13.5017	12.2031	NaN	NaN	0	0	3	1	4	0	0	0
Q8WUQ7	CATIN_HUMAN	CACTIN	Splicing factor Cactin	15.2472	14.5879	15.6693	15.2582	14.5224	14.7701	14.483	14.7161	14.4829	14.1916	5	5	4	4	15.2012	15.4007	15.1917	15.2631	15.1792	14.5879	15.6693	15.2582	14.3746	14.4596	14.597	14.6068	14.5739	14.7701	14.5581	14.4159	14.4469	14.511	14.7161	14.5354	14.7491	14.1244	14.5227	14.1916	6	6	6	4	6	6	5	5
Q86Y37	CACL1_HUMAN	CACUL1	CDK2-associated and cullin domain-containing protein 1	14.6303	14.4637	14.845	14.2553	14.6754	14.9135	14.5204	15.1453	14.8463	14.8428	5	5	4	4	14.5703	14.5142	14.7373	14.8078	14.5216	14.4637	14.845	14.2553	14.9422	14.7507	14.375	14.5868	14.7224	14.9135	14.4228	14.4133	14.5528	14.6927	15.1453	14.7504	14.8387	14.8768	14.9193	14.8428	6	6	6	4	6	6	5	5
Q9HB71	CYBP_HUMAN	CACYBP	Calcyclin-binding protein	18.595	17.8772	18.7385	18.2015	16.7697	17.8413	17.0186	18.5224	18.5776	17.4982	5	5	4	4	18.7665	18.7459	18.5537	18.5466	18.3623	17.8772	18.7385	18.2015	17.0976	17.0201	16.4702	16.5227	16.7378	17.8413	17.4309	16.8993	17.0268	16.7174	18.5224	18.5295	18.4663	18.7747	18.5398	17.4982	6	6	6	4	6	6	5	5
P27708	PYR1_HUMAN	CAD	Multifunctional protein CAD	18.1106	18.0578	17.7478	18.132	16.6862	18.0847	17.2638	18.5347	17.3149	17.6479	5	5	4	4	18.3305	18.3553	18.1489	17.8745	17.844	18.0578	17.7478	18.132	17.0861	16.7704	16.6423	16.6593	16.2729	18.0847	17.6327	17.1455	17.4422	16.8346	18.5347	17.7949	17.4974	17.0079	16.9594	17.6479	6	6	6	4	6	6	5	5
Q9BY67	CADM1_HUMAN	CADM1	Cell adhesion molecule 1	14.2571	NaN	15.0762	NaN	18.3195	15.9068	17.3989	NaN	17.9768	18.4433	5	5	4	4	14.1662	13.8623	14.4303	14.4999	14.3265	NaN	15.0762	NaN	18.1426	18.117	18.3076	18.5139	18.5165	15.9068	16.7122	17.321	17.457	18.1054	NaN	17.8761	17.9024	18.0894	18.0396	18.4433	6	6	6	4	6	1	3	0
Q8N3J6	CADM2_HUMAN	CADM2	Cell adhesion molecule 2	NaN	NaN	NaN	NaN	NaN	NaN	NaN	NaN	14.4997	15.2189	0	0	0	4	NaN	NaN	NaN	NaN	NaN	NaN	NaN	NaN	NaN	NaN	NaN	NaN	NaN	NaN	NaN	NaN	NaN	NaN	NaN	14.1855	14.1117	14.9794	14.7221	15.2189	0	0	0	0	0	0	0	0
Q8N126	CADM3_HUMAN	CADM3	Cell adhesion molecule 3	NaN	NaN	12.8466	14.335	NaN	12.6836	13.7685	NaN	14.9474	16.4445	0	2	4	4	NaN	NaN	NaN	NaN	NaN	NaN	12.8466	14.335	NaN	NaN	12.2843	NaN	12.5774	12.6836	13.4574	13.579	13.7669	14.2709	NaN	17.0032	16.2996	13.3167	13.1701	16.4445	0	0	0	0	0	0	5	5
Q8NFZ8	CADM4_HUMAN	CADM4	Cell adhesion molecule 4	15.2272	13.4735	13.916	14.2501	14.3017	15.0006	16.1546	13.2118	16.5292	17.6068	5	5	4	4	15.0989	14.7314	14.6189	15.7333	15.9537	13.4735	13.916	14.2501	14.5476	14.3092	14.4278	13.9935	14.2306	15.0006	15.7193	15.9115	16.3861	16.6014	13.2118	16.4727	16.2628	16.7641	16.6173	17.6068	6	6	6	4	6	6	5	5
Q9ULU8	CAPS1_HUMAN	CADPS	Calcium-dependent secretion activator 1	NaN	13.76	14.18	14.0551	NaN	12.2492	12.1598	NaN	14.7733	12.3845	2	0	4	4	13.0634	NaN	12.78	NaN	NaN	13.76	14.18	14.0551	NaN	NaN	NaN	NaN	NaN	12.2492	12.6773	11.558	12.497	11.907	NaN	15.6992	15.3002	14.2497	13.8442	12.3845	4	2	4	1	0	6	5	5
Q86UW7	CAPS2_HUMAN	CADPS2	Calcium-dependent secretion activator 2	13.9253	14.9725	16.1304	15.5638	NaN	NaN	NaN	NaN	14.4194	NaN	4	0	0	3	14.1633	13.6946	14.6998	13.1435	NaN	14.9725	16.1304	15.5638	NaN	NaN	NaN	NaN	NaN	NaN	NaN	NaN	NaN	NaN	NaN	14.9529	14.3721	13.9333	NaN	NaN	3	4	3	3	1	5	5	5
P05937	CALB1_HUMAN	CALB1	Calbindin	NaN	NaN	NaN	NaN	15.3384	NaN	17.7909	NaN	20.0551	17.74	0	5	4	4	NaN	NaN	NaN	NaN	NaN	NaN	NaN	NaN	15.9518	15.2271	14.6109	15.5847	15.3176	NaN	17.2939	17.3329	17.8228	18.7141	NaN	18.6668	18.8607	21.4866	21.2062	17.74	0	0	0	0	0	0	0	0
P22676	CALB2_HUMAN	CALB2	Calretinin	NaN	NaN	NaN	NaN	14.3724	NaN	16.7724	13.5373	17.0935	16.5499	0	5	4	4	NaN	NaN	NaN	NaN	NaN	NaN	NaN	NaN	14.9793	14.2094	13.8125	14.4428	14.4178	NaN	16.2979	16.1663	16.9935	17.6319	13.5373	17.6909	17.3955	16.4533	16.8343	16.5499	0	0	0	0	0	0	0	0
Q9P1Z2	CACO1_HUMAN	CALCOCO1	Calcium-binding and coiled-coil domain-containing protein 1	15.2506	15.8425	15.1118	14.2435	15.1897	15.0647	15.5402	15.5957	15.0829	15.9099	5	5	4	4	15.4312	15.0612	15.269	15.3748	15.1166	15.8425	15.1118	14.2435	15.5702	15.4366	15.1776	15.0322	14.7317	15.0647	15.4715	15.323	15.8206	15.5458	15.5957	15.4014	15.4555	14.6774	14.7972	15.9099	6	6	6	4	6	6	5	5
[truncated: 9,477 more rows]
[truncated: 142 more columns]
