# Supplementary material for: A fully iPS-cell-derived 3D model of the human blood–brain barrier for exploring neurovascular disease mechanisms and therapeutic interventions
Source: Nat Neurosci. 2025 Dec 15;29(2):479–92. doi: 10.1038/s41593-025-02123-w (PMC12880921; doi:10.1038/s41593-025-02123-w)
Supplement: Supplementary file 5 — All proteins quantified in iPS-cell-derived cells (iECs, iPCs, iSMCs and iASs) compared to iPS cells. The sheet labeled ‘information’ contains a summary of all used abbreviations in further sheets. Column E indicates protein abundance changes in each specific cell type versus iPSCs. Column F indicates P value and the red color denotes statistical significance (n = 5 replicates per group, Student’s t-test P < 0.05). [file 41593_2025_2123_MOESM5_ESM.xlsx]

## Sheet: Information
Summary abbreviations
Protein.Ids	Protein Uniprot ID
Main prot ID	Main protein Uniprot ID
Protein.Names	Protein Uniprot name
Genes	Gene name
Protein description	Protein description
Log2 LFQ iPSC #1-5	Log2 LFQ value iPSC (n=5 replicates)
Log2 LFQ iEC #1-5	Log2 LFQ value iEC (n=5 replicates)
Log2 LFQ iPC #1-5	Log2 LFQ value iPC (n=5 replicates)
Log2 LFQ iSMC #1-5	Log2 LFQ value iSMC (n=5 replicates)
Log2 LFQ iAS #1-5	Log2 LFQ value iAS (n=5 replicates)
Count iPSC	Count amount of detected samples for each specific protein
Count iEC	Count amount of detected samples for each specific protein
Count iPC	Count amount of detected samples for each specific protein
Count iSMC	Count amount of detected samples for each specific protein
Count iAS	Count amount of detected samples for each specific protein
pvalue	Statistical analysis between selected groups

## Sheet: iEC vs iPSCs
UniProt AC	UniProt ID	Genes	First protein name	log2 (iEC/iPSC)	p-value (iEC vs iPSC)	Count iPSC	Count iEC	log2 LFQ iPSC_1	log2 LFQ iPSC_2	log2 LFQ iPSC_3	log2 LFQ iPSC_4	log2 LFQ iPSC_5	log2 LFQ iEC_1	log2 LFQ iEC_2	log2 LFQ iEC_3	log2 LFQ iEC_4	log2 LFQ iEC_5
Q5UIP0	RIF1_HUMAN	RIF1	Telomere-associated protein RIF1	-4.36321	1.12621e-10	5	5	17.9091	18.1327	18.2211	17.7545	17.9453	13.6558	13.5672	13.8494	13.4758	13.5984
Q96SQ9	CP2S1_HUMAN	CYP2S1	Cytochrome P450 2S1	-5.96214	2.74313e-10	5	5	20.0082	20.012	20.147	19.8443	20.3502	14.2977	14.5351	14.0058	13.9037	13.8087
P42695	CNDD3_HUMAN	NCAPD3	Condensin-2 complex subunit D3	-2.99449	2.83749e-10	5	5	14.8276	14.6922	14.7714	14.7225	14.7202	11.7898	11.993	11.7031	11.5184	11.7572
Q5U651	RAIN_HUMAN	RASIP1	Ras-interacting protein 1	5.25256	5.10228e-10	5	5	12.9943	12.1703	12.545	12.3506	12.4104	17.7689	17.6603	17.9704	17.6666	17.6672
P51532	SMCA4_HUMAN	SMARCA4	Transcription activator BRG1	-1.76992	1.14112e-09	5	5	18.3312	18.3761	18.4749	18.2718	18.2165	16.4276	16.6127	16.5809	16.6113	16.5884
Q149N8	SHPRH_HUMAN	SHPRH	E3 ubiquitin-protein ligase SHPRH	-2.46861	1.54431e-09	5	5	15.2417	15.1927	15.0742	15.2155	14.8559	12.6101	12.7686	12.5922	12.5536	12.7123
Q96HP0	DOCK6_HUMAN	DOCK6	Dedicator of cytokinesis protein 6	2.87507	1.55255e-09	5	5	15.3872	15.171	15.2789	15.1823	15.1256	18.279	18.2681	17.9894	18.1355	17.8483
Q9P275	UBP36_HUMAN	USP36	Ubiquitin carboxyl-terminal hydrolase 36	-3.05464	1.8278e-09	5	5	16.0754	15.877	15.7797	15.7467	15.7033	12.9506	12.831	12.6879	12.5229	12.9164
Q9P253	VPS18_HUMAN	VPS18	Vacuolar protein sorting-associated protein 18 homolog	1.7107	1.89122e-09	5	5	14.7639	14.4849	14.6239	14.6938	14.6295	16.3465	16.446	16.2325	16.3371	16.3874
Q9H9Z2	LN28A_HUMAN	LIN28A	Protein lin-28 homolog A	-6.9741	1.92161e-09	5	5	21.2362	21.2096	21.2011	20.9708	20.7033	14.0767	14.6888	13.7057	14.4299	13.5494
Q9HCE3	ZN532_HUMAN	ZNF532	Zinc finger protein 532	-2.60063	2.44983e-09	5	5	16.5725	16.6264	16.4208	16.404	16.3366	13.8253	13.7598	13.7922	13.8203	14.1595
Q15392	DHC24_HUMAN	DHCR24	Delta(24)-sterol reductase	-5.46403	3.08061e-09	5	5	19.1616	19.2357	19.3722	18.8748	19.0113	13.4356	14.1588	13.2598	13.4631	14.0182
Q9BZ29	DOCK9_HUMAN	DOCK9	Dedicator of cytokinesis protein 9	3.61529	3.10493e-09	5	5	13.7648	13.3139	13.8197	13.5561	13.7166	17.4238	17.419	16.962	17.3442	17.0986
P32322	P5CR1_HUMAN	PYCR1	Pyrroline-5-carboxylate reductase 1, mitochondrial	-3.08755	3.29003e-09	5	5	19.1878	19.0198	19.1861	19.0099	19.1313	16.2332	16.1161	15.9651	16.1471	15.6357
Q5SVZ6	ZMYM1_HUMAN	ZMYM1	Zinc finger MYM-type protein 1	-2.87242	3.96756e-09	5	4	14.9952	14.8748	15.181	14.9714	15.0061	12.2815	12.1952	NaN	11.9681	12.0883
Q5T5X7	BEND3_HUMAN	BEND3	BEN domain-containing protein 3	-4.15412	4.35429e-09	5	5	17.0954	17.2337	17.2091	17.0769	17.1366	13.3961	12.7692	13.138	13.1467	12.531
Q8TED0	UTP15_HUMAN	UTP15	U3 small nucleolar RNA-associated protein 15 homolog	-2.33624	5.41098e-09	5	5	18.5846	18.3155	18.4844	18.4467	18.2336	16.1011	15.8459	16.044	16.1595	16.2331
O75717	WDHD1_HUMAN	WDHD1	WD repeat and HMG-box DNA-binding protein 1	-3.39245	5.63585e-09	5	3	16.3065	16.2605	16.3131	16.5023	16.3821	13.0016	13.0366	NaN	NaN	12.8431
Q9H2Y7	ZN106_HUMAN	ZNF106	Zinc finger protein 106	-3.6703	5.87313e-09	5	5	15.7954	16.0027	15.3983	15.846	15.6074	11.6987	12.0792	12.2912	12.1629	12.0663
Q9UBC3	DNM3B_HUMAN	DNMT3B	DNA (cytosine-5)-methyltransferase 3B	-7.12343	5.93926e-09	5	5	20.6357	20.7382	20.7123	20.8124	20.1803	14.2006	13.7985	13.5675	12.7134	13.1819
Q12955	ANK3_HUMAN	ANK3	Ankyrin-3	-3.32266	6.72578e-09	5	5	16.7572	16.8436	16.7915	16.7733	16.616	13.5978	13.0576	13.4254	13.7969	13.2907
Q5T2T1	MPP7_HUMAN	MPP7	MAGUK p55 subfamily member 7	-3.96028	6.79221e-09	5	4	16.0305	16.0699	15.9901	16.2675	15.9406	12.4419	12.0693	11.9676	11.9189	NaN
Q7L8L6	FAKD5_HUMAN	FASTKD5	FAST kinase domain-containing protein 5, mitochondrial	-2.33699	7.11939e-09	5	5	16.592	16.3922	16.7355	16.4828	16.7099	14.2791	14.2904	14.0222	14.2037	14.432
O75487	GPC4_HUMAN	GPC4	Glypican-4	-5.12285	7.40644e-09	5	5	20.0567	19.8224	19.6739	19.4291	19.4264	14.324	14.9941	14.2148	14.3235	14.9378
Q96EU7	C1GLC_HUMAN	C1GALT1C1	C1GALT1-specific chaperone 1	-2.5927	7.54787e-09	5	5	17.1277	16.6136	16.6417	16.8545	16.7093	14.1047	14.3583	14.118	14.2174	14.1848
Q2PPJ7	RGPA2_HUMAN	RALGAPA2	Ral GTPase-activating protein subunit alpha-2	2.26725	7.72848e-09	5	5	13.0819	13.3157	13.2193	13.5178	13.2196	15.5033	15.5347	15.437	15.4604	15.7552
Q9NU22	MDN1_HUMAN	MDN1	Midasin	-2.36641	7.83012e-09	5	5	18.5313	18.2655	18.2376	18.2387	18.3373	16.0102	16.1607	15.9668	15.9638	15.6768
Q9UG56	PISD_HUMAN	PISD	Phosphatidylserine decarboxylase proenzyme, mitochondrial	-2.28942	8.20374e-09	5	5	15.764	15.7841	16.0506	15.8722	15.9677	13.5768	13.8606	13.5455	13.3912	13.6175
Q15021	CND1_HUMAN	NCAPD2	Condensin complex subunit 1	-3.49358	9.12818e-09	5	5	15.8623	16.052	15.9764	16.2898	15.8285	12.8955	12.4938	12.618	12.3071	12.2267
Q9BSC4	NOL10_HUMAN	NOL10	Nucleolar protein 10	-2.44572	9.7189e-09	5	5	17.6531	17.4717	17.334	17.682	17.2457	15.0616	14.9208	15.106	14.8896	15.1799
O14745	NHRF1_HUMAN	NHERF1	Na(+)/H(+) exchange regulatory cofactor NHE-RF1	-4.50853	9.82218e-09	5	5	19.8342	19.5264	19.7901	19.0804	19.4451	15.0579	14.9477	14.7612	15.509	14.8577
Q8WWQ0	PHIP_HUMAN	PHIP	PH-interacting protein	-3.45545	1.00106e-08	5	5	17.2365	16.793	16.9786	17.1393	16.5178	13.4476	13.6252	13.2794	13.6278	13.4081
Q9Y5S2	MRCKB_HUMAN	CDC42BPB	Serine/threonine-protein kinase MRCK beta	2.01427	1.02305e-08	5	5	15.2607	15.1067	15.1517	15.2768	15.1752	17.3889	17.1893	17.0909	17.3791	16.9942
P06493	CDK1_HUMAN	CDK1	Cyclin-dependent kinase 1	-4.5316	1.13573e-08	5	5	17.1278	17.1187	17.3229	17.0885	17.2229	12.7118	13.3331	12.2648	12.5333	12.3796
Q14692	BMS1_HUMAN	BMS1	Ribosome biogenesis protein BMS1 homolog	-2.75175	1.16953e-08	5	5	17.9044	17.6927	18.0028	18.0206	17.7342	15.0375	15.0736	15.1389	15.4641	14.8819
Q12830	BPTF_HUMAN	BPTF	Nucleosome-remodeling factor subunit BPTF	-1.92199	1.18306e-08	5	5	16.8814	16.7819	16.8847	16.7861	16.5908	15.0123	14.8424	14.7019	14.9992	14.7591
Q05397	FAK1_HUMAN	PTK2	Focal adhesion kinase 1	1.32671	1.39734e-08	5	5	15.3879	15.527	15.3275	15.3532	15.3214	16.6884	16.6465	16.7405	16.8633	16.6119
P55265	DSRAD_HUMAN	ADAR	Double-stranded RNA-specific adenosine deaminase	-1.92163	1.63645e-08	5	5	19.2568	19.2751	19.445	19.0477	19.1269	17.2646	17.4378	17.3563	17.3518	17.133
Q15043	S39AE_HUMAN	SLC39A14	Metal cation symporter ZIP14	-4.22735	1.81038e-08	5	5	17.3047	17.5129	17.7798	17.0307	17.4595	13.1869	13.6498	13.1971	12.7305	13.1866
O95864	FADS2_HUMAN	FADS2	Acyl-CoA 6-desaturase	-4.82507	1.81585e-08	5	5	19.4631	19.2296	19.15	19.2427	18.9005	14.8631	14.2041	14.7914	14.1789	13.823
P57729	RAB38_HUMAN	RAB38	Ras-related protein Rab-38	-1.5888	1.81629e-08	5	5	15.258	15.3113	15.5709	15.3324	15.3368	13.7903	13.7125	13.6523	13.7768	13.9334
O75881	CP7B1_HUMAN	CYP7B1	Cytochrome P450 7B1	4.34937	1.82775e-08	5	5	11.9917	12.3345	11.9161	11.4892	12.0474	16.4456	16.698	15.873	16.1256	16.3836
P37268	FDFT_HUMAN	FDFT1	Squalene synthase	-5.64653	1.8486e-08	5	5	20.4851	20.8867	21.0898	20.2584	20.502	15.5327	14.5306	15.094	15.3194	14.5127
Q96T88	UHRF1_HUMAN	UHRF1	E3 ubiquitin-protein ligase UHRF1	-3.87924	1.88765e-08	5	5	16.8309	17.1437	16.8415	16.9048	16.7185	12.79	13.4554	12.5303	13.0576	13.2098
Q8N158	GPC2_HUMAN	GPC2	Glypican-2	-3.23695	1.89666e-08	5	5	15.3537	15.2874	15.1705	15.7151	15.0694	12.1646	12.3593	11.9838	12.126	11.7777
Q9UH99	SUN2_HUMAN	SUN2	SUN domain-containing protein 2	2.58718	1.98944e-08	5	5	15.2034	15.1237	15.2698	15.1935	14.8833	17.9371	17.9788	17.549	17.5386	17.6061
Q96C36	P5CR2_HUMAN	PYCR2	Pyrroline-5-carboxylate reductase 2	-2.40102	2.00325e-08	5	5	19.2438	18.5937	18.8094	18.7719	18.8623	16.5382	16.463	16.4498	16.3842	16.4408
Q16822	PCKGM_HUMAN	PCK2	Phosphoenolpyruvate carboxykinase [GTP], mitochondrial	-3.03714	2.07152e-08	5	5	19.0546	18.8468	19.0002	18.5014	18.8825	16.0036	16.0356	15.6414	15.89	15.529
O00767	SCD_HUMAN	SCD	Stearoyl-CoA desaturase	-4.90812	2.13147e-08	5	5	18.2757	18.4724	18.5504	18.529	18.5127	13.5061	13.4776	13.6764	14.2584	12.8809
Q96RD7	PANX1_HUMAN	PANX1	Pannexin-1	-3.20631	2.14465e-08	5	5	16.7971	16.3418	16.6803	16.8104	16.2883	13.3603	13.5864	13.4075	13.0264	13.5059
Q02763	TIE2_HUMAN	TEK	Angiopoietin-1 receptor	5.09731	2.21188e-08	5	5	12.8488	12.8659	12.551	13.2494	13.0709	17.9055	18.5009	17.5081	17.6768	18.4814
Q9Y2U8	MAN1_HUMAN	LEMD3	Inner nuclear membrane protein Man1	-1.7244	2.27492e-08	5	5	17.0051	16.9313	16.687	16.8853	16.7473	15.0419	15.2645	15.0117	15.0635	15.2524
Q8NDF8	PAPD5_HUMAN	TENT4B	Terminal nucleotidyltransferase 4B	-2.48749	2.2989e-08	5	5	15.5326	15.1306	15.3659	15.5782	15.4238	13.0215	13.1942	12.8722	12.7386	12.7671
Q99986	VRK1_HUMAN	VRK1	Serine/threonine-protein kinase VRK1	-1.62491	2.34684e-08	5	5	17.4545	17.2071	17.3583	17.3699	17.3379	15.6368	15.8761	15.7574	15.8155	15.5173
Q86XI2	CNDG2_HUMAN	NCAPG2	Condensin-2 complex subunit G2	-3.35502	2.41242e-08	5	4	15.6655	15.3375	15.4496	15.4456	15.4611	12.3028	11.9433	11.8683	12.353	NaN
Q9HBI1	PARVB_HUMAN	PARVB	Beta-parvin	2.23826	2.7253e-08	5	5	14.2448	14.2203	14.4633	14.4534	14.3662	16.8247	16.6272	16.6536	16.2525	16.5813
P11169	GTR3_HUMAN	SLC2A3	Solute carrier family 2, facilitated glucose transporter member 3	-4.00058	2.84298e-08	5	5	20.6692	20.3338	20.8907	20.1831	21.1206	16.6482	16.9066	16.4607	16.4784	16.7006
P62070	RRAS2_HUMAN	RRAS2	Ras-related protein R-Ras2	-2.97904	3.01154e-08	5	5	19.0288	18.5379	19.0011	18.6546	18.8849	15.7032	16.0573	15.6353	15.6776	16.1386
Q8N1I0	DOCK4_HUMAN	DOCK4	Dedicator of cytokinesis protein 4	3.5626	3.02035e-08	5	5	13.327	13.1846	13.6313	12.925	13.4573	16.9521	17.2327	16.4728	16.8651	16.8154
Q14690	RRP5_HUMAN	PDCD11	Protein RRP5 homolog	-2.33931	3.04233e-08	5	5	19.133	18.8895	19.0366	18.903	18.6595	16.6526	16.8522	16.3822	16.5062	16.5318
Q99758	ABCA3_HUMAN	ABCA3	Phospholipid-transporting ATPase ABCA3	2.53311	3.09634e-08	5	5	13.7394	13.1811	13.5875	13.4153	13.4588	16.1854	16.1533	15.8131	15.8283	16.0676
Q5QJE6	TDIF2_HUMAN	DNTTIP2	Deoxynucleotidyltransferase terminal-interacting protein 2	-3.59951	3.2597e-08	5	4	16.9321	17.1488	17.1275	17.5663	17.0247	13.3478	13.6251	13.5934	13.6753	NaN
Q14571	ITPR2_HUMAN	ITPR2	Inositol 1,4,5-trisphosphate-gated calcium channel ITPR2	2.8455	3.28033e-08	5	5	15.6374	15.5707	15.8809	15.3756	15.5626	18.5289	18.7468	18.0598	18.5022	18.4171
O75071	EFC14_HUMAN	EFCAB14	EF-hand calcium-binding domain-containing protein 14	3.07023	3.30008e-08	5	5	14.7812	14.7847	15.103	14.5422	14.9221	17.7943	18.1786	17.6078	17.7317	18.172
Q7L1W4	LRC8D_HUMAN	LRRC8D	Volume-regulated anion channel subunit LRRC8D	-2.01564	3.51785e-08	5	5	15.1709	14.9287	15.0952	14.9982	15.149	13.2541	12.9211	13.0555	13.2322	12.8009
Q96CX2	KCD12_HUMAN	KCTD12	BTB/POZ domain-containing protein KCTD12	5.7444	3.59725e-08	5	5	13.5247	13.324	13.3934	13.0123	13.6487	18.7365	19.3121	18.637	18.876	20.0635
P33992	MCM5_HUMAN	MCM5	DNA replication licensing factor MCM5	-2.8771	3.67605e-08	5	5	18.6063	18.7123	18.8676	18.7587	18.6912	15.7196	16.2571	16.0354	15.4729	15.7656
Q14534	ERG1_HUMAN	SQLE	Squalene monooxygenase	-4.04898	3.72316e-08	5	5	18.0501	18.2928	18.2803	17.4928	17.9235	13.88	14.3591	13.8228	14.1574	13.5752
P55899	FCGRN_HUMAN	FCGRT	IgG receptor FcRn large subunit p51	4.80605	3.83589e-08	4	5	13.2836	13.286	13.6405	NaN	13.4519	18.6141	18.4276	17.9053	18.3433	17.8174
O75962	TRIO_HUMAN	TRIO	Triple functional domain protein	1.72307	4.07112e-08	5	5	13.9621	13.7118	13.8275	14.0698	13.738	15.7105	15.4579	15.5297	15.7121	15.5145
Q15165	PON2_HUMAN	PON2	Serum paraoxonase/arylesterase 2	2.48922	4.15127e-08	5	5	17.5246	16.8669	17.1554	17.2861	17.1976	19.6103	19.9158	19.5546	19.7692	19.6268
Q8TCU6	PREX1_HUMAN	PREX1	Phosphatidylinositol 3,4,5-trisphosphate-dependent Rac exchanger 1 protein	3.70892	4.17277e-08	5	5	13.1073	12.3171	12.8494	13.3449	12.6833	16.6291	16.6259	16.3446	16.5665	16.6805
Q9NWH9	SLTM_HUMAN	SLTM	SAFB-like transcription modulator	-2.79579	4.39979e-08	5	5	18.7044	18.7376	18.8736	18.847	18.3162	15.8544	16.2503	15.8911	15.8733	15.6306
Q9GZL7	WDR12_HUMAN	WDR12	Ribosome biogenesis protein WDR12	-1.48748	4.52865e-08	5	5	18.2544	18.043	18.1315	18.0912	18.0368	16.7607	16.6291	16.5736	16.4098	16.7465
Q96KP1	EXOC2_HUMAN	EXOC2	Exocyst complex component 2	1.50431	4.5528e-08	5	5	15.7144	15.5425	15.6936	15.6823	15.6908	17.2052	17.2821	16.9045	17.17	17.2834
O00411	RPOM_HUMAN	POLRMT	DNA-directed RNA polymerase, mitochondrial	-3.11806	5.13612e-08	5	5	16.2776	15.7467	16.0168	15.956	16.1357	13.2532	13.09	12.9214	12.8121	12.4657
Q5VT25	MRCKA_HUMAN	CDC42BPA	Serine/threonine-protein kinase MRCK alpha	1.94018	5.19943e-08	5	5	14.609	14.3031	14.4549	14.5134	14.5672	16.4942	16.6556	16.1356	16.4611	16.402
Q9UKP4	ATS7_HUMAN	ADAMTS7	A disintegrin and metalloproteinase with thrombospondin motifs 7	1.72326	5.43702e-08	5	5	13.0863	12.8554	12.9887	13.1985	12.8458	14.7843	14.8804	14.5261	14.6963	14.7039
O00214	LEG8_HUMAN	LGALS8	Galectin-8	3.1892	5.55448e-08	5	5	13.5947	12.9972	13.5151	13.4377	13.7469	16.661	16.668	16.2656	16.7091	16.9339
Q96FS4	SIPA1_HUMAN	SIPA1	Signal-induced proliferation-associated protein 1	2.8353	5.74861e-08	5	5	14.4542	13.9333	14.0905	14.453	13.9755	16.9478	17.3402	16.8326	16.8537	17.1089
Q8NBM4	UBAC2_HUMAN	UBAC2	Ubiquitin-associated domain-containing protein 2	-2.75391	5.90916e-08	5	5	17.0993	17.1294	17.3363	17.0107	17.2008	14.4179	14.775	14.1306	14.6035	14.08
Q9NUA8	ZBT40_HUMAN	ZBTB40	Zinc finger and BTB domain-containing protein 40	-2.11884	5.9498e-08	5	4	15.0519	14.9488	15.0498	15.2053	14.7826	12.9452	12.7888	12.9903	12.831	NaN
P49790	NU153_HUMAN	NUP153	Nuclear pore complex protein Nup153	-3.11533	6.01791e-08	5	5	17.192	17.1047	17.0299	16.8444	17.0907	13.6284	14.4696	13.6644	13.8774	14.0453
P52701	MSH6_HUMAN	MSH6	DNA mismatch repair protein Msh6	-2.5309	6.13453e-08	5	5	17.1972	17.1966	17.4199	17.1934	17.3872	14.5641	15.0982	14.4832	14.6079	14.9866
Q9NUL7	DDX28_HUMAN	DDX28	Probable ATP-dependent RNA helicase DDX28	-2.32301	6.25603e-08	5	5	15.8212	15.6733	16.0182	15.6797	15.8997	13.5879	13.8159	13.5209	13.3313	13.221
P11166	GTR1_HUMAN	SLC2A1	Solute carrier family 2, facilitated glucose transporter member 1	-5.44196	6.417e-08	5	5	20.0828	19.9811	20.8816	19.938	20.3215	14.5262	15.1923	14.07	14.8632	15.3435
P21359	NF1_HUMAN	NF1	Neurofibromin	-1.24901	6.59677e-08	5	5	14.3883	14.1457	14.4421	14.4065	14.2833	12.9774	13.0233	13.0895	13.1342	13.1966
Q68CP9	ARID2_HUMAN	ARID2	AT-rich interactive domain-containing protein 2	-2.63645	6.63661e-08	5	5	16.7989	16.6364	16.7376	16.6316	16.7523	14.4664	14.2643	13.86	14.0781	13.7058
P34896	GLYC_HUMAN	SHMT1	Serine hydroxymethyltransferase, cytosolic	-1.49829	6.66739e-08	5	5	14.5928	14.3106	14.4302	14.7251	14.4184	12.9285	13.0852	12.9399	13.062	12.97
O75165	DJC13_HUMAN	DNAJC13	DnaJ homolog subfamily C member 13	1.92528	7.27853e-08	5	5	15.5534	15.3153	15.4852	15.3256	15.4438	17.3557	17.5279	17.005	17.3642	17.4969
Q9NXC5	MIOS_HUMAN	MIOS	GATOR2 complex protein MIOS	-1.19104	7.40049e-08	5	5	15.611	15.4393	15.2939	15.3924	15.4945	14.214	14.3335	14.2425	14.3396	14.1463
Q9ULE6	PALD_HUMAN	PALD1	Paladin	3.28491	7.40468e-08	5	5	15.0566	14.8023	14.9612	14.7506	14.8488	17.9331	18.4531	18.057	17.7444	18.6564
P04792	HSPB1_HUMAN	HSPB1	Heat shock protein beta-1	3.33124	7.52363e-08	5	5	17.4425	17.019	17.3243	16.9636	17.4995	20.6248	20.3359	20.9257	20.8391	20.1795
Q9UGL1	KDM5B_HUMAN	KDM5B	Lysine-specific demethylase 5B	-1.92632	7.69848e-08	5	5	15.1636	15.648	15.2411	15.2907	15.108	13.2453	13.3104	13.4529	13.3343	13.477
Q8IXT5	RB12B_HUMAN	RBM12B	RNA-binding protein 12B	-1.46241	7.94074e-08	5	5	17.413	17.5028	17.6026	17.6332	17.4245	16.1471	16.1756	15.8067	16.0409	16.0937
P25205	MCM3_HUMAN	MCM3	DNA replication licensing factor MCM3	-2.59965	8.65703e-08	5	5	18.2415	18.5156	18.5471	18.4882	18.4134	15.8453	16.2948	15.7641	15.4696	15.8338
Q12792	TWF1_HUMAN	TWF1	Twinfilin-1	2.0473	8.762e-08	5	5	15.5954	15.5116	15.5988	15.8726	15.3825	17.7934	17.3767	17.5927	17.8137	17.6209
Q06418	TYRO3_HUMAN	TYRO3	Tyrosine-protein kinase receptor TYRO3	-3.54629	9.30909e-08	5	4	14.6006	14.3336	14.4322	14.1487	14.1665	10.8601	11.0849	10.392	10.8231	NaN
Q92576	PHF3_HUMAN	PHF3	PHD finger protein 3	-2.87377	9.43634e-08	5	5	15.7346	16.1591	16.0723	15.5907	15.9907	13.2934	12.9837	13.272	12.6396	12.9899
P33991	MCM4_HUMAN	MCM4	DNA replication licensing factor MCM4	-3.05142	9.48725e-08	5	5	18.5587	18.5397	18.3034	18.7272	18.2173	15.5014	15.7939	15.6078	15.0169	15.1692
Q86U38	NOP9_HUMAN	NOP9	Nucleolar protein 9	-2.07017	9.72856e-08	5	5	16.6905	16.8365	16.9889	16.5671	16.852	14.881	14.577	14.8136	14.8791	14.4336
P23229	ITA6_HUMAN	ITGA6	Integrin alpha-6	-3.35777	1.00097e-07	5	5	18.0099	18.2133	18.1646	17.759	17.8801	14.5442	15.1096	14.2558	14.3595	14.969
Q9NZN4	EHD2_HUMAN	EHD2	EH domain-containing protein 2	3.71921	1.02354e-07	5	5	14.8257	14.2014	15.0503	14.3476	14.6927	18.581	17.8788	18.2999	18.6804	18.2736
Q96P47	AGAP3_HUMAN	AGAP3	Arf-GAP with GTPase, ANK repeat and PH domain-containing protein 3	2.31048	1.04267e-07	5	5	14.0516	13.7807	13.6733	14.1158	13.6159	16.0848	16.1744	16.2449	15.8943	16.3913
Q96E39	RMXL1_HUMAN	RBMXL1	RNA binding motif protein, X-linked-like-1	-2.38482	1.05476e-07	5	5	16.874	17.0433	17.1946	16.5359	16.7068	14.534	14.394	14.6645	14.2826	14.5554
Q9ULF5	S39AA_HUMAN	SLC39A10	Zinc transporter ZIP10	-3.14988	1.07383e-07	5	5	17.2306	17.3524	16.8856	16.8513	16.7656	14.0297	14.1311	13.3886	13.7473	14.0395
Q9H583	HEAT1_HUMAN	HEATR1	HEAT repeat-containing protein 1	-2.63549	1.07416e-07	5	5	18.4932	18.5066	18.9347	18.3617	18.581	16.146	15.9539	16.0752	16.0215	15.5031
Q8IYI6	EXOC8_HUMAN	EXOC8	Exocyst complex component 8	1.5878	1.1233e-07	5	5	15.2602	15.1151	14.7912	14.8255	14.9792	16.639	16.5607	16.5307	16.5619	16.618
Q14699	RFTN1_HUMAN	RFTN1	Raftlin	2.70789	1.1349e-07	5	5	13.9664	13.4597	13.4465	13.9189	13.785	16.3082	16.7076	16.0929	16.4227	16.5845
P15311	EZRI_HUMAN	EZR	Ezrin	-1.23111	1.13723e-07	5	5	19.1393	19.2167	18.9872	19.0198	19.1481	17.7815	17.747	17.9137	18.0615	17.8518
O75691	UTP20_HUMAN	UTP20	Small subunit processome component 20 homolog	-2.50592	1.1391e-07	5	5	18.4491	18.2255	18.5552	18.1619	18.2053	16.1821	15.7158	15.7705	15.9401	15.4589
O75923	DYSF_HUMAN	DYSF	Dysferlin	3.42819	1.14612e-07	5	5	15.2261	14.9406	15.2656	14.9637	14.9098	18.4957	19.0014	17.9584	18.2667	18.7247
Q6P996	PDXD1_HUMAN	PDXDC1	Pyridoxal-dependent decarboxylase domain-containing protein 1	-2.27655	1.15485e-07	5	5	17.0099	16.7671	16.8433	16.8672	16.7223	14.3271	14.4109	14.9694	14.4093	14.7103
O95980	RECK_HUMAN	RECK	Reversion-inducing cysteine-rich protein with Kazal motifs	3.38932	1.16127e-07	3	5	11.4006	11.61	NaN	11.382	NaN	14.9061	15.1156	14.6692	14.7182	14.8585
P13995	MTDC_HUMAN	MTHFD2	Bifunctional methylenetetrahydrofolate dehydrogenase/cyclohydrolase, mitochondrial	-4.98877	1.22363e-07	5	5	19.127	18.6158	18.9215	18.4749	18.9509	14.1615	13.6822	14.062	14.3591	12.8815
Q8NDA8	MROH1_HUMAN	MROH1	Maestro heat-like repeat-containing protein family member 1	1.81366	1.2481e-07	5	5	13.0194	12.6789	13.1039	13.0408	13.0685	14.9062	14.5938	14.9951	14.7691	14.7157
Q13206	DDX10_HUMAN	DDX10	Probable ATP-dependent RNA helicase DDX10	-2.81485	1.25747e-07	5	5	17.1833	17.3374	17.4691	17.5007	17.28	14.9463	14.5399	14.4784	14.7042	14.0274
Q12789	TF3C1_HUMAN	GTF3C1	General transcription factor 3C polypeptide 1	-1.85483	1.25966e-07	5	5	17.318	17.0768	16.8978	16.9493	16.8208	15.2027	15.2765	15.2238	14.918	15.1677
Q9NX58	LYAR_HUMAN	LYAR	Cell growth-regulating nucleolar protein	-3.07454	1.28628e-07	5	5	17.7934	17.9759	18.0262	18.1438	18.1789	14.7783	14.9609	15.4919	15.024	14.4904
Q14185	DOCK1_HUMAN	DOCK1	Dedicator of cytokinesis protein 1	1.90947	1.31053e-07	5	5	14.3351	14.3019	14.468	14.2903	14.1883	16.1448	16.2251	15.914	16.316	16.5309
Q9Y4D7	PLXD1_HUMAN	PLXND1	Plexin-D1	3.99917	1.31824e-07	5	5	15.0054	14.2549	14.4819	14.1792	14.6896	18.3733	18.9213	18.1249	18.2212	18.966
A0AAG2UXZ5	A0AAG2UXZ5_HUMAN	COL18A1	Collagen type XVIII alpha 1 chain	2.68906	1.33989e-07	5	5	16.5932	16.7073	17.0192	16.5119	16.889	19.871	19.4922	19.2586	19.4092	19.1349
P33993	MCM7_HUMAN	MCM7	DNA replication licensing factor MCM7	-2.84555	1.34742e-07	5	5	18.2367	18.3236	18.3241	18.3322	18.2657	15.1855	15.9605	15.5521	15.0117	15.5449
P56270	MAZ_HUMAN	MAZ	Myc-associated zinc finger protein	-2.27214	1.40677e-07	5	5	17.4415	17.5804	17.1615	17.1319	16.871	14.9026	14.9005	15.1041	14.8692	15.0492
O00541	PESC_HUMAN	PES1	Pescadillo homolog	-2.07353	1.4132e-07	5	5	18.2062	17.9224	18.2508	17.9861	17.8684	16.1999	16.1464	15.9194	15.9291	15.6714
Q9NX02	NALP2_HUMAN	NLRP2	NACHT, LRR and PYD domains-containing protein 2	-2.36195	1.4446e-07	5	5	16.7111	16.6173	16.658	16.8689	16.4806	14.3515	14.0101	14.1782	14.2389	14.7475
O43157	PLXB1_HUMAN	PLXNB1	Plexin-B1	-2.27568	1.44824e-07	5	5	15.7463	15.5333	15.5134	15.0977	15.6476	13.1087	13.457	13.0282	13.2781	13.288
O95479	G6PE_HUMAN	H6PD	GDH/6PGL endoplasmic bifunctional protein	2.04847	1.45897e-07	5	5	15.0037	14.8341	15.0248	14.8063	14.9924	17.3135	17.0495	16.8764	17.0289	16.6355
Q96JM2	ZN462_HUMAN	ZNF462	Zinc finger protein 462	-4.59185	1.49294e-07	5	4	17.5872	17.5294	17.3764	17.0799	16.9696	12.8209	13.2045	12.2865	12.5546	NaN
Q15800	MSMO1_HUMAN	MSMO1	Methylsterol monooxygenase 1	-3.15642	1.51357e-07	5	5	19.1827	19.2362	19.4492	18.5018	19.0797	16.1242	16.1241	15.6581	16.017	15.7441
Q6UB35	C1TM_HUMAN	MTHFD1L	Monofunctional C1-tetrahydrofolate synthase, mitochondrial	-1.95192	1.51911e-07	5	5	18.1153	17.8767	18.3154	17.7299	18.1133	16.0963	16.2171	15.8891	16.0671	16.1213
Q13501	SQSTM_HUMAN	SQSTM1	Sequestosome-1	-4.01692	1.51958e-07	5	5	19.1046	18.4471	18.9279	18.2583	19.1586	15.0365	14.6681	15.001	14.9046	14.2018
Q9P2R3	ANFY1_HUMAN	ANKFY1	Rabankyrin-5	1.75334	1.53926e-07	5	5	15.3694	15.6235	15.3224	15.4716	15.41	17.1591	17.3138	16.8796	17.2003	17.4108
Q9HAU0	PKHA5_HUMAN	PLEKHA5	Pleckstrin homology domain-containing family A member 5	-2.39368	1.54126e-07	5	5	16.1247	16.3871	16.4936	16.1181	16.2164	13.6847	14.1318	13.5437	13.8547	14.1565
Q9BRP1	PDD2L_HUMAN	PDCD2L	Programmed cell death protein 2-like	-1.77015	1.54885e-07	5	3	15.1303	15.1668	15.0478	14.9184	15.0103	13.2158	NaN	13.3393	13.2985	NaN
P16066	ANPRA_HUMAN	NPR1	Atrial natriuretic peptide receptor 1	3.54798	1.55077e-07	5	5	12.7771	12.6807	12.2009	12.7612	12.6009	16.0096	16.5813	15.7398	15.8409	16.5891
P52799	EFNB2_HUMAN	EFNB2	Ephrin-B2	4.94336	1.64376e-07	4	5	12.9055	13.0807	NaN	12.7142	13.3703	17.8961	18.3929	17.3007	18.1299	18.0853
Q6UWY0	ARSK_HUMAN	ARSK	Arylsulfatase K	-2.32367	1.65243e-07	5	5	16.1174	15.6785	15.9474	16.0688	15.5553	13.3729	13.7302	13.3742	13.5053	13.7666
Q8IV36	HID1_HUMAN	HID1	Protein HID1	2.49593	1.70146e-07	5	5	13.64	13.3338	13.4891	13.7717	13.1613	16.1196	15.6855	15.9136	16.2848	15.8722
Q8NC51	SERB1_HUMAN	SERBP1	SERPINE1 mRNA-binding protein 1	-4.10122	1.72238e-07	5	5	18.3988	18.363	18.4835	18.6507	18.082	14.0041	14.9557	14.718	14.0122	13.7821
Q9Y6M7	S4A7_HUMAN	SLC4A7	Sodium bicarbonate cotransporter 3	-1.95169	1.73878e-07	5	5	17.867	17.3545	17.6674	17.777	17.6811	15.8652	15.4146	15.773	15.7213	15.8144
Q9NYY8	FAKD2_HUMAN	FASTKD2	FAST kinase domain-containing protein 2, mitochondrial	-2.66711	1.79169e-07	5	5	17.617	17.2758	17.7057	17.3397	17.2451	14.7607	14.989	14.3441	15.0891	14.6649
Q06210	GFPT1_HUMAN	GFPT1	Glutamine--fructose-6-phosphate aminotransferase [isomerizing] 1	-3.15247	1.91766e-07	5	5	17.002	16.8694	17.1591	16.7203	16.9511	13.3876	13.9848	13.4518	13.7616	14.3538
P28370	SMCA1_HUMAN	SMARCA1	Probable global transcription activator SNF2L1	-1.66058	1.93211e-07	5	5	17.7726	17.6353	17.9559	17.6643	17.8112	16.3549	16.2065	15.8636	16.0122	16.0993
O75127	PTCD1_HUMAN	PTCD1	Pentatricopeptide repeat-containing protein 1, mitochondrial	-2.90503	1.98479e-07	5	4	15.7646	15.8976	16.0631	15.6775	15.8876	12.8489	NaN	12.8577	13.3721	12.7334
O43679	LDB2_HUMAN	LDB2	LIM domain-binding protein 2	2.55787	2.04179e-07	5	5	13.0018	13.0929	13.5689	13.0939	13.5735	16.0126	15.8848	15.9815	15.7463	15.4953
Q96JQ0	PCD16_HUMAN	DCHS1	Protocadherin-16	3.0944	2.10646e-07	5	5	12.3549	12.7287	12.9535	12.907	12.6958	15.5226	16.2745	15.642	15.5379	16.1349
P35579	MYH9_HUMAN	MYH9	Myosin-9	1.97375	2.13473e-07	5	5	19.4849	19.4065	19.6695	19.1869	19.4717	21.4159	21.552	21.0546	21.5236	21.5423
Q9UDR5	AASS_HUMAN	AASS	Alpha-aminoadipic semialdehyde synthase, mitochondrial	-4.315	2.14089e-07	5	5	21.1772	21.0478	21.2928	20.5835	20.5814	16.5086	17.2084	16.0226	16.3297	17.0383
Q9NWU1	OXSM_HUMAN	OXSM	3-oxoacyl-[acyl-carrier-protein] synthase, mitochondrial	2.18433	2.25545e-07	5	5	13.4738	13.0617	13.2735	13.3958	13.3608	15.5819	15.7464	15.1546	15.2984	15.706
Q8IX01	SUGP2_HUMAN	SUGP2	SURP and G-patch domain-containing protein 2	-2.43739	2.25751e-07	5	5	17.2326	17.1103	17.4234	16.632	16.9717	14.8005	14.6232	14.6036	14.7659	14.3898
Q9UKG9	OCTC_HUMAN	CROT	Peroxisomal carnitine O-octanoyltransferase	4.72934	2.31977e-07	5	5	12.3931	12.2031	13.1941	12.2487	12.6129	17.1689	17.812	16.5781	16.9892	17.7504
Q13188	STK3_HUMAN	STK3	Serine/threonine-protein kinase 3	-1.12328	2.39623e-07	5	5	15.0375	14.9568	14.9974	14.8757	15.2273	13.7576	13.9923	13.9373	13.8797	13.9113
O14925	TIM23_HUMAN	TIMM23	Mitochondrial import inner membrane translocase subunit Tim23	-1.48999	2.43571e-07	5	5	18.8532	18.8334	19.3108	18.9985	18.9536	17.4868	17.5686	17.3702	17.578	17.4959
Q9BTC8	MTA3_HUMAN	MTA3	Metastasis-associated protein MTA3	-2.7292	2.44807e-07	5	5	17.731	17.7876	17.8301	17.6275	17.6126	15.1661	15.4616	14.9667	14.4519	14.8965
Q02127	PYRD_HUMAN	DHODH	Dihydroorotate dehydrogenase (quinone), mitochondrial	-2.67316	2.49619e-07	5	5	17.1055	16.8044	16.9394	16.833	16.8805	14.7109	14.1742	14.1939	14.3886	13.7294
O15211	RGL2_HUMAN	RGL2	Ral guanine nucleotide dissociation stimulator-like 2	2.69829	2.49629e-07	5	5	12.5205	11.7762	11.9595	12.04	12.355	14.8229	14.505	14.8598	14.7996	15.1552
Q63HN8	RN213_HUMAN	RNF213	E3 ubiquitin-protein ligase RNF213	1.54716	2.52103e-07	5	5	14.91	14.795	14.7086	15.0828	14.7229	16.2892	16.5483	16.4643	16.1763	16.4769
Q9BSE5	GDAH_HUMAN	AGMAT	Guanidino acid hydrolase, mitochondrial	-3.11795	2.55422e-07	5	3	15.49	15.3051	15.6323	15.6489	15.7231	12.6169	12.4447	12.2642	NaN	NaN
Q9NP50	SHCAF_HUMAN	SINHCAF	SIN3-HDAC complex-associated factor	-4.08543	2.56916e-07	5	5	16.347	16.0546	15.7602	16.4799	15.7709	11.9482	11.9351	12.2564	12.5641	11.2816
Q93084	AT2A3_HUMAN	ATP2A3	Sarcoplasmic/endoplasmic reticulum calcium ATPase 3	-2.95881	2.59526e-07	5	5	15.8464	15.185	14.962	15.6336	15.0565	12.4096	12.2502	12.6571	12.2646	12.3079
P11388	TOP2A_HUMAN	TOP2A	DNA topoisomerase 2-alpha	-6.78413	2.61571e-07	5	3	19.9476	20.0623	20.5061	19.4043	19.8469	NaN	13.4602	NaN	13.2013	12.8464
Q9UM54	MYO6_HUMAN	MYO6	Unconventional myosin-VI	1.86089	2.62039e-07	5	5	16.5089	16.4131	16.5004	16.4627	16.519	18.4069	18.619	17.9254	18.295	18.4623
O60264	SMCA5_HUMAN	SMARCA5	SWI/SNF-related matrix-associated actin-dependent regulator of chromatin subfamily A member 5	-2.10452	2.63808e-07	5	5	19.3985	19.4736	19.7148	19.142	19.2892	17.496	17.4303	17.0937	17.4222	17.0532
Q14566	MCM6_HUMAN	MCM6	DNA replication licensing factor MCM6	-3.17795	2.67662e-07	5	5	18.4562	18.5042	18.2057	18.3994	18.2809	15.5057	15.1129	15.718	15.0134	14.6065
Q6P1M3	L2GL2_HUMAN	LLGL2	LLGL scribble cell polarity complex component 2	-2.66056	2.69668e-07	5	5	15.9815	15.9433	16.0923	16.2417	15.8915	13.392	13.6495	12.7822	13.3859	13.6381
Q969G6	RIFK_HUMAN	RFK	Riboflavin kinase	2.13025	2.69874e-07	5	5	14.3542	13.9897	13.8592	14.4282	14.3549	16.6139	16.2108	16.2299	16.288	16.2948
P52292	IMA1_HUMAN	KPNA2	Importin subunit alpha-1	-3.99512	2.7042e-07	5	5	20.3526	20.0803	20.7776	19.9059	20.1432	16.0063	16.882	15.8563	15.9282	16.6113
Q9H0A0	NAT10_HUMAN	NAT10	RNA cytidine acetyltransferase	-2.328	2.7182e-07	5	5	18.7639	18.5446	19.0603	18.1859	18.5791	16.2515	16.3722	16.2223	16.2361	16.4116
Q8TDW0	LRC8C_HUMAN	LRRC8C	Volume-regulated anion channel subunit LRRC8C	2.84271	2.8503e-07	5	5	13.5376	13.013	13.1076	13.1103	12.5133	16.0804	15.9362	15.6292	16.0304	15.8194
O95251	KAT7_HUMAN	KAT7	Histone acetyltransferase KAT7	-2.18261	2.87728e-07	5	5	16.6678	16.5116	16.3769	16.43	16.4127	14.6347	14.1772	14.367	14.4402	13.8669
Q9HD23	MRS2_HUMAN	MRS2	Magnesium transporter MRS2 homolog, mitochondrial	-3.87824	3.03594e-07	5	5	16.0857	16.0041	16.9474	15.9334	16.5626	12.8395	12.1228	12.4496	12.7047	12.0253
Q2Q1W2	LIN41_HUMAN	TRIM71	E3 ubiquitin-protein ligase TRIM71	-5.18835	3.077e-07	5	4	17.7879	18.1793	18.2976	17.9523	18.1938	NaN	13.3957	12.0886	12.8504	13.2407
P50402	EMD_HUMAN	EMD	Emerin	-2.11325	3.09492e-07	5	5	19.5194	18.9549	19.0202	19.3761	19.0167	16.9572	17.0209	16.8863	17.3279	17.1287
O43290	SNUT1_HUMAN	SART1	U4/U6.U5 tri-snRNP-associated protein 1	-2.5129	3.17512e-07	5	5	17.6615	17.6239	17.57	17.5459	17.4658	14.8843	14.5609	15.5005	15.2466	15.1103
Q15274	NADC_HUMAN	QPRT	Nicotinate-nucleotide pyrophosphorylase [carboxylating]	-4.05957	3.18506e-07	5	5	18.5807	18.1993	18.5465	18.0033	18.3264	14.5834	13.3625	14.5084	14.6931	14.2111
P54198	HIRA_HUMAN	HIRA	Protein HIRA	-1.3842	3.18518e-07	5	5	15.4153	15.3946	15.5939	15.3295	15.4029	14.2715	14.0049	14.1679	13.9309	13.84
Q9NV66	TYW1_HUMAN	TYW1	S-adenosyl-L-methionine-dependent tRNA 4-demethylwyosine synthase TYW1	-2.25818	3.18812e-07	5	5	16.0235	16.0136	16.0776	15.656	15.9697	13.5649	13.8457	13.3576	13.5923	14.089
Q7KZN9	COX15_HUMAN	COX15	Heme A synthase COX15	-2.30514	3.19509e-07	5	5	15.9729	15.9628	16.3077	16.0948	16.4139	13.7682	13.7582	13.5031	13.9817	14.2152
Q96CM3	RUSD4_HUMAN	RPUSD4	Pseudouridylate synthase RPUSD4, mitochondrial	-2.40393	3.22514e-07	5	5	15.639	15.8211	15.7186	15.683	15.8451	13.5599	13.6416	12.8606	13.5229	13.1021
O94919	ENDD1_HUMAN	ENDOD1	Endonuclease domain-containing 1 protein	3.6368	3.3393e-07	5	5	14.1326	13.644	13.7443	13.4262	13.6991	17.1123	17.7953	16.7308	17.3591	17.8327
O15020	SPTN2_HUMAN	SPTBN2	Spectrin beta chain, non-erythrocytic 2	-3.0256	3.3574e-07	5	5	16.932	16.4976	16.624	16.588	16.5462	13.9949	13.2545	13.8899	13.8279	13.0926
O95816	BAG2_HUMAN	BAG2	BAG family molecular chaperone regulator 2	-2.65056	3.36871e-07	5	4	16.9157	16.2723	16.7408	16.5539	16.6289	14.1834	14.0177	13.9222	13.7637	NaN
Q92796	DLG3_HUMAN	DLG3	Disks large homolog 3	-3.61865	3.37099e-07	5	4	16.1954	16.1248	15.8986	16.7318	16.0296	12.8446	12.2483	12.5507	12.666	NaN
P31327	CPSM_HUMAN	CPS1	Carbamoyl-phosphate synthase [ammonia], mitochondrial	-1.7616	3.41318e-07	5	5	15.5778	15.2018	15.3804	15.3509	15.4393	13.5344	13.9282	13.373	13.5362	13.7705
P98160	PGBM_HUMAN	HSPG2	Basement membrane-specific heparan sulfate proteoglycan core protein	4.43	3.44958e-07	5	5	16.0783	15.5017	15.7454	15.6105	15.554	19.9983	20.7646	19.4758	19.6423	20.759
P21810	PGS1_HUMAN	BGN	Biglycan	6.49187	3.45271e-07	4	5	NaN	11.4812	12.2436	11.5326	12.2506	18.2428	18.9309	17.6718	17.9834	19.0154
P31146	COR1A_HUMAN	CORO1A	Coronin-1A	-1.48239	3.46546e-07	5	5	14.0242	14.1036	14.0115	14.0706	14.2121	12.6954	12.2851	12.7488	12.5167	12.7641
Q9BPX3	CND3_HUMAN	NCAPG	Condensin complex subunit 3	-3.38085	3.59818e-07	5	5	16.0788	16.2482	15.9726	16.3889	15.9863	13.3947	12.8166	12.8685	12.5774	12.1132
P63098	CANB1_HUMAN	PPP3R1	Calcineurin subunit B type 1	1.76478	3.60449e-07	5	5	15.5903	15.4528	15.2957	15.7855	15.4824	17.2426	17.4359	16.9947	17.295	17.4626
O95347	SMC2_HUMAN	SMC2	Structural maintenance of chromosomes protein 2	-2.15815	3.60544e-07	5	5	15.8809	15.7118	15.9108	15.6458	15.4794	13.5435	13.6832	13.933	13.4605	13.2177
Q14202	ZMYM3_HUMAN	ZMYM3	Zinc finger MYM-type protein 3	-2.28192	3.67933e-07	5	5	16.6328	16.5148	16.6683	16.6635	16.432	14.1883	14.8222	14.3394	14.1917	13.9605
P51688	SPHM_HUMAN	SGSH	N-sulphoglucosamine sulphohydrolase	3.08175	3.84961e-07	5	5	14.9226	15.1217	15.6483	14.6236	15.3329	18.4421	18.4505	17.9175	18.0175	18.2304
O60287	NPA1P_HUMAN	URB1	Nucleolar pre-ribosomal-associated protein 1	-2.10312	3.86701e-07	5	5	17.0216	16.8592	17.1879	16.8859	17.0933	15.237	14.7783	15.0087	15.0131	14.4952
Q7Z4H3	HDDC2_HUMAN	HDDC2	5'-deoxynucleotidase HDDC2	-3.0549	3.89002e-07	5	3	15.3422	15.2382	15.063	15.2095	14.7969	11.9896	NaN	12.1348	12.1008	NaN
Q13415	ORC1_HUMAN	ORC1	Origin recognition complex subunit 1	-2.74639	3.92156e-07	5	5	14.6595	14.2435	13.8847	14.6099	13.9	11.4486	11.246	11.6563	11.6667	11.5479
O15213	WDR46_HUMAN	WDR46	WD repeat-containing protein 46	-2.34844	3.92434e-07	5	5	17.0171	16.8425	16.5896	16.715	16.3787	14.3073	14.608	14.1557	14.0907	14.6391
P04181	OAT_HUMAN	OAT	Ornithine aminotransferase, mitochondrial	-3.27728	3.92742e-07	5	5	19.7975	19.5804	20.0704	18.8235	19.7324	16.3826	16.5209	16.149	16.3139	16.2513
Q9NZW5	PALS2_HUMAN	PALS2	Protein PALS2	-2.61584	3.93047e-07	5	5	16.7391	16.7954	17.3744	16.3892	17.092	14.421	14.2034	14.3218	14.1149	14.2498
Q15397	PUM3_HUMAN	PUM3	Pumilio homolog 3	-2.02741	4.00514e-07	5	5	18.4757	18.1926	18.501	18.1	18.2446	16.643	16.0707	16.254	16.3716	16.0378
Q8NHM5	KDM2B_HUMAN	KDM2B	Lysine-specific demethylase 2B	-1.99322	4.07761e-07	5	5	15.5158	15.6582	15.6737	15.2351	15.4045	13.5559	13.7223	13.311	13.208	13.7241
Q9NTJ3	SMC4_HUMAN	SMC4	Structural maintenance of chromosomes protein 4	-2.06813	4.26154e-07	5	5	16.0186	16.1817	16.367	16.1645	16.2047	14.0243	14.4138	13.8819	13.8415	14.4343
O00567	NOP56_HUMAN	NOP56	Nucleolar protein 56	-1.66907	4.36367e-07	5	5	19.3846	19.2633	19.5231	19.1915	19.2831	17.7463	17.5323	17.7455	17.9188	17.3574
Q9NZJ4	SACS_HUMAN	SACS	Sacsin	1.15757	4.37902e-07	5	5	14.8576	14.7584	14.5057	14.8777	14.7575	15.8726	15.9484	15.7677	15.939	16.0171
Q9UII4	HERC5_HUMAN	HERC5	E3 ISG15--protein ligase HERC5	-1.64426	4.49448e-07	5	5	15.1717	14.8504	14.5499	14.8279	14.935	13.1897	13.2266	13.1635	13.4114	13.1224
O75530	EED_HUMAN	EED	Polycomb protein EED	-1.82974	4.6677e-07	5	5	16.3605	16.1785	16.0242	16.2649	15.8203	14.1449	14.4774	14.2224	14.142	14.5131
Q9Y2Z2	MTO1_HUMAN	MTO1	Protein MTO1 homolog, mitochondrial	-1.56984	4.67707e-07	5	5	15.3895	15.0606	15.0698	14.9836	15.0047	13.5783	13.7428	13.3689	13.3367	13.6322
Q9ULI0	ATD2B_HUMAN	ATAD2B	ATPase family AAA domain-containing protein 2B	-1.45728	4.67835e-07	5	5	16.0918	15.9869	15.9739	15.8697	15.6337	14.4835	14.653	14.4908	14.3342	14.3082
Q969X6	UTP4_HUMAN	UTP4	U3 small nucleolar RNA-associated protein 4 homolog	-2.55154	4.70037e-07	5	5	18.1727	17.9606	18.1988	17.8769	18.0165	15.2264	15.6963	15.2396	15.262	16.0435
O94973	AP2A2_HUMAN	AP2A2	AP-2 complex subunit alpha-2	2.02035	4.70594e-07	5	5	17.5793	17.3857	17.6366	17.2767	17.6223	19.6565	19.8468	19.1396	19.4257	19.5338
Q9NVU7	SDA1_HUMAN	SDAD1	Protein SDA1 homolog	-2.33808	4.72559e-07	5	5	17.2555	16.8558	17.2634	17.287	16.9361	15.0381	14.7599	14.9424	14.8759	14.2909
O60427	FADS1_HUMAN	FADS1	Acyl-CoA (8-3)-desaturase	-3.58077	4.76798e-07	5	5	18.5089	18.2153	18.1686	18.2541	17.6639	14.8942	14.5611	14.9146	14.7264	13.8106
Q05932	FOLC_HUMAN	FPGS	Folylpolyglutamate synthase, mitochondrial	-2.59064	4.7969e-07	5	5	16.7795	16.1855	16.3801	15.9812	16.4831	13.8001	13.9679	13.9738	13.3408	13.7736
Q70Z35	PREX2_HUMAN	PREX2	Phosphatidylinositol 3,4,5-trisphosphate-dependent Rac exchanger 2 protein	2.8219	4.90228e-07	5	5	12.9101	12.7283	13.3417	12.5375	13.2992	16.0606	15.5234	15.8062	16.0051	15.531
P48634	PRC2A_HUMAN	PRRC2A	Protein PRRC2A	-2.46184	4.94563e-07	5	5	15.3977	15.7446	15.8395	15.8155	15.5476	13.4738	13.2928	13.5428	12.8967	12.8296
Q13740	CD166_HUMAN	ALCAM	CD166 antigen	-4.52797	4.97971e-07	5	5	17.5974	17.5733	17.8387	17.6963	17.5217	12.8783	13.8551	12.434	12.5781	13.842
O60306	AQR_HUMAN	AQR	RNA helicase aquarius	-0.892456	4.97989e-07	5	5	16.6845	16.5355	16.7105	16.7355	16.6134	15.8352	15.8261	15.8464	15.7239	15.5855
Q86X10	RLGPB_HUMAN	RALGAPB	Ral GTPase-activating protein subunit beta	1.22378	4.98682e-07	5	5	14.2079	14.3038	14.179	14.6204	14.2916	15.5311	15.608	15.5377	15.441	15.6039
P26038	MOES_HUMAN	MSN	Moesin	1.43172	5.07975e-07	5	5	20.5819	20.3505	20.4677	20.2062	20.4516	21.8383	21.9065	21.5645	21.8831	22.0241
Q9BVJ6	UT14A_HUMAN	UTP14A	U3 small nucleolar RNA-associated protein 14 homolog A	-4.12504	5.09136e-07	5	5	17.7164	17.5127	17.6837	17.5433	17.4439	12.8756	13.4793	14.5083	13.2353	13.1763
Q92947	GCDH_HUMAN	GCDH	Glutaryl-CoA dehydrogenase, mitochondrial	-1.81708	5.13941e-07	5	5	17.6717	17.4681	18.0955	17.5664	17.6458	15.9547	16	15.6343	15.8373	15.9357
Q8N1G0	ZN687_HUMAN	ZNF687	Zinc finger protein 687	-2.60158	5.23381e-07	5	5	16.9878	16.6718	16.9062	16.508	16.2725	14.2314	13.5965	14.0594	14.3008	14.1503
Q8WUH2	TGFA1_HUMAN	TGFBRAP1	Transforming growth factor-beta receptor-associated protein 1	2.40447	5.26162e-07	5	5	14.178	13.607	13.6265	13.4827	13.4975	15.786	16.1875	15.9273	16.1067	16.4065
P16152	CBR1_HUMAN	CBR1	Carbonyl reductase [NADPH] 1	-3.10264	5.36888e-07	5	5	18.0603	18.1716	18.1799	17.3983	18.2674	14.9169	14.5835	14.8386	14.7661	15.4595
P98082	DAB2_HUMAN	DAB2	Disabled homolog 2	4.90634	5.49947e-07	4	5	12.5809	NaN	13.0076	12.7105	12.0935	17.4232	18.1467	16.8835	17.4274	17.6415
Q9NVD7	PARVA_HUMAN	PARVA	Alpha-parvin	2.62912	5.51167e-07	5	5	16.0824	15.4157	15.6155	15.5095	15.4661	18.3801	17.7538	18.1807	18.3456	18.5746
O60293	ZC3H1_HUMAN	ZFC3H1	Zinc finger C3H1 domain-containing protein	-1.15949	5.58618e-07	5	5	15.144	14.8395	15.0997	14.7935	14.8914	13.8016	13.8846	13.6534	13.7803	13.8507
P51649	SSDH_HUMAN	ALDH5A1	Succinate-semialdehyde dehydrogenase, mitochondrial	1.25043	5.64534e-07	5	5	15.7473	15.5722	15.6277	15.2921	15.5266	16.7434	16.8311	16.6603	16.9079	16.8754
Q12891	HYAL2_HUMAN	HYAL2	Hyaluronidase-2	3.68819	5.66766e-07	5	5	15.2242	13.9988	14.0061	14.5945	14.1596	18.2383	18.434	17.9137	17.832	18.006
Q12851	M4K2_HUMAN	MAP4K2	Mitogen-activated protein kinase kinase kinase kinase 2	1.76242	5.77259e-07	5	5	13.0498	12.8504	13.4499	12.7594	13.054	14.7349	14.7228	14.7803	14.8251	14.9126
Q13153	PAK1_HUMAN	PAK1	Serine/threonine-protein kinase PAK 1	-3.10899	5.78045e-07	5	4	15.7287	15.3293	15.6786	15.3414	15.4384	12.3567	12.4386	11.961	NaN	12.8208
P11362	FGFR1_HUMAN	FGFR1	Fibroblast growth factor receptor 1	-1.7066	5.831e-07	5	5	15.8765	15.9823	16.0466	16.2373	15.8186	14.2868	14.3534	13.937	14.3355	14.5156
P43121	MUC18_HUMAN	MCAM	Cell surface glycoprotein MUC18	4.08425	5.99328e-07	5	5	16.5033	16.0195	16.341	15.9561	16.2304	19.9101	20.9583	19.6409	20.0496	20.9127
Q01973	ROR1_HUMAN	ROR1	Inactive tyrosine-protein kinase transmembrane receptor ROR1	-3.31755	6.08512e-07	5	5	15.7989	15.6812	16.4723	16.7751	16.1605	12.9745	13.1472	12.988	12.5094	12.6811
Q7Z4G4	TRM11_HUMAN	TRMT11	tRNA (guanine(10)-N(2))-methyltransferase homolog	-2.08113	6.09738e-07	5	5	15.8963	15.8022	15.8936	15.5703	15.9386	13.7737	13.9374	13.427	13.4589	14.0983
Q13823	NOG2_HUMAN	GNL2	Nucleolar GTP-binding protein 2	-2.85732	6.14778e-07	5	5	17.1869	17.034	17.4113	16.9719	17.0593	14.3546	14.159	14.8299	14.3603	13.673
Q9H269	VPS16_HUMAN	VPS16	Vacuolar protein sorting-associated protein 16 homolog	1.87499	6.18762e-07	5	5	15.2858	14.9409	15.1431	15.3871	15.2308	17.0986	17.3086	16.6887	17.0142	17.2526
Q86XX4	FRAS1_HUMAN	FRAS1	Extracellular matrix organizing protein FRAS1	-2.71321	6.22892e-07	5	5	16.2437	16.0009	15.8621	16.0457	15.7276	12.8829	13.5539	12.9892	13.1129	13.7753
Q8N4X5	AF1L2_HUMAN	AFAP1L2	Actin filament-associated protein 1-like 2	4.542	6.35488e-07	4	5	12.1889	12.1918	NaN	11.6921	11.3513	16.7297	15.7592	16.5835	16.64	16.2776
Q13393	PLD1_HUMAN	PLD1	Phospholipase D1	3.17995	6.40311e-07	4	5	13.3272	12.4592	12.642	NaN	12.7559	16.1267	16.1236	15.6886	16.031	15.9102
Q9UBD5	ORC3_HUMAN	ORC3	Origin recognition complex subunit 3	-1.95442	6.41737e-07	5	5	15.6702	16.1044	15.9253	15.6544	16.059	14.2205	13.849	14.113	13.7687	13.69
Q6PI78	TMM65_HUMAN	TMEM65	Transmembrane protein 65	2.7178	6.45438e-07	5	5	14.6909	14.5109	14.7351	14.8889	15.0514	17.6834	17.3279	17.6764	17.8709	16.9077
Q16798	MAON_HUMAN	ME3	NADP-dependent malic enzyme, mitochondrial	4.34207	6.56037e-07	5	5	12.5721	12.0943	13.592	12.1867	12.7418	17.5264	17.102	16.7266	16.9007	16.6415
P27361	MK03_HUMAN	MAPK3	Mitogen-activated protein kinase 3	1.58056	6.58159e-07	5	5	15.6054	15.429	15.6919	15.2675	15.3507	17.2198	16.7936	16.9407	17.0945	17.1987
Q9UIW2	PLXA1_HUMAN	PLXNA1	Plexin-A1	-2.21169	6.62282e-07	5	5	15.6945	15.2392	15.4687	15.3479	15.3596	13.394	12.9037	12.9814	13.1225	13.6497
Q8N8S7	ENAH_HUMAN	ENAH	Protein enabled homolog	-2.44899	6.95934e-07	5	5	17.8254	17.9289	17.6438	18.261	17.5295	15.5588	15.0412	15.5524	15.6449	15.1462
P30154	2AAB_HUMAN	PPP2R1B	Serine/threonine-protein phosphatase 2A 65 kDa regulatory subunit A beta isoform	-2.6386	7.07908e-07	5	5	16.4437	16.4583	16.8244	16.4581	16.521	13.5681	13.7847	14.4262	13.5367	14.1969
O00151	PDLI1_HUMAN	PDLIM1	PDZ and LIM domain protein 1	-1.80451	7.18424e-07	5	5	18.1304	18.203	18.1394	17.9119	17.9468	16.4767	15.8174	16.3152	16.4266	16.2729
Q9UGP8	SEC63_HUMAN	SEC63	Translocation protein SEC63 homolog	-1.54376	7.43591e-07	5	5	18.2371	18.0785	18.3718	18.103	18.1916	16.7533	16.6836	16.7078	16.846	16.2725
Q9UKS6	PACN3_HUMAN	PACSIN3	Protein kinase C and casein kinase substrate in neurons protein 3	-3.20017	7.57428e-07	5	5	17.4134	17.0907	16.6041	17.1279	16.8743	13.9907	13.487	14.2608	14.1027	13.2683
Q9NY61	AATF_HUMAN	AATF	Protein AATF	-3.47603	7.61667e-07	5	5	17.2916	17.1294	17.1712	16.934	17.082	13.9769	13.2772	13.9736	14.1396	12.8608
Q68CQ4	UTP25_HUMAN	UTP25	U3 small nucleolar RNA-associated protein 25 homolog	-2.66283	7.67048e-07	5	5	16.6121	16.0398	16.3651	16.1854	16.1651	13.9595	13.1056	13.8461	13.8167	13.3254
Q14155	ARHG7_HUMAN	ARHGEF7	Rho guanine nucleotide exchange factor 7	1.8907	7.80983e-07	5	5	15.2025	15.1482	15.4752	15.1833	15.0783	17.0169	17.1422	16.7492	17.137	17.4958
O14786	NRP1_HUMAN	NRP1	Neuropilin-1	6.42927	7.8647e-07	5	5	12.5847	11.8856	13.4207	13.8923	12.3528	19.0036	20.0353	18.4781	18.9064	19.8591
Q9GZR7	DDX24_HUMAN	DDX24	ATP-dependent RNA helicase DDX24	-2.34594	7.93311e-07	5	5	17.704	17.7445	17.7228	17.6265	17.5475	15.7729	15.502	15.2641	15.3241	14.7525
Q04721	NOTC2_HUMAN	NOTCH2	Neurogenic locus notch homolog protein 2	-2.59474	8.04589e-07	5	3	14.3445	14.5223	14.584	14.2287	14.4867	11.6728	11.7621	12.0806	NaN	NaN
Q9H3T3	SEM6B_HUMAN	SEMA6B	Semaphorin-6B	2.30251	8.07135e-07	5	5	13.5497	12.8712	13.2303	13.3943	13.1841	15.2908	15.7695	15.3457	15.4162	15.92
Q92485	ASM3B_HUMAN	SMPDL3B	Acid sphingomyelinase-like phosphodiesterase 3b	-3.98935	8.15891e-07	5	5	18.1401	18.1734	18.0556	18.0937	17.7047	13.925	14.4597	13.3849	13.5595	14.8917
P49593	PPM1F_HUMAN	PPM1F	Protein phosphatase 1F	3.02054	8.23769e-07	5	5	14.5735	14.213	14.5771	14.2259	13.9019	16.7887	17.5499	17.5097	16.9938	17.752
P01889	HLAB_HUMAN	HLA-B	HLA class I histocompatibility antigen, B alpha chain	-2.75922	8.34934e-07	5	5	16.1893	15.594	15.6718	15.0742	15.6518	12.8988	13.1974	12.9578	12.6298	12.7012
Q03701	CEBPZ_HUMAN	CEBPZ	CCAAT/enhancer-binding protein zeta	-3.12797	8.65493e-07	5	5	18.7055	18.4667	18.5545	18.515	18.4365	15.8516	15.3274	15.5617	15.7263	14.5714
P17706	PTN2_HUMAN	PTPN2	Tyrosine-protein phosphatase non-receptor type 2	-1.8757	8.8471e-07	5	5	15.933	15.7313	15.9871	15.3246	15.8132	14.042	14.0188	13.6458	13.7773	13.9268
Q96G21	IMP4_HUMAN	IMP4	U3 small nucleolar ribonucleoprotein protein IMP4	-2.07972	8.95131e-07	5	5	17.4076	16.9175	17.3691	17.1269	16.9615	15.1776	15.0348	15.1152	15.3858	14.6705
Q15019	SEPT2_HUMAN	SEPTIN2	Septin-2	0.854948	8.97153e-07	5	5	17.7292	17.9013	17.858	17.6992	17.7499	18.6158	18.4889	18.738	18.7664	18.6033
Q9NPR2	SEM4B_HUMAN	SEMA4B	Semaphorin-4B	-1.88664	9.02233e-07	5	5	14.3341	14.5077	14.1737	14.6407	13.8954	12.2153	12.4817	12.457	12.4898	12.4748
Q86VX2	COMD7_HUMAN	COMMD7	COMM domain-containing protein 7	2.33888	9.18304e-07	5	5	12.7045	12.386	13.0635	12.3063	12.6475	14.9788	14.8837	14.8744	14.6957	15.3697
Q96SZ6	CK5P1_HUMAN	CDK5RAP1	Mitochondrial tRNA methylthiotransferase CDK5RAP1	-2.56524	9.24512e-07	5	5	15.997	15.9265	16.4806	15.5874	15.9217	13.1914	13.646	13.1975	13.2548	13.7972
P49642	PRI1_HUMAN	PRIM1	DNA primase small subunit	-3.0126	9.24595e-07	5	3	15.6049	15.5689	15.6511	15.2178	15.5926	12.5911	NaN	12.2359	12.7164	NaN
Q70E73	RAPH1_HUMAN	RAPH1	Ras-associated and pleckstrin homology domains-containing protein 1	2.68963	9.34621e-07	5	5	14.4587	14.1859	14.2864	14.4113	13.5666	16.8385	16.482	17.1039	17.1471	16.7857
Q9H9F9	ARP5_HUMAN	ACTR5	Actin-related protein 5	-1.58807	9.39478e-07	5	4	15.0072	14.8697	14.815	14.8293	14.8426	13.5058	13.0304	13.3924	13.2101	NaN
Q86U86	PB1_HUMAN	PBRM1	Protein polybromo-1	-2.31241	9.40445e-07	5	5	17.655	17.7529	17.6145	17.5199	17.571	15.7736	14.8907	15.3788	15.542	14.9661
Q9BZL6	KPCD2_HUMAN	PRKD2	Serine/threonine-protein kinase D2	1.69861	9.44819e-07	5	5	14.654	14.6927	14.966	15.1587	14.898	16.3177	16.7787	16.7415	16.5791	16.4455
Q9BZF9	UACA_HUMAN	UACA	Uveal autoantigen with coiled-coil domains and ankyrin repeats	2.04326	9.45929e-07	5	5	14.4754	14.705	14.458	14.7915	14.5058	16.861	16.3727	16.8142	16.877	16.2271
Q99595	TI17A_HUMAN	TIMM17A	Mitochondrial import inner membrane translocase subunit Tim17-A	-2.84965	9.64398e-07	5	5	16.7548	15.9398	16.2486	16.2451	16.244	13.5976	14.0259	13.2478	13.1056	13.2072
Q8IWA5	CTL2_HUMAN	SLC44A2	Choline transporter-like protein 2	2.60282	9.67258e-07	5	5	16.3452	16.3208	16.6776	16.1978	16.1989	18.7186	19.3687	18.561	18.7299	19.376
Q14191	WRN_HUMAN	WRN	Bifunctional 3'-5' exonuclease/ATP-dependent helicase WRN	-2.13673	9.89227e-07	5	5	15.449	14.9752	15.1484	15.245	14.9719	13.2042	13.4173	12.7825	13.0128	12.6891
P49792	RBP2_HUMAN	RANBP2	E3 SUMO-protein ligase RanBP2	-1.72591	9.97976e-07	5	5	18.8753	18.728	18.9291	18.3445	18.6902	17.2762	16.8369	17.0178	16.967	16.8397
Q9BTX1	NDC1_HUMAN	NDC1	Nucleoporin NDC1	-1.77601	1.04675e-06	5	5	17.518	17.1791	17.755	17.4765	17.3702	15.5719	15.9105	15.4393	15.9122	15.5849
Q96SI9	STRBP_HUMAN	STRBP	Spermatid perinuclear RNA-binding protein	-2.42622	1.05638e-06	5	5	18.9678	18.8744	18.9623	18.5388	18.3137	16.4641	16.319	16.531	16.4079	15.8039
Q5VV42	CDKAL_HUMAN	CDKAL1	Threonylcarbamoyladenosine tRNA methylthiotransferase	-2.31021	1.06119e-06	5	5	16.1404	16.2526	16.7166	15.938	16.4091	14.1111	14.1124	13.5322	14.1741	13.9758
Q99755	PI51A_HUMAN	PIP5K1A	Phosphatidylinositol 4-phosphate 5-kinase type-1 alpha	-1.61463	1.06178e-06	5	5	16.5491	16.128	16.0156	16.189	16.1428	14.5828	14.4149	14.7799	14.7743	14.3996
Q9Y2R4	DDX52_HUMAN	DDX52	Probable ATP-dependent RNA helicase DDX52	-3.03976	1.06188e-06	5	5	17.7546	17.3665	17.5583	17.3229	17.1345	14.7127	14.1594	14.6655	14.7189	13.6814
O60502	OGA_HUMAN	OGA	Protein O-GlcNAcase	-2.14234	1.07369e-06	5	5	16.2542	16.1555	15.8202	16.1393	15.9009	14.0668	13.5163	13.8	13.8217	14.3536
Q9UBW7	ZMYM2_HUMAN	ZMYM2	Zinc finger MYM-type protein 2	-2.45783	1.08705e-06	5	5	16.3995	16.3298	16.57	15.9318	16.4254	13.7695	14.1102	14.2042	13.3346	13.9488
O43166	SI1L1_HUMAN	SIPA1L1	Signal-induced proliferation-associated 1-like protein 1	-2.36418	1.1118e-06	5	5	15.9139	16.1146	16.0892	15.872	15.9689	13.7239	13.9537	12.9496	13.7706	13.74
Q9H6R4	NOL6_HUMAN	NOL6	Nucleolar protein 6	-2.33989	1.11286e-06	5	5	18.9474	18.616	18.7225	18.611	18.3693	16.5783	16.476	16.49	16.2897	15.7328
Q9P0V3	SH3B4_HUMAN	SH3BP4	SH3 domain-binding protein 4	-1.36898	1.12231e-06	5	5	16.0509	15.8827	15.9002	16.0977	15.7573	14.6368	14.724	14.5826	14.6592	14.2412
Q5HYK3	COQ5_HUMAN	COQ5	2-methoxy-6-polyprenyl-1,4-benzoquinol methylase, mitochondrial	-1.59318	1.13093e-06	5	5	16.7286	16.1998	16.5446	16.2756	16.5044	15.1179	14.7261	14.9035	14.851	14.6886
Q9Y2X9	ZN281_HUMAN	ZNF281	Zinc finger protein 281	-2.79085	1.1474e-06	5	4	15.8723	15.8484	15.803	15.4825	15.6627	12.8657	13.0219	12.5005	NaN	13.3836
O95602	RPA1_HUMAN	POLR1A	DNA-directed RNA polymerase I subunit RPA1	-1.76607	1.16225e-06	5	5	17.0379	16.9419	17.0158	16.6514	16.8585	15.1289	15.4919	15.2131	15.0723	14.769
P19838	NFKB1_HUMAN	NFKB1	Nuclear factor NF-kappa-B p105 subunit	2.33329	1.17293e-06	5	5	12.5768	12.9093	13.1902	12.1541	12.8253	15.0523	14.9344	15.113	15.0277	15.1946
Q9UQR0	SCML2_HUMAN	SCML2	Sex comb on midleg-like protein 2	-2.68385	1.19094e-06	5	5	16.1225	15.9201	15.6103	16.1444	15.8082	13.3378	12.9105	13.6658	13.5466	12.7255
P26358	DNMT1_HUMAN	DNMT1	DNA (cytosine-5)-methyltransferase 1	-1.70013	1.20674e-06	5	5	16.9001	16.6165	16.7532	16.8965	16.7681	15.0948	15.2825	14.7206	14.9395	15.3965
Q9BYG3	MK67I_HUMAN	NIFK	MKI67 FHA domain-interacting nucleolar phosphoprotein	-2.87338	1.2364e-06	5	5	18.6549	18.589	18.4957	18.1483	18.2061	15.6636	15.5865	15.3399	16.1706	14.9664
Q9BQG0	MBB1A_HUMAN	MYBBP1A	Myb-binding protein 1A	-1.93911	1.24374e-06	5	5	19.3838	19.2331	19.436	18.9656	19.0339	17.6414	17.1478	17.2664	17.3731	16.9282
P46934	NEDD4_HUMAN	NEDD4	E3 ubiquitin-protein ligase NEDD4	2.64472	1.25334e-06	5	5	13.5807	13.3751	14.1337	13.3057	13.565	16.0994	16.5156	15.7773	16.2188	16.5727
Q15652	JHD2C_HUMAN	JMJD1C	Probable JmjC domain-containing histone demethylation protein 2C	-1.67845	1.28471e-06	5	5	15.2691	15.1862	14.8861	15.2676	15.0418	13.8238	13.5394	13.2753	13.3999	13.2202
Q13488	VPP3_HUMAN	TCIRG1	V-type proton ATPase 116 kDa subunit a 3	2.03171	1.29387e-06	5	5	14.5305	14.1206	14.5373	14.0226	14.3917	16.3041	16.3715	16.0453	16.271	16.7694
P61254	RL26_HUMAN	RPL26	Large ribosomal subunit protein uL24	-2.18847	1.31272e-06	5	5	19.6796	19.3704	19.8736	19.7013	19.4414	16.892	17.5433	17.4079	17.5275	17.7532
Q9Y3B9	RRP15_HUMAN	RRP15	RRP15-like protein	-3.27448	1.32139e-06	5	5	16.2304	16.3356	17.014	15.9299	16.4001	13.1391	13.3826	12.7063	13.6243	12.6854
Q16625	OCLN_HUMAN	OCLN	Occludin	-2.86984	1.3282e-06	5	5	17.196	16.9606	16.9247	16.7445	17.1935	13.9779	13.4648	14.2449	14.7373	14.2451
Q5VWN6	TASO2_HUMAN	TASOR2	Protein TASOR 2	-1.98905	1.34452e-06	5	5	15.2524	14.8749	14.7853	14.8782	15.0064	13.237	12.8269	12.7802	13.3388	12.6692
Q7L592	NDUF7_HUMAN	NDUFAF7	Protein arginine methyltransferase NDUFAF7, mitochondrial	-2.20813	1.35449e-06	5	5	17.301	16.965	17.5539	16.8357	17.2061	15.2226	15.1175	14.8894	15.049	14.5425
Q15072	OZF_HUMAN	ZNF146	Zinc finger protein OZF	-2.60278	1.35852e-06	5	5	15.9991	16.0333	16.1168	16.2148	15.7084	13.1659	13.9402	13.0669	13.1041	13.7816
P78539	SRPX_HUMAN	SRPX	Sushi repeat-containing protein SRPX	4.40074	1.36082e-06	5	5	11.7767	11.332	11.0785	12.0821	11.8329	15.8452	16.6499	15.2325	15.6307	16.7476
Q0JRZ9	FCHO2_HUMAN	FCHO2	F-BAR domain only protein 2	2.72227	1.39012e-06	5	5	13.1644	13.0562	13.7105	12.8479	13.0577	16.1196	15.4229	16.0101	16.2683	15.6271
P42345	MTOR_HUMAN	MTOR	Serine/threonine-protein kinase mTOR	0.491204	1.40422e-06	5	5	16.2289	16.0568	16.0793	16.1233	16.115	16.6515	16.6356	16.6467	16.6088	16.5165
Q96PE2	ARHGH_HUMAN	ARHGEF17	Rho guanine nucleotide exchange factor 17	3.65629	1.40936e-06	3	5	NaN	12.8151	13.107	NaN	13.0988	16.6613	16.9865	16.6197	16.1927	16.856
Q5T4D3	TMTC4_HUMAN	TMTC4	Protein O-mannosyl-transferase TMTC4	2.63212	1.42643e-06	5	5	13.0432	12.8423	12.8523	12.8673	12.7784	15.2885	15.9464	15.042	15.2235	16.0438
Q13868	EXOS2_HUMAN	EXOSC2	Exosome complex component RRP4	-1.38011	1.42716e-06	5	5	17.0299	17.3212	17.5207	17.0489	17.2661	16.0054	15.8775	15.6447	15.843	15.9156
Q9Y221	NIP7_HUMAN	NIP7	60S ribosome subunit biogenesis protein NIP7 homolog	-1.48476	1.44463e-06	5	5	18.217	17.9413	17.9309	18.2032	17.7735	16.4093	16.6813	16.2973	16.5306	16.7236
Q7Z7K6	CENPV_HUMAN	CENPV	Centromere protein V	-2.56226	1.45212e-06	5	5	18.5735	18.361	18.5027	18.8284	18.0463	16.0763	15.5711	16.203	16.1785	15.4717
P00374	DYR_HUMAN	DHFR	Dihydrofolate reductase	-2.24592	1.46503e-06	5	4	15.2679	15.3315	15.1617	15.5843	15.4216	12.9007	NaN	13.0405	12.9565	13.5323
P56937	DHB7_HUMAN	HSD17B7	3-keto-steroid reductase/17-beta-hydroxysteroid dehydrogenase 7	-2.01529	1.5049e-06	5	5	16.9559	16.9463	17.2772	16.6722	17.3878	15.3996	15.0386	14.8742	14.9663	14.8843
Q9UNN8	EPCR_HUMAN	PROCR	Endothelial protein C receptor	3.8558	1.50656e-06	5	5	16.9027	16.3271	16.8069	16.3117	16.6898	20.268	21.0335	19.6494	20.2033	21.163
Q7Z3K3	POGZ_HUMAN	POGZ	Pogo transposable element with ZNF domain	-1.92569	1.51685e-06	5	5	18.225	18.1972	18.0857	17.6173	18.1223	16.0603	16.4422	15.8267	16.0228	16.2671
O95470	SGPL1_HUMAN	SGPL1	Sphingosine-1-phosphate lyase 1	-1.79603	1.54079e-06	5	5	17.8353	17.5574	17.7849	17.3583	17.4993	15.6329	16.0791	15.516	15.7729	16.0542
P49736	MCM2_HUMAN	MCM2	DNA replication licensing factor MCM2	-2.90936	1.54321e-06	5	5	19.0159	19.0821	19.1771	18.7959	18.8154	15.9763	16.7792	16.3166	15.5506	15.7167
Q96P11	NSUN5_HUMAN	NSUN5	28S rRNA (cytosine-C(5))-methyltransferase	-2.86425	1.54564e-06	5	5	16.5632	16.4785	16.9722	16.3063	16.7352	14.0188	13.4596	14.0096	14.1384	13.1077
Q9UN81	LORF1_HUMAN	L1RE1	LINE-1 retrotransposable element ORF1 protein	-2.57179	1.56928e-06	5	5	16.6383	16.3358	16.7732	16.2037	16.5483	14.0849	13.7177	13.9202	14.4902	13.4273
P36897	TGFR1_HUMAN	TGFBR1	TGF-beta receptor type-1	-2.5368	1.58607e-06	5	4	15.5257	15.6193	15.8821	15.562	15.7202	13.2266	13.5769	NaN	12.9232	12.7736
Q8NHH9	ATLA2_HUMAN	ATL2	Atlastin-2	-1.3841	1.58808e-06	5	5	16.8538	17.0109	17.2704	17.0777	17.041	15.621	15.6142	15.4878	15.6034	16.0068
P40937	RFC5_HUMAN	RFC5	Replication factor C subunit 5	-2.08659	1.59743e-06	5	5	17.4254	17.4561	17.7791	17.0644	17.4535	15.1525	15.7247	15.5037	15.0341	15.3305
P78310	CXAR_HUMAN	CXADR	Coxsackievirus and adenovirus receptor	-3.95339	1.62167e-06	5	5	18.6874	18.3394	18.9691	17.7254	18.4122	13.9877	14.8406	13.9575	14.3916	15.1892
Q92508	PIEZ1_HUMAN	PIEZO1	Piezo-type mechanosensitive ion channel component 1	3.87262	1.62808e-06	5	5	12.7478	11.9567	13.0035	13.4802	12.2784	16.4557	16.949	16.1126	16.407	16.9055
P05413	FABPH_HUMAN	FABP3	Fatty acid-binding protein, heart	-3.70631	1.64796e-06	5	4	16.4503	16.6061	16.3668	15.8947	16.2848	12.5779	NaN	12.0442	12.5997	13.2352
Q03519	TAP2_HUMAN	TAP2	Antigen peptide transporter 2	-2.28164	1.65274e-06	5	5	16.0535	15.8539	15.5184	15.8302	15.6143	13.3883	13.9719	13.5664	12.9942	13.5413
Q96N67	DOCK7_HUMAN	DOCK7	Dedicator of cytokinesis protein 7	-1.36835	1.66706e-06	5	5	15.7295	15.6657	15.6807	15.7743	15.5367	14.1948	14.6275	14.0297	14.2568	14.4363
Q9ULH1	ASAP1_HUMAN	ASAP1	Arf-GAP with SH3 domain, ANK repeat and PH domain-containing protein 1	2.4331	1.66889e-06	5	5	12.5665	12.9286	12.8724	12.273	12.9834	15.2183	15.5615	14.7717	14.9047	15.3334
Q96QZ7	MAGI1_HUMAN	MAGI1	Membrane-associated guanylate kinase, WW and PDZ domain-containing protein 1	-1.2812	1.6699e-06	5	5	16.696	16.4116	16.3528	16.2324	16.3311	15.1477	15.3704	15.0537	15.0691	14.9769
O60885	BRD4_HUMAN	BRD4	Bromodomain-containing protein 4	-2.19081	1.67007e-06	5	5	17.522	17.4676	17.5207	17.5221	17.521	15.6008	15.7122	15.0099	14.8012	15.4752
Q5VT66	MARC1_HUMAN	MTARC1	Mitochondrial amidoxime-reducing component 1	-4.10047	1.67782e-06	5	3	16.5953	16.4452	16.6332	16.4579	16.7761	12.8439	12.6796	11.9198	NaN	NaN
O15031	PLXB2_HUMAN	PLXNB2	Plexin-B2	-1.35145	1.71518e-06	5	5	16.2365	16.2844	16.2299	16.1834	16.12	14.8334	14.9913	14.5847	14.7028	15.1847
Q96TA1	NIBA2_HUMAN	NIBAN2	Protein Niban 2	1.97854	1.72376e-06	5	5	15.6696	15.4884	15.6355	15.349	15.4157	17.8178	16.9927	17.6234	17.6871	17.33
Q5T1M5	FKB15_HUMAN	FKBP15	FK506-binding protein 15	1.84861	1.72579e-06	5	5	15.1197	14.9959	14.7899	14.8837	14.7461	16.9005	16.2551	17.0397	16.8054	16.7776
P52948	NUP98_HUMAN	NUP98	Nuclear pore complex protein Nup98-Nup96	-1.24651	1.7646e-06	5	5	17.8481	17.6244	17.8322	17.4633	17.6702	16.6043	16.5127	16.5513	16.2551	16.2822
O95243	MBD4_HUMAN	MBD4	Methyl-CpG-binding domain protein 4	-2.12943	1.79694e-06	5	3	14.5279	14.098	14.1831	14.4842	14.4353	12.2803	NaN	12.1981	12.1704	NaN
Q96T37	RBM15_HUMAN	RBM15	RNA-binding protein 15	-0.963277	1.80287e-06	5	5	18.0128	18.0166	18.1703	17.9402	17.9294	17.1621	17.1463	16.9009	17.1641	16.8795
Q9UBQ6	EXTL2_HUMAN	EXTL2	Exostosin-like 2	-1.75369	1.807e-06	5	5	16.5	15.959	16.1755	16.2006	15.8095	14.361	14.6786	14.1933	14.3483	14.2949
O94813	SLIT2_HUMAN	SLIT2	Slit homolog 2 protein	3.13489	1.82134e-06	5	5	12.3675	11.8873	12.2877	12.7142	11.9263	15.3068	15.5974	14.895	15.0243	16.0339
P48735	IDHP_HUMAN	IDH2	Isocitrate dehydrogenase [NADP], mitochondrial	1.89723	1.83545e-06	5	5	19.03	19.0636	19.2714	18.8397	19.1115	20.9583	21.3619	20.5721	20.7663	21.1438
Q9H8H2	DDX31_HUMAN	DDX31	ATP-dependent DNA helicase DDX31	-1.78661	1.84856e-06	5	5	17.0615	16.9151	17.2667	16.7687	16.9693	15.2286	15.6009	15.152	15.2218	14.8449
P23921	RIR1_HUMAN	RRM1	Ribonucleoside-diphosphate reductase large subunit	-2.22583	1.85179e-06	5	5	16.7037	16.4474	16.4174	16.5984	16.3181	14.1117	14.0441	14.2713	14.008	14.9209
Q9Y2X3	NOP58_HUMAN	NOP58	Nucleolar protein 58	-1.72244	1.86101e-06	5	5	19.9406	19.8106	19.9673	19.6479	19.7664	18.2923	18.0522	18.1582	18.3759	17.642
P61221	ABCE1_HUMAN	ABCE1	ATP-binding cassette sub-family E member 1	-0.766956	1.88807e-06	5	5	17.2299	17.0921	17.0503	17.1447	17.1626	16.2382	16.2852	16.4002	16.5562	16.3651
Q9NR30	DDX21_HUMAN	DDX21	Nucleolar RNA helicase 2	-3.84051	1.89854e-06	5	5	20.7091	20.527	20.9745	20.118	20.3975	16.5735	17.5244	16.8229	16.8211	15.7817
Q00537	CDK17_HUMAN	CDK17	Cyclin-dependent kinase 17	2.06939	1.91701e-06	5	5	14.9684	15.0711	15.0913	15.542	14.8616	17.2652	17.362	17.4723	16.9763	16.8056
Q8WVX9	FACR1_HUMAN	FAR1	Fatty acyl-CoA reductase 1	-3.01534	1.92343e-06	5	5	16.4777	16.8438	17.104	16.4869	16.8983	14.103	13.8429	13.5595	14.2153	13.0133
O43808	PM34_HUMAN	SLC25A17	Peroxisomal membrane protein PMP34	-2.15353	1.94143e-06	5	5	15.9177	16.2309	16.5479	16.1196	16.3455	14.2003	13.9717	14.1222	14.4822	13.6177
Q9UIF9	BAZ2A_HUMAN	BAZ2A	Bromodomain adjacent to zinc finger domain protein 2A	-2.31883	1.94997e-06	5	5	16.1459	16.4139	16.2216	16.0041	16.0769	14.2388	13.5903	13.3153	13.929	14.1949
Q969P0	IGSF8_HUMAN	IGSF8	Immunoglobulin superfamily member 8	-3.3959	1.95001e-06	5	5	15.6609	15.92	16.4988	15.9032	16.3035	12.122	13.2194	12.1703	12.6219	13.1733
Q16584	M3K11_HUMAN	MAP3K11	Mitogen-activated protein kinase kinase kinase 11	2.88247	1.96558e-06	3	5	11.8815	NaN	NaN	12.0537	12.0342	14.5661	15.2316	14.8548	14.6953	15.0137
P15924	DESP_HUMAN	DSP	Desmoplakin	-1.75265	1.9835e-06	5	5	17.1341	16.8265	17.34	16.7841	17.1914	14.9882	15.342	15.306	15.2816	15.595
Q5TC12	ATPF1_HUMAN	ATPAF1	ATP synthase mitochondrial F1 complex assembly factor 1	-1.90392	2.02052e-06	5	5	16.3454	16.3411	16.2726	15.9896	16.3524	14.4208	14.2308	13.9242	14.4133	14.7924
Q9NW13	RBM28_HUMAN	RBM28	RNA-binding protein 28	-2.07	2.03684e-06	5	5	17.5844	17.5497	17.8838	17.1454	17.5629	15.7479	15.3931	15.4926	15.6936	15.049
O14497	ARI1A_HUMAN	ARID1A	AT-rich interactive domain-containing protein 1A	-1.62576	2.04082e-06	5	5	17.3548	17.5519	17.6148	17.2047	17.2277	15.947	15.4581	15.8414	16.0007	15.5778
P07099	HYEP_HUMAN	EPHX1	Epoxide hydrolase 1	-1.90001	2.07973e-06	5	5	19.0262	18.499	19.2507	18.6186	18.892	17.18	17.0173	16.8948	16.9992	16.6951
O95926	SYF2_HUMAN	SYF2	Pre-mRNA-splicing factor SYF2	-3.93648	2.08258e-06	5	4	15.8838	16.5327	16.3016	16.1181	15.7234	11.4549	12.4877	12.5878	12.1714	NaN
Q5JSL3	DOC11_HUMAN	DOCK11	Dedicator of cytokinesis protein 11	-1.79119	2.08841e-06	5	5	14.8462	14.887	14.9491	15.2023	15.1607	13.4759	13.5884	13.0113	13.0354	12.9783
Q15118	PDK1_HUMAN	PDK1	[Pyruvate dehydrogenase (acetyl-transferring)] kinase isozyme 1, mitochondrial	-1.27473	2.1217e-06	5	5	14.9974	14.8289	15.0679	15.179	14.892	13.9446	13.5652	13.5958	13.9116	13.5743
Q9NX74	DUS2_HUMAN	DUS2	tRNA-dihydrouridine(20) synthase [NAD(P)+]-like	-1.91902	2.13897e-06	5	5	14.7791	14.8213	14.3102	14.5539	14.7401	12.7983	12.3756	12.8957	13.0634	12.4766
Q9Y4K4	M4K5_HUMAN	MAP4K5	Mitogen-activated protein kinase kinase kinase kinase 5	1.81492	2.18551e-06	5	5	14.1187	13.9393	13.7978	13.9854	13.5943	15.6112	15.4769	15.4368	15.9617	16.0235
Q9NQ55	SSF1_HUMAN	PPAN	Suppressor of SWI4 1 homolog	-2.3363	2.22746e-06	5	5	18.1226	17.6761	17.5426	18.1401	17.4174	15.503	15.3813	15.4373	15.8433	15.0526
Q8TF39	ZN483_HUMAN	ZNF483	Zinc finger protein 483	-3.28085	2.27762e-06	5	4	15.9957	15.8833	15.5954	15.9172	15.6036	12.7371	NaN	12.9645	12.5391	11.832
Q8WW12	PCNP_HUMAN	PCNP	PEST proteolytic signal-containing nuclear protein	-3.47493	2.31378e-06	5	4	15.7918	15.8497	15.4405	16.3422	15.5124	11.9607	12.0363	12.8024	12.4501	NaN
P78316	NOP14_HUMAN	NOP14	Nucleolar protein 14	-2.2479	2.34796e-06	5	5	17.0365	16.955	17.103	16.5006	16.8585	15.0456	14.3948	14.6323	14.9317	14.2095
Q8WWV3	RT4I1_HUMAN	RTN4IP1	Reticulon-4-interacting protein 1, mitochondrial	-1.83981	2.36915e-06	5	5	16.9595	16.1201	16.376	16.5319	16.4202	14.4639	14.7524	14.6098	14.5235	14.8591
Q02790	FKBP4_HUMAN	FKBP4	Peptidyl-prolyl cis-trans isomerase FKBP4	-1.38058	2.38562e-06	5	5	18.4646	18.3978	18.5476	18.6005	18.4701	17.1096	17.0737	16.9147	16.9446	17.5351
O75146	HIP1R_HUMAN	HIP1R	Huntingtin-interacting protein 1-related protein	2.86748	2.38687e-06	5	5	13.5332	13.4793	14.0027	12.8178	13.1307	16.3602	15.9589	16.5986	16.4669	15.9165
O00488	ZN593_HUMAN	ZNF593	Zinc finger protein 593	-3.61375	2.41472e-06	5	4	16.5984	16.0091	16.2022	16.4847	16.1769	12.5404	12.0556	13.3117	12.8142	NaN
P17405	ASM_HUMAN	SMPD1	Sphingomyelin phosphodiesterase	3.11626	2.42052e-06	5	5	12.8341	12.602	12.9531	12.9662	13.4852	15.9399	16.7638	15.674	15.6257	16.4184
Q8NI36	WDR36_HUMAN	WDR36	WD repeat-containing protein 36	-2.05865	2.42418e-06	5	5	18.1129	18.2399	18.719	18.1599	18.2583	16.1023	16.5876	15.9652	15.9923	16.5494
Q9BXF3	CECR2_HUMAN	CECR2	Chromatin remodeling regulator CECR2	-4.03281	2.45082e-06	5	3	17.4267	17.7706	17.4637	17.7069	17.3723	14.032	NaN	13.0465	13.4673	NaN
Q08431	MFGM_HUMAN	MFGE8	Lactadherin	-4.88379	2.51835e-06	5	5	18.7264	18.9072	19.4896	18.4569	19.1863	13.5042	15.0662	13.4449	13.4271	14.905
O43150	ASAP2_HUMAN	ASAP2	Arf-GAP with SH3 domain, ANK repeat and PH domain-containing protein 2	2.28335	2.53336e-06	5	5	12.2958	12.5545	12.9562	11.9329	12.2846	14.6978	14.3246	14.8733	14.7856	14.7596
Q92979	NEP1_HUMAN	EMG1	Ribosomal RNA small subunit methyltransferase NEP1	-1.97879	2.53889e-06	5	5	19.311	18.9888	19.4308	18.6086	18.9568	16.9737	17.2327	16.9908	16.8732	17.3315
Q9UNQ0	ABCG2_HUMAN	ABCG2	Broad substrate specificity ATP-binding cassette transporter ABCG2	2.98663	2.54197e-06	5	5	13.0698	13.1491	13.4962	13.4214	13.4454	16.2054	16.8688	15.6051	16.0282	16.8075
Q96EZ8	MCRS1_HUMAN	MCRS1	Microspherule protein 1	-1.83541	2.6439e-06	5	5	15.7206	15.3835	15.4307	15.7731	15.3232	13.6865	13.3675	13.7335	13.5351	14.1316
Q9NRR4	RNC_HUMAN	DROSHA	Ribonuclease 3	-1.40696	2.66043e-06	5	5	15.1361	15.0221	15.3426	15.154	15.3225	14.1431	13.9081	13.5943	13.6263	13.6708
Q8IXQ5	KLHL7_HUMAN	KLHL7	Kelch-like protein 7	-2.58939	2.66844e-06	5	5	16.0119	16.2731	15.9178	15.9223	15.9621	13.2953	13.7266	12.966	13.0591	14.0933
Q9BV86	NTM1A_HUMAN	NTMT1	N-terminal Xaa-Pro-Lys N-methyltransferase 1	-1.5186	2.6831e-06	5	5	16.1713	16.2263	16.3993	16.4445	16.1833	15.0154	14.3881	15.0148	14.6902	14.7231
Q5NDL2	EOGT_HUMAN	EOGT	EGF domain-specific O-linked N-acetylglucosamine transferase	3.04572	2.72334e-06	5	5	16.2748	15.9099	15.8244	15.4656	15.7609	18.733	19.4745	18.3933	18.476	19.3874
Q14966	ZN638_HUMAN	ZNF638	Zinc finger protein 638	-2.11223	2.73288e-06	5	5	17.6351	17.6522	17.5932	17.2842	17.3911	15.5397	15.4823	15.7504	15.4549	14.7672
Q9BQ95	ECSIT_HUMAN	ECSIT	Evolutionarily conserved signaling intermediate in Toll pathway, mitochondrial	-2.23993	2.74311e-06	5	5	15.2751	15.4048	15.8905	14.8444	15.5913	13.3498	13.0513	12.8937	13.2068	13.3049
Q96K12	FACR2_HUMAN	FAR2	Fatty acyl-CoA reductase 2	1.96301	2.74494e-06	5	5	14.5241	14.3204	14.0483	14.2039	14.3327	16.7052	16.2055	16.0699	16.4305	15.8333
P42892	ECE1_HUMAN	ECE1	Endothelin-converting enzyme 1	3.07609	2.81444e-06	5	5	16.1599	15.8689	15.8992	15.9996	15.8742	18.8018	19.6055	18.4757	18.5875	19.7117
P42166	LAP2A_HUMAN	TMPO	Lamina-associated polypeptide 2, isoform alpha	-3.40879	2.83529e-06	5	5	19.785	19.8616	19.5409	19.2473	19.6226	15.7838	15.8869	17.2111	16.3632	15.7685
Q9Y3Y2	CHTOP_HUMAN	CHTOP	Chromatin target of PRMT1 protein	-4.04188	2.85449e-06	5	5	17.8131	18.1245	17.5952	17.6686	17.4046	12.6843	14.2111	14.272	14.1263	13.1027
O75052	CAPON_HUMAN	NOS1AP	Carboxyl-terminal PDZ ligand of neuronal nitric oxide synthase protein	-1.66049	2.86217e-06	5	4	14.9162	14.871	15.0213	14.5912	14.6127	13.1353	13.3618	12.9409	13.13	NaN
O94910	AGRL1_HUMAN	ADGRL1	Adhesion G protein-coupled receptor L1	-1.85725	2.87978e-06	5	5	15.2573	14.8383	15.1331	14.9199	14.7755	12.9165	13.2733	12.9445	12.9187	13.5848
Q13332	PTPRS_HUMAN	PTPRS	Receptor-type tyrosine-protein phosphatase S	-2.96212	2.9199e-06	5	4	15.8653	15.9677	15.931	15.7776	15.7358	12.4624	13.071	12.5382	NaN	13.5018
Q9NQT5	EXOS3_HUMAN	EXOSC3	Exosome complex component RRP40	-1.55779	2.92335e-06	5	5	17.6384	17.1928	17.4332	16.9977	17.3204	16.0348	15.8285	15.6033	15.5998	15.7271
P10620	MGST1_HUMAN	MGST1	Microsomal glutathione S-transferase 1	-4.16465	2.92802e-06	5	5	18.6946	18.7434	19.7163	17.7899	18.1805	14.6458	14.5592	14.2272	14.8874	13.9819
P34897	GLYM_HUMAN	SHMT2	Serine hydroxymethyltransferase, mitochondrial	-1.79749	2.94986e-06	5	5	20.2865	19.9439	20.3761	20.0565	19.8136	18.5578	18.3438	18.2482	18.4558	17.8835
Q53R41	FAKD1_HUMAN	FASTKD1	FAST kinase domain-containing protein 1, mitochondrial	-2.17528	2.98807e-06	5	5	15.9178	15.349	15.5803	15.5355	16	13.4902	13.0872	13.2945	13.8622	13.772
P02462	CO4A1_HUMAN	COL4A1	Collagen alpha-1(IV) chain	4.79859	3.00251e-06	3	5	15.2357	14.3903	14.5868	NaN	NaN	19.5402	20.107	19.1006	19.3704	19.5627
Q15459	SF3A1_HUMAN	SF3A1	Splicing factor 3A subunit 1	-1.20283	3.00755e-06	5	5	19.1274	18.8603	18.8881	18.9161	18.648	17.7659	17.4201	17.7374	17.8378	17.6647
P42696	RBM34_HUMAN	RBM34	RNA-binding protein 34	-2.22191	3.01781e-06	5	5	16.3841	15.8812	16.6539	16.2957	16.2925	14.2953	14.3667	14.217	13.5477	13.9713
O75616	ERAL1_HUMAN	ERAL1	GTPase Era, mitochondrial	-2.70589	3.01936e-06	5	5	16.1787	16.0553	16.855	15.4967	16.5533	13.4469	13.3743	13.5541	13.6048	13.6293
Q9H9Y2	RPF1_HUMAN	RPF1	Ribosome production factor 1	-1.75789	3.03075e-06	5	5	16.8506	16.3955	16.6737	16.7563	16.1732	15.0595	14.9514	14.7001	14.7904	14.5583
P19440	GGT1_HUMAN	GGT1	Glutathione hydrolase 1 proenzyme	-3.41569	3.05447e-06	5	4	15.523	15.0087	15.2951	15.6319	15.2633	NaN	12.6314	11.5799	11.5286	11.9749
Q5VZL5	ZMYM4_HUMAN	ZMYM4	Zinc finger MYM-type protein 4	-2.52425	3.07437e-06	5	5	16.3334	16.5691	16.3399	16.4225	16.1629	13.4848	14.1569	13.7659	13.3309	14.468
Q6P4Q7	CNNM4_HUMAN	CNNM4	Metal transporter CNNM4	-1.28172	3.07536e-06	5	5	14.8924	14.8295	14.715	15.2379	14.8476	13.8141	13.394	13.6452	13.6814	13.5791
Q96HH9	GRM2B_HUMAN	GRAMD2B	GRAM domain-containing protein 2B	1.84167	3.1358e-06	5	5	13.0405	12.9641	13.3671	12.7847	13.1912	15.1544	15.2225	14.5398	14.7375	14.9019
P0CJ78	ZN865_HUMAN	ZNF865	Zinc finger protein 865	-1.55131	3.1445e-06	5	5	13.8045	13.6493	13.4135	13.9222	13.3214	11.8283	12.1793	12.0006	12.2603	12.0859
P08572	CO4A2_HUMAN	COL4A2	Collagen alpha-2(IV) chain	4.88	3.1505e-06	5	5	14.7467	14.818	15.6692	13.8828	15.5883	19.7069	20.5112	19.0058	19.519	20.3621
Q76FK4	NOL8_HUMAN	NOL8	Nucleolar protein 8	-1.57055	3.15373e-06	5	5	16.0461	15.7972	15.7395	15.8386	15.6737	13.9813	13.9483	14.5299	14.4856	14.2973
P24928	RPB1_HUMAN	POLR2A	DNA-directed RNA polymerase II subunit RPB1	-0.968324	3.16819e-06	5	5	17.5083	17.5304	17.4793	17.3988	17.4472	16.5571	16.7768	16.5156	16.3332	16.3396
Q9Y4J8	DTNA_HUMAN	DTNA	Dystrobrevin alpha	-1.93972	3.19811e-06	5	4	15.4617	15.32	15.9671	15.7387	15.7761	13.9007	13.5653	13.7428	13.6431	NaN
P01137	TGFB1_HUMAN	TGFB1	Transforming growth factor beta-1 proprotein	2.06328	3.21456e-06	5	5	14.9763	14.0362	14.5774	14.0295	14.5116	16.5484	16.5397	16.4106	16.4364	16.5123
Q8TDZ2	MICA1_HUMAN	MICAL1	[F-actin]-monooxygenase MICAL1	-2.55071	3.23144e-06	5	5	15.2407	15.0756	14.75	15.2018	14.9073	11.9291	12.869	12.155	12.4627	13.006
Q99729	ROAA_HUMAN	HNRNPAB	Heterogeneous nuclear ribonucleoprotein A/B	-1.97838	3.25152e-06	5	5	21.4389	21.7057	22.0314	21.3189	21.9974	19.6866	19.8514	19.3965	19.9852	19.6808
Q9BZQ6	EDEM3_HUMAN	EDEM3	ER degradation-enhancing alpha-mannosidase-like protein 3	1.3394	3.2638e-06	5	5	14.7861	14.2431	14.4125	14.3417	14.259	15.8971	15.845	15.6757	15.7823	15.5393
Q96SB4	SRPK1_HUMAN	SRPK1	SRSF protein kinase 1	-1.80419	3.26776e-06	5	5	17.5345	17.7042	17.3364	18.1584	17.3603	15.9641	15.7241	15.7042	15.9071	15.7734
Q13330	MTA1_HUMAN	MTA1	Metastasis-associated protein MTA1	-2.28544	3.28166e-06	5	5	19.0214	18.855	18.9136	18.9078	18.7576	16.7927	16.3491	17.1928	16.659	16.0345
Q9Y2X7	GIT1_HUMAN	GIT1	ARF GTPase-activating protein GIT1	1.37874	3.31261e-06	5	5	14.3129	14.6935	14.9173	14.8163	14.6701	16.0687	16.2729	16.074	16.0266	15.8615
Q9UHD2	TBK1_HUMAN	TBK1	Serine/threonine-protein kinase TBK1	0.996338	3.331e-06	5	5	14.4925	14.4645	14.4986	14.68	14.5185	15.2879	15.5524	15.5112	15.499	15.7852
O60313	OPA1_HUMAN	OPA1	Dynamin-like GTPase OPA1, mitochondrial	-1.35025	3.3415e-06	5	5	18.7042	18.3787	18.7047	18.3823	18.6212	17.1918	17.5281	17.1863	17.1926	16.9411
Q9UIQ6	LCAP_HUMAN	LNPEP	Leucyl-cystinyl aminopeptidase	2.12909	3.3487e-06	5	5	14.608	14.4675	14.7308	14.4868	14.7109	16.6441	17.0182	16.2152	16.5366	17.2353
Q8TD17	ZN398_HUMAN	ZNF398	Zinc finger protein 398	-2.40012	3.3657e-06	5	3	14.45	14.0803	14.1568	14.4017	14.5819	12.0471	NaN	11.7213	12.0336	NaN
Q9BQ52	RNZ2_HUMAN	ELAC2	Zinc phosphodiesterase ELAC protein 2	-1.52579	3.46516e-06	5	5	17.316	16.723	16.7843	17.1069	16.7148	15.4719	15.2933	15.5687	15.4512	15.2308
P39019	RS19_HUMAN	RPS19	Small ribosomal subunit protein eS19	-2.92586	3.47657e-06	5	5	19.7816	20.0184	20.2746	19.8899	20.0843	16.7658	16.7247	17.8228	17.5169	16.5894
Q96F07	CYFP2_HUMAN	CYFIP2	Cytoplasmic FMR1-interacting protein 2	-2.37056	3.4867e-06	5	5	15.9499	15.3363	15.6765	15.745	15.776	13.7367	12.8799	13.3369	13.7362	12.9412
Q15061	WDR43_HUMAN	WDR43	WD repeat-containing protein 43	-2.02313	3.49644e-06	5	5	19.2715	19.2923	19.9285	19.4177	19.3752	17.3046	17.768	17.1626	17.1929	17.7414
Q9HCD6	TANC2_HUMAN	TANC2	Protein TANC2	2.92083	3.53467e-06	5	5	13.6682	12.7618	13.0045	12.6631	13.9597	16.1482	16.2139	16.011	16.0563	16.2319
O43156	TTI1_HUMAN	TTI1	TELO2-interacting protein 1 homolog	-1.17299	3.54816e-06	5	5	15.5435	15.4734	15.1743	15.6478	15.4911	14.3817	14.0935	14.479	14.1909	14.32
Q9BRX8	PXL2A_HUMAN	PRXL2A	Peroxiredoxin-like 2A	2.50458	3.56736e-06	5	5	18.7718	18.5044	19.2493	18.3873	19.0609	21.1256	21.6171	20.7825	21.4742	21.4972
Q969Z0	FAKD4_HUMAN	TBRG4	FAST kinase domain-containing protein 4	-2.77667	3.56814e-06	5	5	18.3155	18.0328	18.2806	17.9036	17.8271	15.8019	14.9949	15.5538	15.568	14.5578
Q12849	GRSF1_HUMAN	GRSF1	G-rich sequence factor 1	-2.52326	3.57947e-06	5	5	18.7425	18.5153	18.7043	18.6582	18.5005	16.4821	15.7539	16.3254	16.5256	15.4176
Q15526	SURF1_HUMAN	SURF1	Surfeit locus protein 1	-2.24593	3.58048e-06	5	5	16.0648	15.8765	16.5472	15.6021	16.2472	13.9923	13.9809	13.5684	14.0704	13.4961
Q9H8M5	CNNM2_HUMAN	CNNM2	Metal transporter CNNM2	-3.08751	3.59101e-06	5	5	15.7445	15.5951	15.4595	15.4594	15.4281	12.3475	13.0506	11.5778	12.2867	12.9865
Q6PL18	ATAD2_HUMAN	ATAD2	ATPase family AAA domain-containing protein 2	-3.5907	3.63001e-06	5	3	15.5412	15.3201	15.3769	15.3957	15.1407	12.0698	NaN	11.2024	12.0204	NaN
P16444	DPEP1_HUMAN	DPEP1	Dipeptidase 1	2.73878	3.66941e-06	5	5	13.3048	13.0993	12.7859	13.2347	13.499	16.1589	16.4566	15.5691	15.2881	16.1451
Q9NYF8	BCLF1_HUMAN	BCLAF1	Bcl-2-associated transcription factor 1	-3.01351	3.69445e-06	5	5	19.0188	18.7654	18.9215	19.1483	18.447	16.3501	15.066	16.3096	15.9406	15.5672
Q9BV23	ABHD6_HUMAN	ABHD6	Monoacylglycerol lipase ABHD6	1.91736	3.75839e-06	5	5	15	14.6602	14.7291	15.1771	14.8064	16.7238	17.1473	16.7355	17.0317	16.3214
Q9ULD4	BRPF3_HUMAN	BRPF3	Bromodomain and PHD finger-containing protein 3	-2.27006	3.79406e-06	5	3	15.1003	14.7243	14.7954	14.6777	14.5706	12.4536	NaN	12.7059	12.3513	NaN
P07858	CATB_HUMAN	CTSB	Cathepsin B	3.00492	3.82091e-06	5	5	17.7251	17.5494	17.7833	17.3851	17.7135	20.3161	21.227	20.1718	20.155	21.3112
Q9NZN5	ARHGC_HUMAN	ARHGEF12	Rho guanine nucleotide exchange factor 12	2.02109	3.82811e-06	5	5	13.907	13.4152	13.2732	13.3486	13.3933	15.5633	15.1559	15.821	15.7497	15.1528
O14523	C2C2L_HUMAN	C2CD2L	Phospholipid transfer protein C2CD2L	1.81922	3.88486e-06	4	5	12.1237	12.1235	12.1215	NaN	11.7073	13.9578	13.9431	13.4635	13.947	13.8797
P50748	KNTC1_HUMAN	KNTC1	Kinetochore-associated protein 1	-1.92152	3.90902e-06	5	5	15.6108	15.5184	15.6138	15.6767	15.7139	13.5413	13.7457	13.7039	13.2469	14.2882
P54619	AAKG1_HUMAN	PRKAG1	5'-AMP-activated protein kinase subunit gamma-1	1.49002	3.90959e-06	5	5	14.9219	15.0582	15.2582	15.0974	15.1679	16.8302	16.9417	16.4204	16.3934	16.3679
Q9UPY3	DICER_HUMAN	DICER1	Endoribonuclease Dicer	1.37808	3.9152e-06	5	5	14.4584	14.7305	14.1603	14.8241	14.5325	15.9966	16.0193	15.7715	15.9426	15.866
Q8TD43	TRPM4_HUMAN	TRPM4	Transient receptor potential cation channel subfamily M member 4	1.58112	3.9398e-06	5	5	13.5368	13.0274	13.521	13.5432	13.6072	14.9717	15.3397	14.8432	14.8415	15.1451
Q96EB6	SIR1_HUMAN	SIRT1	NAD-dependent protein deacetylase sirtuin-1	-2.60604	3.96733e-06	5	4	15.4439	15.3059	15.4862	15.7339	15.2446	12.8718	13.2839	12.8923	12.2994	NaN
P09972	ALDOC_HUMAN	ALDOC	Fructose-bisphosphate aldolase C	-2.93149	4.03796e-06	5	4	18.5253	18.185	18.6881	18.293	18.273	15.5376	15.0979	NaN	15.1257	16.0844
Q9Y4D1	DAAM1_HUMAN	DAAM1	Disheveled-associated activator of morphogenesis 1	-0.951367	4.04274e-06	5	5	15.2604	15.1892	15.4864	15.2581	15.268	14.4007	14.0996	14.3998	14.5135	14.2916
Q6NXE6	ARMC6_HUMAN	ARMC6	Armadillo repeat-containing protein 6	-1.37425	4.05479e-06	5	5	15.1064	15.1405	15.1378	15.4088	15.1472	13.7785	13.8995	14.1919	13.5485	13.651
Q01433	AMPD2_HUMAN	AMPD2	AMP deaminase 2	1.20396	4.06142e-06	5	5	14.5907	14.3487	14.4063	14.2313	14.5535	15.8561	15.3508	15.6225	15.7595	15.5615
Q6ZNB6	NFXL1_HUMAN	NFXL1	NF-X1-type zinc finger protein NFXL1	-2.41252	4.08272e-06	5	5	16.5459	15.8799	15.9344	16.6324	15.6908	13.4589	13.8318	13.7308	13.5298	14.0694
Q8NBJ4	GOLM1_HUMAN	GOLM1	Golgi membrane protein 1	-2.18213	4.08986e-06	5	5	17.9093	17.8455	17.9343	17.6849	17.6137	15.7158	16.1582	15.2342	15.153	15.8161
Q9BSQ5	CCM2_HUMAN	CCM2	Cerebral cavernous malformations 2 protein	2.00186	4.09414e-06	5	5	12.7584	12.2129	13.2286	13.0927	12.7707	14.7174	14.743	14.774	14.9747	14.8634
Q9UBQ0	VPS29_HUMAN	VPS29	Vacuolar protein sorting-associated protein 29	1.09758	4.0975e-06	5	5	16.9394	16.8093	16.6521	16.7218	16.7991	17.9759	17.6176	18.0784	18.0002	17.7374
O75155	CAND2_HUMAN	CAND2	Cullin-associated NEDD8-dissociated protein 2	-1.67185	4.11078e-06	5	5	13.9239	14.1091	13.7344	14.0829	13.7686	12.0856	12.4283	12.1759	11.9145	12.6554
P13196	HEM1_HUMAN	ALAS1	5-aminolevulinate synthase, non-specific, mitochondrial	-1.97886	4.11973e-06	5	5	14.9024	14.3007	14.8239	14.3622	14.4379	12.447	12.9216	12.1668	12.7486	12.6488
P41743	KPCI_HUMAN	PRKCI	Protein kinase C iota type	-3.57907	4.14484e-06	5	5	16.9156	16.5395	16.5281	17.0514	16.3862	13.6502	12.6231	13.5238	13.5619	12.1665
P29992	GNA11_HUMAN	GNA11	Guanine nucleotide-binding protein subunit alpha-11	1.45515	4.17355e-06	5	5	16.3208	15.9973	16.3122	15.9115	15.9109	17.6161	17.6284	17.3395	17.8167	17.3276
Q96EU6	RRP36_HUMAN	RRP36	Ribosomal RNA processing protein 36 homolog	-3.2164	4.17427e-06	5	3	15.8893	16.0907	16.2864	15.4689	16.1629	12.5641	NaN	12.89	12.8356	NaN
O96028	NSD2_HUMAN	NSD2	Histone-lysine N-methyltransferase NSD2	-2.02258	4.1814e-06	5	5	15.347	15.5817	15.5476	15.7144	15.1301	13.5238	13.2319	12.9878	13.8793	13.5852
Q9BYW2	SETD2_HUMAN	SETD2	Histone-lysine N-methyltransferase SETD2	-1.3047	4.21989e-06	5	5	15.3144	15.0931	14.9598	14.9197	14.8522	14.0263	13.7416	13.532	13.7347	13.5812
Q9C0E8	LNP_HUMAN	LNPK	Endoplasmic reticulum junction formation protein lunapark	-1.56428	4.26834e-06	5	5	14.7423	14.7629	14.9979	14.766	15.1302	13.3907	13.1254	13.6629	12.9805	13.4185
Q5VZ89	DEN4C_HUMAN	DENND4C	DENN domain-containing protein 4C	1.56979	4.27896e-06	5	5	16.713	16.2486	16.5639	16.5609	16.123	17.8956	17.9634	17.8427	17.9924	18.3643
P51648	AL3A2_HUMAN	ALDH3A2	Aldehyde dehydrogenase family 3 member A2	-2.32602	4.30036e-06	5	5	18.0618	17.3018	18.0566	17.1314	17.6097	15.4967	15.311	14.9803	15.4871	15.2561
Q9Y375	CIA30_HUMAN	NDUFAF1	Complex I intermediate-associated protein 30, mitochondrial	-1.66493	4.34594e-06	5	5	15.8672	15.5152	16.0481	15.4773	15.2929	13.9961	14.0979	13.8705	13.7884	14.123
P33897	ABCD1_HUMAN	ABCD1	ATP-binding cassette sub-family D member 1	1.98518	4.35217e-06	5	5	14.6239	13.7741	14.2144	14.1667	14.1034	16.274	16.5136	16.0797	16.1637	15.7775
Q2NL82	TSR1_HUMAN	TSR1	Pre-rRNA-processing protein TSR1 homolog	-1.84771	4.42033e-06	5	5	16.9352	16.821	16.785	17.1707	16.8702	15.3291	14.4859	15.2454	15.2663	15.017
Q06330	SUH_HUMAN	RBPJ	Recombining binding protein suppressor of hairless	-1.46487	4.44213e-06	5	5	16.6826	16.2608	16.4385	16.5327	16.5887	14.9058	15.2311	14.8571	14.8057	15.3793
Q5K4L6	S27A3_HUMAN	SLC27A3	Long-chain fatty acid transport protein 3	2.33658	4.51934e-06	5	5	16.7585	16.3621	16.4546	16.2609	16.3356	18.5212	19.3473	18.2345	18.6911	19.0606
Q9BVC3	DCC1_HUMAN	DSCC1	Sister chromatid cohesion protein DCC1	-1.12924	4.52019e-06	5	5	14.4933	14.5588	14.2814	14.5168	14.2444	13.4286	12.9861	13.4143	13.3531	13.2665
Q8NFH5	NUP35_HUMAN	NUP35	Nucleoporin NUP35	-2.44465	4.53902e-06	5	5	17.101	17.0444	17.5379	16.5463	16.9484	14.4903	14.932	14.9979	14.2111	14.3234
Q7L5N7	PCAT2_HUMAN	LPCAT2	Lysophosphatidylcholine acyltransferase 2	3.67755	4.54812e-06	5	5	13.9631	13.2792	14.1497	13.6461	14.2245	17.3794	18.5088	16.8393	17.135	17.7878
O60568	PLOD3_HUMAN	PLOD3	Multifunctional procollagen lysine hydroxylase and glycosyltransferase LH3	1.50804	4.5826e-06	5	5	17.3041	16.9533	17.5805	17.1329	17.2453	18.8338	19.0059	18.4759	18.6135	18.8272
Q5M775	CYTSB_HUMAN	SPECC1	Cytospin-B	-3.51896	4.5871e-06	5	4	16.0817	16.2905	16.9325	15.8025	16.7241	13.2939	NaN	12.9481	12.5491	12.5981
Q08209	PP2BA_HUMAN	PPP3CA	Protein phosphatase 3 catalytic subunit alpha	1.61813	4.58753e-06	5	5	15.8072	15.8073	16.1154	15.4545	16.012	17.7544	17.3378	17.5046	17.5161	17.1744
Q8TBA6	GOGA5_HUMAN	GOLGA5	Golgin subfamily A member 5	-1.51764	4.72644e-06	5	3	15.999	15.9493	16.218	15.8822	16.1566	14.6622	NaN	14.4442	14.4638	NaN
P62241	RS8_HUMAN	RPS8	Small ribosomal subunit protein eS8	-1.26483	4.75918e-06	5	5	19.8408	19.8613	19.8086	20.033	19.4779	18.5212	18.7245	18.2895	18.6527	18.5094
Q9BVS4	RIOK2_HUMAN	RIOK2	Serine/threonine-protein kinase RIO2	-1.22305	4.76697e-06	5	5	15.1508	14.8874	15.2069	15.2189	15.1361	13.8348	13.6749	14.0556	14.1807	13.7387
Q96HY7	DHTK1_HUMAN	DHTKD1	2-oxoadipate dehydrogenase complex component E1	-1.47389	4.77832e-06	5	5	17.2123	17.0384	17.1329	17.0403	17.0612	15.8941	15.5079	15.6972	15.8485	15.1679
P80404	GABT_HUMAN	ABAT	4-aminobutyrate aminotransferase, mitochondrial	-2.51961	4.78003e-06	5	5	15.5828	15.4175	16.202	15.5059	15.7951	13.0574	13.5025	12.6741	12.9656	13.7057
Q969Z3	MARC2_HUMAN	MTARC2	Mitochondrial amidoxime reducing component 2	-1.93315	4.79401e-06	5	5	15.2052	15.4205	15.7449	14.808	15.5582	13.418	13.5126	13.5889	13.4244	13.127
Q8TEW0	PARD3_HUMAN	PARD3	Partitioning defective 3 homolog	-2.61249	4.81838e-06	5	4	16.0299	15.8797	15.7796	16.1383	16.0338	12.8945	13.8182	13.07	NaN	13.6563
P48553	TPC10_HUMAN	TRAPPC10	Trafficking protein particle complex subunit 10	1.03838	4.85559e-06	5	5	13.9962	13.7199	13.9574	13.7429	13.7075	14.7059	15.1367	14.8415	14.7778	14.8539
P42285	MTREX_HUMAN	MTREX	Exosome RNA helicase MTR4	-1.6763	4.86429e-06	5	5	18.5931	18.3815	18.5857	18.4937	18.4324	16.7234	17.2322	16.4699	16.5684	17.111
O75694	NU155_HUMAN	NUP155	Nuclear pore complex protein Nup155	-0.999087	4.8828e-06	5	5	19.0697	19.0044	18.9875	18.7146	18.6421	17.9782	17.9575	17.8013	17.8642	17.8216
Q8IZJ1	UNC5B_HUMAN	UNC5B	Netrin receptor UNC5B	1.87594	4.92234e-06	5	5	14.2791	13.6773	13.9306	14.2146	14.0141	15.776	16.3646	15.732	15.5843	16.0385
Q9Y490	TLN1_HUMAN	TLN1	Talin-1	2.72	4.9662e-06	5	5	16.9501	16.7842	17.0168	16.678	16.8945	19.3269	19.8196	19.0887	19.2494	20.439
Q14684	RRP1B_HUMAN	RRP1B	Ribosomal RNA processing protein 1 homolog B	-3.35012	4.97449e-06	5	5	18.364	18.3878	18.3347	18.0893	18.1392	15.0142	14.5627	15.8248	15.1669	13.9958
Q13616	CUL1_HUMAN	CUL1	Cullin-1	-0.446197	5.04483e-06	5	5	16.0631	16.0476	16.1272	15.9978	16.1595	15.7351	15.6097	15.5957	15.5629	15.6608
Q9H6R0	DHX33_HUMAN	DHX33	ATP-dependent RNA helicase DHX33	-2.88798	5.06787e-06	5	5	15.6562	15.6531	15.7457	15.4772	15.6918	12.7424	13.6204	12.1791	12.2361	13.0062
Q96G03	PGM2_HUMAN	PGM2	Phosphopentomutase	2.20341	5.07558e-06	5	5	15.4014	15.0564	15.1837	14.9726	15.031	17.2208	17.2337	17.0954	17.0309	18.0813
Q03154	ACY1_HUMAN	ACY1	Aminoacylase-1	-1.4955	5.1056e-06	5	5	14.8765	15.246	15.0832	14.7318	14.7552	13.511	13.3515	13.1028	13.6225	13.6273
Q9Y2Z4	SYYM_HUMAN	YARS2	Tyrosine--tRNA ligase, mitochondrial	-1.27744	5.12821e-06	5	5	18.625	18.2826	18.5629	18.2449	18.3323	17.413	17.2224	16.9416	17.1567	16.9267
Q9Y289	SC5A6_HUMAN	SLC5A6	Sodium-dependent multivitamin transporter	-3.06414	5.16496e-06	5	4	15.5626	15.5751	16.2951	15.3952	15.9409	NaN	13.0002	12.4052	12.3226	13.0306
O43707	ACTN4_HUMAN	ACTN4	Alpha-actinin-4	1.34332	5.17258e-06	5	5	20.4526	20.3148	20.4888	20.1901	20.4556	22.0269	21.7713	21.4179	21.8805	21.5218
A0PJW6	TM223_HUMAN	TMEM223	Transmembrane protein 223	-1.48573	5.17802e-06	5	4	14.7243	14.9126	14.8202	14.9909	14.567	13.3531	13.0816	NaN	13.5551	13.2792
P16435	NCPR_HUMAN	POR	NADPH--cytochrome P450 reductase	-1.62156	5.19102e-06	5	5	18.8546	18.2781	18.3829	18.425	18.286	16.8048	16.8334	17.0259	17.0241	16.4306
Q9HB40	RISC_HUMAN	SCPEP1	Retinoid-inducible serine carboxypeptidase	-1.68229	5.3128e-06	5	5	17.1356	17.2334	17.7795	17.0966	17.4451	15.6021	15.7391	15.3916	15.578	15.9677
Q8IZ07	AN13A_HUMAN	ANKRD13A	Ankyrin repeat domain-containing protein 13A	2.03824	5.3426e-06	5	5	13.8482	13.6076	13.5672	13.819	13.1334	15.3883	15.7826	15.281	15.6346	16.0801
Q07864	DPOE1_HUMAN	POLE	DNA polymerase epsilon catalytic subunit A	-2.64828	5.35188e-06	5	3	15.0135	14.9428	14.8051	15.1163	14.7166	NaN	12.5706	11.8867	NaN	12.3544
P78540	ARGI2_HUMAN	ARG2	Arginase-2, mitochondrial	-4.72614	5.35746e-06	5	3	17.8225	17.9916	17.8093	17.0224	17.4686	12.6168	13.4796	12.5937	NaN	NaN
P54274	TERF1_HUMAN	TERF1	Telomeric repeat-binding factor 1	-3.39242	5.40779e-06	5	4	16.233	16.7183	16.7513	16.4899	16.4703	13.6789	12.3351	13.4021	13.1444	NaN
P06213	INSR_HUMAN	INSR	Insulin receptor	2.01899	5.42071e-06	5	5	15.1853	15.1062	15.1861	15.3254	14.9804	17.2833	17.5167	16.6018	16.9264	17.5501
O15164	TIF1A_HUMAN	TRIM24	Transcription intermediary factor 1-alpha	-3.33682	5.42218e-06	5	5	17.4178	16.9974	16.916	17.4557	17.0172	14.1965	13.7819	14.1963	14.2439	12.7014
Q9NYR9	KBRS2_HUMAN	NKIRAS2	NF-kappa-B inhibitor-interacting Ras-like protein 2	1.40706	5.4255e-06	5	5	13.7519	13.8547	14.0456	13.6272	14.1029	14.9791	15.5749	15.2547	15.2203	15.3885
Q13418	ILK_HUMAN	ILK	Scaffold protein ILK	1.57436	5.54057e-06	5	5	15.4481	15.1215	15.2626	15.3477	15.2168	16.9001	16.3955	16.9943	17.2254	16.7532
P06396	GELS_HUMAN	GSN	Gelsolin	2.58344	5.54209e-06	5	5	16.5349	16.3731	16.8004	16.525	16.6185	18.9507	19.4044	18.4075	19.1963	19.8103
Q13131	AAPK1_HUMAN	PRKAA1	5'-AMP-activated protein kinase catalytic subunit alpha-1	1.79282	5.54854e-06	5	5	15.1532	14.7496	14.7258	15.2883	14.7247	16.7835	16.9383	16.7214	16.8887	16.2737
Q9UNW9	NOVA2_HUMAN	NOVA2	RNA-binding protein Nova-2	2.25794	5.60932e-06	5	5	15.367	15.1736	14.95	15.0866	15.2146	16.9795	17.2733	17.7121	17.0693	18.0474
Q9H501	ESF1_HUMAN	ESF1	ESF1 homolog	-2.62911	5.65516e-06	5	5	17.0327	16.7934	16.9362	16.816	16.6515	14.0967	13.8896	13.9388	13.9906	15.1686
Q04446	GLGB_HUMAN	GBE1	1,4-alpha-glucan-branching enzyme	2.02634	5.65813e-06	5	5	14.3655	14.2246	14.5984	14.1375	14.1402	16.1976	16.4833	16.0131	15.9961	16.9078
Q9HCK8	CHD8_HUMAN	CHD8	Chromodomain-helicase-DNA-binding protein 8	-0.859468	5.71985e-06	5	5	14.8998	14.5679	14.5775	14.8268	14.8948	13.8755	13.9699	13.7945	13.8704	13.9591
O15381	NVL_HUMAN	NVL	Nuclear valosin-containing protein-like	-3.17188	5.75898e-06	5	5	17.1192	17.0108	17.0497	16.9165	16.8905	13.854	13.9726	14.5307	14.0448	12.7252
P52789	HXK2_HUMAN	HK2	Hexokinase-2	-2.95708	5.76608e-06	5	5	17.0761	16.9176	16.7842	16.6126	16.6972	13.8198	14.3807	13.7063	12.9582	14.4373
Q92598	HS105_HUMAN	HSPH1	Heat shock protein 105 kDa	-0.959946	5.78022e-06	5	5	18.3786	18.265	18.4684	18.6146	18.4909	17.4959	17.5936	17.5965	17.2153	17.5165
Q9H5I1	SUV92_HUMAN	SUV39H2	Histone-lysine N-methyltransferase SUV39H2	-1.64508	5.78094e-06	5	5	14.7582	14.9774	14.9107	14.4752	14.509	12.9602	12.7428	13.0081	13.3006	13.3934
Q8WU90	ZC3HF_HUMAN	ZC3H15	Zinc finger CCCH domain-containing protein 15	-1.30341	5.79924e-06	5	5	16.714	16.4303	16.392	16.327	16.524	15.1725	14.8993	15.1168	15.1382	15.5435
Q9UPT8	ZC3H4_HUMAN	ZC3H4	Zinc finger CCCH domain-containing protein 4	-1.57828	5.83022e-06	5	5	15.4307	15.035	15.0297	15.2235	15.2958	13.4659	13.4599	14.0209	13.8327	13.3439
Q6W2J9	BCOR_HUMAN	BCOR	BCL-6 corepressor	-2.11728	5.91465e-06	5	4	15.2781	14.8818	14.8887	15.043	14.6667	12.86	13.1603	12.8826	12.4346	NaN
Q9BVP2	GNL3_HUMAN	GNL3	Guanine nucleotide-binding protein-like 3	-2.79136	5.91471e-06	5	5	18.4011	17.9903	18.6499	17.9085	18.0016	15.3623	15.836	15.8731	15.2814	14.6418
Q9Y697	NFS1_HUMAN	NFS1	Cysteine desulfurase	-0.950394	5.92769e-06	5	5	17.0812	16.7781	16.9516	16.5753	16.7875	15.9525	15.9431	15.7996	15.8835	15.8432
Q9BW92	SYTM_HUMAN	TARS2	Threonine--tRNA ligase, mitochondrial	-1.82843	5.96849e-06	5	5	16.836	16.3813	16.6832	16.0196	16.7153	14.8068	14.9837	14.4269	14.6515	14.6242
Q9H300	PARL_HUMAN	PARL	Presenilin-associated rhomboid-like protein, mitochondrial	-1.07224	6.02445e-06	5	5	16.7533	16.7262	16.5332	16.5998	16.5259	15.6295	15.7297	15.3155	15.3632	15.7395
P19474	RO52_HUMAN	TRIM21	E3 ubiquitin-protein ligase TRIM21	2.07782	6.05608e-06	5	5	13.6161	13.1151	13.6389	13.7455	13.6818	15.2552	15.8146	15.4227	15.5147	16.1794
P46087	NOP2_HUMAN	NOP2	28S rRNA (cytosine(4447)-C(5))-methyltransferase	-1.71023	6.07591e-06	5	5	18.8501	18.5702	19.3041	18.4506	18.7414	17.0184	17.33	17.0213	17.0938	16.9018
Q9UHN6	CEIP2_HUMAN	CEMIP2	Cell surface hyaluronidase CEMIP2	2.5203	6.07658e-06	5	5	15.2835	14.9185	15.1041	14.7992	14.9212	17.289	18.0782	17.091	17.105	18.0646
O95477	ABCA1_HUMAN	ABCA1	Phospholipid-transporting ATPase ABCA1	1.06879	6.09788e-06	5	5	13.9525	13.7605	13.8482	13.8185	13.8199	14.8385	15.2587	14.721	14.7569	14.9684
Q96T49	PP16B_HUMAN	PPP1R16B	Protein phosphatase 1 regulatory inhibitor subunit 16B	2.91262	6.12943e-06	4	5	12.7462	11.5574	NaN	12.394	12.0426	15.2122	15.1334	15.0293	15.2925	14.821
Q15283	RASA2_HUMAN	RASA2	Ras GTPase-activating protein 2	-2.03687	6.15837e-06	5	5	14.2931	14.0752	14.0753	13.9609	14.0667	11.9932	12.0467	11.4834	12.1002	12.6634
Q15154	PCM1_HUMAN	PCM1	Pericentriolar material 1 protein	-1.85176	6.20699e-06	5	5	16.3851	16.6463	16.2609	16.2343	16.2276	14.6942	14.1093	14.9064	14.6447	14.1408
P58335	ANTR2_HUMAN	ANTXR2	Anthrax toxin receptor 2	1.91789	6.21335e-06	5	5	13.3602	12.9382	13.0139	13.7637	13.1799	14.8819	15.3346	14.95	15.2233	15.4557
O95478	NSA2_HUMAN	NSA2	Ribosome biogenesis protein NSA2 homolog	-2.58158	6.29268e-06	5	5	17.9132	17.5709	17.5476	17.5593	17.2407	14.5117	15.752	14.6819	14.7661	15.212
Q9BQS8	FYCO1_HUMAN	FYCO1	FYVE and coiled-coil domain-containing protein 1	1.07129	6.37895e-06	5	5	14.1559	14.0474	14.086	13.8273	14.1263	15.352	14.9922	15.1623	15.2226	14.8704
O00443	P3C2A_HUMAN	PIK3C2A	Phosphatidylinositol 4-phosphate 3-kinase C2 domain-containing subunit alpha	-1.15987	6.41803e-06	5	5	16.3115	16.2129	16.3225	16.411	16.3101	15.2047	15.0941	15.3294	15.3693	14.771
Q9BXS9	S26A6_HUMAN	SLC26A6	Solute carrier family 26 member 6	-2.03694	6.42775e-06	5	5	15.4191	14.5438	15.0334	15.5627	14.9614	12.7847	13.016	13.1414	13.2013	13.1923
Q9UDX5	MTFP1_HUMAN	MTFP1	Mitochondrial fission process protein 1	-1.66706	6.45588e-06	5	5	16.7718	16.2386	16.5637	16.3428	16.4963	15.1984	14.6885	14.8925	14.8973	14.4011
Q8WVM0	TFB1M_HUMAN	TFB1M	Dimethyladenosine transferase 1, mitochondrial	-3.44349	6.48173e-06	5	5	17.7264	17.3081	17.6064	17.3183	17.4302	14.4395	13.1677	14.4209	14.7805	13.3632
Q8N8J7	F241A_HUMAN	FAM241A	Uncharacterized protein FAM241A	2.74196	6.49406e-06	3	5	13.0574	NaN	NaN	12.7806	12.8269	15.5405	15.562	15.3076	15.6248	16.1164
O75676	KS6A4_HUMAN	RPS6KA4	Ribosomal protein S6 kinase alpha-4	1.71205	6.55232e-06	5	5	12.0788	12.3638	12.1478	11.6485	12.292	13.912	13.8653	14.1231	13.7197	13.471
Q96RF0	SNX18_HUMAN	SNX18	Sorting nexin-18	1.94422	6.58941e-06	5	5	14.4219	14.1761	13.8168	14.7232	13.9537	16.1568	15.9805	16.3426	16.4026	15.9303
Q8IUH4	ZDH13_HUMAN	ZDHHC13	Palmitoyltransferase ZDHHC13	-1.11909	6.60325e-06	5	5	15.7313	15.6432	15.5958	15.7259	15.5108	14.7236	14.6781	14.1757	14.6034	14.4307
Q7Z478	DHX29_HUMAN	DHX29	ATP-dependent RNA helicase DHX29	-0.760016	6.71041e-06	5	5	16.3499	16.1822	16.0808	16.4135	16.2206	15.5169	15.639	15.4548	15.4579	15.3782
Q9UKX7	NUP50_HUMAN	NUP50	Nuclear pore complex protein Nup50	-1.67519	6.85741e-06	5	5	17.1991	17.3674	17.0751	16.8391	16.6943	15.2208	15.6048	15.3159	15.6058	15.0518
O00425	IF2B3_HUMAN	IGF2BP3	Insulin-like growth factor 2 mRNA-binding protein 3	-1.32739	6.87562e-06	5	5	19.6825	19.5754	19.5508	19.4241	19.3459	18.0685	18.3764	17.9442	18.5394	18.0133
Q01780	EXOSX_HUMAN	EXOSC10	Exosome complex component 10	-2.38455	6.88994e-06	5	5	17.4861	17.4454	17.6803	17.3104	17.4656	15.6178	14.6653	15.339	15.3838	14.4591
Q9H3G5	CPVL_HUMAN	CPVL	Probable serine carboxypeptidase CPVL	-2.90913	6.93271e-06	5	5	18.3839	18.1394	18.7403	18.0639	18.4687	15.2073	16.073	15.1113	14.8182	16.0409
Q8NC60	NOA1_HUMAN	NOA1	Nitric oxide-associated protein 1	-2.84741	6.96243e-06	5	5	16.3552	16.5394	17.075	15.8297	16.7886	13.6	13.7271	13.1933	13.5292	14.3012
Q9Y6V7	DDX49_HUMAN	DDX49	Probable ATP-dependent RNA helicase DDX49	-2.31381	7.01581e-06	5	5	17.3112	17.0603	16.8851	17.0753	16.455	15.2671	14.4062	14.7867	14.4273	14.3307
Q9UNY4	TTF2_HUMAN	TTF2	Transcription termination factor 2	-2.95037	7.02363e-06	5	3	16.3006	15.8339	16.1271	16.1898	15.9129	13.4216	NaN	12.6673	13.2786	NaN
Q9NRR5	UBQL4_HUMAN	UBQLN4	Ubiquilin-4	-1.69673	7.02653e-06	5	5	17.9663	17.9374	17.7384	17.4537	17.7536	16.1774	16.2089	16.4357	15.9084	15.6354
O95865	DDAH2_HUMAN	DDAH2	Putative hydrolase DDAH2	1.93038	7.08425e-06	5	5	15.8447	15.8685	15.3128	16.1062	15.3284	17.6391	17.2474	17.7537	17.8458	17.6264
Q9ULW3	ABT1_HUMAN	ABT1	Activator of basal transcription 1	-2.60121	7.21081e-06	5	4	16.1273	15.6728	15.6998	16.4837	15.5141	13.352	13.561	13.0958	13.1845	NaN
O75044	SRGP2_HUMAN	SRGAP2	SLIT-ROBO Rho GTPase-activating protein 2	1.37395	7.21544e-06	5	5	14.2873	14.5391	14.4763	14.6826	14.5043	16.0324	15.6265	15.542	16.0747	16.0839
Q7Z7A4	PXK_HUMAN	PXK	PX domain-containing protein kinase-like protein	2.42478	7.24221e-06	3	5	NaN	12.646	NaN	12.3108	11.8688	14.6979	14.7808	14.6	14.6815	14.7397
Q9H9B1	EHMT1_HUMAN	EHMT1	Histone-lysine N-methyltransferase EHMT1	-1.86121	7.26936e-06	5	5	16.7361	16.6434	16.5292	16.5641	16.3231	14.8119	15.2578	14.2732	14.4472	14.6997
O43374;C9J798	RAS4B_HUMAN;RASL2_HUMAN	RASA4;RASA4B	Ras GTPase-activating protein 4B	1.79152	7.27744e-06	5	5	12.0959	11.9697	12.4289	12.2349	12.1213	13.9068	14.2851	13.5204	13.7484	14.3477
Q9UBG0	MRC2_HUMAN	MRC2	C-type mannose receptor 2	2.43539	7.37905e-06	5	5	14.8134	14.8921	14.9176	14.9271	14.4534	17.1544	17.9427	16.8109	16.7641	17.5086
P09874	PARP1_HUMAN	PARP1	Poly [ADP-ribose] polymerase 1	-1.31897	7.46575e-06	5	5	20.1307	19.9014	20.1729	19.8145	20.0244	18.9971	18.3684	18.7972	18.7682	18.5182
Q6ZRY4	RBPS2_HUMAN	RBPMS2	RNA-binding protein with multiple splicing 2	-4.85741	7.48951e-06	5	3	18.8152	18.2838	18.56	18.7744	18.2769	13.0213	NaN	14.4537	13.5789	NaN
P17302	CXA1_HUMAN	GJA1	Gap junction alpha-1 protein	-1.78827	7.49493e-06	5	5	19.7406	19.2928	19.4976	19.3792	19.2961	17.8223	18.1643	17.3765	17.3271	17.5747
Q9Y3T9	NOC2L_HUMAN	NOC2L	Nucleolar complex protein 2 homolog	-1.69071	7.52853e-06	5	5	18.763	18.5116	18.9165	18.3131	18.4414	16.9472	17.1893	16.5963	16.6215	17.1376
O14773	TPP1_HUMAN	TPP1	Tripeptidyl-peptidase 1	1.89231	7.54617e-06	5	5	18.3934	18.2001	18.2049	18.1106	18.2542	20.0689	20.6572	19.6674	19.8372	20.3939
P33121	ACSL1_HUMAN	ACSL1	Long-chain-fatty-acid--CoA ligase 1	-1.88738	7.56817e-06	5	5	15.1847	15.0644	15.2701	14.8889	15.1779	13.1456	13.7669	12.8509	12.9078	13.4778
Q9C0J8	WDR33_HUMAN	WDR33	pre-mRNA 3' end processing protein WDR33	-1.50953	7.57872e-06	5	5	16.6398	16.4647	16.5183	16.3903	16.294	14.723	15.4433	14.9163	14.6755	15.0013
Q9GZR2	REXO4_HUMAN	REXO4	RNA exonuclease 4	-3.17006	7.61146e-06	5	4	16.2357	15.8816	15.9689	16.0698	15.9053	12.4436	12.3279	13.6316	12.9655	NaN
Q9ULR3	PPM1H_HUMAN	PPM1H	Protein phosphatase 1H	-2.37099	7.63885e-06	5	3	14.8584	14.7389	14.6544	14.7289	14.9512	12.4924	NaN	12.0235	12.7301	NaN
Q9NRZ7	PLCC_HUMAN	AGPAT3	1-acyl-sn-glycerol-3-phosphate acyltransferase gamma	2.73094	7.64532e-06	4	5	13.0561	11.9965	12.5918	NaN	12.3902	15.3103	15.5065	15.1852	14.8251	15.3709
Q9NP81	SYSM_HUMAN	SARS2	Serine--tRNA ligase, mitochondrial	-1.54682	7.6674e-06	5	5	17.7782	17.5763	17.7546	17.0695	17.7202	16.1657	16.1223	15.9547	16.1528	15.7692
P04040	CATA_HUMAN	CAT	Catalase	1.5097	7.6732e-06	5	5	15.7758	15.5882	15.8402	15.6527	15.9383	17.4476	17.672	16.8808	17.1612	17.1821
Q13263	TIF1B_HUMAN	TRIM28	Transcription intermediary factor 1-beta	-1.33923	7.7539e-06	5	5	19.748	19.9927	20.0232	19.5312	20.1024	18.5664	18.4811	18.8353	18.3713	18.4473
Q9Y4C8	RBM19_HUMAN	RBM19	Probable RNA-binding protein 19	-2.85836	7.84383e-06	5	5	17.096	16.833	16.728	16.6933	16.6236	14.1581	13.3431	14.2612	14.6513	13.2686
P09884	DPOLA_HUMAN	POLA1	DNA polymerase alpha catalytic subunit	-2.57214	7.92987e-06	5	5	16.7911	16.356	16.3339	16.8849	16.1788	13.4843	14.7427	13.705	13.8821	13.87
Q6NXR4	TTI2_HUMAN	TTI2	TELO2-interacting protein 2	-1.44651	7.94246e-06	5	5	14.3905	14.1002	14.082	14.1753	14.4211	12.9029	12.3661	12.9065	12.6745	13.0864
P04216	THY1_HUMAN	THY1	Thy-1 membrane glycoprotein	-1.97467	8.04166e-06	5	5	21.1366	21.1396	20.8281	20.7919	20.738	18.6623	19.2475	18.5344	18.8541	19.4625
Q6YHK3	CD109_HUMAN	CD109	CD109 antigen	2.34179	8.2221e-06	5	5	14.2123	14.2648	14.1312	14.0886	14.0532	16.3178	16.8476	16.0465	16.046	17.2011
Q6UXD5	SE6L2_HUMAN	SEZ6L2	Seizure 6-like protein 2	-1.83759	8.2341e-06	5	5	14.6157	14.9168	15.2522	14.5925	15.0923	13.1926	13.4377	12.7802	12.7567	13.1144
Q92626	PXDN_HUMAN	PXDN	Peroxidasin homolog	2.36939	8.24067e-06	5	5	17.1266	16.7629	16.9605	16.4442	16.794	19.0702	19.8303	18.8023	18.7491	19.4832
P56192	SYMC_HUMAN	MARS1	Methionine--tRNA ligase, cytoplasmic	-0.838485	8.35586e-06	5	5	17.8019	17.6752	17.6471	17.5469	17.5679	16.8084	16.9554	16.9776	16.6443	16.6608
Q7L311	ARMX2_HUMAN	ARMCX2	Armadillo repeat-containing X-linked protein 2	-2.28035	8.35678e-06	5	5	18.3783	18.348	18.6435	18.0498	18.3356	16.4054	15.5302	15.9202	16.6778	15.8198
Q14643	ITPR1_HUMAN	ITPR1	Inositol 1,4,5-trisphosphate-gated calcium channel ITPR1	1.98944	8.36401e-06	5	5	13.5239	13.1632	13.7474	13.2305	13.7442	15.8021	15.1579	15.5471	15.7885	15.0607
Q9NVP1	DDX18_HUMAN	DDX18	ATP-dependent RNA helicase DDX18	-2.44537	8.38678e-06	5	5	19.4075	19.4167	19.7997	19.4183	19.4125	17.4403	16.9796	17.1978	17.4272	16.1831
P45954	ACDSB_HUMAN	ACADSB	Short/branched chain specific acyl-CoA dehydrogenase, mitochondrial	-1.28275	8.46498e-06	5	5	17.3349	16.8297	16.9819	17.0802	16.7949	15.5187	16.0008	15.7792	15.7161	15.5932
Q2M1K9	ZN423_HUMAN	ZNF423	Zinc finger protein 423	-1.51244	8.52695e-06	5	5	14.7509	14.5283	14.1023	14.6214	14.3498	13.0732	12.9318	13.204	12.6001	12.9814
Q9H9P8	L2HDH_HUMAN	L2HGDH	L-2-hydroxyglutarate dehydrogenase, mitochondrial	-2.11487	8.54675e-06	5	5	17.2696	17.3007	17.6738	16.8921	17.5511	15.1028	15.7058	14.808	15.0114	15.4848
Q8NDH3	PEPL1_HUMAN	NPEPL1	Probable aminopeptidase NPEPL1	2.40333	8.60039e-06	5	5	13.477	13.0842	13.8646	13.6111	13.3697	15.2346	16.4718	16.0538	15.7223	15.9408
Q13129	RLF_HUMAN	RLF	Zinc finger protein Rlf	-2.80921	8.69826e-06	5	3	16.0141	15.6193	15.6784	15.3944	15.347	12.7781	12.5163	13.1098	NaN	NaN
P60660	MYL6_HUMAN	MYL6	Myosin light polypeptide 6	1.18634	8.79795e-06	5	5	20.1606	19.94	20.2782	20.0017	19.8189	21.3833	21.4415	20.9948	21.2506	21.0609
Q96SK2	TM209_HUMAN	TMEM209	Transmembrane protein 209	-1.92016	8.8254e-06	5	5	16.8618	16.5006	16.5962	16.934	16.5551	15.0765	14.516	15.1816	14.8159	14.2568
Q9UGN5	PARP2_HUMAN	PARP2	Poly [ADP-ribose] polymerase 2	-2.61808	8.82893e-06	5	4	15.6038	15.0016	14.7919	15.2576	15.3017	12.4665	NaN	12.3114	12.3791	13.1361
Q9Y3A2	UTP11_HUMAN	UTP11	Probable U3 small nucleolar RNA-associated protein 11	-3.66349	8.90019e-06	5	3	16.6679	16.672	16.8014	16.6569	16.2536	NaN	12.3878	12.9546	NaN	13.4982
P51636	CAV2_HUMAN	CAV2	Caveolin-2	3.91936	8.93943e-06	3	5	NaN	12.2256	12.402	NaN	12.932	16.5625	16.9756	15.8684	16.4266	16.3631
Q9H089	LSG1_HUMAN	LSG1	Large subunit GTPase 1 homolog	-1.91374	8.95012e-06	5	5	16.4734	16.339	16.8586	16.1601	16.5299	14.2403	14.5604	14.8166	14.9783	14.1965
P35237	SPB6_HUMAN	SERPINB6	Serpin B6	3.76712	8.96766e-06	5	5	15.7467	15.6456	16.1397	15.3477	15.9084	19.1654	19.5258	18.7708	19.3013	20.8602
Q9BQG2	NUD12_HUMAN	NUDT12	NAD-capped RNA hydrolase NUDT12	-2.10985	8.97485e-06	5	4	13.7984	14.4137	14.3331	14.0377	14.1509	12.4172	12.1522	11.87	11.7083	NaN
Q9BR61	ACBD6_HUMAN	ACBD6	Acyl-CoA-binding domain-containing protein 6	-1.79078	9.02321e-06	5	5	14.9577	14.829	14.8079	14.9934	14.3803	12.988	12.4532	13.1396	13.2055	13.228
O15027	SC16A_HUMAN	SEC16A	Protein transport protein Sec16A	0.617831	9.03373e-06	5	5	15.4472	15.345	15.206	15.3549	15.2646	16.0369	15.7821	15.9912	16.0055	15.8911
Q9UNQ2	DIM1_HUMAN	DIMT1	Dimethyladenosine transferase	-2.52078	9.13623e-06	5	5	17.3043	17.1723	17.2463	16.8225	17.1873	14.7879	14.6863	15.2129	14.696	13.7457
Q8IWU2	LMTK2_HUMAN	LMTK2	Serine/threonine-protein kinase LMTK2	-2.68911	9.14128e-06	5	3	15.0588	14.9451	14.6738	14.8352	14.825	12.5908	11.7586	NaN	12.1861	NaN
Q9HBK9	AS3MT_HUMAN	AS3MT	Arsenite methyltransferase	-2.6753	9.17153e-06	5	3	15.754	15.3667	15.7145	15.7046	15.4454	13.1951	NaN	NaN	12.4791	13.091
P11117	PPAL_HUMAN	ACP2	Lysosomal acid phosphatase	2.39432	9.21383e-06	5	5	16.3588	16.0511	16.2488	15.6433	16.1146	18.269	18.7968	17.9765	18.2256	19.1204
Q10567	AP1B1_HUMAN	AP1B1	AP-1 complex subunit beta-1	1.87201	9.23486e-06	5	5	17.1561	17.3985	17.8434	17.3134	17.5072	19.3606	19.6691	18.8677	19.093	19.5881
O15091	MRPP3_HUMAN	PRORP	Mitochondrial ribonuclease P catalytic subunit	-2.73203	9.32386e-06	5	5	18.364	17.8999	18.0927	18.4509	18.1042	15.8473	14.8989	15.9539	15.8029	14.7487
P49448	DHE4_HUMAN	GLUD2	Glutamate dehydrogenase 2, mitochondrial	2.68677	9.49858e-06	5	5	13.4168	13.4965	14.3536	13.0071	13.3344	16.1842	16.4951	15.8049	15.9409	16.6172
Q6P158	DHX57_HUMAN	DHX57	Putative ATP-dependent RNA helicase DHX57	-0.536732	9.51331e-06	5	5	15.4411	15.3459	15.4521	15.595	15.3278	14.9522	14.9319	14.8514	14.8147	14.9282
Q9NZJ6	COQ3_HUMAN	COQ3	Ubiquinone biosynthesis O-methyltransferase, mitochondrial	-1.4702	9.54591e-06	5	5	15.5748	15.3075	15.5292	14.8521	15.4352	13.6939	13.7984	14.0178	13.7701	14.0676
Q9NQX7	ITM2C_HUMAN	ITM2C	Integral membrane protein 2C	-1.67189	9.55511e-06	5	5	17.879	17.6036	18.2311	17.4351	17.9981	16.2596	16.3968	15.8259	16.1347	16.1704
P17677	NEUM_HUMAN	GAP43	Neuromodulin	-3.37522	9.60806e-06	5	5	16.9044	16.1243	16.3939	16.6255	15.5983	13.2567	12.0219	13.4833	13.2395	12.7689
Q6Y288	B3GLT_HUMAN	B3GLCT	Beta-1,3-glucosyltransferase	1.61941	9.63134e-06	5	5	15.4027	14.8525	15.021	15.2073	14.6041	16.6139	16.8674	16.7521	16.6189	16.3324
Q9BUZ4	TRAF4_HUMAN	TRAF4	TNF receptor-associated factor 4	-2.25698	9.73645e-06	5	5	16.1927	15.574	15.2589	15.2717	15.9338	13.6235	13.2985	13.0804	13.7944	13.1493
P40337	VHL_HUMAN	VHL	von Hippel-Lindau disease tumor suppressor	1.78761	9.76034e-06	5	3	12.1446	12.1894	11.8814	11.8584	11.6733	13.7761	NaN	13.6588	13.7763	NaN
Q7L2E3	DHX30_HUMAN	DHX30	ATP-dependent RNA helicase DHX30	-1.40077	9.80903e-06	5	5	18.4807	18.3842	18.6477	18.2644	18.4907	17.1725	17.4496	16.7573	17.0906	16.794
P07355	ANXA2_HUMAN	ANXA2	Annexin A2	1.6952	9.83678e-06	5	5	20.0412	19.6793	20.3177	19.4145	19.9879	21.6036	21.493	21.3523	21.7829	21.6848
P09104	ENOG_HUMAN	ENO2	Gamma-enolase	-2.39944	9.85751e-06	5	5	16.5664	16.2974	16.8085	16.3539	16.5236	13.7579	13.8926	13.7747	14.1507	14.9767
Q8IXU6	S35F2_HUMAN	SLC35F2	Solute carrier family 35 member F2	-2.25337	9.87006e-06	5	5	16.1521	16.4214	16.6989	16.3241	15.986	13.8158	13.7724	13.7526	14.2032	14.7717
Q5SRE5	NU188_HUMAN	NUP188	Nucleoporin NUP188	-1.21415	9.98898e-06	5	5	17.5152	17.3433	17.6361	17.2412	17.3933	16.2198	16.5169	16.2977	15.8827	16.1413
O15144	ARPC2_HUMAN	ARPC2	Actin-related protein 2/3 complex subunit 2	1.45009	1.00876e-05	5	5	18.6728	18.7153	18.6714	18.4278	18.6334	19.89	20.3979	19.8127	19.84	20.4305
Q9UI08	EVL_HUMAN	EVL	Ena/VASP-like protein	3.8267	1.01473e-05	5	5	12.5003	12.3456	11.7149	12.8865	11.062	15.6493	15.5958	15.7155	15.8757	16.8064
Q8WWN8	ARAP3_HUMAN	ARAP3	Arf-GAP with Rho-GAP domain, ANK repeat and PH domain-containing protein 3	2.2086	1.01824e-05	5	5	13.7643	13.7662	14.3813	13.7037	13.8119	15.5942	16.4437	15.8266	16.0026	16.6032
P42785	PCP_HUMAN	PRCP	Lysosomal Pro-X carboxypeptidase	2.49008	1.01892e-05	5	5	18.7918	18.556	18.641	18.458	18.6974	20.8975	21.5844	20.5569	20.7282	21.8276
Q9BVS5	TR61B_HUMAN	TRMT61B	tRNA (adenine(58)-N(1))-methyltransferase, mitochondrial	-1.41436	1.02183e-05	5	5	16.2143	15.4518	15.5963	15.758	15.6861	14.4566	14.4168	14.4307	14.1844	14.1463
Q9H8H0	NOL11_HUMAN	NOL11	Nucleolar protein 11	-2.12244	1.02293e-05	5	5	17.5186	17.5885	18.3654	17.3396	17.9881	15.7126	15.9452	15.2896	15.4748	15.7658
P55081	MFAP1_HUMAN	MFAP1	Microfibrillar-associated protein 1	-2.5848	1.0265e-05	5	5	16.3909	16.5678	16.6164	17.1708	16.1916	14.2334	13.1971	14.3063	14.0003	14.2764
P00813	ADA_HUMAN	ADA	Adenosine deaminase	2.21756	1.02895e-05	5	5	15.208	14.4431	14.5635	14.9742	14.5138	17.1216	16.2806	17.1574	17.2061	17.0247
P29474	NOS3_HUMAN	NOS3	Nitric oxide synthase 3	4.29375	1.02943e-05	5	5	14.6905	13.0637	14.062	12.8996	15.021	18.2345	18.622	17.881	18.1586	18.3095
Q8NBK3	SUMF1_HUMAN	SUMF1	Formylglycine-generating enzyme	1.96862	1.02985e-05	5	5	15.2053	14.5595	14.8582	14.2816	14.7793	16.5978	16.9145	16.2503	16.9738	16.7905
Q9Y4A5	TRRAP_HUMAN	TRRAP	Transformation/transcription domain-associated protein	-1.25658	1.03433e-05	5	5	17.9716	17.7344	17.8661	17.7446	17.6605	16.7629	16.5038	16.6706	16.6543	16.1026
Q8TEV9	SMCR8_HUMAN	SMCR8	Guanine nucleotide exchange protein SMCR8	-1.18788	1.03794e-05	5	5	14.3601	14.2663	14.3138	13.907	14.4202	13.2841	13.1202	12.8563	13.172	12.8955
Q9Y613	FHOD1_HUMAN	FHOD1	FH1/FH2 domain-containing protein 1	1.04522	1.04171e-05	5	5	14.9849	14.9108	14.7835	14.8453	14.8403	16.1553	15.7636	15.6896	16.1702	15.8123
Q9NS00	C1GLT_HUMAN	C1GALT1	Glycoprotein-N-acetylgalactosamine 3-beta-galactosyltransferase 1	-2.98581	1.04393e-05	5	5	15.9096	16.3439	16.5601	15.7538	16.3631	13.0826	13.8027	12.4679	12.8335	13.8148
Q9UJ70	NAGK_HUMAN	NAGK	N-acetyl-D-glucosamine kinase	3.40185	1.05164e-05	5	5	14.5251	14.794	14.7177	14.5007	14.66	17.6167	18.3035	17.275	17.7571	19.2544
Q3B7T1	EDRF1_HUMAN	EDRF1	Erythroid differentiation-related factor 1	-2.0108	1.05164e-05	5	5	14.3962	14.1912	14.3389	14.114	14.1481	12.5628	11.5336	12.6511	12.2934	12.0936
Q9Y2P8	RCL1_HUMAN	RCL1	RNA 3'-terminal phosphate cyclase-like protein	-2.2457	1.05271e-05	5	5	17.9083	17.402	17.4897	16.9741	17.2427	15.5438	14.8318	15.3493	15.4008	14.6626
Q8WXH0	SYNE2_HUMAN	SYNE2	Nesprin-2	-2.00916	1.05278e-05	5	5	16.847	16.841	16.8196	16.7481	16.587	15.1315	14.3272	15.1909	14.911	14.2363
P13796	PLSL_HUMAN	LCP1	Plastin-2	-1.77228	1.06609e-05	5	5	14.827	14.6407	14.7501	14.3243	15.1135	13.2801	12.5595	13.0019	12.7849	13.1677
Q9P015	RM15_HUMAN	MRPL15	Large ribosomal subunit protein uL15m	-1.37131	1.06832e-05	5	5	18.0443	17.7043	18.128	17.7164	17.8133	16.6652	16.366	16.6732	16.708	16.1374
O94979	SC31A_HUMAN	SEC31A	Protein transport protein Sec31A	1.25006	1.06851e-05	5	5	16.0895	15.7547	16.0676	16.1587	15.8937	17.2075	17.2492	17.1541	16.9798	17.6238
Q96AY4	TTC28_HUMAN	TTC28	Tetratricopeptide repeat protein 28	1.9258	1.10383e-05	4	5	12.7972	13.0146	NaN	13.1946	12.7496	14.8022	15.0712	14.727	14.4877	15.2359
P29590	PML_HUMAN	PML	Protein PML	1.65122	1.10393e-05	5	5	15.8902	15.5482	15.6544	15.9072	15.2964	17.5894	17.5929	17.0796	16.9708	17.32
P08397	HEM3_HUMAN	HMBS	Porphobilinogen deaminase	-1.57275	1.10706e-05	5	5	15.5368	15.3071	14.9908	15.7288	15.1082	13.9334	13.4107	13.808	13.8032	13.8525
Q14112	NID2_HUMAN	NID2	Nidogen-2	2.57286	1.11261e-05	5	5	14.3701	13.9334	14.6499	13.9322	14.2151	16.7107	17.2462	16.2787	16.3335	17.3961
Q8WUY1	THEM6_HUMAN	THEM6	Protein THEM6	2.33973	1.1153e-05	5	5	14.689	14.7397	15.0993	14.7519	14.6814	17.6544	16.5971	17.0914	17.6557	16.6613
O94915	FRYL_HUMAN	FRYL	Protein furry homolog-like	1.27798	1.11661e-05	5	5	13.9136	13.4303	13.9922	13.997	13.546	15.1064	14.8336	15.1467	15.0592	15.1231
O43149	ZZEF1_HUMAN	ZZEF1	Zinc finger ZZ-type and EF-hand domain-containing protein 1	1.91859	1.12438e-05	5	5	13.3043	12.9496	13.2275	13.2148	12.9938	14.748	15.3298	14.7832	14.7617	15.6603
P35475	IDUA_HUMAN	IDUA	Alpha-L-iduronidase	3.4551	1.12495e-05	5	5	12.0923	12.4309	13.8156	12.1715	13.117	16.2743	16.6749	15.8688	15.8837	16.2011
Q14126	DSG2_HUMAN	DSG2	Desmoglein-2	-2.81308	1.13347e-05	5	5	17.1137	17.209	17.5442	16.7402	17.3247	14.0564	15.1466	13.9036	13.9111	14.8485
O00165	HAX1_HUMAN	HAX1	HCLS1-associated protein X-1	-2.29038	1.1386e-05	5	5	15.294	15.7692	16.0592	15.2537	15.9408	13.2675	14.035	13.313	13.0547	13.1947
Q16851	UGPA_HUMAN	UGP2	UTP--glucose-1-phosphate uridylyltransferase	-2.69899	1.14197e-05	5	5	19.1956	19.3209	19.7551	19.0803	19.5186	16.1739	16.9211	16.2983	16.4267	17.5556
Q8IWI9	MGAP_HUMAN	MGA	MAX gene-associated protein	-2.18143	1.14498e-05	5	4	17.4348	17.2244	16.8662	17.1682	16.9625	14.9799	15.4559	14.6067	14.7567	NaN
Q8WXE9	STON2_HUMAN	STON2	Stonin-2	-1.31617	1.14913e-05	5	5	14.6012	14.0741	14.1317	14.3974	13.879	12.8597	12.8008	13.0364	12.794	13.0114
Q01831	XPC_HUMAN	XPC	DNA repair protein complementing XP-C cells	-1.61881	1.162e-05	5	5	16.216	16.1786	16.4678	16.1716	16.1613	15.0144	14.5716	14.4087	14.9351	14.1713
A0MZ66	SHOT1_HUMAN	SHTN1	Shootin-1	-0.881613	1.16246e-05	5	4	14.8554	14.5633	14.5535	14.7122	14.5306	13.8747	13.7767	13.7311	13.6631	NaN
Q8NFA0	UBP32_HUMAN	USP32	Ubiquitin carboxyl-terminal hydrolase 32	-1.47854	1.16613e-05	5	5	14.7909	14.6197	14.6811	15.0087	14.5105	13.1706	12.9654	13.0257	13.3868	13.6698
P78324	SHPS1_HUMAN	SIRPA	Tyrosine-protein phosphatase non-receptor type substrate 1	2.35987	1.18888e-05	5	5	12.3942	12.4918	12.3309	12.5484	11.8384	14.1935	15.0694	14.1994	14.7337	15.2071
Q9H9L3	I20L2_HUMAN	ISG20L2	Interferon-stimulated 20 kDa exonuclease-like 2	-1.97981	1.18908e-05	5	4	15.9786	15.3103	15.7497	15.8262	15.8136	13.6826	13.4069	14.1082	13.8259	NaN
Q14137	BOP1_HUMAN	BOP1	Ribosome biogenesis protein BOP1	-1.51156	1.20658e-05	5	5	17.4599	17.5719	17.8495	17.1879	17.668	16.0775	16.3414	15.6935	15.8807	16.1863
P36405	ARL3_HUMAN	ARL3	ADP-ribosylation factor-like protein 3	-1.50189	1.21022e-05	5	5	15.7947	16.2427	16.4251	16.2934	16.2765	14.93	14.2703	14.8583	14.749	14.7153
Q709F0	ACD11_HUMAN	ACAD11	Acyl-CoA dehydrogenase family member 11	-1.86991	1.21836e-05	5	5	15.826	15.4506	15.2903	15.7741	15.4052	14.0362	14.0144	13.6766	13.1491	13.5206
Q96RR1	PEO1_HUMAN	TWNK	Twinkle mtDNA helicase	-1.98507	1.22119e-05	5	5	14.7132	14.4425	14.9466	14.7232	14.8942	12.9082	13.3191	12.7182	12.149	12.6998
P08648	ITA5_HUMAN	ITGA5	Integrin alpha-5	3.60376	1.2251e-05	5	5	16.1884	15.8349	16.2995	15.821	16.3333	19.4622	20.5348	18.7646	19.1845	20.5499
Q16527	CSRP2_HUMAN	CSRP2	Cysteine and glycine-rich protein 2	-1.93479	1.22741e-05	5	5	17.8126	17.7331	17.8468	17.6975	17.2001	15.4504	16.0618	15.6243	15.321	16.1587
Q14527	HLTF_HUMAN	HLTF	Helicase-like transcription factor	-2.05954	1.22797e-05	5	5	15.4841	15.4438	15.0948	15.6222	15.2154	13.5282	12.9547	13.9303	13.2819	12.8675
P49756	RBM25_HUMAN	RBM25	RNA-binding protein 25	-1.72677	1.24071e-05	5	5	17.837	17.744	17.481	17.6892	17.4282	16.4924	15.5756	16.0316	15.6873	15.7587
Q75N03	HAKAI_HUMAN	CBLL1	E3 ubiquitin-protein ligase Hakai	-2.04657	1.26393e-05	5	4	14.8124	14.8819	14.925	14.6246	14.7835	12.976	12.776	13.1042	12.1794	NaN
Q9Y6K1	DNM3A_HUMAN	DNMT3A	DNA (cytosine-5)-methyltransferase 3A	-2.74019	1.26407e-05	5	5	18.3463	18.8034	19.0449	18.2619	18.7351	15.7739	16.4745	15.1615	15.6455	16.4353
Q9P2K2	TXD16_HUMAN	TXNDC16	Thioredoxin domain-containing protein 16	-2.41531	1.26825e-05	5	5	14.3996	14.7185	15.021	14.2911	14.5252	12.2273	12.8031	11.4321	12.1176	12.2987
P07093	GDN_HUMAN	SERPINE2	Glia-derived nexin	-3.24571	1.27391e-05	5	5	16.2385	15.7756	16.8269	15.32	16.774	12.935	13.4054	12.4028	12.6954	13.2676
P56182	RRP1_HUMAN	RRP1	Ribosomal RNA processing protein 1 homolog A	-1.70654	1.29335e-05	5	5	17.8781	17.291	18.052	17.8017	17.6435	16.246	16.3011	15.9651	15.5861	16.0353
P62910	RL32_HUMAN	RPL32	Large ribosomal subunit protein eL32	-1.6178	1.32208e-05	5	5	19.0267	18.7526	19.0213	18.4728	18.3245	16.9248	16.8682	17.0944	17.2298	17.3917
Q9UBT7	CTNL1_HUMAN	CTNNAL1	Alpha-catulin	-2.2171	1.32669e-05	5	5	15.0833	15.2647	15.5572	15.1737	15.2744	13.0801	13.8966	12.8616	12.6697	12.7597
Q9NZM1	MYOF_HUMAN	MYOF	Myoferlin	2.68839	1.3288e-05	5	5	14.733	14.122	15.1052	14.2241	14.9735	17.218	17.9141	16.821	16.9762	17.6706
O15294	OGT1_HUMAN	OGT	UDP-N-acetylglucosamine--peptide N-acetylglucosaminyltransferase 110 kDa subunit	-1.53558	1.33983e-05	5	5	17.0117	16.6132	16.6736	16.7686	16.499	15.2012	14.9858	15.6301	15.2605	14.8107
Q4G148	GXLT1_HUMAN	GXYLT1	Glucoside xylosyltransferase 1	1.13238	1.34222e-05	5	5	16.6551	16.0554	16.1946	16.0705	16.1633	17.3743	17.5352	17.2496	17.35	17.2918
Q8N543	OGFD1_HUMAN	OGFOD1	Prolyl 3-hydroxylase OGFOD1	-1.01505	1.34373e-05	5	5	14.4435	14.576	14.7179	14.9854	14.7664	13.7143	13.4611	13.7781	13.6981	13.7625
Q12788	TBL3_HUMAN	TBL3	Transducin beta-like protein 3	-2.00997	1.34877e-05	5	5	17.6657	17.697	17.9852	17.3419	17.5909	15.6587	16.2453	15.1912	15.319	15.8166
Q9BX40	LS14B_HUMAN	LSM14B	Protein LSM14 homolog B	-2.51409	1.3488e-05	5	4	16.6712	16.9622	16.5807	17.3919	16.9208	NaN	14.274	14.968	14.1996	14.1235
Q9BXS5	AP1M1_HUMAN	AP1M1	AP-1 complex subunit mu-1	1.05903	1.34986e-05	5	5	16.1891	16.033	16.5903	16.2455	16.524	17.4356	17.3958	17.258	17.3046	17.483
Q99439	CNN2_HUMAN	CNN2	Calponin-2	-1.6862	1.35315e-05	5	5	17.8583	17.9645	18.3693	17.717	17.6032	15.8399	16.1803	16.2419	16.2113	16.6079
P21589	5NTD_HUMAN	NT5E	5'-nucleotidase	4.85917	1.35705e-05	3	5	13.5427	NaN	14.5783	NaN	14.1848	18.7504	19.6067	18.4171	18.6311	19.4002
Q9H6X2	ANTR1_HUMAN	ANTXR1	Anthrax toxin receptor 1	-2.21042	1.36125e-05	5	5	15.5667	15.4752	15.5981	16.0303	15.2522	13.7142	13.8528	13.2997	12.7185	13.2853
A4D1E9	GTPBA_HUMAN	GTPBP10	GTP-binding protein 10	-2.69936	1.37081e-05	5	5	16.8362	16.5076	16.7704	16.4671	16.6316	14.4526	13.3962	14.3129	14.4115	13.143
Q71RC2	LARP4_HUMAN	LARP4	La-related protein 4	-2.3027	1.37389e-05	5	5	16.4368	16.1642	16.5321	16.6211	16.419	14.6377	13.924	14.6621	14.0066	13.4292
Q9H270	VPS11_HUMAN	VPS11	Vacuolar protein sorting-associated protein 11 homolog	1.57397	1.38571e-05	5	5	14.5822	14.2704	14.472	14.527	14.1656	15.7759	16.2097	15.6727	15.7872	16.4416
Q9UHI5	LAT2_HUMAN	SLC7A8	Large neutral amino acids transporter small subunit 2	-2.36057	1.39035e-05	5	5	16.8598	16.329	16.1913	16.3726	15.4852	14.0367	14.1588	14.0473	13.5982	13.5941
P49184	DNSL1_HUMAN	DNASE1L1	Deoxyribonuclease-1-like 1	2.28857	1.39044e-05	5	5	13.2883	13.3597	13.6121	13.4545	13.8802	15.6954	16.4432	15.3236	15.386	16.1895
Q16850	CP51A_HUMAN	CYP51A1	Lanosterol 14-alpha demethylase	-2.28337	1.40525e-05	5	5	18.0994	17.967	18.6584	17.561	17.9365	16.2665	15.5956	15.8789	15.8165	15.248
O95071	UBR5_HUMAN	UBR5	E3 ubiquitin-protein ligase UBR5	-0.762372	1.41524e-05	5	5	15.3477	15.1394	15.4005	15.5691	15.3947	14.7391	14.5372	14.5971	14.4965	14.6695
Q9Y5J1	UTP18_HUMAN	UTP18	U3 small nucleolar RNA-associated protein 18 homolog	-2.14831	1.41573e-05	5	5	17.805	17.6852	17.7172	17.2662	17.4264	15.0902	15.8172	14.9049	15.3589	15.9873
Q5T3U5	MRP7_HUMAN	ABCC10	ATP-binding cassette sub-family C member 10	2.66103	1.42236e-05	5	5	12.1789	11.5538	12.5531	11.7206	12.1558	14.54	15.1642	14.167	14.3243	15.2719
Q14676	MDC1_HUMAN	MDC1	Mediator of DNA damage checkpoint protein 1	-3.41726	1.43366e-05	5	5	17.7289	17.77	17.6414	17.6329	17.2801	14.7268	13.7265	14.6524	14.8494	13.0119
Q9Y3Q0	NALD2_HUMAN	NAALAD2	N-acetylated-alpha-linked acidic dipeptidase 2	3.45376	1.43666e-05	4	5	12.2293	13.1705	NaN	12.8635	12.4701	15.895	16.6368	15.5096	15.9019	16.7423
P35968	VGFR2_HUMAN	KDR	Vascular endothelial growth factor receptor 2	2.21702	1.4404e-05	5	5	15.5919	15.0243	15.5088	14.975	15.504	17.2984	17.9367	17.0215	17.3721	18.0603
O75116	ROCK2_HUMAN	ROCK2	Rho-associated protein kinase 2	1.45358	1.44204e-05	5	5	14.863	14.9108	14.952	14.8642	15.0651	16.7015	16.0138	16.673	16.5027	16.0319
Q8IWA4	MFN1_HUMAN	MFN1	Mitofusin-1	-1.11078	1.44306e-05	5	5	16.3146	16.0911	16.1544	16.2131	15.9602	15.204	15.2948	14.8777	15.0713	14.7316
O60825	F262_HUMAN	PFKFB2	6-phosphofructo-2-kinase/fructose-2,6-bisphosphatase 2	-1.24132	1.46249e-05	5	5	15.0173	14.6374	14.8012	15.1098	15.0689	13.6482	13.8319	13.445	13.5212	13.9817
P62249	RS16_HUMAN	RPS16	Small ribosomal subunit protein uS9	-1.27842	1.46962e-05	5	5	21.4722	21.4373	21.5934	21.682	21.5599	20.3712	20.1618	20.25	20.6836	19.8861
O95487	SC24B_HUMAN	SEC24B	Protein transport protein Sec24B	1.43926	1.47241e-05	5	5	15.3636	15.1783	14.9676	15.3064	15.1929	16.5441	16.855	16.24	16.5266	17.0395
Q8IY37	DHX37_HUMAN	DHX37	Probable ATP-dependent RNA helicase DHX37	-1.83517	1.47406e-05	5	5	16.9235	16.826	17.013	16.7098	16.8582	15.2694	15.468	15.2562	14.6948	14.4662
Q9Y2W1	TR150_HUMAN	THRAP3	Thyroid hormone receptor-associated protein 3	-2.44861	1.48633e-05	5	5	18.9247	18.6617	18.8819	18.9386	18.5115	16.2414	15.9689	17.1432	16.6055	15.7164
Q14376	GALE_HUMAN	GALE	UDP-glucose 4-epimerase	1.65501	1.49166e-05	5	5	14.2313	14.5209	14.3641	13.878	14.4552	15.9698	15.5859	15.9621	15.7884	16.4183
Q9H0S4	DDX47_HUMAN	DDX47	Probable ATP-dependent RNA helicase DDX47	-3.729	1.50389e-05	5	5	18.2975	18.5277	19.2816	18.3246	18.5824	14.477	16.0315	15.3947	14.3225	14.1432
Q9Y2Q0	AT8A1_HUMAN	ATP8A1	Phospholipid-transporting ATPase IA	2.38813	1.50668e-05	5	5	15.3371	15.5117	15.507	15.1636	15.2131	17.3805	18.2907	17.2126	17.4106	18.3787
Q9Y606	PUS1_HUMAN	PUS1	Pseudouridylate synthase 1 homolog	-1.37887	1.5087e-05	5	5	16.9193	16.8406	17.0842	16.7241	16.9085	15.6873	15.9357	15.4488	15.3761	15.1343
Q86V21	AACS_HUMAN	AACS	Acetoacetyl-CoA synthetase	-2.23813	1.51066e-05	5	3	15.9552	15.6289	15.4555	15.571	15.2372	13.1772	13.2637	NaN	NaN	13.5535
Q8N8A6	DDX51_HUMAN	DDX51	ATP-dependent RNA helicase DDX51	-2.00478	1.52095e-05	5	5	16.0286	16.0245	15.9694	15.3965	15.9322	13.6414	14.3379	13.6964	13.4083	14.2432
Q8NCM8	DYHC2_HUMAN	DYNC2H1	Cytoplasmic dynein 2 heavy chain 1	-0.673187	1.54833e-05	5	5	15.6732	15.477	15.5245	15.7201	15.4292	14.8443	14.9225	14.8719	14.7705	15.0489
P49407	ARRB1_HUMAN	ARRB1	Beta-arrestin-1	4.41504	1.55906e-05	5	5	13.3231	13.1946	13.9222	12.483	14.6711	17.5706	18.5816	17.3364	17.4091	18.7716
Q96JM3	CHAP1_HUMAN	CHAMP1	Chromosome alignment-maintaining phosphoprotein 1	-2.15692	1.57765e-05	5	5	18.1315	17.8644	18.0547	18.0627	17.8002	15.9298	15.6812	16.4123	16.0497	15.0559
Q9Y520	PRC2C_HUMAN	PRRC2C	Protein PRRC2C	-2.72602	1.57873e-05	5	5	16.4925	16.557	16.627	16.596	16.712	12.7677	14.1498	14.1957	13.8004	14.4408
Q6PD62	CTR9_HUMAN	CTR9	RNA polymerase-associated protein CTR9 homolog	-1.15912	1.5789e-05	5	5	16.7486	16.314	16.5184	16.4072	16.3042	15.5354	15.2184	15.3945	15.3742	14.9744
P48728	GCST_HUMAN	AMT	Aminomethyltransferase, mitochondrial	-2.20169	1.58201e-05	5	5	16.487	15.9681	16.1001	16.2437	15.6127	14.121	13.5387	14.1967	14.2344	13.3122
P04062	GBA1_HUMAN	GBA1	Lysosomal acid glucosylceramidase	1.9947	1.5831e-05	5	5	15.8867	15.7422	16.0188	15.3766	16.0495	17.7564	18.2491	17.322	17.5411	18.1787
P15104	GLNA_HUMAN	GLUL	Glutamine synthetase	-1.91465	1.5906e-05	5	5	14.9142	15.1153	15.6705	14.6469	15.2687	13.3263	13.3883	12.9901	12.8688	13.4687
O15056	SYNJ2_HUMAN	SYNJ2	Synaptojanin-2	2.07701	1.59071e-05	5	5	13.7415	13.274	12.7507	12.9865	13.6263	15.0167	15.4827	15.2412	15.2569	15.7666
P62877	RBX1_HUMAN	RBX1	E3 ubiquitin-protein ligase RBX1	-2.68774	1.59524e-05	5	5	16.8002	15.9527	16.3955	15.5556	16.5975	13.2193	13.8553	13.5515	13.1242	14.1126
O94880	PHF14_HUMAN	PHF14	PHD finger protein 14	-0.843781	1.59902e-05	5	5	16.8999	16.7943	16.8043	16.4599	16.7912	16.0044	15.8766	15.7417	16.0362	15.8719
P55201	BRPF1_HUMAN	BRPF1	Peregrin	-1.58932	1.60023e-05	5	5	14.5592	14.8904	14.8526	15.0286	14.7212	13.6528	13.0736	12.7932	13.1044	13.4812
Q96EK4	THA11_HUMAN	THAP11	THAP domain-containing protein 11	-1.93652	1.6038e-05	5	5	14.8557	14.7342	14.519	14.7604	14.6504	12.8045	12.9506	13.3206	12.6857	12.0757
Q96JC1	VPS39_HUMAN	VPS39	Vam6/Vps39-like protein	1.42038	1.60765e-05	5	5	14.4737	14.2466	14.2495	14.1929	14.2295	15.9771	15.8858	15.7849	15.7039	15.1423
Q9P2K8	E2AK4_HUMAN	EIF2AK4	eIF-2-alpha kinase GCN2	-1.07895	1.62698e-05	5	5	15.7703	15.4386	15.4328	15.7349	15.5668	14.447	14.1883	14.5629	14.7492	14.6014
P42336	PK3CA_HUMAN	PIK3CA	Phosphatidylinositol 4,5-bisphosphate 3-kinase catalytic subunit alpha isoform	1.91849	1.63202e-05	5	5	14.474	13.7497	13.5934	14.4526	14.2602	15.9628	16.1306	15.9615	15.7257	16.3417
Q16181	SEPT7_HUMAN	SEPTIN7	Septin-7	0.904148	1.64602e-05	5	5	17.9193	17.676	17.719	17.733	17.5059	18.5408	18.5014	18.5637	18.5626	18.9056
Q8N5H7	SH2D3_HUMAN	SH2D3C	SH2 domain-containing protein 3C	2.17178	1.65441e-05	5	5	13.0376	12.2323	12.6898	13.0238	13.2739	15.4229	14.544	15.2681	15.0243	14.857
Q9Y324	FCF1_HUMAN	FCF1	rRNA-processing protein FCF1 homolog	-2.51518	1.66318e-05	5	5	17.2684	16.8857	17.0599	17.2883	16.3722	14.475	14.8082	14.6965	14.7053	13.6136
O75354	ENTP6_HUMAN	ENTPD6	Ectonucleoside triphosphate diphosphohydrolase 6	-1.61955	1.67968e-05	5	5	17.0964	16.6242	16.8572	16.9723	17.1166	15.7217	14.9752	15.0127	15.244	15.6153
Q8WWH5	TRUB1_HUMAN	TRUB1	Pseudouridylate synthase TRUB1	-2.32477	1.69135e-05	5	5	15.4419	15.5177	15.5052	15.1127	15.299	13.5332	13.1578	13.2227	13.2266	12.1123
Q9NUP9	LIN7C_HUMAN	LIN7C	Protein lin-7 homolog C	-1.98251	1.69815e-05	5	5	16.8505	16.9246	17.5745	17.1415	17.1752	15.6567	14.9107	15.2379	15.3236	14.6248
P49643	PRI2_HUMAN	PRIM2	DNA primase large subunit	-3.12625	1.7109e-05	5	5	15.6793	15.9593	15.83	15.6483	15.8531	13.1693	12.7093	13.2316	12.8595	11.3689
Q9ULU4	ZMYD8_HUMAN	ZMYND8	MYND-type zinc finger-containing chromatin reader ZMYND8	-3.01623	1.71211e-05	5	5	17.5401	17.6003	17.5897	17.6131	17.4754	15.168	13.7593	14.9403	15.1421	13.7279
Q96BY9	SARAF_HUMAN	SARAF	Store-operated calcium entry-associated regulatory factor	-1.87131	1.71277e-05	5	5	15.2457	14.8252	14.7855	14.8608	15.3226	13.2806	13.7275	12.8893	12.7578	13.028
Q9BQP7	MGME1_HUMAN	MGME1	Mitochondrial genome maintenance exonuclease 1	-3.04992	1.71988e-05	5	5	17.4184	17.1593	17.1396	17.2437	17.136	14.747	13.4687	14.6454	14.7281	13.2582
Q14651	PLSI_HUMAN	PLS1	Plastin-1	-2.75204	1.73923e-05	5	4	15.8659	16.2181	15.9088	16.1053	16.1169	13.0787	NaN	12.7299	13.2543	14.1009
O60281	ZN292_HUMAN	ZNF292	Zinc finger protein 292	-1.98777	1.74475e-05	5	5	14.7372	14.4138	14.6272	15.2178	14.3694	12.6931	12.9665	12.3079	12.3608	13.0984
Q9Y2L1	RRP44_HUMAN	DIS3	Exosome complex exonuclease RRP44	-0.743305	1.75809e-05	5	5	16.0906	15.9942	16.172	16.027	16.2243	15.3714	15.0993	15.506	15.3665	15.4484
Q6DKI1	RL7L_HUMAN	RPL7L1	Ribosomal protein uL30-like	-2.60193	1.76025e-05	5	5	18.2628	18.0064	18.0426	17.7476	17.7637	15.8545	14.9599	15.756	15.7496	14.4934
Q96HR8	NAF1_HUMAN	NAF1	H/ACA ribonucleoprotein complex non-core subunit NAF1	-1.51154	1.76802e-05	5	5	15.1808	14.8628	14.4201	15.3029	14.7086	13.44	13.2807	13.2736	13.5307	13.3924
Q9NY93	DDX56_HUMAN	DDX56	Probable ATP-dependent RNA helicase DDX56	-2.71119	1.7692e-05	5	5	17.5387	17.2391	17.6076	16.928	17.3975	14.4428	14.9617	15.4165	14.558	13.7761
Q9Y2G8	DJC16_HUMAN	DNAJC16	DnaJ homolog subfamily C member 16	-1.12246	1.77429e-05	5	5	15.4681	15.5563	15.7258	15.8567	15.7512	14.7406	14.7213	14.3565	14.6772	14.2502
O94923	GLCE_HUMAN	GLCE	D-glucuronyl C5-epimerase	2.11026	1.78404e-05	5	5	13.9149	12.9504	13.0718	13.6754	13.4549	15.3912	15.9274	15.1448	15.3482	15.8071
O14933	UB2L6_HUMAN	UBE2L6	Ubiquitin/ISG15-conjugating enzyme E2 L6	-1.70556	1.78503e-05	5	4	14.2741	13.9331	13.635	13.7453	13.5513	12.3348	NaN	12.133	12.1275	11.8936
Q9UKU9	ANGL2_HUMAN	ANGPTL2	Angiopoietin-related protein 2	2.26103	1.78524e-05	5	5	13.6195	12.8112	13.3014	13.9923	12.7101	15.6414	15.5491	15.5029	15.336	15.7102
Q15386	UBE3C_HUMAN	UBE3C	Ubiquitin-protein ligase E3C	1.06895	1.78804e-05	5	5	14.1183	13.8165	14.0343	14.1576	14.0658	15.1321	15.3705	15.0843	14.7477	15.2027
P49754	VPS41_HUMAN	VPS41	Vacuolar protein sorting-associated protein 41 homolog	1.57619	1.79344e-05	5	5	14.6695	14.3933	14.7707	14.8231	14.6083	16.0661	16.5738	15.8167	16.0677	16.6215
P55212	CASP6_HUMAN	CASP6	Caspase-6	1.53063	1.81003e-05	5	5	14.687	14.6923	14.8309	15.2287	14.6516	16.4349	15.8424	16.5044	16.3754	16.5865
P42226	STAT6_HUMAN	STAT6	Signal transducer and activator of transcription 6	1.90926	1.83997e-05	5	5	13.7573	13.4952	13.5936	14.0297	13.974	15.412	15.5978	15.6644	15.3422	16.3797
Q6NW34	NEPRO_HUMAN	NEPRO	Nucleolus and neural progenitor protein	-1.82934	1.84499e-05	5	3	15.6948	15.4696	15.4929	15.0849	15.3269	13.6973	13.4061	NaN	13.6501	NaN
Q9NPF0	CD320_HUMAN	CD320	CD320 antigen	-3.72611	1.8458e-05	4	3	16.3498	15.5171	15.6872	NaN	16.1522	12.1725	12.3154	NaN	NaN	12.1135
P62253	UB2G1_HUMAN	UBE2G1	Ubiquitin-conjugating enzyme E2 G1	-1.91152	1.84815e-05	5	5	15.8587	16.5274	16.3225	16.6155	16.4053	14.5053	13.8426	14.3459	14.7937	14.6841
Q8TDD1	DDX54_HUMAN	DDX54	ATP-dependent RNA helicase DDX54	-1.99623	1.8522e-05	5	5	17.9515	17.7418	18.0076	17.4036	17.6781	16.0104	15.9507	15.9615	15.8903	14.9885
O15357	SHIP2_HUMAN	INPPL1	Phosphatidylinositol 3,4,5-trisphosphate 5-phosphatase 2	1.23623	1.85435e-05	5	5	14.4212	14.273	14.537	14.7355	14.226	15.5328	15.7269	15.5213	15.5408	16.0519
Q9BST9	RTKN_HUMAN	RTKN	Rhotekin	-1.95439	1.8544e-05	5	5	14.492	14.3953	14.149	14.6606	14.6018	12.524	11.9797	13.1586	12.6152	12.2493
Q8N3Z3	GTPB8_HUMAN	GTPBP8	GTP-binding protein 8	-1.93618	1.87168e-05	5	5	15.0262	14.5025	14.7367	14.1485	14.4451	12.8764	12.3642	12.8186	12.9579	12.1608
O75600	KBL_HUMAN	GCAT	2-amino-3-ketobutyrate coenzyme A ligase, mitochondrial	-1.8078	1.90832e-05	5	5	16.7442	16.1039	16.4034	16.0604	16.2061	14.2165	14.8149	14.0799	14.4873	14.8804
P51810	GP143_HUMAN	GPR143	G-protein coupled receptor 143	-3.39715	1.90884e-05	5	5	17.9864	17.0952	18.338	17.0041	18.0011	13.6349	14.7768	13.9669	14.0019	15.0585
P07942	LAMB1_HUMAN	LAMB1	Laminin subunit beta-1	2.79279	1.93551e-05	5	5	16.5083	16.2507	16.1269	16.0534	16.1617	18.922	19.6487	18.319	18.4095	19.7658
Q5ST30	SYVM_HUMAN	VARS2	Valine--tRNA ligase, mitochondrial	-1.96514	1.93943e-05	5	5	15.477	15.3209	15.3128	15.3863	15.3851	13.8392	12.9496	13.4953	13.9074	12.865
Q9Y6J0	CABIN_HUMAN	CABIN1	Calcineurin-binding protein cabin-1	-1.31344	1.94363e-05	5	5	14.0345	14.1508	14.1065	14.0783	13.7786	12.972	12.6907	12.6879	12.9749	12.256
O60763	USO1_HUMAN	USO1	General vesicular transport factor p115	-0.732623	1.94948e-05	5	5	17.7295	17.504	17.5887	17.4654	17.6294	16.9941	16.6083	16.8338	16.8626	16.9551
Q96D46	NMD3_HUMAN	NMD3	60S ribosomal export protein NMD3	-1.8559	1.95234e-05	5	5	15.4694	15.2332	15.6101	15.3256	15.7037	13.4351	13.9567	13.5864	13.0173	14.067
Q14573	ITPR3_HUMAN	ITPR3	Inositol 1,4,5-trisphosphate-gated calcium channel ITPR3	1.20886	1.95569e-05	5	5	15.6425	15.3288	15.5247	15.2072	15.6119	16.8171	16.9726	16.3898	16.69	16.4899
Q9Y320	TMX2_HUMAN	TMX2	Thioredoxin-related transmembrane protein 2	-2.29015	1.97163e-05	5	5	17.7833	18.1319	18.9753	17.8201	18.0152	15.8836	16.2731	15.4093	15.8554	15.8535
Q7Z7B0	FLIP1_HUMAN	FILIP1	Filamin-A-interacting protein 1	1.71562	1.9875e-05	3	5	14.4613	14.2464	NaN	NaN	14.3586	16.0304	16.2399	16.0424	16.3122	15.7305
O95453	PARN_HUMAN	PARN	Poly(A)-specific ribonuclease PARN	-1.63456	1.98841e-05	5	5	16.9044	16.7438	17.1643	16.1916	16.9477	15.2863	15.2262	14.8436	15.2767	15.1461
Q09666	AHNK_HUMAN	AHNAK	Neuroblast differentiation-associated protein AHNAK	1.75854	1.98935e-05	5	5	17.0181	16.9869	16.5923	16.7169	17.0826	18.248	18.48	19.1455	18.9427	18.3733
Q96ES6	MFSD3_HUMAN	MFSD3	Major facilitator superfamily domain-containing protein 3	-1.53672	2.00456e-05	5	4	14.7699	14.6564	15.2244	14.5616	14.5143	13.1984	13.156	NaN	13.1171	13.3629
Q9NSI2	SLX9_HUMAN	SLX9	Ribosome biogenesis protein SLX9 homolog	-4.07274	2.01533e-05	5	3	15.6372	15.6277	15.8652	15.8798	15.5725	NaN	10.8732	12.4278	11.6302	NaN
O00308	WWP2_HUMAN	WWP2	NEDD4-like E3 ubiquitin-protein ligase WWP2	-1.45142	2.02716e-05	5	5	15.4412	15.1602	14.7052	15.1896	15.0245	13.8606	13.2551	13.7782	13.7951	13.5746
Q9NVA2	SEP11_HUMAN	SEPTIN11	Septin-11	2.09939	2.02851e-05	5	5	16.7858	17.0802	17.0937	16.6744	16.8731	18.7717	19.084	18.6574	18.6609	19.8302
P61158	ARP3_HUMAN	ACTR3	Actin-related protein 3	1.25743	2.0303e-05	5	5	18.8026	18.8952	18.953	18.8935	18.7152	20.1018	20.5117	19.7518	19.8973	20.2842
Q14157	UBP2L_HUMAN	UBAP2L	Ubiquitin-associated protein 2-like	-2.50695	2.03574e-05	5	5	17.1648	17.1879	16.6465	17.3202	16.8533	13.9275	14.7985	15.3391	14.4842	14.0888
Q9H6T3	RPAP3_HUMAN	RPAP3	RNA polymerase II-associated protein 3	-1.0757	2.04058e-05	5	5	15.055	15.2028	15.1797	15.1489	15.5546	14.079	13.9111	14.12	14.2203	14.4321
Q15365	PCBP1_HUMAN	PCBP1	Poly(rC)-binding protein 1	-1.2465	2.06399e-05	5	5	20.8492	20.8022	20.8583	20.6894	20.2476	19.2015	19.6643	19.3247	19.5458	19.4778
Q9BRF8	CPPED_HUMAN	CPPED1	Serine/threonine-protein phosphatase CPPED1	2.21449	2.06518e-05	5	5	14.8225	14.289	14.7925	14.3243	14.5446	16.5621	16.6182	16.4207	16.5937	17.6507
P57737	CORO7_HUMAN	CORO7	Coronin-7	2.36517	2.07717e-05	5	5	14.615	14.4947	14.6612	14.4561	14.5922	16.5715	17.0929	16.7796	16.339	17.862
P14543	NID1_HUMAN	NID1	Nidogen-1	3.8406	2.1547e-05	5	5	14.8878	14.7552	15.2812	14.6432	15.0067	18.4065	19.7245	17.9	17.9425	19.8035
Q06203	PUR1_HUMAN	PPAT	Amidophosphoribosyltransferase	-2.28225	2.15529e-05	5	5	16.8954	16.7228	16.2833	16.6551	16.382	13.694	14.445	14.3055	14.0015	15.0813
Q9P2J5	SYLC_HUMAN	LARS1	Leucine--tRNA ligase, cytoplasmic	-1.3885	2.15669e-05	5	5	18.2907	18.2847	18.5273	17.8727	18.3448	16.5782	17.1979	17.0611	16.6778	16.8627
Q9UJ83	HACL1_HUMAN	HACL1	2-hydroxyacyl-CoA lyase 1	-1.89578	2.16502e-05	5	5	16.7232	17.0027	16.8456	16.8329	16.8759	14.9307	15.5742	14.6137	14.4175	15.2653
Q14146	URB2_HUMAN	URB2	Unhealthy ribosome biogenesis protein 2 homolog	-1.87098	2.18477e-05	5	5	16.5649	16.3167	16.6338	16.0355	16.5289	14.4326	15.1931	14.1238	14.3291	14.6464
Q7Z3T8	ZFY16_HUMAN	ZFYVE16	Zinc finger FYVE domain-containing protein 16	1.75949	2.18653e-05	5	5	14.139	14.3566	13.9236	14.1784	14.2804	15.909	16.1156	15.2565	16.024	16.3704
O75688	PPM1B_HUMAN	PPM1B	Protein phosphatase 1B	-2.15183	2.19214e-05	5	5	15.9558	16.087	16.4082	15.57	16.3774	13.6366	14.0899	13.4623	13.8933	14.5572
Q9BWF3	RBM4_HUMAN	RBM4	RNA-binding protein 4	-1.19955	2.20798e-05	5	5	18.8415	18.7224	19.0679	18.5851	18.5983	17.7761	17.4838	17.5479	17.7826	17.2269
Q9NV06	DCA13_HUMAN	DCAF13	DDB1- and CUL4-associated factor 13	-2.17624	2.21704e-05	5	5	17.165	17.0033	17.2698	17.192	16.9664	14.5843	15.3767	14.4511	14.6439	15.6592
Q9NPI1	BRD7_HUMAN	BRD7	Bromodomain-containing protein 7	-2.28131	2.21818e-05	5	4	16.2476	15.8483	15.3323	15.703	15.665	13.1385	13.9155	13.611	13.2468	NaN
P43155	CACP_HUMAN	CRAT	Carnitine O-acetyltransferase	1.18825	2.22099e-05	5	5	16.1856	15.9261	15.9949	16.0336	15.9195	17.4465	17.5644	16.9689	17.0301	16.9911
Q9NSI6	BRWD1_HUMAN	BRWD1	Bromodomain and WD repeat-containing protein 1	-1.92133	2.22159e-05	5	5	14.6107	14.2688	14.5365	14.3325	14.5453	12.4735	12.2906	12.3348	12.2324	13.3559
Q92882	OSTF1_HUMAN	OSTF1	Osteoclast-stimulating factor 1	2.06738	2.22884e-05	5	5	14.4609	14.5738	14.1025	15.0306	14.2757	16.7367	15.9927	16.682	17.0122	16.3568
Q92621	NU205_HUMAN	NUP205	Nuclear pore complex protein Nup205	-1.34359	2.22899e-05	5	5	18.2657	18.4662	18.7933	18.0697	18.6521	17.3017	17.2411	17.1338	16.9938	16.8585
Q16775	GLO2_HUMAN	HAGH	Hydroxyacylglutathione hydrolase, mitochondrial	1.56094	2.23039e-05	5	5	14.633	14.4142	14.6924	14.6865	14.61	15.9758	16.5486	15.9095	15.7972	16.6098
P02751	FINC_HUMAN	FN1	Fibronectin	4.16549	2.2413e-05	5	5	16.3153	16.0758	17.5519	15.6229	17.0438	20.4601	21.4161	19.788	20.3128	21.4601
Q86UW6	N4BP2_HUMAN	N4BP2	NEDD4-binding protein 2	-1.4809	2.25155e-05	5	5	14.1286	14.0703	13.5669	13.9826	13.9145	12.3633	12.3909	12.6032	12.8644	12.0366
O75970	MPDZ_HUMAN	MPDZ	Multiple PDZ domain protein	-0.845115	2.27401e-05	5	5	16.0119	15.6367	15.6495	15.7001	15.5235	14.7471	14.7601	14.9353	14.8424	15.0113
Q69YN4	VIR_HUMAN	VIRMA	Protein virilizer homolog	-1.01673	2.27508e-05	5	5	16.0021	15.9163	16.2743	15.7262	16.1063	15.0681	15.1842	14.868	14.7876	15.0337
P46779	RL28_HUMAN	RPL28	Large ribosomal subunit protein eL28	-1.495	2.28822e-05	5	5	19.9357	19.5119	19.7403	20.1582	19.4362	18.4582	18.178	17.9876	18.5594	18.1241
Q9UBN7	HDAC6_HUMAN	HDAC6	Histone deacetylase 6	1.34622	2.30232e-05	5	5	14.2445	13.9918	14.3428	13.9651	14.3483	15.1925	15.645	15.4982	15.3438	15.9441
P51151	RAB9A_HUMAN	RAB9A	Ras-related protein Rab-9A	-1.52646	2.30672e-05	5	5	18.0407	17.8452	18.3989	17.8896	18.0499	16.3161	17.0098	16.3323	16.2443	16.6894
P02794	FRIH_HUMAN	FTH1	Ferritin heavy chain	-3.40323	2.30983e-05	5	5	18.4089	18.3753	18.5425	18.2	18.2822	15.6261	13.8304	15.1906	15.8379	14.3076
Q96ED9	HOOK2_HUMAN	HOOK2	Protein Hook homolog 2	-2.56652	2.31017e-05	5	3	15.089	14.8419	14.4116	14.9408	14.6191	12.3094	NaN	12.5109	11.8216	NaN
Q9BZI7	REN3B_HUMAN	UPF3B	Regulator of nonsense transcripts 3B	-1.88388	2.32211e-05	5	5	15.9136	16.3247	16.4157	15.5285	16.0518	14.3091	13.8146	13.8163	14.3408	14.5341
O75382	TRIM3_HUMAN	TRIM3	Tripartite motif-containing protein 3	1.61337	2.32604e-05	5	5	13.5062	13.3355	13.7387	13.3646	13.3555	14.9697	15.4673	14.6876	14.7685	15.4743
O43913	ORC5_HUMAN	ORC5	Origin recognition complex subunit 5	-1.77209	2.3407e-05	5	5	15.2214	15.4949	15.9271	15.2054	15.7072	14.0025	13.4271	13.901	14.0274	13.3376
Q8WUM0	NU133_HUMAN	NUP133	Nuclear pore complex protein Nup133	-1.24038	2.34104e-05	5	5	18.2236	17.8714	18.1948	17.6945	17.9397	16.8727	16.6306	16.83	16.4091	16.9798
Q99797	MIPEP_HUMAN	MIPEP	Mitochondrial intermediate peptidase	-1.59935	2.34668e-05	5	5	16.1691	16.0412	16.4689	15.6456	16.3515	14.9138	14.2811	14.5778	14.5995	14.3074
Q96BK5	PINX1_HUMAN	PINX1	PIN2/TERF1-interacting telomerase inhibitor 1	-2.82772	2.35124e-05	5	3	16.3954	16.4775	16.0121	16.568	16.1594	13.1233	NaN	13.3359	14.0252	NaN
Q8NI60	COQ8A_HUMAN	COQ8A	Atypical kinase COQ8A, mitochondrial	-2.35688	2.35166e-05	5	5	15.8411	15.8346	15.7419	15.6069	15.4795	13.8494	13.2989	13.4589	13.7383	12.3742
Q96I25	SPF45_HUMAN	RBM17	Splicing factor 45	-1.46657	2.35841e-05	5	5	17.4888	17.3638	17.3928	17.5608	17.1286	16.1906	15.3581	15.8983	15.9769	16.1781
Q92922	SMRC1_HUMAN	SMARCC1	SWI/SNF complex subunit SMARCC1	-2.66134	2.35861e-05	5	5	19.58	19.5283	19.3786	19.1943	19.1419	17.2558	16.4881	17.0654	17.0564	15.6505
P43487	RANG_HUMAN	RANBP1	Ran-specific GTPase-activating protein	-2.96348	2.38133e-05	5	5	18.6331	18.0141	18.1742	17.3625	17.7856	14.3828	14.7407	15.6603	15.6796	14.6885
P49641	MA2A2_HUMAN	MAN2A2	Alpha-mannosidase 2x	1.82971	2.38247e-05	5	5	13.5603	12.6397	12.6944	13.2164	12.8938	14.659	15.2811	14.6125	14.7364	14.8642
P51114	FXR1_HUMAN	FXR1	RNA-binding protein FXR1	-0.790497	2.38496e-05	5	5	17.6679	17.8347	17.765	17.6578	17.6709	16.8266	17.0683	16.7763	16.7846	17.188
O00566	MPP10_HUMAN	MPHOSPH10	U3 small nucleolar ribonucleoprotein protein MPP10	-3.60047	2.38838e-05	5	4	18.5205	18.1773	18.0246	18.6861	17.9245	14.9744	13.5524	15.0436	15.0941	NaN
Q9C0D5	TANC1_HUMAN	TANC1	Protein TANC1	2.47526	2.42013e-05	4	5	NaN	12.4478	13.5176	12.7029	12.6199	15.1105	15.5678	15.051	15.1251	15.6321
Q96TA2	YMEL1_HUMAN	YME1L1	ATP-dependent zinc metalloprotease YME1L1	-1.46603	2.43038e-05	5	5	18.4068	17.9941	18.7881	18.113	18.2978	16.9698	17.0561	16.7232	16.9909	16.5298
O14683	P5I11_HUMAN	TP53I11	Tumor protein p53-inducible protein 11	-2.71554	2.44195e-05	5	5	17.3108	17.1474	17.4191	16.9285	17.3816	13.6409	14.0575	15.3216	14.8951	14.6945
Q5T160	SYRM_HUMAN	RARS2	Probable arginine--tRNA ligase, mitochondrial	-1.18239	2.47251e-05	5	5	16.4768	16.3128	16.5383	16.1805	16.5972	15.39	15.1839	15.229	15.5318	14.859
Q5VV41	ARHGG_HUMAN	ARHGEF16	Rho guanine nucleotide exchange factor 16	-1.75031	2.47496e-05	5	5	15.0609	14.6417	15.0336	15.4529	15.5212	13.6298	13.1553	13.0291	13.5587	13.5857
P53671	LIMK2_HUMAN	LIMK2	LIM domain kinase 2	1.94339	2.48848e-05	5	5	13.0097	12.6614	13.1715	12.8267	12.6985	14.4677	15.2076	14.9207	14.2297	15.259
Q9UPN9	TRI33_HUMAN	TRIM33	E3 ubiquitin-protein ligase TRIM33	-1.36406	2.51073e-05	5	5	16.3679	15.9534	15.8564	16.1523	16.1229	14.9199	14.6861	15.1143	14.5199	14.3924
Q14008	CKAP5_HUMAN	CKAP5	Cytoskeleton-associated protein 5	-1.12197	2.51216e-05	5	5	16.5279	16.5664	16.7249	16.629	16.7358	15.6495	15.3774	15.8701	15.5359	15.1412
P53355	DAPK1_HUMAN	DAPK1	Death-associated protein kinase 1	-0.958488	2.51238e-05	5	5	16.2434	16.2324	16.3362	16.0451	15.8679	15.1047	15.4661	15.0819	15.1931	15.0866
O95900	TRUB2_HUMAN	TRUB2	Pseudouridylate synthase TRUB2, mitochondrial	-2.37029	2.52185e-05	5	3	15.047	14.6622	14.9967	14.9079	15.4935	12.9139	NaN	12.5621	12.4776	NaN
O60725	ICMT_HUMAN	ICMT	Protein-S-isoprenylcysteine O-methyltransferase	-1.37487	2.52635e-05	5	5	16.5179	16.0948	16.61	16.8962	16.4964	15.2212	15.3632	15.2474	15.097	14.812
Q9HCG7	GBA2_HUMAN	GBA2	Non-lysosomal glucosylceramidase	1.71232	2.53513e-05	5	5	14.6286	14.6299	14.767	14.5885	14.4352	16.2189	16.9224	15.8957	15.9895	16.5843
O75665	OFD1_HUMAN	OFD1	Centriole and centriolar satellite protein OFD1	-1.60261	2.53522e-05	5	5	14.5823	14.4411	14.5638	14.2892	14.4746	13.0144	12.6892	13.0853	12.2657	13.2833
Q92556	ELMO1_HUMAN	ELMO1	Engulfment and cell motility protein 1	2.51775	2.54025e-05	5	5	13.7362	13.613	13.7248	13.2226	13.6425	16.604	15.5275	16.271	16.7389	15.3865
Q93062	RBPMS_HUMAN	RBPMS	RNA-binding protein with multiple splicing	-4.67312	2.58155e-05	5	4	18.3428	18.3558	18.2194	18.639	18.1901	13.1328	12.4628	14.8366	14.2731	NaN
Q8NDZ4	DIK2A_HUMAN	DIPK2A	Divergent protein kinase domain 2A	-1.92316	2.61641e-05	5	5	15.588	15.4436	16.1217	15.1932	16.3429	13.9629	13.9346	13.8122	13.7619	13.602
Q7L0Y3	TM10C_HUMAN	TRMT10C	tRNA methyltransferase 10 homolog C	-2.00669	2.62145e-05	5	5	17.8319	17.8564	18.3818	17.3584	17.982	16.4204	15.8259	15.5762	16.0491	15.5055
Q13451	FKBP5_HUMAN	FKBP5	Peptidyl-prolyl cis-trans isomerase FKBP5	1.842	2.62232e-05	5	5	15.7232	15.3879	15.8717	15.9794	15.3318	17.321	17.8336	17.2775	17.0926	17.9793
Q15477	SKI2_HUMAN	SKIC2	Superkiller complex protein 2	0.645384	2.64183e-05	5	5	15.1462	15.0457	14.9345	15.0889	14.9865	15.6313	15.5263	15.7276	15.6291	15.9144
P35789	ZNF93_HUMAN	ZNF93	Zinc finger protein 93	-2.46943	2.64399e-05	5	4	15.1125	15.2851	15.7205	15.8116	15.2563	12.4173	13.3279	NaN	12.7637	13.3621
P11216	PYGB_HUMAN	PYGB	Glycogen phosphorylase, brain form	1.0558	2.64415e-05	5	5	17.0616	16.6976	16.6177	16.7052	16.4292	17.6978	17.9032	17.8164	17.522	17.8508
Q9NQZ5	STAR7_HUMAN	STARD7	StAR-related lipid transfer protein 7, mitochondrial	-2.12459	2.65342e-05	5	4	16.2	16.1002	16.2808	15.9595	16.1962	14.1949	13.3155	14.3801	14.2005	NaN
Q96IK1	BOD1_HUMAN	BOD1	Biorientation of chromosomes in cell division protein 1	-1.18714	2.66657e-05	5	3	14.5741	14.3555	14.6122	14.5452	14.6701	13.413	NaN	13.5141	13.1657	NaN
P42765	THIM_HUMAN	ACAA2	3-ketoacyl-CoA thiolase, mitochondrial	-0.845475	2.69129e-05	5	5	19.4076	19.0867	19.0443	19.169	19.0606	18.1296	18.3471	18.2155	18.289	18.5597
P23458	JAK1_HUMAN	JAK1	Tyrosine-protein kinase JAK1	1.13265	2.70081e-05	5	5	15.1711	14.882	15.1319	14.7632	15.0966	16.3124	16.3723	15.8499	16.2481	15.9254
Q6DD88	ATLA3_HUMAN	ATL3	Atlastin-3	1.5171	2.72272e-05	5	5	17.2255	16.8674	17.2092	16.7043	16.9712	18.3843	19.0009	18.1394	18.3839	18.6547
Q9NXH8	TOR4A_HUMAN	TOR4A	Torsin-4A	1.47609	2.72451e-05	5	5	14.5412	13.8905	14.3691	14.0247	14.1382	15.4563	16.1539	15.5255	15.5228	15.6857
P62750	RL23A_HUMAN	RPL23A	Large ribosomal subunit protein uL23	-2.72746	2.73017e-05	5	5	19.6985	19.9304	20.7673	19.4512	20.1752	17.0203	17.0244	18.1566	17.256	16.928
Q32P44	EMAL3_HUMAN	EML3	Echinoderm microtubule-associated protein-like 3	3.88783	2.74095e-05	4	5	12.2205	12.7902	12.0149	NaN	12.6829	15.708	16.9438	15.9248	15.7437	17.2545
Q6IN84	MRM1_HUMAN	MRM1	rRNA methyltransferase 1, mitochondrial	-1.37636	2.74774e-05	5	5	15.4446	15.1385	15.0918	14.671	15.0146	13.5267	14.0831	13.5612	13.5734	13.7343
Q15120	PDK3_HUMAN	PDK3	[Pyruvate dehydrogenase (acetyl-transferring)] kinase isozyme 3, mitochondrial	-2.1465	2.74853e-05	5	5	17.7025	18.0658	18.076	18.0364	18.1752	16.4557	15.3945	15.9732	16.2641	15.2359
Q96DW6	S2538_HUMAN	SLC25A38	Mitochondrial glycine transporter	-2.41639	2.75714e-05	5	4	13.974	13.4429	14.2955	13.8301	14.0443	11.7365	NaN	11.1241	12.0068	11.1365
Q12772	SRBP2_HUMAN	SREBF2	Sterol regulatory element-binding protein 2	-2.58877	2.76005e-05	5	4	15.5563	14.7647	15.0644	15.3065	15.1074	NaN	13.1399	12.7409	12.4798	11.9237
Q6P087	RUSD3_HUMAN	RPUSD3	Mitochondrial mRNA pseudouridine synthase RPUSD3	-2.06601	2.78279e-05	5	5	14.9468	15.2004	15.1867	14.912	15.1314	13.4874	13.2785	12.7824	13.3044	12.1946
Q96KQ7	EHMT2_HUMAN	EHMT2	Histone-lysine N-methyltransferase EHMT2	-1.62749	2.7921e-05	5	5	16.8944	17.0035	16.6185	16.8949	16.4163	15.1494	15.5176	14.8588	14.7151	15.4493
Q14318	FKBP8_HUMAN	FKBP8	Peptidyl-prolyl cis-trans isomerase FKBP8	-2.20408	2.80031e-05	5	5	18.82	18.7988	18.7418	18.3818	18.8372	15.8831	17.2487	16.8006	16.0924	16.5344
Q92968	PEX13_HUMAN	PEX13	Peroxisomal membrane protein PEX13	-1.4285	2.82527e-05	5	5	14.721	14.877	14.7944	14.5762	14.2829	13.2093	13.4021	12.7247	13.3034	13.4695
Q6ZNL6	FGD5_HUMAN	FGD5	FYVE, RhoGEF and PH domain-containing protein 5	2.70803	2.85123e-05	5	5	13.3823	12.5081	14.2479	12.6938	13.4174	15.7398	16.1543	16.137	15.8267	15.9319
Q5BKZ1	ZN326_HUMAN	ZNF326	DBIRD complex subunit ZNF326	-1.90994	2.85942e-05	5	5	18.2835	18.2029	17.9682	17.8385	17.9329	16.7058	16.1639	16.1806	16.2225	15.4037
Q8TEM1	PO210_HUMAN	NUP210	Nuclear pore membrane glycoprotein 210	-2.30522	2.87385e-05	5	5	17.3664	17.5566	17.9161	17.3044	17.7132	15.1667	15.8859	14.587	14.9218	15.7692
O60449	LY75_HUMAN	LY75	Lymphocyte antigen 75	1.651	2.87568e-05	5	5	13.7882	13.4478	13.2914	13.1762	12.842	14.9728	15.151	14.5855	14.8426	15.2487
Q5C9Z4	NOM1_HUMAN	NOM1	Nucleolar MIF4G domain-containing protein 1	-3.37454	2.87787e-05	5	5	16.1947	15.6594	16.0752	16.0288	15.9879	13.2908	11.8853	13.4137	12.9853	11.4983
P35914	HMGCL_HUMAN	HMGCL	Hydroxymethylglutaryl-CoA lyase, mitochondrial	1.88343	2.90034e-05	5	5	16.3234	15.9329	16.6139	16.0929	16.5002	18.2501	18.4306	17.5487	18.0384	18.6127
Q13085	ACACA_HUMAN	ACACA	Acetyl-CoA carboxylase 1	-2.09527	2.91996e-05	5	5	16.7242	16.8248	16.7742	16.7904	16.6284	14.358	14.9557	14.4515	14.0552	15.4453
Q5EB52	MEST_HUMAN	MEST	Mesoderm-specific transcript homolog protein	-2.57876	2.92523e-05	5	5	15.7327	15.7142	16.5047	16.0169	16.2703	14.0474	12.8951	13.6541	13.9547	12.7934
Q12894	IFRD2_HUMAN	IFRD2	Interferon-related developmental regulator 2	-1.62605	2.99413e-05	5	3	13.5832	14.0804	13.9207	13.8761	13.9389	12.5052	NaN	12.0645	12.1917	NaN
P35241	RADI_HUMAN	RDX	Radixin	1.19444	3.00176e-05	5	5	16.9384	16.8581	16.7014	16.9033	16.7054	18.1962	17.8572	17.9971	18.3978	17.6306
O94966	UBP19_HUMAN	USP19	Ubiquitin carboxyl-terminal hydrolase 19	-1.07435	3.00769e-05	5	5	15.1566	15.3586	15.1697	15.2229	15.238	14.4417	14.1377	14.13	13.727	14.3376
P55060	XPO2_HUMAN	CSE1L	Exportin-2	-1.10708	3.02888e-05	5	5	18.6634	18.8637	18.9201	18.6539	18.6889	17.5481	17.843	17.5718	17.3065	17.9852
O76031	CLPX_HUMAN	CLPX	ATP-dependent Clp protease ATP-binding subunit clpX-like, mitochondrial	-1.45463	3.05722e-05	5	5	17.5888	17.459	17.5076	16.8454	17.329	16.0315	15.6121	15.7419	15.8249	16.2464
Q96E29	MTEF3_HUMAN	MTERF3	Transcription termination factor 3, mitochondrial	-2.73902	3.06775e-05	5	3	16.3344	16.1581	16.572	15.8044	16.7218	13.9033	NaN	13.4428	13.3914	NaN
Q9H0Q0	CYRIA_HUMAN	CYRIA	CYFIP-related Rac1 interactor A	2.14756	3.08847e-05	5	5	13.4965	13.9933	14.8668	13.7429	14.3813	16.36	15.9202	16.2544	16.372	16.312
Q96D53	COQ8B_HUMAN	COQ8B	Atypical kinase COQ8B, mitochondrial	-1.12433	3.09409e-05	5	5	15.8805	15.5371	15.6175	15.743	15.254	14.4881	14.63	14.2392	14.6869	14.3663
P07996	TSP1_HUMAN	THBS1	Thrombospondin-1	2.53663	3.11788e-05	5	5	15.1659	15.1115	15.5569	14.4227	15.642	17.6099	18.1385	17.1343	17.441	18.2584
Q13435	SF3B2_HUMAN	SF3B2	Splicing factor 3B subunit 2	-1.09886	3.1252e-05	5	5	19.0436	18.9961	19.0404	18.8437	18.7815	17.7005	18.1866	17.8342	17.9977	17.4919
Q9UI26	IPO11_HUMAN	IPO11	Importin-11	-1.09479	3.1258e-05	5	5	16.5155	16.3612	16.2203	16.297	16.1537	15.0247	15.0733	15.2552	15.0741	15.6465
Q9Y5Q8	TF3C5_HUMAN	GTF3C5	General transcription factor 3C polypeptide 5	-2.18321	3.12691e-05	5	5	17.0178	16.9968	16.9165	17.0512	16.833	15.1728	14.4399	15.325	15.0197	13.9418
P15289	ARSA_HUMAN	ARSA	Arylsulfatase A	1.89224	3.13021e-05	5	5	14.1265	13.6359	14.487	13.7372	14.4141	16.0513	15.666	15.6375	16.0864	16.4207
Q7L775	EPMIP_HUMAN	EPM2AIP1	EPM2A-interacting protein 1	2.2137	3.13804e-05	5	5	13.3259	12.4871	14.0286	13.0571	13.1144	15.4104	15.383	15.6284	15.1083	15.5514
Q00577	PURA_HUMAN	PURA	Transcriptional activator protein Pur-alpha	2.22124	3.14653e-05	5	5	13.6962	13.8111	12.5677	13.4988	12.8803	15.4737	15.5402	15.5996	15.8092	15.1376
O00750	P3C2B_HUMAN	PIK3C2B	Phosphatidylinositol 4-phosphate 3-kinase C2 domain-containing subunit beta	2.56625	3.15733e-05	5	5	12.3514	13.8696	12.6824	13.5999	12.621	15.77	15.3806	15.6914	15.6418	15.4716
Q7L099	RUFY3_HUMAN	RUFY3	Protein RUFY3	0.957021	3.17165e-05	5	5	12.8827	12.5746	12.8572	12.6039	12.9069	13.5267	13.7133	13.5329	13.8648	13.9728
Q02880	TOP2B_HUMAN	TOP2B	DNA topoisomerase 2-beta	-1.46068	3.1757e-05	5	5	18.8404	18.9634	19.2074	18.3863	18.7208	17.3361	17.7625	17.087	17.3019	17.3273
P19634	SL9A1_HUMAN	SLC9A1	Sodium/hydrogen exchanger 1	1.45931	3.20849e-05	5	5	15.4631	15.179	14.9056	15.0379	14.8256	16.1737	16.4234	16.4224	16.7695	16.9187
P49406	RM19_HUMAN	MRPL19	Large ribosomal subunit protein bL19m	-1.28207	3.21706e-05	5	5	18.5674	18.3212	19.002	18.3093	18.7319	17.4021	17.5036	17.0757	17.3856	17.1544
P11171	EPB41_HUMAN	EPB41	Protein 4.1	-1.59165	3.2226e-05	5	5	17.1206	17.5059	17.4452	16.621	17.2795	15.7478	15.8802	15.2605	15.4992	15.6263
O60507	TPST1_HUMAN	TPST1	Protein-tyrosine sulfotransferase 1	-1.65003	3.23469e-05	5	5	14.9606	14.4337	14.223	14.2465	14.2292	12.7331	12.7478	12.2902	12.9591	13.1126
Q9H0R6	GATA_HUMAN	QRSL1	Glutamyl-tRNA(Gln) amidotransferase subunit A, mitochondrial	-1.73238	3.24762e-05	5	5	16.5152	16.2846	16.711	15.8272	16.4565	14.5933	15.0849	14.2535	14.4186	14.7824
Q86XL3	ANKL2_HUMAN	ANKLE2	Ankyrin repeat and LEM domain-containing protein 2	-2.53284	3.29436e-05	5	5	16.5638	16.0785	16.171	16.0048	16.1578	13.7704	13.1602	14.536	13.9347	12.9105
Q8ND76	CCNY_HUMAN	CCNY	Cyclin-Y	1.51421	3.31611e-05	5	5	15.7948	15.3652	15.527	16.0209	15.6207	17.6118	17.0989	17.3139	17.1389	16.7362
Q96E17	RAB3C_HUMAN	RAB3C	Ras-related protein Rab-3C	-2.61615	3.32062e-05	5	5	15.6108	15.96	14.8335	15.3767	15.3128	12.7429	12.88	11.9484	12.8983	13.5435
P51531	SMCA2_HUMAN	SMARCA2	Probable global transcription activator SNF2L2	1.04859	3.32678e-05	5	5	14.0415	14.1412	14.0681	14.1092	13.7894	15.0134	14.68	15.1764	15.2374	15.2851
O95696	BRD1_HUMAN	BRD1	Bromodomain-containing protein 1	-2.65036	3.32761e-05	5	5	15.8491	15.9721	16.5849	15.5093	15.8567	13.8284	13.4406	13.4899	13.4862	12.2753
Q9BSD7	NTPCR_HUMAN	NTPCR	Cancer-related nucleoside-triphosphatase	-0.960116	3.38476e-05	5	5	15.7307	15.4439	15.4874	15.7353	15.4979	14.6012	14.3744	14.9589	14.6474	14.5128
Q96JJ3	ELMO2_HUMAN	ELMO2	Engulfment and cell motility protein 2	1.77154	3.40386e-05	5	5	14.6959	14.6246	14.5095	14.3299	14.5276	16.7366	15.8494	16.2936	16.8036	15.862
P22087	FBRL_HUMAN	FBL	rRNA 2'-O-methyltransferase fibrillarin	-1.72931	3.42618e-05	5	5	19.7303	19.4488	19.7641	19.922	19.5641	17.5693	18.5737	18.1038	18.0082	17.5279
O60906	NSMA_HUMAN	SMPD2	Sphingomyelin phosphodiesterase 2	-1.7992	3.43335e-05	5	4	14.8776	14.1608	14.5727	14.5844	14.4443	12.749	12.2694	12.9006	12.996	NaN
Q9H9Y6	RPA2_HUMAN	POLR1B	DNA-directed RNA polymerase I subunit RPA2	-1.3895	3.44112e-05	5	5	17.0202	16.8981	17.2148	16.721	17.1085	15.3724	15.9485	15.4028	15.3277	15.9637
P08195	4F2_HUMAN	SLC3A2	Amino acid transporter heavy chain SLC3A2	-2.89181	3.44527e-05	5	5	20.4339	20.5024	21.0793	20.0403	20.6147	17.2866	18.3291	16.9471	17.2158	18.433
Q9P035	HACD3_HUMAN	HACD3	Very-long-chain (3R)-3-hydroxyacyl-CoA dehydratase 3	-0.932715	3.45024e-05	5	5	19.8379	19.619	19.6121	19.6827	19.5804	18.6621	18.768	18.5377	18.5853	19.1154
Q9UQE7	SMC3_HUMAN	SMC3	Structural maintenance of chromosomes protein 3	-1.17251	3.48134e-05	5	5	18.2659	18.2867	18.6953	18.0771	18.2979	17.3721	17.4153	17.017	17.0151	16.941
P43007	SATT_HUMAN	SLC1A4	Neutral amino acid transporter A	5.63504	3.4926e-05	3	5	NaN	12.7376	13.2518	NaN	13.4586	18.4186	19.58	17.908	18.2715	19.7437
P09936	UCHL1_HUMAN	UCHL1	Ubiquitin carboxyl-terminal hydrolase isozyme L1	-1.32479	3.4935e-05	5	5	19.2518	18.9426	19.3575	18.795	18.9003	17.9772	17.3093	17.6282	17.8213	17.8873
P61201	CSN2_HUMAN	COPS2	COP9 signalosome complex subunit 2	0.728087	3.53172e-05	5	5	16.2047	16.192	15.8864	16.0774	15.9065	16.8412	16.5819	16.7791	16.78	16.9252
P78332	RBM6_HUMAN	RBM6	RNA-binding protein 6	-1.48602	3.56266e-05	5	5	16.6634	16.5017	17.1851	16.6081	16.6663	15.6246	15.1695	15.3031	15.3128	14.7843
Q96GQ7	DDX27_HUMAN	DDX27	Probable ATP-dependent RNA helicase DDX27	-1.93606	3.57444e-05	5	5	17.7911	17.963	18.3853	17.1149	18.0857	16.0936	16.2295	15.6652	15.7775	15.8939
Q53F19	NCBP3_HUMAN	NCBP3	Nuclear cap-binding protein subunit 3	-1.66576	3.59165e-05	5	5	15.9809	16.4362	16.1895	16.0995	16.2309	14.2054	14.1392	15.1643	14.3974	14.7018
Q9NVV4	PAPD1_HUMAN	MTPAP	Poly(A) RNA polymerase, mitochondrial	-1.71762	3.59333e-05	5	5	16.7581	16.2914	16.763	16.4326	16.7101	15.4036	15.0983	14.7157	14.8502	14.2991
P32929	CGL_HUMAN	CTH	Cystathionine gamma-lyase	-1.60771	3.60358e-05	5	5	14.9639	14.7553	14.2346	14.8831	14.7418	12.9876	12.9548	12.9071	12.9905	13.7
Q8IY18	SMC5_HUMAN	SMC5	Structural maintenance of chromosomes protein 5	-1.47011	3.61241e-05	5	5	15.6891	15.569	15.7641	15.4106	15.7363	14.12	14.6143	13.5912	14.1765	14.3166
Q15269	PWP2_HUMAN	PWP2	Periodic tryptophan protein 2 homolog	-1.77983	3.61364e-05	5	5	18.1325	18.0146	18.4661	17.9992	18.0998	16.1768	16.7481	15.7853	16.229	16.874
Q8TB37	NUBPL_HUMAN	NUBPL	Iron-sulfur cluster transfer protein NUBPL	-1.68733	3.66824e-05	5	5	16.2471	15.5579	15.6767	15.549	15.7284	14.1819	13.672	14.2764	14.4852	13.7069
Q9Y678	COPG1_HUMAN	COPG1	Coatomer subunit gamma-1	1.42173	3.66988e-05	5	5	16.8338	16.7134	16.8011	16.4771	16.7228	17.8959	18.3504	17.8321	17.9143	18.6641
P43250	GRK6_HUMAN	GRK6	G protein-coupled receptor kinase 6	-1.30477	3.67042e-05	5	5	15.3623	14.924	14.9139	15.0708	15.3018	13.8367	14.1665	13.7934	13.365	13.8872
Q9NXF1	TEX10_HUMAN	TEX10	Testis-expressed protein 10	-1.17725	3.68474e-05	5	5	18.3449	18.0731	18.4325	18.2494	18.2437	17.2748	16.9857	17.058	17.4531	16.6857
O75781	PALM_HUMAN	PALM	Paralemmin-1	1.82351	3.7312e-05	5	5	15.5338	15.8227	14.7292	15.5287	15.3817	17.4238	16.9337	17.1706	17.6048	16.9806
P52272	HNRPM_HUMAN	HNRNPM	Heterogeneous nuclear ribonucleoprotein M	-1.72778	3.73277e-05	5	5	20.95	21.102	21.58	20.3682	21.0841	19.3754	19.4894	19.2722	19.3198	18.9887
P35052	GPC1_HUMAN	GPC1	Glypican-1	2.32824	3.73288e-05	5	5	15.4927	15.4228	15.8821	15.1282	15.4162	17.7922	18.5818	17.2899	17.2021	18.1173
Q9Y6A1	POMT1_HUMAN	POMT1	Protein O-mannosyl-transferase 1	1.15033	3.7554e-05	5	5	14.9173	14.5909	14.9676	14.7861	14.4462	15.8682	16.1473	15.5654	15.8259	16.053
P35250	RFC2_HUMAN	RFC2	Replication factor C subunit 2	-2.29423	3.77005e-05	5	5	16.7377	16.5636	17.0885	16.4022	16.9177	14.5238	14.8579	15.012	14.2661	13.5785
Q9H160	ING2_HUMAN	ING2	Inhibitor of growth protein 2	-2.19828	3.77859e-05	5	3	14.6695	14.2812	14.2618	14.5043	13.9055	11.9646	NaN	12.4264	11.9876	NaN
Q7Z3V4	UBE3B_HUMAN	UBE3B	Ubiquitin-protein ligase E3B	1.57715	3.78877e-05	4	5	11.3029	12.0762	NaN	11.7362	11.4965	13.1309	12.9911	13.2432	13.4542	13.3312
P50281	MMP14_HUMAN	MMP14	Matrix metalloproteinase-14	2.10391	3.79293e-05	5	5	16.4084	16.4144	16.436	15.8882	16.2064	17.9754	18.8397	17.8287	18.2122	19.0172
Q9BZE4	GTPB4_HUMAN	GTPBP4	GTP-binding protein 4	-2.10777	3.80652e-05	5	5	17.9503	18.1891	18.5101	18.0318	18.1611	16.3241	16.538	16.0583	16.2317	15.1515
Q01850	CDR2_HUMAN	CDR2	Cerebellar degeneration-related protein 2	-1.22587	3.81267e-05	5	3	14.5407	14.4831	14.2537	14.2113	14.6537	13.169	NaN	13.2056	13.2333	NaN
Q4G176	ACSF3_HUMAN	ACSF3	Malonate--CoA ligase ACSF3, mitochondrial	1.39139	3.85184e-05	5	5	16.0986	15.4635	15.5839	15.5717	15.2141	16.8696	17.3254	16.8062	16.9865	16.901
P15144	AMPN_HUMAN	ANPEP	Aminopeptidase N	3.91588	3.89069e-05	5	5	14.5109	12.4228	13.5861	12.4648	12.4894	16.7649	17.4408	16.5253	16.59	17.7325
Q9H9A6	LRC40_HUMAN	LRRC40	Leucine-rich repeat-containing protein 40	-1.23986	3.90783e-05	5	5	15.2997	15.8701	16.0095	15.4077	15.906	14.3352	14.4813	14.6308	14.3724	14.4741
Q6P1N9	TATD1_HUMAN	TATDN1	Deoxyribonuclease TATDN1	-1.30747	3.90926e-05	5	5	15.7157	15.9306	15.7595	15.6734	16.0653	14.6577	14.009	14.7189	14.803	14.4184
P42025	ACTY_HUMAN	ACTR1B	Beta-centractin	1.1712	3.91831e-05	5	5	15.3401	14.8567	14.9971	15.3077	14.8176	16.2196	15.9597	16.5414	16.1947	16.2599
Q6NUQ4	TM214_HUMAN	TMEM214	Transmembrane protein 214	-1.15362	3.93402e-05	5	5	16.8761	16.6727	17.0702	16.5872	16.9497	16.0292	15.5053	15.7191	15.7497	15.3844
Q13433	S39A6_HUMAN	SLC39A6	Zinc transporter ZIP6	-1.98451	3.93476e-05	5	5	15.4749	14.901	15.6864	14.9784	15.052	13.0876	13.6536	13.0394	12.7017	13.6879
Q15436	SC23A_HUMAN	SEC23A	Protein transport protein Sec23A	1.81929	3.95963e-05	5	5	17.3292	17.1819	17.1561	17.3296	17.168	18.8039	19.4042	18.6056	18.7084	19.7392
O00142	KITM_HUMAN	TK2	Thymidine kinase 2, mitochondrial	1.49662	3.97291e-05	4	5	NaN	12.8226	13.2008	12.804	12.9343	14.7347	14.4748	14.4088	14.5856	13.9814
Q96SB8	SMC6_HUMAN	SMC6	Structural maintenance of chromosomes protein 6	-1.40054	4.00597e-05	5	5	16.027	16.1657	16.1759	15.8394	15.8303	14.6672	15.1407	14.186	14.5682	14.4735
Q14839	CHD4_HUMAN	CHD4	Chromodomain-helicase-DNA-binding protein 4	-1.73567	4.01268e-05	5	5	19.3371	19.1926	19.0508	18.933	18.8069	17.7707	16.968	17.7651	17.2863	16.8519
Q9P000	COMD9_HUMAN	COMMD9	COMM domain-containing protein 9	1.97131	4.01945e-05	5	5	13.956	13.3419	13.5941	14.0724	13.2946	15.7796	15.0619	16.1924	15.6225	15.4591
P04439	HLAA_HUMAN	HLA-A	HLA class I histocompatibility antigen, A alpha chain	-1.75121	4.04058e-05	5	5	18.6552	18.3809	18.7372	18.3747	18.7102	16.7715	17.4687	16.4641	16.3599	17.038
P30533	AMRP_HUMAN	LRPAP1	Alpha-2-macroglobulin receptor-associated protein	-2.81578	4.04921e-05	5	5	18.1806	17.8721	18.1169	17.5429	18.0768	15.6094	15.4193	15.4736	15.3701	13.838
Q9NP92	RT30_HUMAN	MRPS30	Large ribosomal subunit protein mL65	-0.960437	4.05582e-05	5	5	17.3317	17.0507	17.1399	17.1563	17.237	16.5844	16.1348	16.1086	16.3338	15.9517
Q5BJF6	ODFP2_HUMAN	ODF2	Outer dense fiber protein 2	2.00912	4.06637e-05	5	5	13.2966	12.9656	11.9809	12.511	12.3886	14.6475	14.9672	14.4107	14.4832	14.6798
Q9BWD1	THIC_HUMAN	ACAT2	Acetyl-CoA acetyltransferase, cytosolic	-1.6011	4.11144e-05	5	5	17.4921	17.363	17.3613	17.1892	17.2382	15.5164	15.765	16.005	15.1268	16.2249
Q15334	L2GL1_HUMAN	LLGL1	Lethal(2) giant larvae protein homolog 1	-1.49549	4.12392e-05	5	5	16.5258	16.0906	15.9076	16.5644	15.9605	14.6318	14.9915	14.854	14.2867	14.8073
Q9Y251	HPSE_HUMAN	HPSE	Heparanase	2.35376	4.13308e-05	5	5	14.3528	14.2544	13.7749	14.38	14.2432	16.4918	17.1266	16.0245	15.9131	17.2181
Q8WTS1	ABHD5_HUMAN	ABHD5	1-acylglycerol-3-phosphate O-acyltransferase ABHD5	-1.38932	4.15377e-05	5	5	14.1537	14.0665	14.221	13.6785	14.1179	12.7705	12.7141	12.9689	12.7229	12.1145
Q9UBH6	S53A1_HUMAN	XPR1	Solute carrier family 53 member 1	-1.66454	4.15431e-05	5	5	16.6095	15.6821	15.7773	16.3655	15.8669	14.2292	14.3613	14.2782	14.7842	14.3256
Q6UXM1	LRIG3_HUMAN	LRIG3	Leucine-rich repeats and immunoglobulin-like domains protein 3	1.84258	4.16049e-05	5	5	12.9617	12.4119	12.5771	12.4763	13.6169	14.5361	14.7379	14.5296	14.6968	14.7565
Q9NRG9	AAAS_HUMAN	AAAS	Aladin	-1.73014	4.16718e-05	5	5	18.8596	18.5369	18.8058	18.6198	18.7838	16.8808	17.6437	16.435	16.7725	17.2232
Q04656	ATP7A_HUMAN	ATP7A	Copper-transporting ATPase 1	1.95717	4.16914e-05	5	5	13.4838	13.0114	13.8989	13.2082	13.7411	15.0722	16.0053	15.2066	15.1615	15.6836
P41567	EIF1_HUMAN	EIF1	Eukaryotic translation initiation factor 1	-2.37146	4.17599e-05	5	4	16.842	17.0317	16.3948	16.8937	16.349	14.1931	14.4197	14.93	13.7804	NaN
Q9NTI5	PDS5B_HUMAN	PDS5B	Sister chromatid cohesion protein PDS5 homolog B	-1.27727	4.18791e-05	5	5	17.9482	17.9974	17.8134	18.0252	17.6815	16.9013	16.5628	16.7491	16.7884	16.0777
P42704	LPPRC_HUMAN	LRPPRC	Leucine-rich PPR motif-containing protein, mitochondrial	-1.73291	4.20035e-05	5	5	20.3215	20.0861	20.8007	19.747	20.4557	18.8656	18.5305	18.4526	18.7431	18.1548
Q9NYM9	BET1L_HUMAN	BET1L	BET1-like protein	-1.87827	4.20202e-05	5	3	15.3949	15.4458	15.4809	15.3513	15.9057	13.3161	NaN	13.7987	13.7976	NaN
O15182	CETN3_HUMAN	CETN3	Centrin-3	-1.90552	4.2034e-05	5	4	15.9286	15.0919	15.1693	15.3592	15.6597	13.8376	13.6612	13.3902	13.256	NaN
Q01995	TAGL_HUMAN	TAGLN	Transgelin	-2.54852	4.21972e-05	5	5	18.4407	18.0817	18.6307	17.7795	18.6822	16.4074	15.1773	16.1423	16.0444	15.1008
Q92604	LGAT1_HUMAN	LPGAT1	Acyl-CoA:lysophosphatidylglycerol acyltransferase 1	1.11455	4.25882e-05	5	5	13.6922	13.6947	14.2774	13.6286	13.7378	15.0087	15.0381	14.715	15.0587	14.783
Q9HAT2	SIAE_HUMAN	SIAE	Sialate O-acetylesterase	3.2571	4.27166e-05	5	5	14.1965	13.6999	14.7626	13.3628	13.6741	17.1033	17.9368	16.304	16.7237	17.9135
Q7Z3J2	VP35L_HUMAN	VPS35L	VPS35 endosomal protein-sorting factor-like	1.77566	4.30315e-05	5	5	13.8573	13.8892	13.937	14.2205	13.9705	15.4315	15.9034	15.5841	15.3295	16.5043
Q5T200	ZC3HD_HUMAN	ZC3H13	Zinc finger CCCH domain-containing protein 13	-2.22235	4.30965e-05	5	4	15.7528	15.5393	15.4045	15.4831	15.1641	NaN	13.205	13.9553	13.0569	12.7684
Q13485	SMAD4_HUMAN	SMAD4	Mothers against decapentaplegic homolog 4	-1.4785	4.32459e-05	5	5	15.6816	15.9249	15.4943	15.8357	15.6717	14.1232	14.2248	13.9478	14.0269	14.8931
O75190	DNJB6_HUMAN	DNAJB6	DnaJ homolog subfamily B member 6	-1.87625	4.32953e-05	5	5	16.9742	17.0292	17.2973	17.3391	16.7758	14.7202	15.4658	14.6906	15.457	15.7007
Q2KHR3	QSER1_HUMAN	QSER1	Glutamine and serine-rich protein 1	-2.20632	4.34126e-05	5	4	14.4442	14.7988	14.3746	14.3801	14.4141	11.5983	12.8639	12.2852	NaN	12.3568
P30041	PRDX6_HUMAN	PRDX6	Peroxiredoxin-6	-1.71715	4.38235e-05	5	5	20.0339	19.8956	20.0961	20.2114	19.9996	18.4153	17.572	18.8457	18.4697	18.3482
Q15020	SART3_HUMAN	SART3	Squamous cell carcinoma antigen recognized by T-cells 3	0.858168	4.40373e-05	5	5	16.6844	16.4664	16.393	16.7063	16.3173	17.5331	17.5675	17.2242	17.246	17.2875
O15446	RPA34_HUMAN	POLR1G	DNA-directed RNA polymerase I subunit RPA34	-2.53567	4.40843e-05	5	3	17.6434	17.3645	16.6931	17.2582	16.8816	14.7589	NaN	14.4062	14.7323	NaN
Q8TAG9	EXOC6_HUMAN	EXOC6	Exocyst complex component 6	1.99319	4.4373e-05	5	5	13.99	13.266	12.8173	13.5558	13.0762	15.8333	15.0373	15.3673	15.3951	15.0382
Q9ULE0	WWC3_HUMAN	WWC3	Protein WWC3	1.20177	4.4954e-05	5	5	13.6052	13.6034	13.8423	13.8515	13.5606	14.965	14.9827	14.5685	14.6304	15.3252
Q13442	HAP28_HUMAN	PDAP1	28 kDa heat- and acid-stable phosphoprotein	-2.27708	4.51186e-05	5	5	17.4209	16.7897	16.4649	17.1648	16.491	14.145	14.1963	14.9797	15.2167	14.4083
Q02809	PLOD1_HUMAN	PLOD1	Procollagen-lysine,2-oxoglutarate 5-dioxygenase 1	1.74093	4.53635e-05	5	5	17.7015	17.2871	17.7981	17.2332	17.6824	19.1736	19.7166	18.7825	19.0343	19.7
O75436	VP26A_HUMAN	VPS26A	Vacuolar protein sorting-associated protein 26A	1.37731	4.55623e-05	5	5	16.8161	16.9257	16.9731	16.9945	16.9033	18.1636	18.4558	17.7575	18.3303	18.7922
P35658	NU214_HUMAN	NUP214	Nuclear pore complex protein Nup214	-0.780737	4.61177e-05	5	5	17.785	17.5607	17.5711	17.7479	17.5144	17.1379	16.8503	16.6968	16.6909	16.8995
Q15561	TEAD4_HUMAN	TEAD4	Transcriptional enhancer factor TEF-3	-2.02075	4.61546e-05	5	5	14.8993	15.525	15.561	15.5973	15.5758	13.5515	13.4982	13.0408	12.8639	14.1002
P28340	DPOD1_HUMAN	POLD1	DNA polymerase delta catalytic subunit	-1.52246	4.63121e-05	5	5	16.8417	16.9801	16.8614	16.9689	16.4912	15.1099	15.9654	15.3026	15.0767	15.0765
Q2PZI1	D19L1_HUMAN	DPY19L1	Protein C-mannosyl-transferase DPY19L1	1.71819	4.63874e-05	5	5	15.7072	15.3774	15.9082	15.5632	15.5769	17.2468	17.8621	16.8185	17.0636	17.7328
Q96L91	EP400_HUMAN	EP400	E1A-binding protein p400	-1.54117	4.68376e-05	5	5	16.3572	16.1055	16.3444	16.1589	15.9087	14.7513	14.7844	14.7573	14.9331	13.9427
P23142	FBLN1_HUMAN	FBLN1	Fibulin-1	-2.22064	4.70177e-05	5	5	15.0669	14.7262	14.7514	14.5323	14.7215	11.9799	13.1972	12.0502	12.3074	13.1602
O15230	LAMA5_HUMAN	LAMA5	Laminin subunit alpha-5	2.0495	4.71119e-05	5	5	15.9079	15.5142	15.6407	15.6719	15.6851	17.6024	18.368	17.152	17.273	18.2718
Q9Y4W2	LAS1L_HUMAN	LAS1L	Ribosomal biogenesis protein LAS1L	-1.08389	4.74704e-05	5	5	17.0704	16.9349	17.1472	16.9014	17.3199	16.2318	16.1836	15.8111	16.0889	15.6391
P15848	ARSB_HUMAN	ARSB	Arylsulfatase B	2.12201	4.76723e-05	5	5	15.0051	15.1628	15.3667	14.9487	15.2307	17.332	17.9288	16.5861	16.7806	17.6967
Q16773	KAT1_HUMAN	KYAT1	Kynurenine--oxoglutarate transaminase 1	-1.60592	4.77561e-05	5	5	14.1256	13.9285	14.4652	13.9703	13.9954	12.3149	12.2301	12.4959	12.2369	13.1776
Q5T7W0	ZN618_HUMAN	ZNF618	Zinc finger protein 618	0.884918	4.78592e-05	5	5	12.9416	13.2241	12.9041	13.2685	13.0039	14.1234	14.1842	13.8653	13.814	13.7798
Q9UHQ4	BAP29_HUMAN	BCAP29	B-cell receptor-associated protein 29	1.27455	4.79217e-05	5	5	15.0658	14.8429	15.4534	14.5713	15.0578	16.3424	16.2887	16.2432	16.4591	16.0306
Q641Q2	WAC2A_HUMAN	WASHC2A	WASH complex subunit 2A	-1.39719	4.89446e-05	5	5	15.2864	15.1576	15.0653	15.0671	15.0642	13.1385	14.0693	14.0795	13.7017	13.6655
P49795	RGS19_HUMAN	RGS19	Regulator of G-protein signaling 19	2.26679	4.99958e-05	3	5	12.7246	NaN	11.8936	12.5018	NaN	14.602	15.0001	14.443	14.5512	14.6045
Q8IWW6	RHG12_HUMAN	ARHGAP12	Rho GTPase-activating protein 12	-1.03858	5.02334e-05	5	5	14.4468	14.1192	14.5761	14.3352	14.0971	13.4872	13.0636	13.5181	13.1856	13.1269
Q13586	STIM1_HUMAN	STIM1	Stromal interaction molecule 1	1.84941	5.08695e-05	5	5	15.2506	15.0946	15.7258	14.9316	15.6272	17.143	17.7424	16.6055	17.2247	17.1612
Q01581	HMCS1_HUMAN	HMGCS1	Hydroxymethylglutaryl-CoA synthase, cytoplasmic	-2.97739	5.09801e-05	5	5	17.7575	18.1599	18.1185	17.9645	17.7058	14.5028	15.2907	14.4763	14.2815	16.2679
O60832	DKC1_HUMAN	DKC1	H/ACA ribonucleoprotein complex subunit DKC1	-0.966261	5.13444e-05	5	5	18.4244	18.2658	18.4312	18.3995	18.1285	17.4252	17.7471	17.101	17.2722	17.2726
Q9UKN8	TF3C4_HUMAN	GTF3C4	General transcription factor 3C polypeptide 4	-1.135	5.13879e-05	5	5	16.2289	16.3204	16.4749	15.8322	16.1318	15.0583	15.1193	14.8574	14.8809	15.3974
Q9UQ03	COR2B_HUMAN	CORO2B	Coronin-2B	2.45491	5.14117e-05	5	5	13.5996	13.7171	13.7241	13.7759	13.4995	15.8143	16.8486	15.3177	15.7646	16.8455
P12814	ACTN1_HUMAN	ACTN1	Alpha-actinin-1	1.10012	5.18539e-05	5	5	19.3882	19.1535	19.4411	19.1579	19.3919	20.7738	20.6006	20.1196	20.3854	20.1538
Q9UH65	SWP70_HUMAN	SWAP70	Switch-associated protein 70	0.699302	5.19866e-05	5	5	15.2821	15.1433	15.2953	15.0177	15.3084	16.1339	15.7438	15.9171	15.9649	15.7835
Q6ZU35	CRACD_HUMAN	CRACD	Capping protein-inhibiting regulator of actin dynamics	-1.4443	5.22388e-05	5	4	15.0507	15.1172	15.1303	15.0257	14.9036	NaN	14.1415	13.4715	13.4125	13.3794
Q9UIG0	BAZ1B_HUMAN	BAZ1B	Tyrosine-protein kinase BAZ1B	-1.77824	5.23577e-05	5	5	18.5778	18.5184	18.2812	18.3235	18.0887	16.9844	16.3375	16.6581	17.0197	15.8988
Q13472	TOP3A_HUMAN	TOP3A	DNA topoisomerase 3-alpha	-2.10072	5.25808e-05	5	5	15.6457	15.0863	14.7226	15.3607	14.972	13.2691	12.9604	12.9701	13.7061	12.3781
Q9NYH9	UTP6_HUMAN	UTP6	U3 small nucleolar RNA-associated protein 6 homolog	-2.68076	5.29086e-05	5	5	17.1651	17.3685	17.6126	17.1166	17.4401	15.3993	14.08	14.9314	15.2038	13.6847
Q14CZ7	FAKD3_HUMAN	FASTKD3	FAST kinase domain-containing protein 3, mitochondrial	-1.86299	5.29846e-05	5	5	15.2726	14.7576	14.9424	14.5494	15.1308	13.0434	13.4875	12.3577	13.0223	13.4271
Q8TB52	FBX30_HUMAN	FBXO30	F-box only protein 30	-2.35883	5.35182e-05	5	3	13.9462	13.7271	14.283	14.4251	13.8191	11.8224	NaN	11.2819	NaN	11.9395
Q10471	GALT2_HUMAN	GALNT2	Polypeptide N-acetylgalactosaminyltransferase 2	-1.39899	5.35958e-05	5	5	18.5123	18.0172	17.9629	18.3936	18.2683	16.7606	17.2334	16.4101	16.6844	17.0708
Q96EY4	TMA16_HUMAN	TMA16	Translation machinery-associated protein 16	-4.46106	5.36652e-05	5	4	17.7308	16.9758	16.5565	18.5578	16.8514	12.1591	12.6633	13.8356	12.8355	NaN
O76021	RL1D1_HUMAN	RSL1D1	Ribosomal L1 domain-containing protein 1	-1.77961	5.40443e-05	5	5	19.8699	19.7977	20.3309	19.53	19.3429	17.7035	18.3407	17.6707	17.8652	18.3931
Q13395	TARB1_HUMAN	TARBP1	Probable methyltransferase TARBP1	1.0926	5.43341e-05	5	5	12.5658	12.3566	12.3072	12.7454	12.606	13.4405	13.5565	13.5249	13.4612	14.0609
Q86UY8	NT5D3_HUMAN	NT5DC3	5'-nucleotidase domain-containing protein 3	-1.69981	5.45668e-05	5	5	15.6077	15.186	15.7966	14.9969	15.439	14.1242	13.4509	13.8747	13.8751	13.2023
Q13112	CAF1B_HUMAN	CHAF1B	Chromatin assembly factor 1 subunit B	-3.69059	5.48357e-05	5	3	16.697	16.2619	17.0339	16.8052	16.6558	NaN	13.4544	12.1106	NaN	13.4355
P20042	IF2B_HUMAN	EIF2S2	Eukaryotic translation initiation factor 2 subunit 2	-0.987956	5.5168e-05	5	5	17.054	17.0503	17.0329	16.8479	16.8369	16.0844	15.7817	16.0516	16.3142	15.6503
P37235	HPCL1_HUMAN	HPCAL1	Hippocalcin-like protein 1	2.22515	5.53957e-05	5	5	14.5906	14.8941	15.1831	14.3429	14.9892	17.6804	16.882	16.6302	17.5127	16.4204
Q96MT8	CEP63_HUMAN	CEP63	Centrosomal protein of 63 kDa	-1.88694	5.54205e-05	5	3	13.1011	13.1874	13.1505	12.5986	13.0904	11.3464	NaN	11.2535	10.8161	NaN
Q99848	EBP2_HUMAN	EBNA1BP2	Probable rRNA-processing protein EBP2	-2.77681	5.54356e-05	5	5	18.3225	18.0468	18.0713	17.9384	17.7376	14.5051	15.157	16.3684	15.6184	14.5836
Q13444	ADA15_HUMAN	ADAM15	Disintegrin and metalloproteinase domain-containing protein 15	2.43361	5.61546e-05	5	5	14.2841	13.9276	13.4506	15.1713	14.0316	16.4531	17.1346	16.3543	16.5642	16.5269
Q86YV9	HPS6_HUMAN	HPS6	BLOC-2 complex member HPS6	-0.797981	5.61611e-05	5	5	13.6802	13.3954	13.7514	13.6687	13.7095	12.7619	13.1695	12.784	12.7473	12.7527
P25685	DNJB1_HUMAN	DNAJB1	DnaJ homolog subfamily B member 1	-1.37405	5.6511e-05	5	5	16.5375	16.5258	16.6078	17.0631	16.3526	15.5613	15.1009	15.3244	15.4229	14.8073
Q96ST3	SIN3A_HUMAN	SIN3A	Paired amphipathic helix protein Sin3a	-2.51782	5.65912e-05	5	5	16.9354	17.2111	17.1431	17.0185	16.9681	14.9207	13.8939	15.2223	15.0159	13.6345
O94927	HAUS5_HUMAN	HAUS5	HAUS augmin-like complex subunit 5	-0.990169	5.65986e-05	5	5	13.9731	14.1217	14.1915	13.9073	13.8609	13.1622	13.0443	13.3482	12.7573	12.7915
O14686	KMT2D_HUMAN	KMT2D	Histone-lysine N-methyltransferase 2D	-1.11422	5.70097e-05	5	5	15.1099	14.8375	14.9395	15.041	14.6118	13.5342	14.0722	14.0178	13.5288	13.8156
Q53GT1	KLH22_HUMAN	KLHL22	Kelch-like protein 22	1.31126	5.76483e-05	5	5	14.0224	13.9811	13.5265	14.0947	13.6889	15.159	15.1811	15.0755	14.8219	15.6324
Q03169	TNAP2_HUMAN	TNFAIP2	Tumor necrosis factor alpha-induced protein 2	2.71074	5.76826e-05	4	5	12.5461	11.5203	NaN	11.1207	11.3619	14.5386	14.1009	14.6624	14.481	13.9572
P27544	CERS1_HUMAN	CERS1	Ceramide synthase 1	-2.0201	5.77526e-05	5	5	15.2859	14.9058	14.6068	15.2969	15.2026	13.4764	12.5464	13.0029	13.6255	12.5464
Q9UMX5	NENF_HUMAN	NENF	Neudesin	-2.35146	5.79579e-05	5	3	16.0894	15.562	15.3055	15.7169	15.4029	13.5994	NaN	12.9034	13.2889	NaN
P01130	LDLR_HUMAN	LDLR	Low-density lipoprotein receptor	-2.40709	5.84034e-05	5	4	15.3849	15.0689	15.512	14.8827	15.7905	12.8837	13.0669	12.2827	NaN	13.4496
P53618	COPB_HUMAN	COPB1	Coatomer subunit beta	0.720435	5.84678e-05	5	5	17.6968	17.492	17.4265	17.5905	17.4256	18.0493	18.1674	18.2151	18.2833	18.5185
P54577	SYYC_HUMAN	YARS1	Tyrosine--tRNA ligase, cytoplasmic	-1.16355	5.85738e-05	5	5	18.0111	17.8814	17.7365	17.6581	17.7484	16.9127	16.3061	16.908	16.7756	16.3153
P18858	DNLI1_HUMAN	LIG1	DNA ligase 1	-2.17843	5.85854e-05	5	5	15.6188	15.714	15.5334	15.4827	15.4796	13.1789	13.7297	12.8286	12.8901	14.309
O15550	KDM6A_HUMAN	KDM6A	Lysine-specific demethylase 6A	-1.30277	5.86548e-05	5	5	15.6801	15.9748	15.5189	15.4168	15.6461	14.4543	14.7635	14.129	13.9483	14.4278
Q99569	PKP4_HUMAN	PKP4	Plakophilin-4	-1.95801	5.90438e-05	5	5	16.9811	16.7553	17.1447	17.2284	16.4735	15.2419	14.603	15.16	15.4736	14.3144
Q8N8R5	CB069_HUMAN	C2orf69	Mitochondrial protein C2orf69	-2.12408	5.90667e-05	5	3	13.6911	13.7484	14.3661	14.0504	14.4475	11.7885	NaN	11.9876	12.0336	NaN
Q6NUK1	SCMC1_HUMAN	SLC25A24	Mitochondrial adenyl nucleotide antiporter SLC25A24	1.80971	5.92214e-05	5	5	17.514	17.3874	18.1347	16.9483	17.7221	19.5662	19.5497	18.8752	19.5223	19.2417
Q9P2D1	CHD7_HUMAN	CHD7	Chromodomain-helicase-DNA-binding protein 7	-1.53856	5.92664e-05	5	5	16.6411	17.2244	17.31	16.5073	17.1504	15.3183	15.8092	15.2784	15.1632	15.5712
Q9C0C4	SEM4C_HUMAN	SEMA4C	Semaphorin-4C	2.08529	5.95195e-05	5	5	15.1581	15.1639	15.3704	14.5365	15.2063	17.2394	17.8262	16.6016	16.7074	17.4869
Q5JPH6	SYEM_HUMAN	EARS2	Nondiscriminating glutamyl-tRNA synthetase EARS2, mitochondrial	-1.91271	6.03288e-05	5	5	17.6954	17.3807	17.6074	17.4699	17.5624	16.0455	15.4267	15.9548	15.9665	14.7587
P83876	TXN4A_HUMAN	TXNL4A	Thioredoxin-like protein 4A	-0.467573	6.04767e-05	5	5	16.3288	16.1443	16.1489	16.366	16.2614	15.8524	15.7782	15.8563	15.7944	15.6304
Q08752	PPID_HUMAN	PPID	Peptidyl-prolyl cis-trans isomerase D	-1.6803	6.07598e-05	5	5	15.5889	15.854	15.9779	15.1391	15.8944	13.6692	13.6866	14.0392	14.1323	14.5255
P02786	TFR1_HUMAN	TFRC	Transferrin receptor protein 1	-2.43504	6.07689e-05	5	5	18.6114	18.2852	19.2019	18.0863	19.0183	15.9745	16.6656	15.5681	15.9711	16.8487
P31749	AKT1_HUMAN	AKT1	RAC-alpha serine/threonine-protein kinase	1.94699	6.07778e-05	5	5	12.819	12.4793	13.7275	13.222	12.8755	14.8318	14.6802	14.7619	15.1335	15.4508
O95837	GNA14_HUMAN	GNA14	Guanine nucleotide-binding protein subunit alpha-14	1.46279	6.12605e-05	5	5	16.7559	16.1204	15.8005	16.145	16.6307	17.9382	17.844	17.8289	17.6139	17.5415
Q9UMN6	KMT2B_HUMAN	KMT2B	Histone-lysine N-methyltransferase 2B	-1.57365	6.13569e-05	5	5	14.963	14.6277	14.591	14.82	14.6862	13.1009	13.6113	12.9816	12.5632	13.5626
Q13573	SNW1_HUMAN	SNW1	SNW domain-containing protein 1	-2.46	6.16033e-05	5	5	17.6511	17.3509	17.3146	17.184	17.1623	14.8644	14.3937	15.903	15.0958	14.106
Q96EH3	MASU1_HUMAN	MALSU1	Mitochondrial assembly of ribosomal large subunit protein 1	-1.90002	6.19246e-05	5	5	16.5087	15.7553	16.092	16.1551	16.1853	14.5947	14.0675	14.7006	14.3518	13.4817
Q96L73	NSD1_HUMAN	NSD1	Histone-lysine N-methyltransferase, H3 lysine-36 specific	-1.95872	6.24e-05	5	5	15.3904	15.0825	14.799	15.4587	15.2823	13.6166	12.7429	12.825	13.9206	13.1142
P32189	GLPK_HUMAN	GK	Glycerol kinase	-1.33111	6.27566e-05	5	5	15.5357	15.2001	15.9325	15.3517	15.4063	14.1766	14.6019	13.8799	13.9876	14.1248
Q13416	ORC2_HUMAN	ORC2	Origin recognition complex subunit 2	-1.84343	6.28042e-05	5	5	16.436	16.2513	16.147	16.6535	16.255	14.9033	14.0141	15.064	14.5846	13.9597
Q9UJ14	GGT7_HUMAN	GGT7	Glutathione hydrolase 7	-1.74893	6.33654e-05	5	4	16.0763	15.7198	15.6144	16.0052	15.2262	13.68	14.2135	NaN	13.8473	14.1769
Q14166	TTL12_HUMAN	TTLL12	Tubulin--tyrosine ligase-like protein 12	-1.34053	6.34321e-05	5	5	16.8318	16.7259	16.8097	16.3426	16.5038	15.5264	14.7186	15.492	15.3547	15.4196
P09382	LEG1_HUMAN	LGALS1	Galectin-1	3.92029	6.35314e-05	5	5	17.2366	16.7321	17.1595	16.4026	17.3672	20.515	22.2745	19.7549	20.1622	21.7929
Q9NYL4	FKB11_HUMAN	FKBP11	Peptidyl-prolyl cis-trans isomerase FKBP11	-3.23189	6.37433e-05	5	4	16.2269	15.9115	16.6642	15.8249	16.7208	13.6585	NaN	13.2473	13.259	11.9863
O15235	RT12_HUMAN	MRPS12	Small ribosomal subunit protein uS12m	-1.33276	6.39688e-05	5	5	15.5704	14.9477	15.4613	14.9067	14.7611	13.9582	13.9548	13.6782	13.6279	13.7642
P23434	GCSH_HUMAN	GCSH	Glycine cleavage system H protein, mitochondrial	-1.49596	6.41197e-05	5	5	20.2447	19.7179	19.4285	19.5865	19.3124	18.2405	18.3357	17.8801	18.4389	17.9149
Q9NVN8	GNL3L_HUMAN	GNL3L	Guanine nucleotide-binding protein-like 3-like protein	-2.86473	6.41408e-05	5	5	15.533	15.7487	16.3274	15.8348	15.7628	12.2635	14.1436	13.2363	13.0178	12.2218
Q5RKV6	EXOS6_HUMAN	EXOSC6	Exosome complex component MTR3	-1.82794	6.42531e-05	5	5	17.5965	17.4737	17.4871	16.6747	17.4211	15.9302	15.2252	15.6159	15.7596	14.9826
Q9ULG1	INO80_HUMAN	INO80	Chromatin-remodeling ATPase INO80	-1.49581	6.42623e-05	5	5	15.8507	15.8098	15.2114	15.853	15.3392	14.1677	14.0362	14.2509	14.4879	13.6424
P22304	IDS_HUMAN	IDS	Iduronate 2-sulfatase	1.57469	6.43894e-05	5	5	13.4684	13.1039	12.9825	12.5754	12.6577	14.8044	14.3379	14.7966	14.5899	14.1325
Q5TFE4	NT5D1_HUMAN	NT5DC1	5'-nucleotidase domain-containing protein 1	-1.91607	6.46035e-05	5	5	15.7251	15.576	15.3299	16.0911	15.4423	14.0758	12.869	13.8375	13.9109	13.8908
P62899	RL31_HUMAN	RPL31	Large ribosomal subunit protein eL31	-1.46983	6.46449e-05	5	5	20.1417	20.0777	20.6317	20.2125	20.3911	18.9218	19.0533	18.1722	19.0747	18.8836
O95571	ETHE1_HUMAN	ETHE1	Persulfide dioxygenase ETHE1, mitochondrial	2.63312	6.47812e-05	5	5	15.8655	15.5122	15.7079	15.2528	15.2847	17.9674	19.0652	17.5821	17.4027	18.7714
Q14517	FAT1_HUMAN	FAT1	Protocadherin Fat 1	-2.27889	6.47987e-05	5	5	15.7414	15.1395	15.4293	15.4547	15.4024	12.9272	13.7216	12.9332	12.3207	13.8701
Q9BTC0	DIDO1_HUMAN	DIDO1	Death-inducer obliterator 1	-1.40635	6.49981e-05	5	5	15.9571	15.9625	16.6147	15.6975	16.1533	14.9303	14.9091	14.5651	14.5513	14.3975
Q8TEX9	IPO4_HUMAN	IPO4	Importin-4	-1.32911	6.50035e-05	5	5	16.6532	16.4474	16.6002	16.6079	16.4272	14.9468	15.2652	15.2584	14.8198	15.8001
Q9Y2E5	MA2B2_HUMAN	MAN2B2	Epididymis-specific alpha-mannosidase	2.32946	6.53347e-05	5	5	12.7668	12.7162	13.9644	13.542	12.665	15.4823	15.883	15.0696	15.1341	15.7328
O60331	PI51C_HUMAN	PIP5K1C	Phosphatidylinositol 4-phosphate 5-kinase type-1 gamma	1.65094	6.53446e-05	5	5	14.6107	14.2472	13.8497	14.339	14.0557	16.1251	15.5591	16.3317	15.9596	15.3814
Q969V3	NCLN_HUMAN	NCLN	BOS complex subunit NCLN	-0.947205	6.58073e-05	5	5	19.1316	18.9083	18.9885	18.9166	18.8594	18.2036	18.1904	17.9201	18.1565	17.5977
Q5T011	SZT2_HUMAN	SZT2	KICSTOR complex protein SZT2	0.957818	6.58656e-05	4	5	13.0871	13.0641	NaN	13.5067	13.2709	14.3736	14.0802	14.0365	14.1922	14.2676
Q15031	SYLM_HUMAN	LARS2	Leucine--tRNA ligase, mitochondrial	-1.69711	6.60967e-05	5	5	17.5839	17.4463	17.9488	17.0613	17.838	15.9222	16.4407	15.4707	15.6864	15.8728
Q9UDY2	ZO2_HUMAN	TJP2	Tight junction protein ZO-2	-1.33755	6.61039e-05	5	5	17.7558	17.6657	18.1148	17.3842	17.603	16.0912	16.5969	16.071	16.3551	16.7216
Q709C8	VP13C_HUMAN	VPS13C	Intermembrane lipid transfer protein VPS13C	1.7886	6.6117e-05	5	5	15.5589	15.0544	15.3674	15.4356	15.3306	16.867	17.1589	16.83	16.8428	17.9911
P54764	EPHA4_HUMAN	EPHA4	Ephrin type-A receptor 4	-1.96887	6.66679e-05	5	5	14.4396	15.0537	14.4598	14.8621	13.9039	12.5416	13.005	12.4103	12.0499	12.868
O75794	CD123_HUMAN	CDC123	Translation initiation factor eIF2 assembly protein	-1.40344	6.69792e-05	5	5	15.0844	15.1616	15.449	15.4993	15.2134	13.7882	13.9919	13.4737	13.6788	14.4578
Q8NEJ9	NGDN_HUMAN	NGDN	Neuroguidin	-4.07742	6.71686e-05	5	3	18.7439	18.8898	19.053	19.0801	18.6664	13.731	NaN	15.5632	15.1335	NaN
Q9UBM7	DHCR7_HUMAN	DHCR7	7-dehydrocholesterol reductase	-1.53224	6.79848e-05	5	5	19.4308	19.0101	19.1818	19.879	18.773	17.7608	17.9896	17.6618	17.6568	17.5445
Q08AM6	VAC14_HUMAN	VAC14	Protein VAC14 homolog	0.94993	6.8001e-05	5	5	15.874	15.7654	16.112	16.1467	15.9011	16.9021	16.5834	16.8975	16.9315	17.2342
Q9Y314	NOSIP_HUMAN	NOSIP	Nitric oxide synthase-interacting protein	-1.58395	6.80632e-05	5	5	15.6369	15.3781	15.5619	15.7693	15.6108	13.9627	13.6737	14.6561	14.2163	13.5285
P52926	HMGA2_HUMAN	HMGA2	High mobility group protein HMGI-C	-2.24813	6.87025e-05	5	5	18.905	19.1643	18.5336	19.453	18.3437	15.9027	16.6063	17.247	16.867	16.5359
A3KMH1	VWA8_HUMAN	VWA8	von Willebrand factor A domain-containing protein 8	-1.30227	6.88622e-05	5	5	15.915	15.8324	16.2372	15.5087	15.9869	14.6355	15.0288	14.2684	14.4326	14.6035
Q8WVM8	SCFD1_HUMAN	SCFD1	Sec1 family domain-containing protein 1	-2.00575	6.89671e-05	5	5	18.2566	17.7271	18.0926	18.0242	17.8325	16.3993	15.6071	16.4544	16.2596	15.1839
Q5EBL8	PDZ11_HUMAN	PDZD11	PDZ domain-containing protein 11	-2.97215	6.9481e-05	5	3	16.0496	16.368	16.028	15.2485	16.1525	13.141	NaN	13.3167	12.5338	NaN
Q8IVF7	FMNL3_HUMAN	FMNL3	Formin-like protein 3	2.04663	6.96059e-05	5	5	14.7238	14.6866	15.4279	14.3642	14.8998	17.4232	16.655	16.9091	17.1486	16.1997
Q96DF8	ESS2_HUMAN	ESS2	Splicing factor ESS-2 homolog	-1.91426	6.97871e-05	5	3	15.4265	15.0107	15.0302	14.9573	14.9576	12.927	NaN	12.9637	13.5959	NaN
Q9H223	EHD4_HUMAN	EHD4	EH domain-containing protein 4	2.11444	7.03934e-05	5	5	16.203	16.2267	16.4526	15.2994	16.4895	18.5711	17.7414	17.9703	18.718	18.2427
Q5BKT4	AG10A_HUMAN	ALG10	Dol-P-Glc:Glc(2)Man(9)GlcNAc(2)-PP-Dol alpha-1,2-glucosyltransferase	-1.26148	7.05379e-05	5	5	15.545	15.1604	15.976	15.4596	15.7274	14.3916	14.4345	14.0536	14.1073	14.574
Q9UJ68	MSRA_HUMAN	MSRA	Mitochondrial peptide methionine sulfoxide reductase	1.83504	7.07759e-05	5	5	13.6055	13.4184	14.2795	13.7837	13.7764	15.4342	15.7135	14.9378	15.8509	16.1025
P82650	RT22_HUMAN	MRPS22	Small ribosomal subunit protein mS22	-1.24872	7.08322e-05	5	5	18.039	17.7484	17.9758	17.5815	17.7451	16.7579	16.6779	16.47	16.8832	16.0572
Q9P287	BCCIP_HUMAN	BCCIP	BRCA2 and CDKN1A-interacting protein	-2.1188	7.10099e-05	5	5	16.9352	16.7329	16.5016	16.9	16.4096	14.1402	15.3078	15.0582	14.4453	13.9338
Q7Z3B3	KANL1_HUMAN	KANSL1	KAT8 regulatory NSL complex subunit 1	-1.98263	7.10289e-05	5	3	13.379	13.491	14.0299	13.2388	13.2255	NaN	11.6382	11.4744	11.358	NaN
Q9H4I3	TRABD_HUMAN	TRABD	TraB domain-containing protein	-1.47036	7.11288e-05	5	5	16.1394	16.1801	16.3514	16.0789	15.8916	14.8065	14.9575	14.9	14.6697	13.9559
Q8IZH2	XRN1_HUMAN	XRN1	5'-3' exoribonuclease 1	1.21485	7.13078e-05	5	5	15.3306	15.0865	15.1868	15.1346	15.3138	16.2195	16.4462	16.224	16.2156	17.0211
P08670	VIME_HUMAN	VIM	Vimentin	2.72649	7.19663e-05	5	5	20.1115	19.9728	21.0077	19.0116	20.7299	22.8872	23.2768	22.7196	22.9837	22.5986
Q8IXV7	KLD8B_HUMAN	KLHDC8B	Kelch domain-containing protein 8B	2.40678	7.22818e-05	4	5	12.0538	12.2163	NaN	12.527	12.901	14.6518	15.6229	14.7451	14.3601	14.7766
Q8N5Y8	PAR16_HUMAN	PARP16	Protein mono-ADP-ribosyltransferase PARP16	-1.09867	7.23004e-05	5	4	14.4585	13.9856	13.9588	13.8703	13.9719	13.1399	12.8204	12.9029	12.9381	NaN
Q86YP4	P66A_HUMAN	GATAD2A	Transcriptional repressor p66-alpha	-2.81393	7.2386e-05	5	4	16.291	16.5971	17.1269	15.9804	16.9051	13.2418	13.3287	14.3304	14.1638	NaN
Q8TER5	ARH40_HUMAN	ARHGEF40	Rho guanine nucleotide exchange factor 40	-1.18625	7.2481e-05	5	5	15.3524	15.4872	15.7406	15.4477	15.4197	14.4332	14.4793	14.4458	14.4322	13.7258
O15068	MCF2L_HUMAN	MCF2L	Guanine nucleotide exchange factor DBS	-1.98361	7.26076e-05	5	3	13.7521	13.6863	14.0629	14.0446	13.2401	11.7679	NaN	11.6525	11.9004	NaN
Q9H6D7	HAUS4_HUMAN	HAUS4	HAUS augmin-like complex subunit 4	-1.03401	7.29416e-05	5	3	13.5827	13.8437	13.497	13.575	13.6629	12.7621	NaN	12.6176	12.415	NaN
Q13464	ROCK1_HUMAN	ROCK1	Rho-associated protein kinase 1	0.546225	7.30355e-05	5	5	15.7523	15.5964	15.8399	15.7211	15.8749	16.5131	16.2756	16.2908	16.2053	16.2309
Q9BQ39	DDX50_HUMAN	DDX50	ATP-dependent RNA helicase DDX50	-2.41659	7.30797e-05	5	5	17.7657	17.6401	17.9308	17.5943	17.4655	15.4661	15.7564	15.4123	15.6508	14.0279
Q96EK7	F120B_HUMAN	FAM120B	Constitutive coactivator of peroxisome proliferator-activated receptor gamma	0.787805	7.33124e-05	5	5	14.2395	14.0043	14.0986	14.3239	13.937	14.8418	14.9697	14.6708	14.9144	15.1457
Q9H2D6	TARA_HUMAN	TRIOBP	TRIO and F-actin-binding protein	1.0904	7.36562e-05	5	5	15.193	15.2194	15.1553	15.2685	15.0208	16.59	16.0201	16.3543	16.492	15.8527
P50851	LRBA_HUMAN	LRBA	Lipopolysaccharide-responsive and beige-like anchor protein	-1.21975	7.37089e-05	5	5	16.1581	16.0918	16.0712	15.9814	16.0457	14.5563	14.8824	14.553	14.8201	15.4376
P55290	CAD13_HUMAN	CDH13	Cadherin-13	3.85721	7.43363e-05	4	5	14.8275	13.2787	14.466	NaN	13.5883	17.8645	18.5727	17.4806	17.0256	18.5431
Q9BYT8	NEUL_HUMAN	NLN	Neurolysin, mitochondrial	-1.74869	7.44602e-05	5	5	18.3065	18.3335	18.5598	17.8074	18.3421	16.315	16.9447	16.0164	16.2886	17.0411
P78371	TCPB_HUMAN	CCT2	T-complex protein 1 subunit beta	-0.963448	7.47625e-05	5	5	19.7511	19.5956	19.6536	19.2643	19.3571	18.5086	18.8045	18.7336	18.4504	18.3073
A6NKD9	CC85C_HUMAN	CCDC85C	Coiled-coil domain-containing protein 85C	-1.22172	7.48071e-05	5	5	14.7682	14.4989	14.3117	14.4992	14.4167	13.6663	12.9863	13.5191	13.3017	12.9127
Q96MU7	YTDC1_HUMAN	YTHDC1	YTH domain-containing protein 1	-0.976266	7.54357e-05	5	5	17.1411	17.2027	17.1559	17.0837	16.848	16.0882	16.4121	15.7003	16.1532	16.1964
P09001	RM03_HUMAN	MRPL3	Large ribosomal subunit protein uL3m	-1.38772	7.55994e-05	5	5	17.1415	16.707	16.7831	17.1004	16.4279	15.7961	15.5296	15.322	15.567	15.0065
P31942	HNRH3_HUMAN	HNRNPH3	Heterogeneous nuclear ribonucleoprotein H3	-1.80821	7.58579e-05	5	5	20.0707	20.3644	20.8098	19.527	20.0984	18.7361	18.3913	18.0353	18.5178	18.1488
P47755	CAZA2_HUMAN	CAPZA2	F-actin-capping protein subunit alpha-2	1.28345	7.59783e-05	5	5	18.8902	18.8364	18.7429	18.4637	18.5352	19.9401	20.3647	19.5708	19.7372	20.2729
Q9Y5Q0	FADS3_HUMAN	FADS3	Fatty acid desaturase 3	-2.0082	7.60252e-05	5	5	15.188	15.6597	15.5881	15.6249	15.7057	14.2537	12.9747	13.4646	13.9968	13.0355
Q6GYQ0	RGPA1_HUMAN	RALGAPA1	Ral GTPase-activating protein subunit alpha-1	0.743915	7.63338e-05	5	5	13.5242	13.674	13.4848	13.3482	13.3178	14.2122	14.3088	13.988	14.1206	14.4391
P18433	PTPRA_HUMAN	PTPRA	Receptor-type tyrosine-protein phosphatase alpha	0.872259	7.64017e-05	5	5	15.4583	15.2951	15.4994	15.4709	15.3338	16.4179	16.2972	15.9798	16.1147	16.6092
Q8TF05	PP4R1_HUMAN	PPP4R1	Serine/threonine-protein phosphatase 4 regulatory subunit 1	0.880356	7.65701e-05	5	5	14.4858	14.7785	14.937	14.9647	14.8722	15.7587	15.7148	15.713	15.3821	15.8713
Q7L576	CYFP1_HUMAN	CYFIP1	Cytoplasmic FMR1-interacting protein 1	0.731888	7.75708e-05	5	5	16.8141	16.6277	16.9655	16.6443	16.959	17.6187	17.6531	17.3049	17.6352	17.4581
Q14195	DPYL3_HUMAN	DPYSL3	Dihydropyrimidinase-related protein 3	-2.64443	7.80995e-05	5	5	18.7563	18.9206	18.71	18.807	18.4165	15.5082	16.3806	15.7428	15.4505	17.3061
Q5TCZ1	SPD2A_HUMAN	SH3PXD2A	SH3 and PX domain-containing protein 2A	1.77195	7.81613e-05	4	5	12.2368	12.3749	NaN	12.6711	12.6643	14.3714	14.7592	13.9313	14.4121	13.8195
P53985	MOT1_HUMAN	SLC16A1	Monocarboxylate transporter 1	-2.23359	7.82596e-05	5	5	20.0696	19.9828	20.3462	20.0888	19.9312	17.8182	18.5299	17.1422	17.2608	18.4996
Q9Y483	MTF2_HUMAN	MTF2	Metal-response element-binding transcription factor 2	-1.59224	7.83141e-05	5	3	15.1252	15.011	15.4418	15.4676	14.8781	13.5144	NaN	13.5009	13.7622	NaN
Q14554	PDIA5_HUMAN	PDIA5	Protein disulfide-isomerase A5	1.03359	7.87816e-05	5	5	16.9608	16.459	16.8084	16.6778	16.5945	17.6787	18.1505	17.5065	17.6074	17.7254
Q03135	CAV1_HUMAN	CAV1	Caveolin-1	2.43689	7.87849e-05	5	5	16.9303	16.0506	17.1253	16.295	17.2852	18.6893	19.8772	18.8079	18.9656	19.531
Q8N3P4	VPS8_HUMAN	VPS8	Vacuolar protein sorting-associated protein 8 homolog	1.71917	7.91955e-05	5	5	13.2562	13.2181	13.1613	13.4562	13.5206	14.6427	15.4168	14.7617	14.6605	15.7267
P54098	DPOG1_HUMAN	POLG	DNA polymerase subunit gamma-1	-1.0866	7.92453e-05	5	5	16.1657	15.976	16.1212	15.899	16.0904	15.2754	14.8897	14.7161	15.3034	14.6346
Q9NQS3	NECT3_HUMAN	NECTIN3	Nectin-3	-2.22334	8.01448e-05	5	5	15.9949	15.5358	15.6221	15.7408	15.5431	12.6408	14.2615	13.9019	13.0392	13.4766
Q96K76	UBP47_HUMAN	USP47	Ubiquitin carboxyl-terminal hydrolase 47	1.14795	8.03284e-05	5	5	14.1994	14.3902	14.161	14.2566	14.1664	15.1527	15.4249	15.0416	15.381	15.9132
Q9BVK8	TM147_HUMAN	TMEM147	BOS complex subunit TMEM147	-1.64833	8.07602e-05	5	5	15.6149	14.602	15.698	15.0834	14.9194	13.5422	13.5577	13.3679	13.3783	13.83
Q8TCE6	DEN10_HUMAN	DENND10	DENN domain-containing protein 10	1.1967	8.11549e-05	5	5	14.5947	14.2796	14.0457	14.7669	14.4501	15.5028	15.6606	15.5329	15.4111	16.0132
Q9UKA9	PTBP2_HUMAN	PTBP2	Polypyrimidine tract-binding protein 2	-4.83978	8.16655e-05	5	4	18.0735	18.3672	18.4566	18.2354	18.3297	13.6176	15.2831	12.3008	12.6092	NaN
Q86WG5	MTMRD_HUMAN	SBF2	Myotubularin-related protein 13	0.629543	8.18019e-05	5	5	15.1922	14.9694	15.242	14.8823	14.933	15.6154	15.7559	15.6284	15.5608	15.8061
P50416	CPT1A_HUMAN	CPT1A	Carnitine O-palmitoyltransferase 1, liver isoform	1.75493	8.23081e-05	5	5	14.7378	14.0537	14.738	14.1547	14.7697	16.1762	16.725	15.7771	15.9669	16.5833
Q9Y4E5	ZN451_HUMAN	ZNF451	E3 SUMO-protein ligase ZNF451	-0.770884	8.23678e-05	5	5	14.7178	14.3269	14.4461	14.5228	14.3728	13.7526	13.6032	13.4985	13.704	13.9737
O75110	ATP9A_HUMAN	ATP9A	Probable phospholipid-transporting ATPase IIA	1.74891	8.30391e-05	5	5	14.1336	14.0319	13.5418	14.1474	13.9987	15.6441	16.2108	15.1453	15.4058	16.1919
Q92520	FAM3C_HUMAN	FAM3C	Protein FAM3C	-2.13041	8.37757e-05	5	5	17.3001	17.5995	17.8477	16.8896	17.5658	16.0252	15.0322	15.5055	15.4096	14.578
Q9H497	TOR3A_HUMAN	TOR3A	Torsin-3A	-2.12678	8.43743e-05	5	5	15.7927	15.3158	15.3823	15.5442	15.0822	13.8035	12.4474	13.7927	13.5229	12.9168
Q7KYR7	BT2A1_HUMAN	BTN2A1	Butyrophilin subfamily 2 member A1	1.61936	8.46513e-05	5	5	14.6745	14.375	14.9541	14.3549	14.4192	15.8958	16.6864	15.751	15.9666	16.5746
P17301	ITA2_HUMAN	ITGA2	Integrin alpha-2	2.20463	8.47213e-05	5	5	15.8378	15.5873	15.995	15.4765	15.6833	17.6937	18.4828	17.1095	17.647	18.6698
O95714	HERC2_HUMAN	HERC2	E3 ubiquitin-protein ligase HERC2	-0.834267	8.57972e-05	5	5	15.7359	15.7222	15.4639	15.9684	15.4663	14.9794	14.6851	14.6808	14.8948	14.9454
Q9UNX4	WDR3_HUMAN	WDR3	WD repeat-containing protein 3	-1.85898	8.62561e-05	5	5	18.1878	18.0129	18.1939	18.0987	18.0678	16.0113	16.7878	15.5683	16.0064	16.8924
Q7L9L4	MOB1B_HUMAN	MOB1B	MOB kinase activator 1B	-1.22989	8.73292e-05	5	5	15.4859	15.7465	16.099	15.646	15.464	13.9997	14.6872	14.6306	14.4008	14.5737
O43264	ZW10_HUMAN	ZW10	Centromere/kinetochore protein zw10 homolog	-0.945542	8.74833e-05	5	5	16.278	16.3872	16.5453	16.2879	16.3089	15.7952	15.2215	15.4263	15.5294	15.1072
Q9C0H6	KLHL4_HUMAN	KLHL4	Kelch-like protein 4	2.39613	8.79479e-05	5	5	13.2418	13.1523	13.1458	13.5871	13.1138	15.2672	15.6827	15.38	15.0414	16.8502
O94832	MYO1D_HUMAN	MYO1D	Unconventional myosin-Id	-0.874102	8.80023e-05	5	5	16.1231	16.253	16.2336	16.0857	15.8434	15.2377	15.5474	14.9741	15.1162	15.2928
Q9NYK5	RM39_HUMAN	MRPL39	Large ribosomal subunit protein mL39	-1.34275	8.84257e-05	5	5	18.2586	17.724	18.1735	17.6433	17.9773	16.8459	16.7456	16.4428	16.8856	16.1431
P33176	KINH_HUMAN	KIF5B	Kinesin-1 heavy chain	0.652251	8.84529e-05	5	5	16.7785	16.5909	16.7374	16.3826	16.7575	17.348	17.1303	17.2997	17.2881	17.442
Q8N2W9	PIAS4_HUMAN	PIAS4	E3 SUMO-protein ligase PIAS4	-1.03882	8.89889e-05	5	5	13.9621	13.4378	14.0337	14.1532	13.6866	12.7141	12.9935	12.9159	12.7975	12.6584
Q8IUH5	ZDH17_HUMAN	ZDHHC17	Palmitoyltransferase ZDHHC17	-1.24923	8.96148e-05	5	5	14.967	14.9477	14.4196	15.122	14.4047	13.7311	13.2128	13.5411	13.5263	13.6035
Q9NTJ5	SAC1_HUMAN	SACM1L	Phosphatidylinositol-3-phosphatase SAC1	-1.00992	8.96176e-05	5	5	18.5535	18.3809	18.8437	18.4273	18.4714	17.4888	17.8505	17.1836	17.4302	17.6741
P17858	PFKAL_HUMAN	PFKL	ATP-dependent 6-phosphofructokinase, liver type	2.1084	8.97327e-05	5	5	16.3209	16.4633	16.4484	16.328	16.4719	17.9755	18.8461	18.0819	18.1706	19.5004
P20933	ASPG_HUMAN	AGA	N(4)-(beta-N-acetylglucosaminyl)-L-asparaginase	1.6707	8.97402e-05	5	5	14.6248	14.5719	14.0602	13.6556	14.2236	15.7488	16.257	15.4049	16.0089	16.07
Q27J81	INF2_HUMAN	INF2	Inverted formin-2	0.872084	9.00188e-05	5	5	15.1673	15.2163	15.2145	15.158	15.2849	16.3019	16.049	16.3316	16.047	15.672
Q0P6H9	TMM62_HUMAN	TMEM62	Transmembrane protein 62	1.8665	9.01748e-05	4	5	12.0214	11.7733	12.5945	NaN	12.0703	13.7602	14.4172	13.8198	13.6231	14.2867
Q15070	OXA1L_HUMAN	OXA1L	Mitochondrial inner membrane protein OXA1L	-0.857855	9.03043e-05	5	5	16.8434	16.4274	16.9602	16.7127	16.5997	16.131	15.7965	15.8133	15.8235	15.6897
P11908	PRPS2_HUMAN	PRPS2	Ribose-phosphate pyrophosphokinase 2	-1.00401	9.03143e-05	5	5	17.4117	17.7981	17.449	17.7209	17.6261	16.5418	16.6261	16.3845	16.4038	17.0296
Q9ULH0	KDIS_HUMAN	KIDINS220	Kinase D-interacting substrate of 220 kDa	-1.49242	9.04055e-05	5	5	16.0774	15.5734	16.1103	16.0141	15.8831	14.1078	15.0028	14.1278	14.2185	14.7394
Q14258	TRI25_HUMAN	TRIM25	E3 ubiquitin/ISG15 ligase TRIM25	0.811162	9.14651e-05	5	5	15.2999	15.2647	14.9105	15.4086	15.0898	15.9862	16.0793	15.8864	16.2353	15.842
Q96GM5	SMRD1_HUMAN	SMARCD1	SWI/SNF-related matrix-associated actin-dependent regulator of chromatin subfamily D member 1	-1.89949	9.20836e-05	5	5	18.0539	18.0995	18.2947	17.504	18.1547	16.6017	16.1116	16.2777	16.3445	15.2739
Q9Y3A5	SBDS_HUMAN	SBDS	Ribosome maturation protein SBDS	1.04949	9.25191e-05	5	5	14.8139	14.7412	14.566	14.6676	15.0294	15.4418	15.7571	16.1671	15.9804	15.7193
P49760	CLK2_HUMAN	CLK2	Dual specificity protein kinase CLK2	-1.47964	9.26312e-05	5	5	15.8085	15.7575	15.483	15.9113	15.4004	13.9608	14.7188	13.6566	14.3656	14.2605
P58317	ZN121_HUMAN	ZNF121	Zinc finger protein 121	-4.41171	9.30624e-05	5	3	16.1897	15.8647	14.9055	16.7924	15.101	11.4991	11.5466	11.0312	NaN	NaN
Q9UHI6	DDX20_HUMAN	DDX20	Probable ATP-dependent RNA helicase DDX20	-1.50243	9.32078e-05	5	5	16.4605	16.1387	16.4108	16.3865	16.123	14.5372	15.1984	15.3407	14.351	14.58
O43933	PEX1_HUMAN	PEX1	Peroxisomal ATPase PEX1	-1.13813	9.34483e-05	5	5	14.3919	14.3788	14.5746	14.3292	14.5529	12.9583	13.7601	13.2207	13.0562	13.5414
Q96EK9	KTI12_HUMAN	KTI12	Protein KTI12 homolog	-1.33607	9.34772e-05	5	3	13.2259	13.3669	13.6045	13.478	13.0692	12.2137	NaN	11.8856	11.9391	NaN
P40938	RFC3_HUMAN	RFC3	Replication factor C subunit 3	-2.26027	9.3701e-05	5	5	16.2343	16.3614	16.3044	16.0574	16.5064	14.5398	13.4478	14.7442	14.2458	13.1851
Q14161	GIT2_HUMAN	GIT2	ARF GTPase-activating protein GIT2	1.85078	9.37998e-05	5	5	13.7711	13.9094	13.3936	13.7513	13.1728	15.6517	15.4126	15.8954	15.6604	14.6319
Q5H8A4	PIGG_HUMAN	PIGG	GPI ethanolamine phosphate transferase 2	1.68342	9.38042e-05	5	5	14.0393	13.3846	13.6494	13.0399	13.5	15.2284	15.5587	14.6664	15.0311	15.5457
Q8IYT2	CMTR2_HUMAN	CMTR2	Cap-specific mRNA (nucleoside-2'-O-)-methyltransferase 2	1.99297	9.39528e-05	4	5	11.4989	11.4732	NaN	11.3345	10.6599	13.1699	12.6556	13.3479	13.5859	13.4137
Q14694	UBP10_HUMAN	USP10	Ubiquitin carboxyl-terminal hydrolase 10	-1.625	9.43574e-05	5	5	17.3015	16.9995	16.815	17.3317	16.9204	15.6272	15.2168	16.0884	15.4231	14.8876
O75054	IGSF3_HUMAN	IGSF3	Immunoglobulin superfamily member 3	-3.408	9.43852e-05	5	3	14.3912	14.3523	14.4779	14.6127	14.5149	NaN	11.6205	10.0609	NaN	11.5039
Q15075	EEA1_HUMAN	EEA1	Early endosome antigen 1	2.16112	9.47999e-05	5	5	16.215	16.159	16.2659	15.9831	16.3489	18.9503	18.0704	18.5354	18.8697	17.3517
P00519	ABL1_HUMAN	ABL1	Tyrosine-protein kinase ABL1	1.18152	9.48423e-05	5	5	13.5576	13.8854	13.8967	13.7677	13.019	14.83	14.8613	14.7558	14.7598	14.8271
Q8IY81	SPB1_HUMAN	FTSJ3	pre-rRNA 2'-O-ribose RNA methyltransferase FTSJ3	-1.51211	9.49595e-05	5	5	18.0457	17.8142	17.9755	17.7325	17.7914	16.1165	16.8244	15.8462	16.1614	16.8503
Q9NQ29	LUC7L_HUMAN	LUC7L	Putative RNA-binding protein Luc7-like 1	-1.05834	9.49694e-05	5	5	17.0346	16.8575	16.7334	17.0043	16.7052	16.1431	15.6062	15.8128	16.0426	15.4388
O95983	MBD3_HUMAN	MBD3	Methyl-CpG-binding domain protein 3	-4.14556	9.49997e-05	5	5	18.0185	17.8967	17.8834	17.8392	17.522	14.0934	13.5714	15.1471	13.971	11.6491
Q8WUB8	PHF10_HUMAN	PHF10	PHD finger protein 10	-1.53263	9.61043e-05	5	5	16.0941	15.9799	16.4929	15.8823	15.8655	14.9413	14.1873	14.748	14.7597	14.0152
Q9Y5Q9	TF3C3_HUMAN	GTF3C3	General transcription factor 3C polypeptide 3	-1.29223	9.64286e-05	5	5	17.386	17.536	17.5375	17.0194	17.3873	16.108	16.5696	16.0228	15.6018	16.1029
Q15223	NECT1_HUMAN	NECTIN1	Nectin-1	-1.9173	9.64668e-05	5	4	15.8581	15.8893	15.1814	15.4826	15.3849	13.5177	13.9249	13.1021	NaN	14.0232
Q96DN5	TBC31_HUMAN	TBC1D31	TBC1 domain family member 31	-2.04169	9.71473e-05	5	3	14.2968	13.6549	13.8223	13.946	13.5025	11.4519	12.0481	11.9085	NaN	NaN
Q9Y5X1	SNX9_HUMAN	SNX9	Sorting nexin-9	1.21063	9.79383e-05	5	5	15.6653	14.9781	15.2872	15.3941	15.3571	16.5718	16.2521	16.676	16.9476	16.2874
Q8N3U4	STAG2_HUMAN	STAG2	Cohesin subunit SA-2	-1.4241	9.81119e-05	5	5	17.3476	17.3823	17.5233	16.935	17.0602	16.1892	15.5181	15.6611	16.2665	15.493
O15440	MRP5_HUMAN	ABCC5	ATP-binding cassette sub-family C member 5	-1.12105	9.82172e-05	5	5	14.7885	14.7499	14.6353	14.6284	14.8872	13.2902	13.9476	13.3766	13.4664	14.0032
Q8TCG2	P4K2B_HUMAN	PI4K2B	Phosphatidylinositol 4-kinase type 2-beta	-0.945625	9.92144e-05	5	5	14.7754	14.8263	15.2024	14.9729	15.1221	13.9445	14.3947	13.7865	13.9299	14.1153
Q8IUF8	RIOX2_HUMAN	RIOX2	Ribosomal oxygenase 2	-1.08919	9.96603e-05	5	5	15.0584	14.6263	14.3907	14.4739	14.538	13.9206	13.4268	13.4089	13.4709	13.4142
Q9BPZ7	SIN1_HUMAN	MAPKAP1	Target of rapamycin complex 2 subunit MAPKAP1	1.06727	9.97983e-05	5	5	13.3576	13.6636	13.6868	13.3906	13.2305	14.2594	14.8606	14.3187	14.4594	14.7674
P18583	SON_HUMAN	SON	Protein SON	-2.42642	0.000100075	5	5	17.963	18.0968	18.1842	17.7822	17.8431	14.6025	16.1025	15.143	15.4299	16.4593
Q9NXE4	NSMA3_HUMAN	SMPD4	Sphingomyelin phosphodiesterase 4	-1.71042	0.000100225	5	5	17.6798	17.3251	17.6731	17.5228	17.3957	16.1448	15.8586	15.8978	16.2106	14.9326
Q3T8J9	GON4L_HUMAN	GON4L	GON-4-like protein	-1.67756	0.000100256	5	3	14.9389	14.2237	14.3272	14.4742	14.4455	12.8958	NaN	12.9468	12.5705	NaN
Q13619	CUL4A_HUMAN	CUL4A	Cullin-4A	-1.17351	0.000102044	5	5	16.9385	16.714	16.7681	17.1223	16.5847	15.9928	15.3565	15.8959	15.6905	15.3243
P51793	CLCN4_HUMAN	CLCN4	H(+)/Cl(-) exchange transporter 4	1.2484	0.000102196	5	5	13.5259	13.1905	13.0559	13.1324	13.374	14.4521	14.6859	14.2554	14.1349	14.9924
Q9NV31	IMP3_HUMAN	IMP3	U3 small nucleolar ribonucleoprotein protein IMP3	-2.9972	0.000102362	5	5	18.4023	18.0336	18.0645	18.3218	17.7977	15.8484	14.4686	15.7467	15.7236	13.8467
P49327	FAS_HUMAN	FASN	Fatty acid synthase	-1.98694	0.000102733	5	5	19.3377	19.7598	19.635	19.3344	19.3787	17.2505	17.924	17.2929	16.7701	18.2734
Q6ZNJ1	NBEL2_HUMAN	NBEAL2	Neurobeachin-like protein 2	2.15955	0.000102782	5	5	13.4867	13.6493	13.5718	14.0587	13.7103	15.4755	16.1839	15.7321	15.1111	16.7718
O75787	RENR_HUMAN	ATP6AP2	Renin receptor	-2.44177	0.000103124	5	5	17.4119	17.2908	17.8327	17.4224	17.4789	15.6322	14.4862	15.3294	15.7324	14.0477
P59190	RAB15_HUMAN	RAB15	Ras-related protein Rab-15	-2.89204	0.000103701	5	3	16.0443	17.2411	16.2701	16.0412	16.1801	13.3191	NaN	NaN	13.766	13.3048
Q9NVT9	ARMC1_HUMAN	ARMC1	Armadillo repeat-containing protein 1	-1.97646	0.000103866	5	5	16.9962	16.5736	16.6192	16.458	16.759	15.118	14.6187	15.3657	14.5873	13.8338
Q5JTW2	CEP78_HUMAN	CEP78	Centrosomal protein of 78 kDa	-2.41179	0.000104244	5	5	16.5774	15.8371	15.8906	15.9402	16.1696	13.6345	14.1028	13.8598	14.2624	12.4966
Q8WVC6	DCAKD_HUMAN	DCAKD	Dephospho-CoA kinase domain-containing protein	-1.00074	0.000104428	5	5	16.8193	16.7734	17.1286	16.7871	17.0143	16.0788	16.2481	15.5649	15.9114	15.7156
Q9UBI1	COMD3_HUMAN	COMMD3	COMM domain-containing protein 3	2.86291	0.000104596	5	5	12.82	12.5498	12.103	12.7107	12.3134	16.0252	14.4049	15.9241	16.0116	14.4456
P52943	CRIP2_HUMAN	CRIP2	Cysteine-rich protein 2	3.13813	0.000105175	4	5	14.7928	14.3903	13.5647	15.3168	NaN	17.6328	17.3809	18.338	17.811	17.1087
Q96QD8	S38A2_HUMAN	SLC38A2	Sodium-coupled neutral amino acid symporter 2	-4.4025	0.000105954	5	4	17.1223	18.1912	19.0169	17.8599	18.4482	12.9205	14.1513	NaN	12.9002	14.9289
Q8NEY8	PPHLN_HUMAN	PPHLN1	Periphilin-1	-2.84133	0.000106851	5	5	15.8066	16.1038	16.2013	16.0163	15.6003	12.7191	13.3523	12.2944	12.6567	14.4992
P12109	CO6A1_HUMAN	COL6A1	Collagen alpha-1(VI) chain	-2.28786	0.000106878	5	5	17.1799	16.8733	17.1756	16.8089	16.8668	14.2852	15.1047	14.0649	14.2815	15.729
Q7Z3B4	NUP54_HUMAN	NUP54	Nucleoporin p54	-1.16164	0.000107375	5	5	18.4393	18.4056	18.3092	18.0089	18.2489	17.331	17.067	17.5111	16.65	17.0447
O43824	GTPB6_HUMAN	GTPBP6	Putative GTP-binding protein 6	-1.29268	0.000107385	5	5	15.9488	15.6436	15.1995	15.9604	15.2293	14.5027	14.2101	14.1064	14.4723	14.2268
P23193	TCEA1_HUMAN	TCEA1	Transcription elongation factor A protein 1	-1.53493	0.000107449	5	5	16.633	16.424	16.8169	16.0486	16.7498	15.3014	14.449	15.0974	15.3483	14.8016
Q00536	CDK16_HUMAN	CDK16	Cyclin-dependent kinase 16	-1.34445	0.000107547	5	5	15.233	15.0142	14.9777	15.3525	14.8771	13.9711	13.2439	14.2105	13.5131	13.7936
Q9NXX6	NSE4A_HUMAN	NSMCE4A	Non-structural maintenance of chromosomes element 4 homolog A	-2.07995	0.000107763	5	5	14.6555	14.8384	15.3461	15.2133	15.1289	13.5867	12.6506	12.9388	13.4685	12.1377
O43741	AAKB2_HUMAN	PRKAB2	5'-AMP-activated protein kinase subunit beta-2	0.825443	0.000108279	5	5	13.648	13.2998	13.6825	13.8284	13.4098	14.4325	14.2666	14.4562	14.6046	14.2358
Q9HBM0	VEZA_HUMAN	VEZT	Vezatin	-0.997227	0.000108365	5	5	15.5516	15.3608	15.7403	15.4345	15.4714	14.7575	14.7685	14.1436	14.6066	14.2963
Q9ULS5	TMCC3_HUMAN	TMCC3	Transmembrane and coiled-coil domain protein 3	2.15919	0.000108402	4	5	13.7253	12.6725	13.9196	NaN	13.3489	15.9362	15.3182	15.5632	15.7421	15.3192
A2VDJ0	T131L_HUMAN	TMEM131L	Transmembrane protein 131-like	-2.68127	0.000108634	5	5	14.6658	13.9991	14.4493	14.3962	13.7382	11.055	12.485	10.6535	11.4547	12.1941
Q9NQZ2	SAS10_HUMAN	UTP3	Something about silencing protein 10	-2.51217	0.000109673	5	5	17.3914	17.3345	17.872	17.3408	17.6122	15.6032	14.4233	15.4378	15.5816	13.9441
P17948	VGFR1_HUMAN	FLT1	Vascular endothelial growth factor receptor 1	2.32165	0.000109801	5	5	15.303	15.0247	15.4746	14.5174	15.1938	17.256	18.1031	16.8624	16.8011	18.0992
Q6PCB7	S27A1_HUMAN	SLC27A1	Long-chain fatty acid transport protein 1	1.41928	0.000109869	5	5	15.0354	14.4923	14.6685	14.9427	14.4168	15.8364	16.7594	16.052	16.009	15.9953
Q99496	RING2_HUMAN	RNF2	E3 ubiquitin-protein ligase RING2	-1.89642	0.000110331	5	5	16.3344	16.5776	16.7972	15.8865	16.3777	15.1248	14.3858	14.7143	14.5093	13.7569
P30520	PURA2_HUMAN	ADSS2	Adenylosuccinate synthetase isozyme 2	-1.40926	0.000110419	5	5	16.4788	16.8891	17.1992	16.7312	16.7927	15.172	15.8567	15.0772	15.1879	15.7508
Q9UPN4	CP131_HUMAN	CEP131	Centrosomal protein of 131 kDa	-1.95591	0.000110754	5	4	15.3541	15.2689	14.9313	15.3763	14.7407	13.3383	12.4801	13.3793	13.5157	NaN
Q9Y2W6	TDRKH_HUMAN	TDRKH	Tudor and KH domain-containing protein	-1.09906	0.000111156	5	5	15.4657	15.212	15.3246	14.9567	15.3474	14.4826	14.2455	14.124	14.2668	13.6923
Q9BXS4	TMM59_HUMAN	TMEM59	Transmembrane protein 59	-1.10422	0.00011162	5	5	15.257	14.4983	14.6497	14.7286	14.4404	13.7093	13.5995	13.4539	13.7848	13.5055
Q9H981	ARP8_HUMAN	ACTR8	Actin-related protein 8	-1.20866	0.000111873	5	5	14.8574	14.8581	14.2213	14.7855	14.2839	13.419	13.4129	13.656	13.4192	13.0559
Q8N3R9	PALS1_HUMAN	PALS1	Protein PALS1	-1.21551	0.000111886	5	5	16.0164	16.174	16.4684	15.8468	16.1419	14.7291	15.0499	14.7407	14.6478	15.4025
Q14789	GOGB1_HUMAN	GOLGB1	Golgin subfamily B member 1	-1.57709	0.000112241	5	5	17.5498	17.1703	17.4917	17.1516	17.3038	16.2034	15.4793	15.9525	16.0731	15.0735
Q96M96	FGD4_HUMAN	FGD4	FYVE, RhoGEF and PH domain-containing protein 4	-2.82906	0.000112997	5	5	16.9795	16.4076	15.8014	16.7314	16.2537	13.7906	12.8336	14.5229	14.1204	12.7609
Q96JA1	LRIG1_HUMAN	LRIG1	Leucine-rich repeats and immunoglobulin-like domains protein 1	-2.02977	0.00011346	5	5	15.4006	15.7622	15.8074	15.4657	15.3144	13.1864	14.1638	12.9525	13.0981	14.2006
O43402	EMC8_HUMAN	EMC8	ER membrane protein complex subunit 8	-1.07249	0.000113783	5	5	15.9064	15.6247	16.067	15.7859	16.0219	15.2855	14.6031	14.5883	14.8869	14.6797
Q9H7H0	MET17_HUMAN	METTL17	Ribosome assembly protein METTL17, mitochondrial	-2.4751	0.000114192	5	5	15.2963	15.4149	15.6324	14.1773	15.5713	13.1226	12.917	12.2633	12.1244	13.2893
Q9BUB7	TMM70_HUMAN	TMEM70	Transmembrane protein 70, mitochondrial	-1.1323	0.00011452	5	5	16.4191	16.5966	17.0721	16.7874	16.9856	15.9657	15.711	15.3847	15.7242	15.4137
Q8NBU5	ATAD1_HUMAN	ATAD1	Outer mitochondrial transmembrane helix translocase	-1.2167	0.000114848	5	5	16.8638	16.8396	17.4205	16.721	17.1893	15.7474	16.105	15.9438	15.7471	15.4073
O14733	MP2K7_HUMAN	MAP2K7	Dual specificity mitogen-activated protein kinase kinase 7	-1.44777	0.000114968	5	4	14.0995	13.6984	13.7917	13.957	13.8251	12.385	11.8939	12.7141	12.7133	NaN
Q93063	EXT2_HUMAN	EXT2	Exostosin-2	-1.12956	0.000115154	5	5	16.0069	15.8586	16.4827	15.718	16.2318	14.9853	15.2248	14.6856	14.8889	14.8655
P49321	NASP_HUMAN	NASP	Nuclear autoantigenic sperm protein	-2.57938	0.000115295	5	5	19.9418	20.16	20.0422	19.8626	19.6648	18.0221	16.1774	17.8123	17.9063	16.8564
Q92995	UBP13_HUMAN	USP13	Ubiquitin carboxyl-terminal hydrolase 13	-1.48867	0.000116631	5	4	14.3344	14.1558	14.2501	14.6331	14.0397	12.9085	12.6138	13.2346	12.419	NaN
Q6ZRS2	SRCAP_HUMAN	SRCAP	Helicase SRCAP	-1.17492	0.000116661	5	5	15.2544	15.0214	15.3788	15.4316	14.8879	13.9659	14.1592	14.4087	13.9638	13.6019
Q5W111	SPRY7_HUMAN	SPRYD7	SPRY domain-containing protein 7	1.48048	0.000116933	5	5	15.0177	14.738	14.5256	14.7421	14.7262	16.2547	16.8551	15.7271	15.9058	16.4092
Q8WYH8	ING5_HUMAN	ING5	Inhibitor of growth protein 5	-2.84645	0.000117503	5	4	16.7835	16.945	16.8972	15.855	15.9523	14.1973	NaN	13.6554	13.8576	12.8503
O14867	BACH1_HUMAN	BACH1	Transcription regulator protein BACH1	-1.28686	0.000119085	5	5	13.4814	13.6359	12.7774	13.7712	13.5272	12.1115	12.0282	12.3558	12.2563	12.007
Q9C0D9	EPT1_HUMAN	SELENOI	Ethanolaminephosphotransferase 1	-1.81372	0.000119146	5	5	18.0881	17.7989	17.9211	17.3142	18.0087	15.7234	16.4914	15.7547	15.4947	16.5983
Q15022	SUZ12_HUMAN	SUZ12	Polycomb protein SUZ12	-3.03335	0.000119235	5	5	16.8951	16.4427	16.184	16.582	16.3618	13.9095	12.6373	14.2711	14.2149	12.2659
O43347	MSI1H_HUMAN	MSI1	RNA-binding protein Musashi homolog 1	-1.87814	0.000119483	5	3	16.4396	16.3593	16.5494	16.7634	16.4017	14.9066	14.8631	NaN	NaN	14.1039
Q8N6T3	ARFG1_HUMAN	ARFGAP1	ADP-ribosylation factor GTPase-activating protein 1	-1.19191	0.000119824	5	5	15.6388	15.699	16.1502	15.6413	16.2491	15.0898	14.4727	14.5346	14.6456	14.6762
P49674	KC1E_HUMAN	CSNK1E	Casein kinase I isoform epsilon	-0.84042	0.000120058	5	5	16.2832	16.3134	16.5059	16.4722	16.3095	15.8021	15.3021	15.5197	15.7788	15.2795
Q9UBP9	GULP1_HUMAN	GULP1	PTB domain-containing engulfment adapter protein 1	-2.09075	0.000120149	5	5	16.5642	16.11	16.1906	15.7529	16.665	14.4727	13.968	14.364	14.7389	13.2852
Q86SF2	GALT7_HUMAN	GALNT7	N-acetylgalactosaminyltransferase 7	-1.05947	0.000120412	5	5	18.2995	17.8964	18.328	17.7867	18.306	17.0706	17.3361	16.7593	17.1964	16.957
P32019	I5P2_HUMAN	INPP5B	Type II inositol 1,4,5-trisphosphate 5-phosphatase	-1.38999	0.00012138	5	5	13.0468	13.3255	13.2259	13.3537	13.4591	11.6367	12.057	11.6353	11.5711	12.561
Q5HYI7	MTX3_HUMAN	MTX3	Metaxin-3	-1.20518	0.000121742	5	5	15.5129	15.6389	16.0264	15.5551	15.8221	14.8571	14.1518	14.6982	14.6582	14.1642
Q9Y2S7	PDIP2_HUMAN	POLDIP2	Polymerase delta-interacting protein 2	-1.26805	0.000122089	5	5	18.6069	18.5144	18.4269	18.3373	18.4542	17.4624	17.2942	17.2309	17.4944	16.5175
Q9NRW3	ABC3C_HUMAN	APOBEC3C	DNA dC->dU-editing enzyme APOBEC-3C	-2.10646	0.000122396	5	4	15.8439	15.6651	15.0608	16.1451	15.0923	13.4354	13.8079	NaN	13.0638	13.5128
Q9UN86	G3BP2_HUMAN	G3BP2	Ras GTPase-activating protein-binding protein 2	-1.13586	0.000122937	5	5	18.5935	18.1073	18.1687	18.4453	18.1468	16.8554	17.4562	17.0579	16.9236	17.4893
Q9HAV4	XPO5_HUMAN	XPO5	Exportin-5	-1.20321	0.000123783	5	5	16.6979	16.5234	16.7472	16.6381	16.5943	15.2516	15.6803	15.2575	15.0269	15.9686
Q15050	RRS1_HUMAN	RRS1	Ribosome biogenesis regulatory protein homolog	-2.39056	0.000124093	5	5	18.005	18.2745	18.7238	17.169	18.5783	16.1621	15.6841	15.9291	16.0435	14.9788
P49585	PCY1A_HUMAN	PCYT1A	Choline-phosphate cytidylyltransferase A	1.66158	0.000124288	5	5	15.3638	14.9878	15.4688	15.2923	15.3587	16.543	17.2609	16.7383	16.5432	17.6938
Q6KC79	NIPBL_HUMAN	NIPBL	Nipped-B-like protein	-1.58034	0.000124575	5	5	16.6479	16.8566	16.7233	16.9434	16.4924	15.5416	14.7645	15.4577	15.49	14.508
Q9NUJ7	PLCX1_HUMAN	PLCXD1	PI-PLC X domain-containing protein 1	-2.76825	0.000124735	5	3	15.3088	14.8842	15.398	14.4251	15.4472	12.2162	NaN	12.8017	11.9553	NaN
Q9NZ94	NLGN3_HUMAN	NLGN3	Neuroligin-3	-1.97642	0.000124879	5	5	17.7689	17.2199	16.5828	17.7123	16.6982	15.1283	14.7165	15.4781	15.2511	15.5259
Q96T58	MINT_HUMAN	SPEN	Msx2-interacting protein	-1.005	0.000125034	5	5	15.4608	15.3212	15.3963	15.3552	15.1716	14.7676	13.924	14.3132	14.2339	14.4413
Q9H019	MFR1L_HUMAN	MTFR1L	Mitochondrial fission regulator 1-like	-2.18827	0.000125271	5	4	15.0875	15.0856	14.7015	15.1873	15.1606	12.3259	NaN	13.2452	13.5138	12.3401
Q9BTY7	HGH1_HUMAN	HGH1	Protein HGH1 homolog	-1.89992	0.000125717	5	5	14.9937	14.5891	14.6827	14.7523	14.2552	12.4603	12.1584	13.5805	13.0163	12.5581
O00522	KRIT1_HUMAN	KRIT1	Krev interaction trapped protein 1	1.73396	0.000125837	5	5	12.7025	11.8649	12.4837	12.3174	12.9212	14.5619	13.7672	14.5436	14.3034	13.7835
Q9BX67	JAM3_HUMAN	JAM3	Junctional adhesion molecule C	1.32031	0.000126355	5	5	15.3717	15.7765	15.5033	15.2552	15.6152	16.8356	17.2008	16.1947	16.9203	16.972
Q9Y6X5	ENPP4_HUMAN	ENPP4	Bis(5'-adenosyl)-triphosphatase ENPP4	1.75756	0.000126681	5	5	15.1049	14.8277	15.3659	15.1215	15.233	16.8579	17.3701	16.4054	16.321	17.4863
Q14678	KANK1_HUMAN	KANK1	KN motif and ankyrin repeat domain-containing protein 1	-2.53999	0.000127527	5	4	15.0025	14.669	15.0982	14.7617	14.7469	11.6908	13.3508	11.936	NaN	12.2852
Q15942	ZYX_HUMAN	ZYX	Zyxin	-1.02233	0.000127873	5	5	16.7989	16.5911	16.881	16.2079	16.7147	15.6598	15.6531	15.8521	15.2915	15.6256
Q9HBH5	RDH14_HUMAN	RDH14	Retinol dehydrogenase 14	-0.975939	0.000128375	5	5	16.6008	16.2725	16.3887	16.5828	16.4091	15.784	15.1649	15.7068	15.5239	15.1947
Q9BXJ9	NAA15_HUMAN	NAA15	N-alpha-acetyltransferase 15, NatA auxiliary subunit	-1.42529	0.000128884	5	5	16.6732	16.897	17.2044	16.8328	16.9336	15.813	14.8565	15.5735	15.8872	15.2843
Q92562	FIG4_HUMAN	FIG4	Polyphosphoinositide phosphatase	1.27657	0.000129434	5	5	13.8938	13.4918	13.4966	13.7223	13.4975	14.5723	15.1883	14.4713	14.9224	15.3306
Q15036	SNX17_HUMAN	SNX17	Sorting nexin-17	1.20203	0.000130865	5	5	15.3427	15.1806	15.0781	15.3789	15.1057	16.0826	16.5528	16.0767	16.4243	16.9598
O94898	LRIG2_HUMAN	LRIG2	Leucine-rich repeats and immunoglobulin-like domains protein 2	-1.65674	0.000131621	5	5	15.2878	15.4461	15.6511	15.3928	15.3845	13.5111	14.176	13.1183	13.6493	14.424
Q96SB3	NEB2_HUMAN	PPP1R9B	Neurabin-2	2.12572	0.000131633	5	5	15.0771	14.9086	15.5412	14.7496	15.542	17.3878	17.9042	16.6306	16.7257	17.7989
Q86VP3	PACS2_HUMAN	PACS2	Phosphofurin acidic cluster sorting protein 2	2.0037	0.000131814	5	5	12.518	12.7708	11.7772	12.8207	11.9497	14.524	13.7835	14.7976	14.7285	14.0213
Q96PZ0	PUS7_HUMAN	PUS7	Pseudouridylate synthase 7 homolog	0.333049	0.000132366	5	5	16.0894	16.21	16.154	16.2144	16.2011	16.4912	16.6623	16.4255	16.5191	16.4361
P57740	NU107_HUMAN	NUP107	Nuclear pore complex protein Nup107	-1.35513	0.000132395	5	5	18.0356	17.8254	18.0234	17.4371	17.991	16.8857	16.3206	16.8082	16.5263	15.996
Q9UFN0	NPS3A_HUMAN	NIPSNAP3A	Protein NipSnap homolog 3A	1.70119	0.000132648	5	5	16.1844	16.0404	16.4389	15.8003	16.0087	18.3496	17.3662	17.8552	18.2053	17.2025
Q8NBQ5	DHB11_HUMAN	HSD17B11	Estradiol 17-beta-dehydrogenase 11	1.34276	0.000133346	5	5	16.0536	15.5185	16.3235	16.0139	16.0362	17.2458	17.8409	16.9294	17.2797	17.3637
Q8N5C6	SRBD1_HUMAN	SRBD1	S1 RNA-binding domain-containing protein 1	-0.887684	0.000134071	5	5	16.0676	15.8188	16.023	16.0432	15.8565	15.0563	15.4559	14.77	14.8948	15.1937
Q92685	ALG3_HUMAN	ALG3	Dol-P-Man:Man(5)GlcNAc(2)-PP-Dol alpha-1,3-mannosyltransferase	-1.18355	0.000134595	5	5	16.422	16.3234	16.9149	16.9487	16.4565	15.1627	15.7462	15.1898	15.5797	15.4692
Q96JQ2	CLMN_HUMAN	CLMN	Calmin	-1.1237	0.000134999	5	3	13.0527	13.4435	13.2816	13.403	12.9672	12.1875	NaN	12.0268	12.1034	NaN
Q9NR45	SIAS_HUMAN	NANS	Sialic acid synthase	1.35648	0.000135066	5	5	16.283	16.252	15.9262	16.0338	15.8713	17.6958	16.7355	17.4301	17.7029	17.5844
Q9Y3B2	EXOS1_HUMAN	EXOSC1	Exosome complex component CSL4	-1.33662	0.000135097	5	5	17.1169	16.6816	16.5517	16.0248	16.416	15.1131	15.4461	15.1477	15.0167	15.3844
P06280	AGAL_HUMAN	GLA	Alpha-galactosidase A	-2.00781	0.000135122	5	5	16.9501	16.6166	17.0217	16.1977	16.7437	14.3478	15.2811	14.219	14.281	15.3619
O75173	ATS4_HUMAN	ADAMTS4	A disintegrin and metalloproteinase with thrombospondin motifs 4	-2.41173	0.000135267	5	3	14.0488	12.888	13.3092	13.798	13.5623	11.2504	11.1986	10.8795	NaN	NaN
Q8IY67	RAVR1_HUMAN	RAVER1	Ribonucleoprotein PTB-binding 1	-1.01181	0.000135495	5	5	16.7032	16.1213	16.5689	16.0018	16.4512	15.4708	15.3409	15.5243	15.2975	15.1538
P17655	CAN2_HUMAN	CAPN2	Calpain-2 catalytic subunit	2.94565	0.000135547	5	5	14.5409	13.6451	14.4414	13.6876	14.3922	16.5733	17.7319	16.5599	16.3018	18.2685
Q5SQN1	SNP47_HUMAN	SNAP47	Synaptosomal-associated protein 47	-0.879985	0.000135896	5	5	14.9693	14.9825	14.7436	14.7524	15.1471	14.2238	13.6736	14.0072	14.0328	14.2575
Q15125	EBP_HUMAN	EBP	3-beta-hydroxysteroid-Delta(8),Delta(7)-isomerase	-1.63547	0.000136655	5	5	19.5235	19.3814	18.9652	19.2015	18.8864	17.8647	17.2716	17.7981	17.9677	16.8784
Q5BKX6	S45A4_HUMAN	SLC45A4	Solute carrier family 45 member 4	1.4524	0.000137027	4	5	13.7555	13.2006	13.8146	NaN	13.1609	14.9125	14.9346	14.7137	14.7976	15.3183
P09958	FURIN_HUMAN	FURIN	Furin	1.71682	0.000138422	5	5	14.347	13.2077	13.3576	13.6881	13.1041	15.3787	15.6578	15.0402	15.1331	15.0789
P48729	KC1A_HUMAN	CSNK1A1	Casein kinase I isoform alpha	-0.798126	0.000139278	5	5	17.8363	17.5912	18.052	17.6904	17.7418	16.9206	17.0967	16.6684	17.0858	17.1496
Q9UK61	TASOR_HUMAN	TASOR	Protein TASOR	-0.976253	0.000139335	5	5	15.4547	15.3004	15.407	15.4596	15.1236	14.5462	13.866	14.4475	14.5638	14.4406
Q6DN90	IQEC1_HUMAN	IQSEC1	IQ motif and SEC7 domain-containing protein 1	1.35817	0.000139443	5	5	14.2494	14.1019	14.1979	14.3676	13.9601	15.4424	15.4035	15.9304	15.9495	14.9419
Q29RF7	PDS5A_HUMAN	PDS5A	Sister chromatid cohesion protein PDS5 homolog A	-1.27689	0.000139558	5	5	17.3984	17.3383	17.3572	17.1027	17.2458	16.3323	15.8028	16.368	16.1441	15.4107
Q5T5U3	RHG21_HUMAN	ARHGAP21	Rho GTPase-activating protein 21	-0.798398	0.000140201	5	5	14.7649	14.7281	14.594	14.4647	14.5209	13.8643	13.6587	14.0508	13.9982	13.5086
P17036	ZNF3_HUMAN	ZNF3	Zinc finger protein 3	-2.9128	0.000140623	5	3	14.2924	14.0478	13.5485	14.3943	13.1154	11.0422	11.1943	10.6641	NaN	NaN
Q8IWJ2	GCC2_HUMAN	GCC2	GRIP and coiled-coil domain-containing protein 2	-1.76295	0.000141107	5	5	20.2241	19.9974	20.1524	19.935	20.3338	18.8068	18.195	18.8877	18.4363	17.5021
Q92743	HTRA1_HUMAN	HTRA1	Serine protease HTRA1	1.90903	0.000141217	5	5	12.7984	11.7755	12.5471	11.594	11.7088	13.8673	13.9204	13.6496	14.0436	14.488
P62263	RS14_HUMAN	RPS14	Small ribosomal subunit protein uS11	-1.32234	0.000141423	5	5	20.3922	21.0432	20.8071	20.5237	21.0072	19.4188	19.6133	18.943	19.366	19.8205
Q8TB36	GDAP1_HUMAN	GDAP1	Ganglioside-induced differentiation-associated protein 1	-2.42475	0.000141744	5	5	16.6298	16.3622	16.7246	16.7603	16.626	14.8989	13.2845	14.7719	14.6209	13.4029
Q99871	HAUS7_HUMAN	HAUS7	HAUS augmin-like complex subunit 7	-1.81042	0.00014246	5	4	13.6055	13.2491	12.7372	13.786	12.942	11.1484	11.5676	11.4439	11.6543	NaN
O14936	CSKP_HUMAN	CASK	Peripheral plasma membrane protein CASK	-0.518836	0.000142464	5	5	16.9576	17.0198	17.1191	16.9538	16.9232	16.6159	16.4967	16.2952	16.6279	16.3436
Q6NZI2	CAVN1_HUMAN	CAVIN1	Caveolae-associated protein 1	2.44318	0.000142486	5	5	17.0903	16.3401	16.8683	16.2406	16.7764	19.2583	18.8034	19.7307	19.7268	18.0124
Q9Y4P3	TBL2_HUMAN	TBL2	Transducin beta-like protein 2	-0.785704	0.00014268	5	5	17.4962	17.1767	17.2687	17.1591	17.1714	16.1997	16.5849	16.3268	16.4755	16.7567
Q9NVS2	RT18A_HUMAN	MRPS18A	Large ribosomal subunit protein mL66	-1.3917	0.00014296	5	5	16.8428	16.4692	16.9709	16.4306	16.5432	15.5782	14.9807	15.5259	15.5049	14.7084
P13051	UNG_HUMAN	UNG	Uracil-DNA glycosylase	-1.43588	0.000143408	5	5	16.1213	15.4497	16.1615	15.276	15.7576	14.4647	14.3832	14.311	14.5548	13.8729
P36956	SRBP1_HUMAN	SREBF1	Sterol regulatory element-binding protein 1	-1.27933	0.000143496	5	5	13.6771	13.4979	12.8682	13.0547	13.3199	12.1668	11.6937	12.3601	11.9952	11.8054
P55347	PKNX1_HUMAN	PKNOX1	Homeobox protein PKNOX1	-1.35187	0.000144616	5	4	14.2562	14.1332	14.3632	14.3172	14.0675	13.1353	13.0174	13.0516	12.2981	NaN
Q6UX07	DHR13_HUMAN	DHRS13	Dehydrogenase/reductase SDR family member 13	-1.40776	0.000145647	5	5	14.9187	14.8648	14.8395	14.8617	15.0375	13.3942	14.1722	12.9827	13.2298	13.7045
Q8WVB6	CTF18_HUMAN	CHTF18	Chromosome transmission fidelity protein 18 homolog	-1.77384	0.000146154	5	5	14.9289	14.6846	14.3529	14.8781	14.5355	13.508	12.5795	13.2637	12.9954	12.1642
Q5T2R2	DPS1_HUMAN	PDSS1	All trans-polyprenyl-diphosphate synthase PDSS1	-2.08163	0.000146919	5	4	14.5697	13.949	15.0867	13.7664	14.3829	12.4172	12.0016	12.4517	12.2066	NaN
Q9P2B2	FPRP_HUMAN	PTGFRN	Prostaglandin F2 receptor negative regulator	1.73538	0.000147528	5	5	15.3561	15.4748	15.5843	15.1548	15.4969	17.0879	17.6557	16.5724	16.6584	17.7693
Q9NZM3	ITSN2_HUMAN	ITSN2	Intersectin-2	1.24281	0.00014776	5	5	14.6714	14.4616	14.7908	14.205	14.7139	16.1003	15.3686	15.9248	16.1176	15.5455
Q659A1	ICE2_HUMAN	ICE2	Little elongation complex subunit 2	-1.53345	0.00014789	5	4	13.3972	13.969	13.4733	13.5833	13.7235	12.6193	12.0826	11.6722	12.0091	NaN
Q6VN20	RBP10_HUMAN	RANBP10	Ran-binding protein 10	1.44249	0.000148422	5	5	13.6082	13.1536	13.9678	13.3635	13.1238	14.5281	15.3993	14.7073	14.8744	14.9201
P13056	NR2C1_HUMAN	NR2C1	Nuclear receptor subfamily 2 group C member 1	-1.75683	0.000148479	5	5	14.5998	14.5801	14.3057	14.1773	14.6687	13.3645	12.1978	13.2144	12.5016	12.2691
Q8TAD8	SNIP1_HUMAN	SNIP1	Smad nuclear-interacting protein 1	-1.68125	0.000148845	5	5	17.1876	17.4429	17.4825	16.6669	17.2178	15.3013	16.2132	15.6616	15.4115	15.0039
O14727	APAF_HUMAN	APAF1	Apoptotic protease-activating factor 1	1.93143	0.000148941	5	5	13.1727	13.2204	12.7405	13.3042	13.2252	14.8398	15.3762	14.6773	14.4694	15.9574
Q03518	TAP1_HUMAN	TAP1	Antigen peptide transporter 1	-1.78404	0.000149212	5	5	14.5052	14.3743	15.1933	14.2803	14.8369	12.8721	13.457	12.8282	12.1665	12.9459
Q96HA1	P121A_HUMAN	POM121	Nuclear envelope pore membrane protein POM 121	-2.83531	0.000149252	5	4	16.2287	15.4189	15.1565	15.6074	15.5689	12.3216	12.3331	13.8671	12.5213	NaN
Q5T6F2	UBAP2_HUMAN	UBAP2	Ubiquitin-associated protein 2	-1.79189	0.000149809	5	4	15.0869	14.8721	14.8068	15.2222	14.9905	NaN	13.7606	13.5261	12.7333	12.7952
Q5SSJ5	HP1B3_HUMAN	HP1BP3	Heterochromatin protein 1-binding protein 3	1.30685	0.0001502	5	5	17.5745	18.1085	18.117	17.6741	17.9137	19.1714	19.6305	19.2126	19.2745	18.6331
Q15059	BRD3_HUMAN	BRD3	Bromodomain-containing protein 3	-1.95882	0.00015056	5	5	16.8328	17.0134	16.8348	17.0396	16.516	15.5044	13.9015	15.187	15.1281	14.7216
Q9BW27	NUP85_HUMAN	NUP85	Nuclear pore complex protein Nup85	-1.49452	0.000150807	5	5	17.9446	17.7793	18.2229	17.8742	17.8503	16.8886	15.982	16.926	16.4379	15.9643
P43246	MSH2_HUMAN	MSH2	DNA mismatch repair protein Msh2	-2.0167	0.000151077	5	5	17.0779	17.36	17.7391	17.2603	17.5519	15.0869	16.2786	14.9517	14.8189	15.7697
Q96I24	FUBP3_HUMAN	FUBP3	Far upstream element-binding protein 3	-1.04398	0.000151219	5	5	17.7903	17.7686	18.0161	17.8939	17.7116	16.5096	16.842	17.2056	16.9816	16.4218
O14531	DPYL4_HUMAN	DPYSL4	Dihydropyrimidinase-related protein 4	-0.981127	0.000151297	5	5	14.7894	14.2953	14.4563	14.9101	14.4586	13.4067	13.441	13.7826	13.5243	13.8494
A0AAG2UWQ9	A0AAG2UWQ9_HUMAN	NKRF	NF-kappa-B-repressing factor	-0.901251	0.000151379	5	5	16.1693	15.9496	16.4641	15.7411	16.1314	15.0637	15.2586	15.1573	15.3861	15.0835
Q9NX18	SDHF2_HUMAN	SDHAF2	Succinate dehydrogenase assembly factor 2, mitochondrial	-1.68536	0.000151508	5	3	15.4025	14.6919	15.2154	14.9905	15.4826	13.5041	NaN	13.3247	13.5849	NaN
Q9UIC8	LCMT1_HUMAN	LCMT1	Leucine carboxyl methyltransferase 1	-1.36784	0.000151738	5	5	15.5581	15.613	15.1995	15.5494	15.3637	14.3192	13.376	14.3886	14.0285	14.3322
Q5SGD2	PPM1L_HUMAN	PPM1L	Protein phosphatase 1L	-1.38301	0.000152098	5	5	14.9846	14.5297	14.8783	14.6704	14.3561	13.2802	13.8174	13.4863	13.1297	12.7903
Q8TEY7	UBP33_HUMAN	USP33	Ubiquitin carboxyl-terminal hydrolase 33	-1.34394	0.000152511	5	5	15.3666	15.3332	15.193	14.9049	15.4204	13.703	14.4917	13.7256	13.4819	14.0962
Q9Y5E7	PCDB2_HUMAN	PCDHB2	Protocadherin beta-2	1.37707	0.000152637	5	5	14.5935	14.1585	14.667	14.3249	14.6895	15.5157	16.2195	15.6361	15.5851	16.3624
Q96JJ7	TMX3_HUMAN	TMX3	Protein disulfide-isomerase TMX3	1.69818	0.000152719	5	5	17.4192	17.4777	17.6543	17.195	17.5271	18.8644	19.7146	18.5101	18.9565	19.7187
Q16643	DREB_HUMAN	DBN1	Drebrin	-1.18917	0.000152811	5	5	20.1972	20.4968	20.7194	20.1447	20.384	19.0869	19.5757	18.7812	19.0867	19.4658
Q9BWH6	RPAP1_HUMAN	RPAP1	RNA polymerase II-associated protein 1	-1.23289	0.000152891	5	5	15.24	14.5835	14.6119	15.092	14.4871	13.5757	13.4055	13.9661	13.3953	13.5073
Q9Y605	MOFA1_HUMAN	MRFAP1	MORF4 family-associated protein 1	-3.47199	0.000153457	5	4	15.6362	15.9913	15.8788	15.0032	16.2072	12.5495	10.8889	12.8016	12.8454	NaN
P40692	MLH1_HUMAN	MLH1	DNA mismatch repair protein Mlh1	-0.750985	0.000153594	5	5	14.5452	14.9641	14.7568	14.9907	14.9457	14.3215	13.9563	14.1002	13.9105	14.1591
Q9BY77	PDIP3_HUMAN	POLDIP3	Polymerase delta-interacting protein 3	-2.25849	0.000154081	5	5	16.7429	16.9424	17.7376	16.5431	17.4068	15.3689	14.8056	15.0713	14.9783	13.8563
Q8TCC3	RM30_HUMAN	MRPL30	Large ribosomal subunit protein uL30m	-2.25739	0.000154224	5	5	16.1206	16.3856	15.9904	15.961	15.9901	13.5913	13.3347	14.5444	14.6634	13.027
Q9UBB4	ATX10_HUMAN	ATXN10	Ataxin-10	-1.57403	0.000155044	5	5	16.7725	16.457	16.2711	16.4597	16.7173	15.327	14.119	15.175	15.1767	15.0097
P62166	NCS1_HUMAN	NCS1	Neuronal calcium sensor 1	-1.64243	0.000155156	5	5	14.0796	14.1656	15.0451	14.1527	14.7749	12.8661	13.0039	12.2783	12.7163	13.1411
Q05682	CALD1_HUMAN	CALD1	Caldesmon	-1.74093	0.000155249	5	5	19.0069	18.6086	19.0288	18.2525	18.8977	16.9721	16.9839	17.5096	17.3572	16.2669
Q9NZ01	TECR_HUMAN	TECR	Very-long-chain enoyl-CoA reductase	-1.40687	0.000155406	5	5	19.8767	19.4005	19.2803	19.6934	19.3447	18.3825	17.8379	18.1893	18.5603	17.5911
Q92667	AKAP1_HUMAN	AKAP1	A-kinase anchor protein 1, mitochondrial	-3.45308	0.000156355	5	3	17.2842	17.0456	17.0627	17.0474	17.221	NaN	14.6057	13.7488	NaN	12.6827
Q9P2C4	TM181_HUMAN	TMEM181	Transmembrane protein 181	2.64964	0.000157021	4	4	14.163	13.2697	14.3187	NaN	13.5449	16.02	16.8329	NaN	16.2809	16.7611
Q9Y4R8	TELO2_HUMAN	TELO2	Telomere length regulation protein TEL2 homolog	-0.850984	0.000157294	5	5	15.2855	15.4908	15.2807	15.4444	15.3451	14.4701	14.7892	14.798	14.1984	14.3359
Q24JP5	T132A_HUMAN	TMEM132A	Transmembrane protein 132A	1.48886	0.000157901	5	5	13.8695	13.3921	13.7844	13.6218	13.1663	14.8746	15.7368	14.9373	14.6639	15.0657
Q8TDN6	BRX1_HUMAN	BRIX1	Ribosome biogenesis protein BRX1 homolog	-1.90653	0.00015793	5	5	19.223	18.9073	19.062	19.4436	18.6159	17.5388	17.0794	17.228	17.6394	16.2335
P12268	IMDH2_HUMAN	IMPDH2	Inosine-5'-monophosphate dehydrogenase 2	-1.97525	0.000158787	5	5	18.6435	17.9892	18.3384	18.1619	17.8163	15.6242	16.6558	16.0833	15.7425	16.9671
Q13503	MED21_HUMAN	MED21	Mediator of RNA polymerase II transcription subunit 21	-1.55752	0.000158912	5	3	15.029	14.8446	14.6297	14.3608	14.4226	13.3194	NaN	13.011	12.969	NaN
Q9H8M2	BRD9_HUMAN	BRD9	Bromodomain-containing protein 9	-1.16561	0.000159363	5	3	15.1566	15.0454	14.7334	15.1066	14.7956	13.7345	NaN	14.0179	13.6533	NaN
P07311	ACYP1_HUMAN	ACYP1	Acylphosphatase-1	-1.4029	0.000159416	5	5	14.5909	14.5807	14.4507	13.7526	14.5093	12.9773	12.5398	12.8352	13.1643	13.3532
Q9NYU1	UGGG2_HUMAN	UGGT2	UDP-glucose:glycoprotein glucosyltransferase 2	0.599657	0.000160213	5	5	14.7442	14.5738	14.8435	14.5469	14.7372	15.5181	15.2341	15.1699	15.3804	15.1415
Q9UKY4	POMT2_HUMAN	POMT2	Protein O-mannosyl-transferase 2	1.22033	0.000160364	5	5	13.369	12.8354	13.1325	13.1049	13.1131	14.0654	14.7256	13.9471	14.2108	14.7076
O14874	BCKD_HUMAN	BCKDK	Branched-chain alpha-ketoacid dehydrogenase kinase	-1.30027	0.000160904	5	5	17.4794	17.3357	17.3769	16.6818	17.352	15.9292	16.1899	15.5549	16.2804	15.7699
Q8NDV1	SIA7C_HUMAN	ST6GALNAC3	Alpha-N-acetylgalactosaminide alpha-2,6-sialyltransferase 3	2.1008	0.000161237	5	5	14.4047	13.5611	13.3418	14.4499	14.0284	15.6216	16.4229	15.856	15.6415	16.7479
Q9NXW2	DJB12_HUMAN	DNAJB12	DnaJ homolog subfamily B member 12	-1.68754	0.000162262	5	5	15.3621	15.1962	15.6429	14.876	15.3793	13.9959	13.361	13.8631	13.9516	12.8472
P43243	MATR3_HUMAN	MATR3	Matrin-3	-1.56945	0.000162345	5	5	20.9452	21.0499	21.1134	20.5499	20.5596	19.5645	19.1542	19.3509	19.7376	18.5635
Q9H4G0	E41L1_HUMAN	EPB41L1	Band 4.1-like protein 1	1.11998	0.000162631	5	5	13.412	12.9595	13.213	13.488	13.0715	14.2572	14.7343	13.9677	14.2121	14.5725
Q6Y7W6	GGYF2_HUMAN	GIGYF2	GRB10-interacting GYF protein 2	-0.909168	0.000163801	5	5	16.2055	16.0332	15.7678	16.2422	15.842	14.9086	14.9789	15.3318	15.3678	14.9577
Q96RU2	UBP28_HUMAN	USP28	Ubiquitin carboxyl-terminal hydrolase 28	-2.14153	0.000163997	5	5	15.1128	14.5861	14.1232	14.8293	14.5965	13.0623	11.9681	13.0221	12.7695	11.7183
Q9HAN9	NMNA1_HUMAN	NMNAT1	Nicotinamide/nicotinic acid mononucleotide adenylyltransferase 1	2.04992	0.000164488	3	5	NaN	13.1031	13.4529	NaN	13.5933	15.9353	15.5719	15.0498	15.5334	15.0748
Q07820	MCL1_HUMAN	MCL1	Induced myeloid leukemia cell differentiation protein Mcl-1	-2.09566	0.000164931	5	5	14.9609	15.4597	16.195	15.3308	15.649	13.558	13.7795	12.6225	13.165	13.9921
Q15437	SC23B_HUMAN	SEC23B	Protein transport protein Sec23B	-1.25655	0.000165181	5	5	16.4944	16.2466	16.3197	16.2824	16.3503	14.8631	15.2066	14.6112	15.0197	15.71
P28827	PTPRM_HUMAN	PTPRM	Receptor-type tyrosine-protein phosphatase mu	2.64634	0.00016563	3	5	14.624	14.9731	NaN	NaN	14.3328	17.177	17.7894	16.6743	17.0359	17.7716
Q6P1L8	RM14_HUMAN	MRPL14	Large ribosomal subunit protein uL14m	-2.67158	0.000166555	5	5	17.5017	17.2734	16.875	17.1783	17.21	14.7693	13.6204	15.4219	15.2593	13.6097
Q9UPW5	CBPC1_HUMAN	AGTPBP1	Cytosolic carboxypeptidase 1	-1.22286	0.000166788	5	5	15.4607	15.2735	14.7392	15.4589	14.7997	13.6859	13.9543	14.1139	14.1452	13.7185
P30837	AL1B1_HUMAN	ALDH1B1	Aldehyde dehydrogenase X, mitochondrial	-1.771	0.000168926	5	5	18.9831	18.997	19.4408	18.2835	19.2325	17.1417	17.745	16.6864	17.0211	17.4877
P82933	RT09_HUMAN	MRPS9	Small ribosomal subunit protein uS9m	-1.54301	0.000169436	5	5	17.8432	17.6283	17.7779	17.7945	17.6366	16.7453	15.9728	16.3323	16.492	15.4231
Q5MNZ6	WIPI3_HUMAN	WDR45B	WD repeat domain phosphoinositide-interacting protein 3	1.53093	0.000170957	5	5	14.3801	14.4864	13.8969	14.8185	13.8728	15.7487	16.0691	15.4212	15.6421	16.2283
Q9NR12	PDLI7_HUMAN	PDLIM7	PDZ and LIM domain protein 7	1.47545	0.000172007	5	5	15.1167	15.3875	15.8813	15.0761	15.5935	16.6286	17.2009	16.4708	16.7943	17.3377
Q9BQT8	ODC_HUMAN	SLC25A21	Mitochondrial 2-oxodicarboxylate carrier	-1.5825	0.000173328	5	5	15.5434	16.1038	16.4537	15.6274	16.0696	14.2554	14.929	13.9317	14.1858	14.5834
Q9NRL2	BAZ1A_HUMAN	BAZ1A	Bromodomain adjacent to zinc finger domain protein 1A	-1.93576	0.000173967	5	5	16.062	16.0959	15.9529	16.1094	15.7513	14.6962	13.3947	14.5007	14.3583	13.3428
Q7RTS9	DYM_HUMAN	DYM	Dymeclin	-1.5002	0.000174063	5	5	16.5038	16.0333	16.1351	15.8743	15.9848	14.2897	14.1798	15.2563	14.4288	14.8757
O00213	APBB1_HUMAN	APBB1	Amyloid beta precursor protein binding family B member 1	0.624864	0.000175062	5	5	14.5263	14.6934	14.2403	14.4513	14.5562	15.0014	15.0838	15.1679	15.0152	15.3236
Q6P587	FAHD1_HUMAN	FAHD1	Oxaloacetate tautomerase FAHD1, mitochondrial	1.59748	0.000175507	5	5	15.9421	16.2527	16.8251	16.1572	16.5949	18.3939	17.5212	18.118	18.2243	17.5018
P04083	ANXA1_HUMAN	ANXA1	Annexin A1	2.43891	0.000176104	5	5	17.0626	16.1831	16.9054	15.8189	17.0888	19.4641	18.1701	19.0031	19.7273	18.8889
Q9BRR3	PGAP4_HUMAN	PGAP4	Post-GPI attachment to proteins factor 4	-1.18993	0.000176847	5	5	14.765	14.6913	15.1341	14.7025	15.1537	13.9696	13.7023	13.644	14.0023	13.1787
Q02952	AKA12_HUMAN	AKAP12	A-kinase anchor protein 12	-1.05815	0.000177812	5	5	17.9617	17.997	17.9166	17.9084	17.6359	16.5645	17.3098	16.7173	16.5251	17.0121
O00255	MEN1_HUMAN	MEN1	Menin	-1.14626	0.000178128	5	5	15.866	15.936	16.2094	15.8112	15.6533	14.8264	15.1784	14.289	14.58	14.8707
Q13423	NNTM_HUMAN	NNT	NAD(P) transhydrogenase, mitochondrial	1.28915	0.000178855	5	5	17.0043	16.6413	16.7784	16.6117	16.6535	17.8546	18.4771	17.5338	17.8419	18.4275
Q9H7B2	RPF2_HUMAN	RPF2	Ribosome production factor 2 homolog	-1.50198	0.000179154	5	5	19.1435	19.2298	19.5297	19.1153	19.0317	18.2075	17.8988	17.5616	17.9104	16.9618
Q9Y2L9	LRCH1_HUMAN	LRCH1	Leucine-rich repeat and calponin homology domain-containing protein 1	1.98064	0.000179235	4	5	12.7456	13.3099	12.6598	NaN	13.3736	15.244	14.9346	15.3294	15.2395	14.267
P00491	PNPH_HUMAN	PNP	Purine nucleoside phosphorylase	1.93086	0.000180417	5	5	17.4378	17.5507	17.7296	17.2498	17.6476	19.2611	19.2838	18.8766	19.3072	20.541
Q12996	CSTF3_HUMAN	CSTF3	Cleavage stimulation factor subunit 3	-1.69633	0.000180778	5	5	18.365	18.195	18.6149	17.8572	18.2534	16.9578	16.0605	17.0109	16.8187	15.9558
P24941	CDK2_HUMAN	CDK2	Cyclin-dependent kinase 2	-1.16035	0.000180936	5	5	16.0606	15.5774	16.1355	15.7771	15.6696	14.8408	14.2099	15.025	14.7861	14.5567
Q96RE7	NACC1_HUMAN	NACC1	Nucleus accumbens-associated protein 1	-1.33724	0.000182058	5	5	16.3775	15.9403	16.2739	16.5814	16.4284	14.5239	15.3859	15.1034	14.6201	15.282
Q9NRX1	PNO1_HUMAN	PNO1	RNA-binding protein PNO1	-2.60842	0.000182756	5	5	18.4692	18.2428	17.9607	18.2976	17.9316	15.8522	14.6819	16.4582	16.2363	14.6312
Q96A33	CCD47_HUMAN	CCDC47	PAT complex subunit CCDC47	-0.857069	0.00018286	5	5	18.8209	18.3507	18.4458	18.3416	18.408	17.6799	17.8816	17.3565	17.7273	17.4364
Q32P41	TRM5_HUMAN	TRMT5	tRNA (guanine(37)-N(1))-methyltransferase	-1.1752	0.000183297	5	5	14.917	15.2558	15.4577	14.636	15.0946	14.1632	13.7092	13.9641	14.0797	13.5689
Q9Y6Y8	S23IP_HUMAN	SEC23IP	SEC23-interacting protein	0.624443	0.000183628	5	5	16.091	15.897	16.0148	15.9223	15.7806	16.4694	16.6198	16.4735	16.4117	16.8536
P38159	RBMX_HUMAN	RBMX	RNA-binding motif protein, X chromosome	-1.73248	0.000183632	5	5	20.9898	20.8266	21.499	20.665	20.6576	19.4361	18.515	19.3979	19.7249	18.9017
P33240	CSTF2_HUMAN	CSTF2	Cleavage stimulation factor subunit 2	-1.8099	0.00018471	5	5	18.6969	18.5373	18.6166	18.2876	18.324	17.1615	16.3346	17.1666	16.9402	15.8098
Q9Y680	FKBP7_HUMAN	FKBP7	Peptidyl-prolyl cis-trans isomerase FKBP7	1.70192	0.000185091	5	5	14.8904	14.6894	15.7911	15.1142	15.3733	17.3379	16.6184	16.9389	17.1255	16.3474
Q6P5R6	RL22L_HUMAN	RPL22L1	Ribosomal protein eL22-like	-2.51368	0.000186088	5	4	16.5876	16.1163	15.9969	16.0004	15.2785	13.4347	13.5285	14.2046	NaN	12.7614
Q8WUA4	TF3C2_HUMAN	GTF3C2	General transcription factor 3C polypeptide 2	-1.26889	0.00018647	5	5	16.1353	15.9527	16.1462	15.9442	15.8935	14.7321	15.2966	14.208	14.5087	14.9822
P62917	RL8_HUMAN	RPL8	Large ribosomal subunit protein uL2	-1.03499	0.000186797	5	5	20.3961	20.3378	20.5491	20.1388	20.405	19.0516	18.916	19.5921	19.6039	19.4881
Q8N138	ORML3_HUMAN	ORMDL3	ORM1-like protein 3	-2.64546	0.000186869	5	5	16.8159	15.9708	16.3525	16.8207	15.8997	12.9324	12.8843	14.1037	14.709	14.0028
Q86TP1	PRUN1_HUMAN	PRUNE1	Exopolyphosphatase PRUNE1	-1.29674	0.000187585	5	5	13.1393	13.2736	13.7241	13.7004	13.91	12.1476	12.7736	12.0991	12.0046	12.2388
Q9Y617	SERC_HUMAN	PSAT1	Phosphoserine aminotransferase	-3.26197	0.000187851	5	5	18.3698	18.5175	18.921	17.5836	18.4834	14.5032	15.3536	14.3929	14.5318	16.784
Q9HBE1	PATZ1_HUMAN	PATZ1	POZ-, AT hook-, and zinc finger-containing protein 1	-1.95	0.000188408	5	5	16.4001	17.0739	17.2411	16.3501	16.7223	14.8396	15.42	14.1553	14.3809	15.2416
Q9P0K1	ADA22_HUMAN	ADAM22	Disintegrin and metalloproteinase domain-containing protein 22	-1.27676	0.000188463	5	5	13.2577	12.8817	13.4693	12.9734	13.3143	11.7874	11.976	11.5017	11.7663	12.4812
Q12756	KIF1A_HUMAN	KIF1A	Kinesin-like protein KIF1A	-1.60968	0.0001889	5	5	16.4361	16.1315	16.3081	16.6182	16.4609	14.3606	15.3873	14.2928	14.5679	15.2979
Q9HCU5	SEC12_HUMAN	PREB	Guanine nucleotide-exchange factor SEC12	-0.575166	0.000188905	5	5	16.8665	16.7181	16.9202	16.6903	16.7447	16.2889	16.4627	16.127	16.1713	16.0141
Q8N1F8	S11IP_HUMAN	STK11IP	Serine/threonine-protein kinase 11-interacting protein	-0.701637	0.000189009	5	5	16.0155	16.2089	16.283	15.8567	15.9079	15.5641	15.3066	15.4376	15.1572	15.2983
O95785	WIZ_HUMAN	WIZ	Protein Wiz	-1.86221	0.000189034	5	4	16.2576	15.8583	15.8292	15.8638	15.8421	14.7025	13.4158	14.2992	13.8545	NaN
P21675	TAF1_HUMAN	TAF1	Transcription initiation factor TFIID subunit 1	-0.855446	0.000190739	5	5	14.5063	14.4184	13.9936	14.2726	14.0657	13.5318	13.6491	13.2528	13.1723	13.3734
P53992	SC24C_HUMAN	SEC24C	Protein transport protein Sec24C	1.71985	0.000194892	5	5	16.1054	16.0401	15.8629	16.2212	16.0221	17.3977	18.199	17.308	17.3699	18.5764
O75879	GATB_HUMAN	GATB	Glutamyl-tRNA(Gln) amidotransferase subunit B, mitochondrial	-1.81776	0.000196589	5	5	16.1208	15.7827	15.724	15.6122	15.6	14.4977	13.8224	13.9161	14.4692	13.0454
Q5T447	HECD3_HUMAN	HECTD3	E3 ubiquitin-protein ligase HECTD3	2.06733	0.000196949	5	5	12.8833	12.7915	13.0896	12.6533	13.1863	14.5928	15.3526	14.5219	14.4519	16.0214
Q70HW3	SAMC_HUMAN	SLC25A26	Mitochondrial S-adenosylmethionine carrier protein	-1.56869	0.000197412	5	5	15.2815	15.1693	14.7724	15.3833	14.6487	13.6773	13.806	12.7486	13.4165	13.7633
Q9H7D7	WDR26_HUMAN	WDR26	WD repeat-containing protein 26	1.83731	0.000198097	5	5	14.4552	14.2081	14.3997	14.752	14.3867	15.9655	16.9726	15.9832	15.6028	16.8641
Q8IYB7	DI3L2_HUMAN	DIS3L2	DIS3-like exonuclease 2	0.859567	0.000198923	5	5	14.7076	14.2801	14.6718	14.6802	14.3368	15.1616	15.343	15.3611	15.3638	15.7448
O75369	FLNB_HUMAN	FLNB	Filamin-B	2.16622	0.000199375	5	5	19.3869	19.1448	19.3352	19.0221	19.1626	20.9539	21.937	20.6784	20.9378	22.3755
O75410	TACC1_HUMAN	TACC1	Transforming acidic coiled-coil-containing protein 1	1.31571	0.000199839	5	5	13.6895	13.9501	14.134	13.4951	13.819	15.6131	15.268	15.1538	15.0853	14.546
Q9P283	SEM5B_HUMAN	SEMA5B	Semaphorin-5B	-1.17722	0.000200421	5	5	14.0411	14.0387	14.1872	14.3127	13.7823	12.5676	12.9676	12.6845	12.7778	13.4785
O00178	GTPB1_HUMAN	GTPBP1	GTP-binding protein 1	-0.97441	0.000200579	5	5	16.3635	16.234	15.9987	16.6265	16.1371	15.176	15.7245	15.2074	15.1654	15.2145
Q96E52	OMA1_HUMAN	OMA1	Metalloendopeptidase OMA1, mitochondrial	-1.8426	0.000201012	5	4	13.9297	14.1822	15.0358	13.9984	14.2333	12.5034	12.2927	12.1162	12.8208	NaN
O60830	TI17B_HUMAN	TIMM17B	Mitochondrial import inner membrane translocase subunit Tim17-B	-1.23606	0.000201198	5	5	17.5636	17.2711	17.823	16.9433	17.4988	16.3736	16.5175	15.8557	16.198	15.9746
P42898	MTHR_HUMAN	MTHFR	Methylenetetrahydrofolate reductase (NADPH)	1.60868	0.000202643	5	5	12.3944	13.1291	12.9556	12.8716	12.7332	13.9485	14.9798	14.1119	14.1656	14.9215
Q16706	MA2A1_HUMAN	MAN2A1	Alpha-mannosidase 2	-2.05792	0.000202739	5	5	17.3848	17.3053	17.7515	17.1077	17.3912	15.0538	16.054	14.5572	14.954	16.0318
P08253	MMP2_HUMAN	MMP2	72 kDa type IV collagenase	1.60502	0.000203156	5	5	13.8888	12.9459	13.7914	13.4483	12.9631	15.091	15.508	14.5867	14.8606	15.0164
Q5VW36	FOCAD_HUMAN	FOCAD	Focadhesin	1.05467	0.000203259	5	5	14.3038	14.4648	14.5366	14.4044	14.378	15.451	15.7985	15.3491	14.9517	15.8107
Q9UBQ7	GRHPR_HUMAN	GRHPR	Glyoxylate reductase/hydroxypyruvate reductase	1.22347	0.000203661	5	5	17.2101	16.8289	17.0279	16.8036	16.7516	17.8568	18.4369	17.7354	18.0767	18.6336
P08240	SRPRA_HUMAN	SRPRA	Signal recognition particle receptor subunit alpha	-1.30708	0.000203997	5	5	17.0918	16.9015	17.3326	16.67	17.0269	15.4598	16.3168	15.8231	15.4951	15.3924
O94804	STK10_HUMAN	STK10	Serine/threonine-protein kinase 10	1.828	0.000204452	5	5	14.0083	13.7347	13.4155	13.8843	13.7357	15.9161	15.4202	16.1646	15.7867	14.6308
O75820	ZN189_HUMAN	ZNF189	Zinc finger protein 189	-1.58893	0.000204884	5	5	14.6097	13.9846	14.2385	14.5159	13.8591	12.5326	12.6787	12.5465	12.138	13.3674
Q14011	CIRBP_HUMAN	CIRBP	Cold-inducible RNA-binding protein	1.59248	0.000206292	5	5	17.9374	18.2304	18.2483	17.8056	18.5009	19.567	20.0563	19.0008	19.8242	20.2369
Q9H3H1	MOD5_HUMAN	TRIT1	tRNA dimethylallyltransferase	-1.41271	0.000207225	5	5	14.9409	14.4588	14.6034	14.9164	14.2387	12.941	13.121	13.7601	13.4654	12.8071
Q6P3X3	TTC27_HUMAN	TTC27	Tetratricopeptide repeat protein 27	-1.31861	0.000208371	5	5	14.2322	14.4005	14.3838	13.8836	14.682	13.0791	12.8358	12.6536	12.8449	13.5754
O60337	MARH6_HUMAN	MARCHF6	E3 ubiquitin-protein ligase MARCHF6	-1.03456	0.000209815	5	5	14.1783	14.226	14.4049	14.3939	14.2485	13.5978	13.6436	13.1034	12.8588	13.0752
O00339	MATN2_HUMAN	MATN2	Matrilin-2	2.37135	0.000209834	5	5	12.4389	12.7999	13.319	12.0683	13.0718	15.1242	15.6877	14.4081	14.4875	15.8472
Q86YV5	PRAG1_HUMAN	PRAG1	Inactive tyrosine-protein kinase PRAG1	0.8009	0.000210586	5	5	13.4679	13.6921	13.3441	13.2869	13.6735	14.3758	14.4966	14.3734	13.9445	14.2788
Q6IEG0	SNR48_HUMAN	SNRNP48	U11/U12 small nuclear ribonucleoprotein 48 kDa protein	-1.68399	0.000210611	5	3	13.2399	13.6085	13.8008	13.7161	13.5748	12.3607	11.6106	NaN	11.7409	NaN
Q8NCH0	CHSTE_HUMAN	CHST14	Carbohydrate sulfotransferase 14	-0.802278	0.000211276	5	5	15.4235	15.253	15.4337	15.2277	15.398	14.8934	14.3277	14.3951	14.7603	14.348
O43237	DC1L2_HUMAN	DYNC1LI2	Cytoplasmic dynein 1 light intermediate chain 2	0.662885	0.00021412	5	5	15.0378	14.9698	15.1825	15.3816	15.1591	15.9105	15.6752	16.0608	15.6816	15.717
Q92625	ANS1A_HUMAN	ANKS1A	Ankyrin repeat and SAM domain-containing protein 1A	-0.710737	0.000214712	5	5	14.298	14.3199	14.5617	14.5639	14.1119	13.4387	13.5948	13.868	13.6891	13.7111
O00268	TAF4_HUMAN	TAF4	Transcription initiation factor TFIID subunit 4	-1.21335	0.000214726	5	4	14.4828	14.4945	14.7044	14.6307	14.4921	13.4024	12.9952	13.8551	13.1375	NaN
Q9H2P0	ADNP_HUMAN	ADNP	Activity-dependent neuroprotector homeobox protein	-2.15149	0.000215617	5	5	17.941	17.617	17.4407	17.8296	17.1416	15.7573	14.7966	16.1868	15.836	14.6358
Q9C0E2	XPO4_HUMAN	XPO4	Exportin-4	-0.55141	0.000215993	5	5	15.5851	15.312	15.4717	15.7305	15.6808	15.0518	15.0001	15.1239	14.8655	14.9816
Q16204	CCDC6_HUMAN	CCDC6	Coiled-coil domain-containing protein 6	-1.40587	0.000216018	5	5	15.7761	16.1551	16.502	15.5544	16.1226	14.8704	14.6224	14.9503	14.5238	14.114
O14939	PLD2_HUMAN	PLD2	Phospholipase D2	-0.542308	0.000217126	5	5	14.6502	14.7359	14.6204	14.6534	14.6262	14.1735	14.4008	13.9169	14.069	14.0143
Q86VV8	RTTN_HUMAN	RTTN	Rotatin	-1.5081	0.000217284	5	5	13.2028	12.881	13.2546	13.3969	13.446	11.7662	12.1333	11.8461	11.9902	10.9051
Q7L9B9	EEPD1_HUMAN	EEPD1	Endonuclease/exonuclease/phosphatase family domain-containing protein 1	-2.04628	0.000217815	5	3	15.8743	15.0129	15.0166	15.254	15.0204	13.3439	NaN	12.8237	13.4005	NaN
Q96QE5	TEFM_HUMAN	TEFM	Transcription elongation factor, mitochondrial	-1.5883	0.00021867	5	5	16.0179	16.3209	16.3724	16.2339	16.1488	15.1825	14.3448	14.7389	15.0347	13.8514
O95140	MFN2_HUMAN	MFN2	Mitofusin-2	-0.9969	0.000218997	5	5	16.9244	16.7437	16.8376	16.3384	16.7315	15.7171	16.1372	15.4391	15.765	15.5327
P27816	MAP4_HUMAN	MAP4	Microtubule-associated protein 4	-2.08433	0.000219935	5	5	16.5389	16.977	17.0209	16.1939	16.736	13.8535	15.5595	14.8817	14.2488	14.5015
Q15910	EZH2_HUMAN	EZH2	Histone-lysine N-methyltransferase EZH2	-2.3626	0.000220568	5	5	16.4426	16.2628	15.6896	16.2586	15.6618	14.0583	13.2613	14.3876	14.1943	12.601
Q86VP1	TAXB1_HUMAN	TAX1BP1	Tax1-binding protein 1	-1.66817	0.00022185	5	5	15.387	14.7692	14.9595	14.5767	14.8439	13.0798	12.5223	13.3414	13.916	13.336
Q96RU3	FNBP1_HUMAN	FNBP1	Formin-binding protein 1	1.05326	0.000222914	5	5	14.0238	13.678	14.3806	14.0794	13.8321	15.2846	14.6431	14.974	15.2448	15.1136
Q12846	STX4_HUMAN	STX4	Syntaxin-4	-0.847615	0.000223163	5	5	16.5677	16.7908	16.8685	16.3625	16.7374	16.1133	15.8233	15.9092	15.7251	15.5181
Q6UN15	FIP1_HUMAN	FIP1L1	Pre-mRNA 3'-end-processing factor FIP1	-2.74884	0.000223916	5	5	16.7211	17.0415	17.2439	15.8658	17.2302	13.399	14.5074	14.0846	13.2404	15.1268
P49917	DNLI4_HUMAN	LIG4	DNA ligase 4	1.70128	0.000223966	3	5	13.1343	NaN	13.5452	12.5559	NaN	14.8612	14.8937	14.7251	14.7022	14.7166
Q99549	MPP8_HUMAN	MPHOSPH8	M-phase phosphoprotein 8	-2.02787	0.000224265	5	5	16.1926	15.9253	15.5921	16.2714	15.5098	14.4124	13.3897	14.3781	14.1487	13.0228
P62269	RS18_HUMAN	RPS18	Small ribosomal subunit protein uS13	-1.53623	0.000226282	5	5	21.0441	20.4236	21.3785	20.5259	20.9445	19.6162	19.5409	19.4211	19.3832	18.6742
Q9UK59	DBR1_HUMAN	DBR1	Lariat debranching enzyme	1.15436	0.000226808	5	5	14.4452	14.1095	13.5578	14.2649	14.0859	15.5575	15.3289	15.1326	15.2967	14.9194
O14929	HAT1_HUMAN	HAT1	Histone acetyltransferase type B catalytic subunit	-1.58249	0.000229668	5	5	16.7312	16.7618	16.503	16.5389	16.9184	14.9087	15.7981	14.6951	14.5948	15.5442
Q6PIU2	NCEH1_HUMAN	NCEH1	Neutral cholesterol ester hydrolase 1	1.83379	0.000232518	5	5	14.3149	14.1887	14.9847	13.6936	14.5325	16.049	16.775	15.6696	15.9053	16.4846
O60678	ANM3_HUMAN	PRMT3	Protein arginine N-methyltransferase 3	-1.98933	0.000234302	5	5	14.8454	14.7461	14.8613	15.026	14.771	12.5277	13.3432	12.1489	12.4555	13.8278
Q92665	RT31_HUMAN	MRPS31	Small ribosomal subunit protein mS31	-1.86701	0.000234305	5	5	17.5937	17.5607	17.5974	17.3294	17.5508	15.9906	14.7705	16.094	16.2747	15.1672
A3KN83	SBNO1_HUMAN	SBNO1	Protein strawberry notch homolog 1	-0.779402	0.000234328	5	5	14.5434	14.4652	14.6949	14.4031	14.7843	13.6156	13.9906	13.7716	13.5486	14.0676
O76094	SRP72_HUMAN	SRP72	Signal recognition particle subunit SRP72	-1.49806	0.000234369	5	5	17.9502	18.0375	18.4315	17.9782	18.1201	16.7827	16.3716	17.2189	16.7538	15.9003
O75928	PIAS2_HUMAN	PIAS2	E3 SUMO-protein ligase PIAS2	-1.44564	0.000235095	5	3	13.8595	14.4311	14.3845	14.5654	14.641	13.01	NaN	12.9196	12.8625	NaN
Q9HBR0	S38AA_HUMAN	SLC38A10	Solute carrier family 38 member 10	1.21927	0.00023579	5	5	14.0659	14.4758	14.5785	14.5403	14.1463	15.7053	15.9975	15.6215	15.5772	15.0017
O95825	QORL1_HUMAN	CRYZL1	Quinone oxidoreductase-like protein 1	1.81575	0.000236101	5	5	14.1503	13.7576	13.8086	14.0035	13.1846	15.0522	15.6865	15.5512	15.2578	16.4357
Q9Y3P9	RBGP1_HUMAN	RABGAP1	Rab GTPase-activating protein 1	1.11965	0.000236272	5	5	15.1096	15.2818	15.6991	15.2354	15.4157	16.3386	16.5057	16.2154	16.2582	17.0218
Q8NFZ8	CADM4_HUMAN	CADM4	Cell adhesion molecule 4	1.69164	0.000238511	5	5	15.439	15.062	15.546	15.0847	15.608	16.6617	17.5057	16.4776	16.8304	17.7226
O43924	PDE6D_HUMAN	PDE6D	Retinal rod rhodopsin-sensitive cGMP 3',5'-cyclic phosphodiesterase subunit delta	0.857211	0.00023871	5	5	13.9582	14.1717	14.1977	14.3961	14.2136	14.8024	14.8945	15.0372	15.0054	15.484
Q96JB2	COG3_HUMAN	COG3	Conserved oligomeric Golgi complex subunit 3	-1.34323	0.000239878	5	5	15.4522	15.2387	15.7952	15.5124	15.1755	13.9564	13.4315	14.4387	14.3001	14.3311
Q9HD67	MYO10_HUMAN	MYO10	Unconventional myosin-X	0.944956	0.000240349	5	5	14.6111	14.6347	15.1923	14.8725	14.5285	15.8576	15.8957	15.3996	15.7794	15.6315
Q6R327	RICTR_HUMAN	RICTOR	Rapamycin-insensitive companion of mTOR	0.85075	0.000241332	5	5	14.5935	14.8139	14.9947	15.1064	14.8126	15.7601	16.0515	15.528	15.4673	15.768
O00330	ODPX_HUMAN	PDHX	Pyruvate dehydrogenase protein X component, mitochondrial	-1.04794	0.000242436	5	5	17.1945	17.1274	17.3851	16.8448	17.108	16.3592	15.8922	16.1598	16.3773	15.6316
Q9UGU0	TCF20_HUMAN	TCF20	Transcription factor 20	-2.45844	0.000243411	5	4	15.8761	15.8624	15.6851	16.3585	15.5588	14.0028	12.3349	13.7361	13.5652	NaN
Q9NUX5	POTE1_HUMAN	POT1	Protection of telomeres protein 1	-1.07146	0.000244408	5	5	14.8292	14.603	14.5598	14.9591	14.6552	13.4205	13.9428	13.4674	13.3248	14.0936
Q4G0F5	VP26B_HUMAN	VPS26B	Vacuolar protein sorting-associated protein 26B	1.27315	0.000244884	5	5	14.8453	15.4955	15.7835	15.1698	15.2971	16.6003	16.7385	16.115	16.6192	16.8839
Q8TB40	ABHD4_HUMAN	ABHD4	(Lyso)-N-acylphosphatidylethanolamine lipase	-0.806284	0.000247562	5	5	13.7266	14.0665	14.1833	13.8011	14.2208	13.3634	13.1072	13.3843	13.1608	12.9512
Q9H0E2	TOLIP_HUMAN	TOLLIP	Toll-interacting protein	0.976789	0.000248101	5	5	15.8375	15.3861	15.5824	15.7658	15.8121	17.053	16.4438	16.6733	16.7924	16.3054
Q6P5Z2	PKN3_HUMAN	PKN3	Serine/threonine-protein kinase N3	-1.05729	0.00024873	5	5	13.5099	13.8635	14.2834	14.1566	13.5935	12.5909	12.8779	12.8881	13.0364	12.727
P42224	STAT1_HUMAN	STAT1	Signal transducer and activator of transcription 1-alpha/beta	-1.28198	0.000249352	5	5	16.0679	16.2189	16.4109	16.0905	16.3405	14.5266	15.0479	14.7724	14.7262	15.6458
Q63ZY3	KANK2_HUMAN	KANK2	KN motif and ankyrin repeat domain-containing protein 2	0.587192	0.000249422	5	5	13.8436	13.5987	13.666	13.5695	13.7839	14.2825	14.3698	14.1368	14.0901	14.5185
O75027	ABCB7_HUMAN	ABCB7	Iron-sulfur clusters transporter ABCB7, mitochondrial	-1.37274	0.00024945	5	5	16.8573	16.5575	16.9358	16.3588	16.938	15.1952	15.7632	14.9558	15.0252	15.8444
Q9NTK5	OLA1_HUMAN	OLA1	Obg-like ATPase 1	-1.08949	0.000249898	5	5	16.9681	17.0397	17.3647	16.6592	17.1849	15.8662	15.5275	15.9696	16.1017	16.3041
Q8IUW5	RELL1_HUMAN	RELL1	RELT-like protein 1	1.5115	0.000251236	4	5	13.9287	13.4909	13.5057	13.4559	NaN	14.6999	15.6443	14.7399	15.2254	15.2247
Q9H5Q4	TFB2M_HUMAN	TFB2M	Dimethyladenosine transferase 2, mitochondrial	-2.77609	0.000254528	5	5	17.2722	16.7104	17.0053	16.5124	16.9543	14.8902	13.516	14.478	14.9431	12.7469
Q9H6W3	RIOX1_HUMAN	RIOX1	Ribosomal oxygenase 1	-1.67773	0.00025476	5	5	16.6409	16.5752	16.1926	16.4349	16.1264	15.0575	14.3348	15.2861	14.9625	13.9405
Q92785	REQU_HUMAN	DPF2	Zinc finger protein ubi-d4	-2.39419	0.000254889	5	5	16.9536	16.96	16.7598	16.7929	16.6909	14.8382	13.8666	15.22	15.0313	13.2302
P35249	RFC4_HUMAN	RFC4	Replication factor C subunit 4	-1.91983	0.000254891	5	5	16.3894	16.5702	17.1968	15.8667	16.8798	14.4435	15.4496	14.6445	14.1985	14.5674
Q96DA6	TIM14_HUMAN	DNAJC19	Mitochondrial import inner membrane translocase subunit TIM14	-2.30827	0.000256336	5	3	16.0859	15.9693	16.5878	15.6981	16.8095	13.5771	NaN	14.1408	14.0476	NaN
O95551	TYDP2_HUMAN	TDP2	Tyrosyl-DNA phosphodiesterase 2	-1.10892	0.000257649	5	5	14.2093	14.0962	14.0335	14.4843	13.9762	13.5991	12.9413	12.7795	12.7714	13.1636
P46976	GLYG_HUMAN	GYG1	Glycogenin-1	2.37229	0.000257878	5	5	15.5581	14.8613	15.1334	15.6238	14.7452	17.1011	17.6196	16.8053	17.4731	18.7844
Q8N2K0	ABD12_HUMAN	ABHD12	Lysophosphatidylserine lipase ABHD12	-1.21215	0.000258	5	5	17.4453	17.1461	17.5561	17.0713	17.2124	16.561	16.1614	15.8102	16.2591	15.5789
O43929	ORC4_HUMAN	ORC4	Origin recognition complex subunit 4	-1.85564	0.000258295	5	5	16.106	16.253	16.0946	15.8826	16.126	14.859	13.7307	14.6606	14.5789	13.3547
P02545	LMNA_HUMAN	LMNA	Prelamin-A/C	1.45468	0.000258595	5	5	19.5111	19.1327	19.9781	18.9098	19.7145	21.31	20.8845	20.7723	21.0407	20.5121
Q9NWZ5	UCKL1_HUMAN	UCKL1	Uridine-cytidine kinase-like 1	0.796973	0.000258668	5	5	13.8827	14.1686	14.3565	14.1331	14.1532	14.7494	15.3218	14.9682	14.7731	14.8664
P06858	LIPL_HUMAN	LPL	Lipoprotein lipase	2.17306	0.000262288	3	5	15.6118	14.4679	NaN	14.6612	NaN	17.2391	17.3022	16.9838	17.1036	16.8048
Q9UQ35	SRRM2_HUMAN	SRRM2	Serine/arginine repetitive matrix protein 2	-1.56798	0.000264036	5	5	18.1563	18.0887	17.7831	18.3568	17.725	16.8355	16.0131	15.8785	17.0296	16.5133
O95819	M4K4_HUMAN	MAP4K4	Mitogen-activated protein kinase kinase kinase kinase 4	1.80189	0.000264866	5	5	16.5503	16.8124	16.9466	16.8398	17.0379	18.339	19.2147	17.825	18.4998	19.318
Q6IA17	SIGIR_HUMAN	SIGIRR	Single Ig IL-1-related receptor	-1.50374	0.000266002	5	5	15.5766	14.9235	15.1278	15.0072	15.4459	13.5872	14.032	13.2264	13.3742	14.3425
P19021	AMD_HUMAN	PAM	Peptidyl-glycine alpha-amidating monooxygenase	1.04796	0.00026845	5	5	14.4549	13.8942	14.2288	14.3006	13.8708	15.2313	15.6018	14.9345	14.933	15.2886
Q9BV44	THUM3_HUMAN	THUMPD3	tRNA (guanine(6)-N(2))-methyltransferase THUMP3	-1.70685	0.000268538	5	5	14.6705	14.923	15.1421	15.1561	15.3192	13.4092	13.7801	12.6065	12.9291	13.9517
Q8TF68	ZN384_HUMAN	ZNF384	Zinc finger protein 384	-1.10821	0.000268841	5	5	16.3293	15.8363	15.7608	16.2686	15.3745	14.7014	14.7682	14.7802	14.8827	14.8959
P42574	CASP3_HUMAN	CASP3	Caspase-3	-1.36127	0.000268898	5	5	17.0514	15.9896	16.4008	16.5845	16.487	14.8388	14.8215	15.3241	15.1758	15.5467
Q3KQZ1	S2535_HUMAN	SLC25A35	Solute carrier family 25 member 35	1.27995	0.000269754	5	5	13.2055	12.9108	12.5823	13.1643	12.5867	14.0686	14.4461	13.7395	14.6106	13.9845
Q8IWU5	SULF2_HUMAN	SULF2	Extracellular sulfatase Sulf-2	1.92822	0.000269795	3	5	NaN	12.769	11.8738	NaN	12.9361	14.5521	14.3581	14.3054	14.4304	14.6265
P05161	ISG15_HUMAN	ISG15	Ubiquitin-like protein ISG15	1.21789	0.000272023	5	5	14.556	14.9943	15.3146	14.8365	14.9133	16.4302	16.1888	15.7482	15.8219	16.515
Q9BQC6	RT63_HUMAN	MRPL57	Large ribosomal subunit protein mL63	-1.65715	0.000272161	5	3	17.1846	16.9861	16.5389	17.4212	16.8074	15.1345	NaN	15.3336	15.5234	NaN
Q9UHD1	CHRD1_HUMAN	CHORDC1	Cysteine and histidine-rich domain-containing protein 1	-1.3648	0.000272823	5	5	16.0359	16.0272	16.1781	16.4653	15.9611	14.4494	14.9513	14.3087	14.6825	15.4518
Q5VST6	AB17B_HUMAN	ABHD17B	Alpha/beta hydrolase domain-containing protein 17B	-1.50651	0.000273205	5	5	15.5157	15.4307	15.3249	15.731	15.7778	13.9667	14.5388	13.7198	13.4235	14.5988
Q9UDY4	DNJB4_HUMAN	DNAJB4	DnaJ homolog subfamily B member 4	1.63924	0.000273766	3	5	14.4199	14.0352	14.3864	NaN	NaN	15.422	15.9545	16.1928	15.7983	16.2309
Q99487	PAFA2_HUMAN	PAFAH2	Platelet-activating factor acetylhydrolase 2, cytoplasmic	-0.758631	0.00027384	5	5	14.7649	14.6438	14.6986	14.5063	14.5712	14.0986	13.5051	13.7894	13.862	14.1365
Q9NUQ3	TXLNG_HUMAN	TXLNG	Gamma-taxilin	-2.33409	0.000273955	5	5	15.9902	15.4101	15.5955	15.8597	15.6087	13.8624	12.9987	14.0555	13.7889	12.0883
Q5VV52	ZN691_HUMAN	ZNF691	Zinc finger protein 691	-2.00121	0.000274872	5	5	15.1489	14.6948	14.5579	15.276	14.1347	12.9596	12.3787	11.9784	13.2506	13.2388
P55789	ALR_HUMAN	GFER	FAD-linked sulfhydryl oxidase ALR	-1.40945	0.000275083	5	5	14.7346	14.3852	14.9328	14.7891	15.2397	13.4499	13.721	13.7907	13.3036	12.7689
Q9NY97	B3GN2_HUMAN	B3GNT2	N-acetyllactosaminide beta-1,3-N-acetylglucosaminyltransferase 2	-1.40149	0.000275393	5	5	16.6764	15.9878	16.0622	16.5431	15.8212	14.8781	15.2871	14.4638	14.4781	14.976
Q9H5Z1	DHX35_HUMAN	DHX35	Probable ATP-dependent RNA helicase DHX35	-0.857104	0.000275674	5	5	14.3962	14.0891	14.3833	14.3323	14.6663	13.6391	13.7278	13.2275	13.2987	13.6884
P98153	IDD_HUMAN	DGCR2	Integral membrane protein DGCR2/IDD	-0.986777	0.000275696	5	5	14.4786	13.8262	13.789	14.2295	13.7799	13.0567	13.2829	12.8724	12.8829	13.0744
O75317	UBP12_HUMAN	USP12	Ubiquitin carboxyl-terminal hydrolase 12	1.5261	0.000276393	5	5	11.7177	11.8574	12.0836	12.3013	12.5522	14.1267	13.8786	12.9449	13.55	13.6426
Q14181	DPOA2_HUMAN	POLA2	DNA polymerase alpha subunit B	-1.75909	0.000279886	5	5	16.0868	15.4851	15.3843	15.6908	15.5282	13.6836	13.6715	13.8348	13.3313	14.8586
O43615	TIM44_HUMAN	TIMM44	Mitochondrial import inner membrane translocase subunit TIM44	-1.35842	0.000280034	5	5	19.6483	19.3143	19.8516	19.0656	19.4381	17.8376	18.4204	17.8581	17.7782	18.6317
Q9BUA3	SPNDC_HUMAN	SPINDOC	Spindlin interactor and repressor of chromatin-binding protein	-1.4094	0.000280207	5	4	14.1401	14.1994	13.789	14.5681	13.7388	NaN	12.3163	12.6576	12.7464	12.9905
O75152	ZC11A_HUMAN	ZC3H11A	Zinc finger CCCH domain-containing protein 11A	-2.39494	0.000281476	5	5	16.4192	16.3574	16.4954	16.3301	16.4543	15.0704	14.0892	12.6429	14.0857	14.1935
Q96AC1	FERM2_HUMAN	FERMT2	Fermitin family homolog 2	1.24461	0.000282134	5	5	17.1063	16.8641	17.042	16.7841	16.8363	17.8938	18.2849	17.9472	17.8486	18.8812
Q13107	UBP4_HUMAN	USP4	Ubiquitin carboxyl-terminal hydrolase 4	-0.737875	0.000283086	5	5	14.2146	13.884	14.1655	14.3129	13.9517	13.5655	13.3334	13.5811	13.2176	13.1416
Q643R3	LPCT4_HUMAN	LPCAT4	Lysophospholipid acyltransferase LPCAT4	-1.4877	0.000283558	5	5	15.4491	14.9787	15.4529	14.8505	15.105	13.6671	14.2809	13.8904	13.5585	13.0008
Q9NXU5	ARL15_HUMAN	ARL15	ADP-ribosylation factor-like protein 15	-1.09221	0.000283955	5	5	15.2377	15.2242	15.3984	14.9615	15.1437	14.2683	14.5248	13.5412	13.9988	14.1713
P50225	ST1A1_HUMAN	SULT1A1	Sulfotransferase 1A1	-1.16799	0.000284929	5	5	13.8633	14.3142	13.6161	14.3978	13.6731	12.5855	13.0332	12.6272	12.7198	13.0589
Q9NZL4	HPBP1_HUMAN	HSPBP1	Hsp70-binding protein 1	-0.748834	0.000286414	5	5	16.0964	16.226	16.3037	16.3205	16.0969	15.8337	15.1266	15.4099	15.4735	15.4555
Q8IZQ1	WDFY3_HUMAN	WDFY3	WD repeat and FYVE domain-containing protein 3	1.14702	0.000287093	5	5	13.2098	13.2593	13.7008	13.487	13.3847	14.3414	14.607	14.3014	14.344	15.1829
Q14108	SCRB2_HUMAN	SCARB2	Lysosome membrane protein 2	1.94643	0.000287144	5	5	17.8221	17.9497	18.6128	18.1428	18.7271	20.1186	20.7131	19.4054	19.9138	20.8358
Q9UHB9	SRP68_HUMAN	SRP68	Signal recognition particle subunit SRP68	-1.01241	0.000289586	5	5	16.7483	16.6499	16.9398	16.7748	16.8282	16.1434	15.3455	16.0911	15.8136	15.4853
O43252	PAPS1_HUMAN	PAPSS1	Bifunctional 3'-phosphoadenosine 5'-phosphosulfate synthase 1	-0.632175	0.000289717	5	5	16.0177	16.1119	16.1289	16.0743	15.9067	15.3996	15.6733	15.5604	15.1211	15.3243
Q9Y4D8	HECD4_HUMAN	HECTD4	Probable E3 ubiquitin-protein ligase HECTD4	1.59684	0.000289906	5	5	12.0119	12.5769	12.7896	12.4851	13.1091	14.0008	14.6403	14.1004	13.6299	14.5854
Q96A49	SYAP1_HUMAN	SYAP1	Synapse-associated protein 1	-1.88647	0.000290973	5	5	16.3987	16.1982	16.1428	15.9274	15.8927	14.6128	13.7025	14.9092	14.544	13.3591
P53004	BIEA_HUMAN	BLVRA	Biliverdin reductase A	-1.5252	0.000292064	5	5	15.7418	16.4903	16.6901	16.9091	16.5768	14.8806	14.4202	15.1326	15.0134	15.3353
Q96QK1	VPS35_HUMAN	VPS35	Vacuolar protein sorting-associated protein 35	1.14417	0.000295206	5	5	16.6296	16.8207	17.3118	16.6866	17.3319	18.062	18.078	17.8513	17.9995	18.5106
P23470	PTPRG_HUMAN	PTPRG	Receptor-type tyrosine-protein phosphatase gamma	-0.960078	0.0002956	5	5	16.0388	15.6301	15.6752	16.1182	15.5868	14.6598	14.899	14.7452	14.6796	15.265
Q15645	PCH2_HUMAN	TRIP13	Pachytene checkpoint protein 2 homolog	-1.09172	0.00029609	5	5	15.0509	14.6786	14.777	14.838	14.8145	13.6528	13.557	13.9918	13.267	14.2318
Q7Z4H7	HAUS6_HUMAN	HAUS6	HAUS augmin-like complex subunit 6	-1.47959	0.000297024	5	3	14.327	13.9665	14.1026	13.7763	13.9564	12.4616	12.2255	12.9514	NaN	NaN
Q01518	CAP1_HUMAN	CAP1	Adenylyl cyclase-associated protein 1	1.70278	0.000298484	5	5	18.2543	18.3465	18.4905	18.3362	18.3257	19.809	20.0441	19.4258	19.902	21.0861
Q96N66	MBOA7_HUMAN	MBOAT7	Lysophospholipid acyltransferase 7	1.19923	0.000298983	5	5	17.0498	17.1021	17.6473	16.8851	17.3215	18.5947	18.5536	17.8143	18.5434	18.4959
Q5SXM8	DNLZ_HUMAN	DNLZ	DNL-type zinc finger protein	-1.40323	0.000300371	4	3	14.3989	14.7458	14.3624	NaN	14.4801	13.3763	12.9081	NaN	NaN	12.9963
O75391	SPAG7_HUMAN	SPAG7	Sperm-associated antigen 7	-1.09196	0.000301572	5	4	14.5635	15.0046	14.4129	14.5628	14.366	13.173	13.468	13.5833	13.7356	NaN
P09132	SRP19_HUMAN	SRP19	Signal recognition particle 19 kDa protein	-1.46685	0.000301845	5	5	15.3001	15.3671	15.4192	16.2745	15.5587	14.4096	13.7078	14.1179	14.5485	13.8016
P51812	KS6A3_HUMAN	RPS6KA3	Ribosomal protein S6 kinase alpha-3	0.905873	0.000302645	5	5	14.2924	14.124	14.5838	14.2537	14.1133	15.0143	15.1699	14.984	15.0743	15.6541
Q01415	GALK2_HUMAN	GALK2	N-acetylgalactosamine kinase	0.954534	0.000304068	5	5	12.8505	13.1313	12.8993	13.4711	12.8357	13.7735	13.8549	14.0238	13.9477	14.3606
P39687	AN32A_HUMAN	ANP32A	Acidic leucine-rich nuclear phosphoprotein 32 family member A	2.32373	0.000304523	5	5	18.1263	18.0688	17.8874	17.416	17.6568	19.6995	20.9228	19.3321	19.7051	21.1144
Q8NEF9	SRFB1_HUMAN	SRFBP1	Serum response factor-binding protein 1	-2.0803	0.00030484	5	3	14.9875	15.672	15.6731	14.828	15.4487	12.9893	NaN	13.0781	13.6572	NaN
Q9NXR1	NDE1_HUMAN	NDE1	Nuclear distribution protein nudE homolog 1	-1.9415	0.000305144	5	4	16.1367	15.3846	15.8649	15.8889	15.2392	13.5949	13.1415	14.3291	13.9799	NaN
Q9NZR1	TMOD2_HUMAN	TMOD2	Tropomodulin-2	3.00823	0.000305373	5	5	13.2741	13.1483	12.8222	12.9566	13.028	16.717	14.8925	16.8671	16.9744	14.8194
Q86VN1	VPS36_HUMAN	VPS36	Vacuolar protein-sorting-associated protein 36	1.37575	0.000305554	5	5	13.7139	13.959	13.7553	14.2481	13.6926	15.0001	15.2125	14.8888	15.1198	16.0264
Q15904	VAS1_HUMAN	ATP6AP1	V-type proton ATPase subunit S1	-1.00874	0.000305681	5	5	17.1886	17.1063	17.4328	17.2081	17.33	15.9791	16.4736	15.9105	16.1237	16.7353
P84098	RL19_HUMAN	RPL19	Large ribosomal subunit protein eL19	-1.00274	0.000307533	5	5	19.5932	19.7716	20.0471	19.8366	19.965	18.712	18.9412	18.3389	19.0361	19.1717
Q9HCE1	MOV10_HUMAN	MOV10	Helicase MOV-10	-0.487546	0.000308396	5	5	16.3613	16.2464	16.3024	16.5372	16.137	15.8881	15.944	15.7037	15.871	15.7399
Q9BW60	ELOV1_HUMAN	ELOVL1	Very long chain fatty acid elongase 1	0.893331	0.000309889	5	5	16.6047	17.1056	16.9891	17.0625	16.7615	17.817	17.4794	17.6218	17.9703	18.1017
Q13496	MTM1_HUMAN	MTM1	Myotubularin	1.10699	0.00031012	5	5	13.3387	13.7285	13.8745	13.6257	13.9932	14.6004	15.1852	14.4867	14.6767	15.1465
O75592	MYCB2_HUMAN	MYCBP2	E3 ubiquitin-protein ligase MYCBP2	1.40436	0.000310247	5	5	14.2253	14.259	13.9659	13.8251	14.0253	15.1732	15.7114	14.9358	15.3266	16.1755
P17612	KAPCA_HUMAN	PRKACA	cAMP-dependent protein kinase catalytic subunit alpha	1.38788	0.000311558	5	5	16.0674	15.7642	16.4344	15.9851	16.2333	17.3116	17.7152	17.0521	17.1924	18.1526
Q96T23	RSF1_HUMAN	RSF1	Remodeling and spacing factor 1	-1.58271	0.000311813	5	5	17.3791	17.3196	17.0692	17.0823	17.1271	16.3576	15.0334	15.6686	15.9357	15.0686
Q9HCS7	SYF1_HUMAN	XAB2	Pre-mRNA-splicing factor SYF1	-1.00823	0.000312711	5	5	16.8668	16.6947	16.7484	16.5975	16.4594	15.9996	15.559	15.7261	15.9047	15.1362
Q7KZ85	SPT6H_HUMAN	SUPT6H	Transcription elongation factor SPT6	-0.704016	0.000312731	5	5	17.3916	17.1656	17.0683	17.1288	16.9698	16.4539	16.6362	16.1199	16.3811	16.6129
O00159	MYO1C_HUMAN	MYO1C	Unconventional myosin-Ic	1.42499	0.000313281	5	5	17.4817	17.4059	17.9748	17.0932	17.8185	18.9738	19.4662	18.4357	18.7924	19.231
Q12797	ASPH_HUMAN	ASPH	Aspartyl/asparaginyl beta-hydroxylase	0.716691	0.000314812	5	5	17.5573	17.393	17.3719	17.2915	17.3284	18.0992	18.4558	17.7825	18.0104	18.1776
Q8IZ83	A16A1_HUMAN	ALDH16A1	Aldehyde dehydrogenase family 16 member A1	1.01939	0.000316417	5	5	14.6049	14.5032	14.829	14.704	14.2233	15.2642	15.5676	16.0496	15.399	15.6811
Q7Z392	TPC11_HUMAN	TRAPPC11	Trafficking protein particle complex subunit 11	0.549399	0.000316609	5	5	14.6852	14.5283	14.5903	14.8131	14.6868	15.2339	15.4177	14.9951	15.0803	15.3237
Q9UKV3	ACINU_HUMAN	ACIN1	Apoptotic chromatin condensation inducer in the nucleus	-1.1465	0.000316785	5	5	18.6008	18.6662	18.3118	18.5697	17.9357	17.5181	17.0011	16.8938	17.4023	17.5364
Q969L4	LSM10_HUMAN	LSM10	U7 snRNA-associated Sm-like protein LSm10	-1.01534	0.000320435	5	4	11.6896	11.9943	12.0481	12.5333	12.0985	NaN	11.1288	11.0253	11.0622	11.0136
P32121	ARRB2_HUMAN	ARRB2	Beta-arrestin-2	-1.04297	0.000321709	5	5	15.48	15.8521	15.6502	15.5616	15.6874	14.5604	14.784	14.0075	14.7095	14.955
Q8IW45	NNRD_HUMAN	NAXD	ATP-dependent (S)-NAD(P)H-hydrate dehydratase	1.71385	0.000323639	5	5	13.5333	13.5633	13.2888	12.8968	13.8212	15.0494	15.6351	14.4384	14.8476	15.7021
Q92503	S14L1_HUMAN	SEC14L1	SEC14-like protein 1	1.3607	0.000323873	5	5	16.7847	16.9222	17.0944	16.4535	16.2476	17.8981	17.9952	17.9357	17.7685	18.7086
P07305	H10_HUMAN	H1-0	Histone H1.0	1.26507	0.00032423	5	5	16.386	16.1433	17.1408	16.5745	16.4725	17.9716	17.8945	17.2979	18.0204	17.858
O95302	FKBP9_HUMAN	FKBP9	Peptidyl-prolyl cis-trans isomerase FKBP9	2.91668	0.000326428	5	5	15.5259	15.3052	16.0894	14.7924	15.6834	17.9618	19.3759	17.4974	17.6228	19.5217
Q9UBU8	MO4L1_HUMAN	MORF4L1	Mortality factor 4-like protein 1	-2.74382	0.00032667	5	5	16.6221	16.3134	16.4515	16.7291	16.4638	14.2091	12.643	14.5913	14.6949	12.7224
Q7L0J3	SV2A_HUMAN	SV2A	Synaptic vesicle glycoprotein 2A	-3.15701	0.000328703	5	3	15.9379	15.8407	16.6427	16.2726	15.8891	11.9644	13.1938	NaN	NaN	13.7205
O75607	NPM3_HUMAN	NPM3	Nucleoplasmin-3	-2.353	0.000329891	5	5	18.8654	18.5928	19.2187	18.6922	18.4182	15.8214	17.7155	15.8718	15.8814	16.7322
Q9BVI4	NOC4L_HUMAN	NOC4L	Nucleolar complex protein 4 homolog	-2.56627	0.000330971	5	5	17.6175	17.5464	17.7383	17.387	17.3769	15.7489	14.1577	15.6124	15.584	13.7318
P31641	SC6A6_HUMAN	SLC6A6	Sodium- and chloride-dependent taurine transporter	-3.10091	0.000332286	5	3	16.7769	17.4521	17.0481	16.2634	16.9304	NaN	14.2212	NaN	12.8732	14.2853
P27144	KAD4_HUMAN	AK4	Adenylate kinase 4, mitochondrial	-5.45993	0.000332483	5	5	19.7187	19.2791	19.1889	19.0397	19.0237	15.2311	13.0339	15.0898	15.0419	10.5536
P08236	BGLR_HUMAN	GUSB	Beta-glucuronidase	1.41552	0.000334079	5	5	16.4927	16.7339	17.1493	16.8184	16.7628	18.0229	18.5984	17.7065	17.8944	18.8125
Q96HQ2	C2AIL_HUMAN	CDKN2AIPNL	CDKN2AIP N-terminal-like protein	-2.02854	0.000334519	5	3	16.2178	16.652	16.3819	16.8483	16.0632	14.6795	NaN	13.8502	14.6826	NaN
Q96ST8	CEP89_HUMAN	CEP89	Centrosomal protein of 89 kDa	-1.8278	0.000334837	5	4	14.1919	13.8234	14.0498	13.5713	13.62	12.722	12.1477	11.3874	11.8368	NaN
Q53EP0	FND3B_HUMAN	FNDC3B	Fibronectin type III domain-containing protein 3B	1.38216	0.000335272	5	5	15.6502	15.3743	15.3644	15.6085	15.5885	16.8541	17.4457	16.2938	16.5483	17.3549
Q4U2R6	RM51_HUMAN	MRPL51	Large ribosomal subunit protein mL51	-1.50739	0.000335996	5	3	16.2354	16.5964	16.6454	16.2918	16.4359	15.063	NaN	14.4667	15.2711	NaN
Q9BW85	YJU2_HUMAN	YJU2	Splicing factor YJU2	-1.61416	0.000336998	5	5	14.1691	14.2155	15.2214	14.2257	14.7506	12.9677	12.9531	13.4063	12.8793	12.3052
Q8WUK0	PTPM1_HUMAN	PTPMT1	Phosphatidylglycerophosphatase and protein-tyrosine phosphatase 1	-1.02948	0.000337831	5	5	15.9628	15.2658	16.1685	15.6015	15.6161	14.785	14.7081	14.4838	14.8993	14.5911
Q9HCU9	BRMS1_HUMAN	BRMS1	Breast cancer metastasis-suppressor 1	-2.01958	0.000337931	5	5	16.2016	16.0389	15.3323	16.0481	16.2043	13.5538	14.7343	13.4438	13.3906	14.6049
Q15813	TBCE_HUMAN	TBCE	Tubulin-specific chaperone E	-1.06299	0.000338776	5	5	15.9093	15.8508	15.6612	15.9566	15.8173	15.1114	14.2463	14.9228	15.0913	14.5085
Q92484	ASM3A_HUMAN	SMPDL3A	Cyclic GMP-AMP phosphodiesterase SMPDL3A	2.57746	0.000339151	4	5	14.3923	13.1125	13.4885	NaN	12.5012	15.8803	16.1519	15.8382	15.4329	16.4521
Q9NWS0	PIHD1_HUMAN	PIH1D1	PIH1 domain-containing protein 1	-1.22757	0.000339655	5	4	15.0466	15.0519	15.2704	14.709	15.1234	13.444	13.6768	13.8344	14.2955	NaN
Q9BU89	DOHH_HUMAN	DOHH	Deoxyhypusine hydroxylase	-1.35653	0.000339958	5	3	13.5815	13.5876	14.1398	14.0262	14.1139	12.4101	NaN	12.4378	12.7519	NaN
Q9NSY0	NRBP2_HUMAN	NRBP2	Nuclear receptor-binding protein 2	1.21179	0.000343128	3	5	11.9149	11.7366	NaN	11.8626	NaN	13.1453	13.0138	12.9417	13.443	12.7055
Q8WWC4	MAIP1_HUMAN	MAIP1	m-AAA protease-interacting protein 1, mitochondrial	-1.19106	0.000343831	5	5	17.7785	17.5333	18.4043	17.8282	18.4066	17.0705	16.8366	16.7232	16.8697	16.4955
O75475	PSIP1_HUMAN	PSIP1	PC4 and SFRS1-interacting protein	-3.0012	0.000346179	5	5	21.0626	21.0516	21.2504	20.7194	20.7131	18.4436	17.2008	18.7987	18.9404	16.4075
Q9UHK6	AMACR_HUMAN	AMACR	Alpha-methylacyl-CoA racemase	1.62546	0.00034787	5	5	12.453	12.9987	13.0512	12.5798	13.1521	14.8923	14.8889	13.6112	14.5948	14.3749
Q9NZ08	ERAP1_HUMAN	ERAP1	Endoplasmic reticulum aminopeptidase 1	1.72314	0.000347992	5	5	16.167	16.3252	16.6026	16.1119	16.235	17.7824	18.604	17.297	17.657	18.717
P23743	DGKA_HUMAN	DGKA	Diacylglycerol kinase alpha	1.27341	0.000349399	5	5	13.4947	12.836	13.8048	13.6372	13.2137	14.9685	14.4559	14.9948	14.5605	14.3738
Q99538	LGMN_HUMAN	LGMN	Legumain	2.01228	0.000349582	5	5	16.9371	17.0219	17.4667	16.9022	17.6074	19.1154	19.7393	18.4739	18.6214	20.0467
P29597	TYK2_HUMAN	TYK2	Non-receptor tyrosine-protein kinase TYK2	2.11361	0.000349859	3	5	NaN	13.1008	12.5823	NaN	11.8777	14.6206	14.8673	14.5681	14.8132	14.3003
Q92597	NDRG1_HUMAN	NDRG1	Protein NDRG1	1.09511	0.00034989	5	5	13.8207	13.4919	13.1278	13.7806	13.2243	14.3888	14.4956	14.6155	14.3883	15.0327
Q9Y5Z4	HEBP2_HUMAN	HEBP2	Heme-binding protein 2	1.40268	0.000350818	5	5	14.966	14.9382	15.2183	14.5705	14.4887	16.0921	16.328	15.9997	15.8288	16.9464
Q13643	FHL3_HUMAN	FHL3	Four and a half LIM domains protein 3	1.28169	0.000350909	3	5	14.8321	14.2754	14.264	NaN	NaN	16.0413	15.5364	15.7589	15.7014	15.6563
Q9H0D6	XRN2_HUMAN	XRN2	5'-3' exoribonuclease 2	-1.01553	0.000352996	5	5	17.7046	17.4803	17.639	17.4072	17.5883	16.9883	16.2647	16.6088	16.7787	16.1012
P63220	RS21_HUMAN	RPS21	Small ribosomal subunit protein eS21	-1.38353	0.000354021	5	5	19.2426	19.1278	19.0418	19.1406	18.9098	18.1978	17.497	17.8089	18.0975	16.9436
Q5JU85	IQEC2_HUMAN	IQSEC2	IQ motif and SEC7 domain-containing protein 2	-1.53541	0.000354365	5	3	14.4479	13.8749	14.7452	14.0652	14.213	12.7547	NaN	12.5693	12.8775	NaN
Q13905	RPGF1_HUMAN	RAPGEF1	Rap guanine nucleotide exchange factor 1	0.951054	0.000354629	5	5	12.5696	12.731	12.5385	11.8674	12.6846	13.4369	13.4196	13.5551	13.394	13.3407
Q9BW91	NUDT9_HUMAN	NUDT9	ADP-ribose pyrophosphatase, mitochondrial	-1.33116	0.000354719	5	5	16.8327	16.2263	16.1959	16.6694	16.4083	15.5412	14.9541	15.0397	15.5646	14.5772
P49419	AL7A1_HUMAN	ALDH7A1	Alpha-aminoadipic semialdehyde dehydrogenase	1.92102	0.000355805	5	5	18.5459	18.5997	18.9525	18.2145	18.6453	20.4077	21.0771	19.6925	20.0742	21.3113
Q13177	PAK2_HUMAN	PAK2	Serine/threonine-protein kinase PAK 2	1.16356	0.000355964	5	5	15.4572	15.1291	15.3324	15.3852	15.4051	15.8908	16.8812	16.4022	16.4298	16.9228
Q93034	CUL5_HUMAN	CUL5	Cullin-5	1.14079	0.000356442	5	5	15.0013	14.5863	14.5267	14.7358	14.445	15.908	15.2785	16.0163	16.2167	15.5795
Q9H5N1	RABE2_HUMAN	RABEP2	Rab GTPase-binding effector protein 2	1.8238	0.000360151	5	5	13.2712	13.7622	14.1153	13.5988	13.7073	16.2059	14.7131	15.9261	15.6835	15.0452
Q53EL6	PDCD4_HUMAN	PDCD4	Programmed cell death protein 4	2.0347	0.000361424	5	5	12.6053	14.1453	13.8119	13.838	13.6397	15.7357	15.8601	15.7533	16.0773	14.7874
Q9H5U6	ZCHC4_HUMAN	ZCCHC4	rRNA N(6)-adenosine-methyltransferase ZCCHC4	-2.03335	0.00036209	5	3	12.9024	12.9693	12.3504	12.7174	12.7406	NaN	11.2535	10.751	10.1034	NaN
A4D1U4	DEN11_HUMAN	DENND11	DENN domain-containing protein 11	1.02666	0.000362185	5	5	14.9718	14.7654	14.753	15.2686	14.6428	15.8746	15.864	15.5023	15.9483	16.3457
Q9BXW6	OSBL1_HUMAN	OSBPL1A	Oxysterol-binding protein-related protein 1	-1.05527	0.000362828	5	5	15.1215	14.9958	14.7777	15.1294	14.8974	14.0752	13.5684	13.5516	14.0238	14.4263
Q8IUX1	T126B_HUMAN	TMEM126B	Complex I assembly factor TMEM126B, mitochondrial	-1.63472	0.00036421	5	5	15.1083	14.9157	16.1383	14.969	15.9626	13.768	13.6968	13.4901	13.9828	13.9828
O15504	NUP42_HUMAN	NUP42	Nucleoporin NUP42	-2.27282	0.000364219	5	4	15.4945	15.3802	15.7961	15.2659	15.5334	13.452	12.0749	13.757	13.601	NaN
P17844	DDX5_HUMAN	DDX5	Probable ATP-dependent RNA helicase DDX5	-1.1879	0.000364973	5	5	21.7013	21.5231	21.8212	20.8488	21.3371	20.2414	20.6531	20.0755	20.2705	20.0514
Q15678	PTN14_HUMAN	PTPN14	Tyrosine-protein phosphatase non-receptor type 14	-1.1572	0.000364996	5	5	14.7319	14.9949	15.1886	14.8947	15.3982	13.9866	13.9788	13.3565	13.7764	14.324
P17028	ZNF24_HUMAN	ZNF24	Zinc finger protein 24	-1.34611	0.000365563	5	5	16.0162	15.4581	15.3588	16.1836	15.0728	14.1682	14.4134	14.5409	14.2312	14.0052
Q5T280	CI114_HUMAN	SPOUT1	Putative methyltransferase C9orf114	-1.70388	0.000365884	5	5	17.0207	17.3693	17.667	17.0295	17.4967	15.5496	16.3857	14.913	15.2509	15.9645
Q5VYK3	ECM29_HUMAN	ECPAS	Proteasome adapter and scaffold protein ECM29	-0.526385	0.00036922	5	5	16.5728	16.7333	16.8066	16.5783	16.7024	16.1974	16.0068	16.217	15.9569	16.3834
O15427	MOT4_HUMAN	SLC16A3	Monocarboxylate transporter 4	2.51788	0.000370235	5	5	13.0817	14.0532	14.0991	13.0356	13.7472	15.8476	16.9935	15.1353	15.7142	16.9157
Q8IWA0	WDR75_HUMAN	WDR75	WD repeat-containing protein 75	-1.95611	0.000370588	5	5	17.6636	17.5596	17.813	17.5186	17.4732	15.3875	16.3308	14.9032	15.1067	16.5192
Q6NZY4	ZCHC8_HUMAN	ZCCHC8	Zinc finger CCHC domain-containing protein 8	-2.65382	0.000371554	5	5	16.5247	16.5755	16.3018	16.2688	16.4083	14.1946	13.3369	14.5286	14.548	12.2019
Q9ULX3	NOB1_HUMAN	NOB1	RNA-binding protein NOB1	-2.71028	0.000374117	5	4	15.952	15.5873	15.7222	15.1142	15.8414	13.3488	11.6052	13.5126	13.266	NaN
O00471	EXOC5_HUMAN	EXOC5	Exocyst complex component 5	1.27262	0.000375239	5	5	15.1624	15.3343	15.126	14.8486	15.112	16.8935	15.9459	16.4445	16.7547	15.9077
Q6NSJ0	MYORG_HUMAN	MYORG	Myogenesis-regulating glycosidase	1.25079	0.000375901	5	5	13.7	13.0406	13.1814	13.3771	13.1361	14.5962	15.165	14.0759	14.4472	14.4048
Q8NBP0	TTC13_HUMAN	TTC13	Tetratricopeptide repeat protein 13	0.727055	0.000376555	5	5	14.7085	14.7716	14.9004	14.7623	14.6351	15.7875	15.3518	15.4548	15.6814	15.1376
Q03164	KMT2A_HUMAN	KMT2A	Histone-lysine N-methyltransferase 2A	-1.67374	0.000376671	5	5	15.516	15.4445	15.5337	15.3344	15.2864	13.8406	14.3145	13.0381	13.1656	14.3874
O00115	DNS2A_HUMAN	DNASE2	Deoxyribonuclease-2-alpha	-2.39288	0.000379162	4	5	16.6372	16.9543	18.1307	NaN	17.5402	15.1863	15.2923	14.7342	14.1754	15.2255
P11234	RALB_HUMAN	RALB	Ras-related protein Ral-B	2.78296	0.000379209	5	5	17.713	18.0567	18.5697	17.4073	18.3058	20.3671	21.6455	19.8016	20.1802	21.973
Q9ULZ3	ASC_HUMAN	PYCARD	Apoptosis-associated speck-like protein containing a CARD	-2.24317	0.000381452	5	5	15.8536	15.7336	15.6563	15.4617	15.9575	14.0784	12.3902	14.1597	14.0321	12.7865
Q13510	ASAH1_HUMAN	ASAH1	Acid ceramidase	2.35172	0.00038251	5	5	17.5284	17.2539	18.0602	17.0918	18.0525	19.5211	20.6882	19.0565	19.6329	20.8467
Q9HA92	RSAD1_HUMAN	RSAD1	Radical S-adenosyl methionine domain-containing protein 1, mitochondrial	-1.11316	0.000384028	5	5	13.5619	13.9969	13.6227	14.0345	13.6045	13.075	12.4922	12.4767	12.974	12.2368
O94842	TOX4_HUMAN	TOX4	TOX high mobility group box family member 4	-1.19032	0.000385859	5	5	16.1343	16.4082	16.4055	15.5723	16.2195	15.0886	14.7676	14.7886	14.7172	15.4263
Q9UBB6	NCDN_HUMAN	NCDN	Neurochondrin	-1.03647	0.0003859	5	5	14.8663	14.5865	14.6821	14.909	14.7543	13.8643	13.1967	13.5635	13.7853	14.206
Q9BS40	LXN_HUMAN	LXN	Latexin	2.6432	0.000387608	3	5	NaN	12.3643	12.9875	NaN	13.3712	15.8221	14.7256	15.6926	15.4601	16.054
Q9P0W2	HM20B_HUMAN	HMG20B	SWI/SNF-related matrix-associated actin-dependent regulator of chromatin subfamily E member 1-related	-1.58757	0.000390143	5	3	15.8174	16.3518	16.5911	16.3311	16.285	14.4972	NaN	15.09	14.4759	NaN
P07910	HNRPC_HUMAN	HNRNPC	Heterogeneous nuclear ribonucleoproteins C1/C2	-0.882927	0.000390228	5	5	22.4231	22.3056	22.8166	22.2963	22.4491	21.7333	21.2488	21.4619	21.9339	21.4983
Q8NHQ9	DDX55_HUMAN	DDX55	ATP-dependent RNA helicase DDX55	-2.04712	0.000391522	5	5	15.9977	15.7418	15.6625	16.0115	15.7241	14.1015	13.7058	14.7289	13.7466	12.6192
Q9Y2V2	CHSP1_HUMAN	CARHSP1	Calcium-regulated heat-stable protein 1	-3.43143	0.000392468	5	3	18.1464	18.4043	17.4933	19.0115	18.0981	15.7339	14.0972	NaN	NaN	14.5668
P10619	PPGB_HUMAN	CTSA	Lysosomal protective protein	1.14201	0.000392471	5	5	17.4788	17.0221	17.4873	17.0531	17.0652	18.1464	18.7832	18.0868	18.0565	18.7436
Q15738	NSDHL_HUMAN	NSDHL	Sterol-4-alpha-carboxylate 3-dehydrogenase, decarboxylating	-1.15207	0.000393063	5	5	19.6919	19.0594	19.3015	19.2236	18.9945	18.3176	18.0297	18.2405	18.3923	17.5305
Q9BUN5	CC28B_HUMAN	CCDC28B	Coiled-coil domain-containing protein 28B	-0.843067	0.000393639	5	3	14.4336	14.0034	14.183	14.444	14.203	13.3026	NaN	13.4277	13.5006	NaN
Q86Y07	VRK2_HUMAN	VRK2	Serine/threonine-protein kinase VRK2	-1.69698	0.000394512	5	5	16.6143	16.3085	16.0381	16.3233	15.8731	15.1399	13.6605	14.8954	14.7192	14.2574
P62834	RAP1A_HUMAN	RAP1A	Ras-related protein Rap-1A	1.56854	0.000397291	5	5	19.4266	18.9544	19.4887	19.3421	19.2612	20.6809	21.4516	20.3655	20.3394	21.4783
P57088	TMM33_HUMAN	TMEM33	Transmembrane protein 33	-2.1785	0.000397322	5	5	18.8034	19.062	19.775	18.0466	18.8796	17.1609	16.166	17.0408	17.2293	16.0771
Q92688	AN32B_HUMAN	ANP32B	Acidic leucine-rich nuclear phosphoprotein 32 family member B	2.46766	0.000398086	5	5	16.8502	17.6953	16.9387	16.7806	16.6058	19.2904	20.3844	18.5435	18.7313	20.2593
P56962	STX17_HUMAN	STX17	Syntaxin-17	-1.53066	0.000399908	5	5	14.8338	14.3329	15.2103	14.3163	14.7033	12.921	12.9974	13.5172	13.7101	12.5977
Q8NEC7	GSTCD_HUMAN	GSTCD	Glutathione S-transferase C-terminal domain-containing protein	-1.39116	0.000400537	5	5	13.9389	13.9554	14.2209	14.205	13.585	12.3525	13.2915	12.2963	12.1652	12.8438
Q96S06	LMF1_HUMAN	LMF1	Lipase maturation factor 1	1.09341	0.000401852	5	5	14.3022	13.6785	13.7191	14.3188	13.4449	14.9997	15.0656	14.7501	15.1313	14.9838
Q8TEK3	DOT1L_HUMAN	DOT1L	Histone-lysine N-methyltransferase, H3 lysine-79 specific	-1.03639	0.000402	5	3	13.6553	13.7755	13.6002	13.8811	13.2551	12.4967	NaN	12.6646	12.6298	NaN
Q9BT30	ALKB7_HUMAN	ALKBH7	Alpha-ketoglutarate-dependent dioxygenase alkB homolog 7, mitochondrial	-1.90087	0.000403152	5	4	13.7713	14.0907	14.6332	13.67	14.3653	12.9566	11.9252	11.8874	12.0517	NaN
Q9NYP7	ELOV5_HUMAN	ELOVL5	Very long chain fatty acid elongase 5	-2.29005	0.000403329	5	5	18.9612	17.9983	18.1388	19.2232	17.5549	16.4133	16.4253	16.5279	15.7984	15.2613
P16949	STMN1_HUMAN	STMN1	Stathmin	-1.74318	0.000404286	5	5	18.7487	18.6236	19.3823	18.751	18.757	17.3391	16.4976	17.5601	17.7111	16.4387
Q8N9N7	LRC57_HUMAN	LRRC57	Leucine-rich repeat-containing protein 57	1.97678	0.000408531	5	5	13.4226	14.3897	14.7523	13.3257	14.4487	16.2822	15.4151	15.886	16.4082	16.2312
Q14160	SCRIB_HUMAN	SCRIB	Protein scribble homolog	-1.31631	0.00040877	5	5	17.0568	16.7165	17.0647	16.637	16.794	15.244	16.1243	15.9674	15.1533	15.1986
P09493	TPM1_HUMAN	TPM1	Tropomyosin alpha-1 chain	-2.10679	0.000410422	5	5	20.0607	19.7582	20.0412	19.6239	19.8275	18.7054	16.9218	17.6978	18.3996	17.053
Q8IZL8	PELP1_HUMAN	PELP1	Proline-, glutamic acid- and leucine-rich protein 1	-1.42439	0.000411221	5	5	18.2414	17.9886	18.382	17.6409	17.824	16.7939	16.3195	16.9871	16.9386	15.9158
Q13009	TIAM1_HUMAN	TIAM1	Rho guanine nucleotide exchange factor TIAM1	0.898707	0.000413776	5	5	13.4603	13.1818	13.3377	13.4475	13.5208	14.6523	14.5186	14.1792	14.2655	13.8259
P43251	BTD_HUMAN	BTD	Biotinidase	1.39431	0.000415237	5	5	15.6805	15.1642	15.4542	15.3153	15.0821	16.5793	17.1106	16.1417	16.4981	17.3383
Q9Y6R9	CCD61_HUMAN	CCDC61	Centrosomal protein CCDC61	-1.60897	0.000415358	5	4	13.8308	14.3938	14.0484	15.0534	14.2009	13.0033	12.5286	12.5217	12.7324	NaN
Q96CP6	ASTRA_HUMAN	GRAMD1A	Protein Aster-A	-1.03694	0.00042045	5	5	16.9814	16.4308	16.7432	16.9011	16.7148	15.5626	15.8427	15.524	15.4012	16.2559
P13674	P4HA1_HUMAN	P4HA1	Prolyl 4-hydroxylase subunit alpha-1	-0.827958	0.00042156	5	5	18.0084	17.6127	18.0417	17.477	17.9691	16.8888	17.2751	16.8203	16.8813	17.1036
P49005	DPOD2_HUMAN	POLD2	DNA polymerase delta subunit 2	-1.13786	0.000422756	5	5	14.9234	14.8472	14.7222	15.5638	14.5817	13.7248	14.0582	13.9636	13.7219	13.4806
Q6RFH5	WDR74_HUMAN	WDR74	WD repeat-containing protein 74	-1.34543	0.000422896	5	5	17.0903	16.5723	16.8396	16.5543	16.4216	15.214	16.1042	15.0172	15.0277	15.3879
Q4KMP7	TB10B_HUMAN	TBC1D10B	TBC1 domain family member 10B	0.85861	0.00042343	5	5	14.0821	13.4385	13.47	13.8082	13.7975	14.7463	14.4054	14.4985	14.8313	14.4077
P18206	VINC_HUMAN	VCL	Vinculin	-1.04167	0.000423487	5	5	19.2049	19.5093	19.7375	18.9661	19.4903	18.5227	17.9364	18.2125	18.6189	18.4094
Q7Z7L9	ZSCA2_HUMAN	ZSCAN2	Zinc finger and SCAN domain-containing protein 2	-1.97429	0.00042395	5	4	13.8256	13.5241	12.6778	14.247	13.2057	NaN	11.7432	11.5512	11.5434	11.2492
Q13123	RED_HUMAN	IK	Protein Red	-1.64226	0.000428006	5	5	17.5501	17.5705	17.6281	16.9142	17.5945	15.1755	16.1942	15.4621	15.6498	16.5645
Q7Z6K3	PTAR1_HUMAN	PTAR1	Protein prenyltransferase alpha subunit repeat-containing protein 1	-1.64834	0.000428251	5	3	14.3873	13.5754	13.777	13.7546	13.9661	12.0273	NaN	12.646	12.0579	NaN
P54802	ANAG_HUMAN	NAGLU	Alpha-N-acetylglucosaminidase	0.915606	0.000429426	5	5	16.9121	16.8712	16.9975	16.6361	16.7004	17.6509	17.9389	17.44	17.4708	18.1946
P55011	S12A2_HUMAN	SLC12A2	Solute carrier family 12 member 2	-0.705446	0.000429909	5	5	15.957	15.7247	16.1898	15.5242	15.7461	14.9401	15.2001	15.1742	15.1339	15.1663
O95159	ZFPL1_HUMAN	ZFPL1	Zinc finger protein-like 1	-1.4243	0.00043179	5	5	16.0983	15.4725	15.6856	15.5917	15.4318	14.644	13.6644	14.357	14.7139	13.7791
Q96FV9	THOC1_HUMAN	THOC1	THO complex subunit 1	-1.02537	0.000433257	5	5	17.519	17.5613	17.6764	17.0294	17.3143	16.6656	16.1394	16.372	16.7444	16.0522
Q9Y3L3	3BP1_HUMAN	SH3BP1	SH3 domain-binding protein 1	-0.821381	0.000435479	5	4	15.6244	15.2833	15.193	15.092	15.0884	14.3058	NaN	14.2995	14.6203	14.5138
O75449	KTNA1_HUMAN	KATNA1	Katanin p60 ATPase-containing subunit A1	-1.02025	0.000435715	5	4	15.5431	15.1851	15.5386	15.4237	15.0452	14.6753	14.3579	14.2502	14.0242	NaN
Q5J8M3	EMC4_HUMAN	EMC4	ER membrane protein complex subunit 4	-1.88761	0.000437835	5	5	17.247	17.1039	17.5298	16.5963	17.6427	15.8504	14.6518	15.1723	16.0847	14.9226
P25440	BRD2_HUMAN	BRD2	Bromodomain-containing protein 2	-1.70342	0.000438372	5	5	16.7725	16.7137	16.3537	17.053	16.1626	15.4092	13.9543	15.1887	14.911	15.0753
Q8NBZ7	UXS1_HUMAN	UXS1	UDP-glucuronic acid decarboxylase 1	-0.936189	0.00043867	5	5	16.1943	15.7572	15.9736	15.3159	15.6528	14.8512	15.0912	14.7093	14.7297	14.8313
Q9BXB1	LGR4_HUMAN	LGR4	Leucine-rich repeat-containing G-protein coupled receptor 4	-1.48396	0.000440991	5	4	14.2299	14.1634	14.1238	14.2922	13.9072	12.8672	13.2213	12.0034	12.5455	NaN
Q86WJ1	CHD1L_HUMAN	CHD1L	Chromodomain-helicase-DNA-binding protein 1-like	-0.714712	0.000442213	5	5	14.3913	14.1833	14.359	14.6181	14.1695	13.2703	13.6881	13.7942	13.7654	13.6295
Q86VU5	CMTD1_HUMAN	COMTD1	Catechol O-methyltransferase domain-containing protein 1	-1.67667	0.000442564	5	5	14.8412	15.159	14.6368	15.0379	15.5965	14.1601	12.9178	13.0785	13.739	12.9928
Q6ZXV5	TMTC3_HUMAN	TMTC3	Protein O-mannosyl-transferase TMTC3	-0.859762	0.000444343	5	5	18.4804	18.0072	18.5008	18.3391	18.2596	17.3722	17.7933	17.1913	17.2413	17.6902
Q9BUE6	ISCA1_HUMAN	ISCA1	Iron-sulfur cluster assembly 1 homolog, mitochondrial	-1.36988	0.000445028	5	4	14.6784	15.1087	15.7215	14.8306	15.1398	13.5467	13.9414	NaN	13.5632	13.8524
Q7Z6E9	RBBP6_HUMAN	RBBP6	E3 ubiquitin-protein ligase RBBP6	-1.15611	0.000445278	5	5	15.9798	15.8775	15.5353	15.6113	15.586	15.257	14.2258	14.3311	14.4532	14.5422
Q8N9T8	KRI1_HUMAN	KRI1	Protein KRI1 homolog	-2.23878	0.000445673	5	5	16.4247	16.3058	16.54	16.1099	16.3418	14.98	14.0384	13.962	14.7629	12.7849
Q96SM3	CPXM1_HUMAN	CPXM1	Probable carboxypeptidase X1	1.95864	0.000446468	5	5	13.4874	12.8156	14.0591	13.4416	13.3518	15.2729	15.9625	14.6692	14.9431	16.101
P10586	PTPRF_HUMAN	PTPRF	Receptor-type tyrosine-protein phosphatase F	-1.40125	0.000446537	5	5	16.975	16.8001	16.6229	16.8391	16.726	15.1538	15.8252	14.8402	15.0579	16.0798
Q86WA9	S2611_HUMAN	SLC26A11	Sodium-independent sulfate anion transporter	1.25931	0.000449587	5	5	13.5665	12.6123	13.1482	13.2149	13.2657	14.0499	14.6024	14.322	14.1963	14.9334
P54886	P5CS_HUMAN	ALDH18A1	Delta-1-pyrroline-5-carboxylate synthase	-1.11801	0.000450517	5	5	19.3985	19.1501	19.374	18.8857	19.1036	18.0241	18.6664	17.789	17.689	18.1535
O14787	TNPO2_HUMAN	TNPO2	Transportin-2	0.670558	0.000452191	5	5	14.8994	15.1529	15.1313	15.3533	14.9266	15.7664	15.9768	15.5499	15.6079	15.9153
Q9H2P9	DPH5_HUMAN	DPH5	Diphthine methyl ester synthase	-1.46519	0.000452978	5	5	15.0594	14.7562	15.0858	14.3086	14.8177	13.2246	12.9431	13.0417	13.3349	14.1573
Q12768	WASC5_HUMAN	WASHC5	WASH complex subunit 5	0.596447	0.000453451	5	5	15.3571	15.3897	15.5915	15.3358	15.5101	16.2357	15.8889	16.0662	16.2156	15.7601
O60232	ZNRD2_HUMAN	ZNRD2	Protein ZNRD2	-2.18441	0.000456485	5	5	14.0433	14.6568	14.4665	14.328	14.2282	13.1593	12.8608	11.3608	12.0187	11.401
O15234	CASC3_HUMAN	CASC3	Protein CASC3	-1.51048	0.000457548	5	4	14.2521	14.1009	13.7736	14.5348	13.833	12.2898	NaN	12.8946	13.0082	12.1611
Q5HYW2	NHSL2_HUMAN	NHSL2	NHS-like protein 2	0.696315	0.000459873	5	5	14.0802	13.8898	14.0091	13.7889	13.8174	14.6216	14.5007	14.9221	14.7441	14.2784
Q9GZS1	RPA49_HUMAN	POLR1E	DNA-directed RNA polymerase I subunit RPA49	-2.2579	0.0004609	5	5	17.2334	16.9177	17.0092	16.5165	16.7256	15.2124	14.2086	15.1471	15.2244	13.3202
Q96HN2	SAHH3_HUMAN	AHCYL2	Adenosylhomocysteinase 3	-1.33021	0.000462013	5	5	15.5572	15.5719	15.3333	14.8373	15.1265	13.4045	14.3609	13.8121	13.798	14.3997
Q96S99	PKHF1_HUMAN	PLEKHF1	Pleckstrin homology domain-containing family F member 1	-1.47211	0.000462156	5	4	14.4367	14.1982	14.1169	13.6433	14.0663	13.0852	12.0512	12.7418	12.6025	NaN
Q9BTE3	MCMBP_HUMAN	MCMBP	Mini-chromosome maintenance complex-binding protein	-0.771493	0.000463329	5	5	15.5205	15.3411	15.5999	15.4704	15.2854	15.0146	14.4325	14.9242	14.5087	14.4798
Q8NCG7	DGLB_HUMAN	DAGLB	Diacylglycerol lipase-beta	-0.907923	0.000464673	5	5	16.7586	16.3663	16.7598	16.5753	16.7645	15.6415	16.0011	15.2502	15.7921	15.9999
O14832	PAHX_HUMAN	PHYH	Phytanoyl-CoA dioxygenase, peroxisomal	-1.75516	0.000466663	5	5	15.3409	14.8535	14.6481	14.6298	14.9327	13.8073	12.9089	13.5861	13.1263	12.2006
Q8N6R0	EFNMT_HUMAN	METTL13	eEF1A lysine and N-terminal methyltransferase	-0.921756	0.000467058	5	5	14.992	15.1152	15.3798	14.9195	15.104	13.96	14.209	13.8173	14.2713	14.6442
Q8WYQ5	DGCR8_HUMAN	DGCR8	Microprocessor complex subunit DGCR8	-0.99481	0.00046885	5	5	15.2528	15.4373	14.9779	15.3179	15.0272	14.2644	14.245	14.0073	14.7152	13.807
Q9NX61	T161A_HUMAN	TMEM161A	Transmembrane protein 161A	-1.29821	0.000469791	5	5	16.3633	15.6868	16.486	15.3545	16.2892	14.5533	14.9182	14.6269	14.7599	14.8305
Q12770	SCAP_HUMAN	SCAP	Sterol regulatory element-binding protein cleavage-activating protein	-1.35187	0.000472222	5	5	15.2696	14.9474	15.351	15.0197	15.0368	13.5234	14.3786	13.2218	13.5074	14.234
Q13895	BYST_HUMAN	BYSL	Bystin	-2.24276	0.000473333	5	5	17.1272	17.1857	17.4988	16.6961	17.3161	15.6751	14.3114	15.4472	15.4069	13.7695
Q8NCL4	GALT6_HUMAN	GALNT6	Polypeptide N-acetylgalactosaminyltransferase 6	-1.95409	0.000474696	5	3	14.1137	13.1266	12.8668	13.295	13.2331	11.387	NaN	11.4954	11.2366	NaN
Q6UWJ1	TMCO3_HUMAN	TMCO3	Transmembrane and coiled-coil domain-containing protein 3	1.22855	0.000481126	5	5	14.7539	14.288	14.0009	14.5028	13.797	15.669	15.6381	15.0615	15.3197	15.7971
Q13363	CTBP1_HUMAN	CTBP1	C-terminal-binding protein 1	1.39986	0.000481283	5	5	15.2923	14.8999	14.6467	15.2456	14.814	16.2736	16.8916	16.8553	15.8248	16.0526
Q9UK73	FEM1B_HUMAN	FEM1B	Protein fem-1 homolog B	-1.39261	0.00048353	5	5	14.2465	13.9359	14.2485	13.7486	13.9418	12.2995	12.4723	12.7354	12.1913	13.4599
P57678	GEMI4_HUMAN	GEMIN4	Gem-associated protein 4	-0.812291	0.000484921	5	5	16.4686	16.2449	16.4515	16.4179	16.4037	15.4302	15.8575	15.6011	15.1472	15.8891
P82094	TMF1_HUMAN	TMF1	TATA element modulatory factor	-1.69251	0.000486054	5	5	15.6805	15.3598	15.618	15.3889	15.2173	14.3206	13.088	14.3093	14.037	13.047
Q9BQ75	CMS1_HUMAN	CMSS1	Protein CMSS1	-2.1759	0.000486064	5	4	16.0238	15.6652	15.9358	15.7793	15.592	14.1044	12.4559	13.8877	14.0452	NaN
Q96IR2	ZN845_HUMAN	ZNF845	Zinc finger protein 845	-1.97955	0.000486149	5	4	13.363	13.5342	13.9919	13.0831	13.8716	11.4134	12.1412	11.9826	NaN	10.8197
O95528	GTR10_HUMAN	SLC2A10	Solute carrier family 2, facilitated glucose transporter member 10	2.09468	0.000486763	4	5	14.0172	13.1912	13.321	NaN	12.57	15.2101	15.7828	14.9079	15.0605	15.8864
O43795	MYO1B_HUMAN	MYO1B	Unconventional myosin-Ib	-0.677368	0.000487738	5	5	17.7919	17.7345	17.7883	17.4021	17.5955	17.0982	17.1991	16.6565	17.0633	16.9085
P46063	RECQ1_HUMAN	RECQL	ATP-dependent DNA helicase Q1	1.97225	0.000489397	5	5	15.6525	15.7544	16.1438	15.9433	16.0484	17.5515	18.4855	17.4999	17.0226	18.8443
O14647	CHD2_HUMAN	CHD2	Chromodomain-helicase-DNA-binding protein 2	-0.986737	0.000489985	5	5	16.2426	16.2424	16.1851	16.3777	16.1087	15.6174	14.8024	15.3057	15.5923	14.905
Q9UGV2	NDRG3_HUMAN	NDRG3	Protein NDRG3	-0.879789	0.000492139	5	5	15.8481	15.7782	16.2913	15.9057	15.9291	14.8853	15.0633	15.166	14.7445	15.4943
Q8IVW6	ARI3B_HUMAN	ARID3B	AT-rich interactive domain-containing protein 3B	-2.74298	0.000492693	5	4	17.2158	16.8185	17.3099	16.9658	17.2227	14.5828	12.8967	14.9615	15.0132	NaN
Q9HAZ1	CLK4_HUMAN	CLK4	Dual specificity protein kinase CLK4	-1.54435	0.000494699	5	5	15.3265	14.6657	14.3417	15.5986	14.275	13.4569	13.4275	13.1958	13.3168	13.0887
Q12979	ABR_HUMAN	ABR	Active breakpoint cluster region-related protein	0.964602	0.000496162	5	5	12.9262	12.7168	12.6945	13.1418	12.7461	13.6668	13.7037	13.6333	13.6404	14.4041
Q5JRA6	TGO1_HUMAN	MIA3	Transport and Golgi organization protein 1 homolog	-1.318	0.000496736	5	5	17.1513	17.0566	17.2571	17.0015	17.1134	16.2985	15.5893	15.9923	16.1076	15.0022
O60942	MCE1_HUMAN	RNGTT	mRNA-capping enzyme	-0.600029	0.000497074	5	5	14.7317	14.7255	14.6532	14.5526	14.8859	13.9269	14.2186	13.9057	14.103	14.3947
Q9H6Z4	RANB3_HUMAN	RANBP3	Ran-binding protein 3	0.957408	0.000498535	5	5	15.4365	15.9389	15.8093	15.7297	15.9127	17.1924	16.495	16.3692	16.6965	16.8611
O43427	FIBP_HUMAN	FIBP	Acidic fibroblast growth factor intracellular-binding protein	-0.509384	0.000500499	5	5	15.3355	15.4401	15.4569	15.373	15.3629	15.0553	14.7828	15.071	14.9086	14.6039
P40424	PBX1_HUMAN	PBX1	Pre-B-cell leukemia transcription factor 1	-1.74483	0.000500905	5	4	14.4357	14.0087	14.3105	13.2664	14.4739	12.1317	12.1213	12.7739	12.39	NaN
Q12893	TM115_HUMAN	TMEM115	Transmembrane protein 115	-1.14291	0.000501805	5	5	15.6554	15.1203	15.5579	15.6768	14.9234	13.8046	14.5054	14.167	14.5413	14.2009
P61289	PSME3_HUMAN	PSME3	Proteasome activator complex subunit 3	-1.86284	0.000505089	5	5	17.3518	17.5633	17.7673	17.4067	17.4961	15.9025	15.0959	16.58	15.9301	14.7626
P10253	LYAG_HUMAN	GAA	Lysosomal alpha-glucosidase	1.35706	0.000507121	5	5	17.8171	17.666	18.0254	17.7046	17.8686	19.0049	19.7792	18.6504	18.7589	19.6735
Q8NF37	PCAT1_HUMAN	LPCAT1	Lysophosphatidylcholine acyltransferase 1	-1.47924	0.000509138	5	5	18.1647	18.1874	18.6895	17.9537	18.0883	16.5975	17.4834	16.2279	16.3419	17.0367
Q9H9J2	RM44_HUMAN	MRPL44	Large ribosomal subunit protein mL44	-1.56198	0.000509722	5	5	18.0341	17.655	18.1032	17.5291	17.6961	16.7363	15.7482	16.3921	16.7905	15.5406
P05114	HMGN1_HUMAN	HMGN1	Non-histone chromosomal protein HMG-14	-3.70667	0.000511389	5	4	19.6896	17.8738	19.1962	19.7277	17.4316	NaN	15.0687	14.4518	15.9821	14.8058
Q86W50	MET16_HUMAN	METTL16	RNA N(6)-adenosine-methyltransferase METTL16	-1.4306	0.000512921	5	5	15.9092	15.888	15.6953	16.2994	15.9734	15.2208	14.0089	14.6428	14.7583	13.9814
Q14257	RCN2_HUMAN	RCN2	Reticulocalbin-2	-1.50544	0.000513009	5	5	19.6224	19.5602	19.6554	19.4193	19.4941	18.4222	18.3522	18.3134	18.1373	16.9991
Q9GZY8	MFF_HUMAN	MFF	Mitochondrial fission factor	-1.78326	0.000513031	5	5	15.6031	15.5695	15.7273	15.5977	15.7542	13.6566	14.0857	14.7366	14.0486	12.8078
Q8IX04	UEVLD_HUMAN	UEVLD	Ubiquitin-conjugating enzyme E2 variant 3	2.05293	0.000513991	4	5	11.9345	11.874	12.0034	NaN	11.9725	13.257	14.3438	13.7022	13.7211	14.971
Q5VUB5	F1711_HUMAN	FAM171A1	Protein FAM171A1	1.56464	0.000514931	5	5	12.7129	12.9113	13.6342	12.9526	12.6838	14.3048	14.9008	14.0661	14.2252	15.2212
Q9Y4G8	RPGF2_HUMAN	RAPGEF2	Rap guanine nucleotide exchange factor 2	0.80646	0.000515265	5	5	14.2094	14.446	14.8989	14.2957	14.5114	15.2092	15.218	15.3096	15.0865	15.5704
Q8WUQ7	CATIN_HUMAN	CACTIN	Splicing factor Cactin	-0.801244	0.000516468	5	5	14.9487	14.9325	15.023	14.8994	15.078	14.4967	13.8844	14.4083	14.2802	13.8057
Q9H9G7	AGO3_HUMAN	AGO3	Protein argonaute-3	1.34491	0.000516477	5	5	12.8797	12.431	13.4614	12.922	12.1816	14.0381	14.0538	14.207	14.4363	13.8651
Q13557	KCC2D_HUMAN	CAMK2D	Calcium/calmodulin-dependent protein kinase type II subunit delta	0.96445	0.000516565	5	5	16.3243	15.9902	16.1191	15.7487	16.1671	17.474	16.7606	17.2069	17.0294	16.7008
O75351	VPS4B_HUMAN	VPS4B	Vacuolar protein sorting-associated protein 4B	-0.383212	0.000518119	5	5	15.8048	16.0107	16.0579	16.0404	16.0063	15.6623	15.5178	15.715	15.6642	15.4447
O43823	AKAP8_HUMAN	AKAP8	A-kinase anchor protein 8	-1.42184	0.000518514	5	5	18.0199	17.5713	18.0813	17.645	17.343	16.1131	16.6712	15.827	15.9944	16.9455
P52630	STAT2_HUMAN	STAT2	Signal transducer and activator of transcription 2	0.75056	0.000525814	5	5	13.372	13.4399	13.4466	13.6136	13.4128	14.1334	14.4813	13.8327	14.0804	14.5099
Q9NVZ3	NECP2_HUMAN	NECAP2	Adaptin ear-binding coat-associated protein 2	2.02999	0.000527059	5	5	13.6694	13.6621	14.3617	14.2015	14.621	15.635	16.5979	15.1998	16.3671	16.866
P51790	CLCN3_HUMAN	CLCN3	H(+)/Cl(-) exchange transporter 3	1.29133	0.000527486	5	5	14.2733	14.1481	14.7476	14.2713	14.5133	15.5352	16.2492	15.3641	15.1861	16.0755
Q96T51	RUFY1_HUMAN	RUFY1	RUN and FYVE domain-containing protein 1	0.891655	0.000528454	5	5	14.7965	14.7599	14.6781	14.1588	14.3882	15.5131	15.389	15.407	15.7833	15.1473
Q99720	SGMR1_HUMAN	SIGMAR1	Sigma non-opioid intracellular receptor 1	-1.55528	0.0005293	5	5	16.7123	16.3145	16.9867	17.0675	17.0933	16.0511	15.2835	15.3878	15.0955	14.58
O15160	RPAC1_HUMAN	POLR1C	DNA-directed RNA polymerases I and III subunit RPAC1	-0.83559	0.000532059	5	5	17.4782	17.422	17.4659	16.9963	17.4517	16.7291	16.5396	16.5218	16.7534	16.0922
P08069	IGF1R_HUMAN	IGF1R	Insulin-like growth factor 1 receptor	0.921575	0.000533563	5	5	15.831	15.5053	15.8299	15.7826	15.8365	16.5939	16.9017	16.2271	16.554	17.1164
Q6ZS17	RIPR1_HUMAN	RIPOR1	Rho family-interacting cell polarization regulator 1	2.14124	0.000534006	4	5	12.9799	13.7606	NaN	12.8038	13.4662	14.9811	16.0371	15.0245	14.8883	16.0384
Q96LT7	CI072_HUMAN	C9orf72	Guanine nucleotide exchange factor C9orf72	-1.04649	0.000534918	5	5	13.517	13.16	13.3759	13.4357	13.7279	12.3266	12.5114	12.5821	11.8032	12.7608
O14981	BTAF1_HUMAN	BTAF1	TATA-binding protein-associated factor 172	-0.524305	0.000535444	5	5	15.3266	15.1474	15.4602	15.1828	15.1667	14.7392	14.7349	14.9399	14.7647	14.4835
Q9P2N5	RBM27_HUMAN	RBM27	RNA-binding protein 27	-1.80843	0.000536967	5	5	16.9081	16.6709	16.4628	16.5329	16.4759	15.2348	13.8925	15.1374	15.5214	14.2224
O95248	MTMR5_HUMAN	SBF1	Myotubularin-related protein 5	0.461123	0.000537214	5	5	14.3982	14.3198	14.444	14.5087	14.2674	14.7958	15.0267	14.7186	14.6942	15.0084
Q9NRY4	RHG35_HUMAN	ARHGAP35	Rho GTPase-activating protein 35	0.660195	0.000539745	5	5	14.9637	14.7176	14.8357	15.08	14.4978	15.6494	15.3108	15.5659	15.5096	15.36
P98171	RHG04_HUMAN	ARHGAP4	Rho GTPase-activating protein 4	1.10409	0.000539818	5	5	13.8449	13.3403	13.5312	13.4298	13.8971	14.9782	14.197	14.7922	15.1019	14.4944
Q6N069	NAA16_HUMAN	NAA16	N-alpha-acetyltransferase 16, NatA auxiliary subunit	-0.839258	0.000546306	5	4	15.7295	15.2756	15.6049	15.3721	15.5399	14.6851	14.369	14.9565	14.6501	NaN
Q8NFD5	ARI1B_HUMAN	ARID1B	AT-rich interactive domain-containing protein 1B	-1.16921	0.000547805	5	5	15.8142	16.3083	16.169	16.0336	15.8708	15.1343	14.4521	15.3992	14.9348	14.4295
Q9NUQ7	UFSP2_HUMAN	UFSP2	Ufm1-specific protease 2	-0.453156	0.000549323	5	5	16.9172	16.6954	16.7252	16.6253	16.6243	16.4486	16.1671	16.1232	16.3673	16.2153
P35659	DEK_HUMAN	DEK	Protein DEK	-1.89704	0.000550008	5	5	19.1754	19.2003	19.4997	19.0032	19.0699	17.8572	16.0723	17.5907	17.8196	17.1235
Q13572	ITPK1_HUMAN	ITPK1	Inositol-tetrakisphosphate 1-kinase	-2.83639	0.000550326	5	3	14.6089	14.7696	14.5293	14.3311	14.855	NaN	12.2115	10.6763	NaN	12.4594
P62081	RS7_HUMAN	RPS7	Small ribosomal subunit protein eS7	-2.07757	0.000554272	5	5	19.1976	20.2284	20.8072	19.951	20.5373	17.5478	18.8448	18.3286	18.1304	17.4822
Q9UPU5	UBP24_HUMAN	USP24	Ubiquitin carboxyl-terminal hydrolase 24	0.548561	0.000561062	5	5	15.0484	14.9393	14.7159	15.176	14.8676	15.552	15.4981	15.5861	15.2621	15.5917
A6NGN9	IGLO5_HUMAN	IGLON5	IgLON family member 5	-0.70557	0.000561708	5	5	15.5983	15.0378	15.0662	15.2417	15.2755	14.3679	14.3927	14.6366	14.501	14.7934
Q6P4R8	NFRKB_HUMAN	NFRKB	Nuclear factor related to kappa-B-binding protein	-1.21116	0.000562657	5	3	15.3904	14.9791	15.0969	15.0083	14.7635	14.1261	NaN	13.5476	13.8358	NaN
O00584	RNT2_HUMAN	RNASET2	Ribonuclease T2	-1.66746	0.000563079	5	5	16.8056	16.5212	16.5959	16.0485	16.3853	15.5143	14.0535	15.0855	15.0925	14.2734
P78347	GTF2I_HUMAN	GTF2I	General transcription factor II-I	-2.13896	0.000563473	5	5	18.973	18.9988	18.5466	18.6469	18.4521	17.1316	15.7215	17.3849	17.0341	15.6504
Q68CZ6	HAUS3_HUMAN	HAUS3	HAUS augmin-like complex subunit 3	-1.16022	0.000563567	5	5	14.1887	13.5067	13.751	13.8971	13.6552	12.7858	12.0405	12.9648	12.4572	12.9493
Q8N9N5	BANP_HUMAN	BANP	Protein BANP	-1.78452	0.000565792	5	5	15.4787	14.7255	15.2918	14.3823	14.4453	13.6164	12.8643	13.5281	13.0698	12.3224
Q96G46	DUS3L_HUMAN	DUS3L	tRNA-dihydrouridine(47) synthase [NAD(P)(+)]-like	-1.45031	0.000566198	5	3	13.9039	14.0703	13.8063	14.3016	13.7601	12.0649	NaN	12.8761	12.6134	NaN
Q92834	RPGR_HUMAN	RPGR	X-linked retinitis pigmentosa GTPase regulator	2.39285	0.000571766	3	5	12.9178	13.1617	NaN	12.9447	NaN	15.1008	15.302	15.0476	15.0966	16.4575
O94776	MTA2_HUMAN	MTA2	Metastasis-associated protein MTA2	-1.12233	0.000572076	5	5	18.15	17.616	17.7627	17.4602	17.6242	16.2661	16.7768	17.1727	16.3672	16.4185
O95260	ATE1_HUMAN	ATE1	Arginyl-tRNA--protein transferase 1	0.908891	0.000573784	5	5	13.5689	13.4609	13.4503	14.1464	13.4279	14.3032	14.7055	14.4227	14.3877	14.7796
Q9C0I1	MTMRC_HUMAN	MTMR12	Myotubularin-related protein 12	1.41122	0.000574039	5	5	13.7065	13.8217	13.5974	14.459	13.5954	15.1306	15.3893	14.8005	14.9706	15.9452
Q96GW9	SYMM_HUMAN	MARS2	Methionine--tRNA ligase, mitochondrial	-0.804937	0.000576623	5	5	16.3084	15.8484	16.1047	15.726	16.0268	15.1524	15.2662	15.4099	15.3499	14.8113
Q12982	BNIP2_HUMAN	BNIP2	BCL2/adenovirus E1B 19 kDa protein-interacting protein 2	1.95786	0.000578616	5	5	14.2314	12.9777	13.0543	14.1497	12.6465	14.8728	15.3562	15.6459	15.2973	15.6766
O14678	ABCD4_HUMAN	ABCD4	Lysosomal cobalamin transporter ABCD4	0.555772	0.000580568	5	5	14.3015	13.9841	13.9827	13.9734	13.9113	14.6788	14.5847	14.3056	14.727	14.6358
Q9Y5F9	PCDGI_HUMAN	PCDHGB6	Protocadherin gamma-B6	1.70728	0.000582077	5	5	12.8796	13.1342	13.3574	12.6153	13.4227	14.5017	15.4899	14.9495	13.9029	15.1015
O60244	MED14_HUMAN	MED14	Mediator of RNA polymerase II transcription subunit 14	-0.694877	0.000582489	5	5	15.55	15.2975	15.3065	15.6299	15.5494	14.8151	14.9914	14.9145	14.3776	14.7602
Q9Y4I1	MYO5A_HUMAN	MYO5A	Unconventional myosin-Va	0.712721	0.000585472	5	5	14.676	14.4327	14.5645	14.7256	14.4609	15.4546	15.43	15.1467	15.5018	14.8902
P61247	RS3A_HUMAN	RPS3A	Small ribosomal subunit protein eS1	-1.15061	0.000586194	5	5	19.8463	19.6348	19.4206	18.9829	18.8811	18.1712	18.1997	18.278	18.4873	17.8764
Q96MW1	CCD43_HUMAN	CCDC43	Coiled-coil domain-containing protein 43	-1.84974	0.000586457	5	5	14.8002	15.1502	15.5935	15.2811	15.3365	13.5535	14.3734	12.8764	13.5335	12.5761
Q96DZ1	ERLEC_HUMAN	ERLEC1	Endoplasmic reticulum lectin 1	0.66296	0.000586796	5	5	15.6623	15.2165	15.3274	15.395	15.3753	16.1882	16.2123	15.9957	16.1877	15.7075
Q567U6	CCD93_HUMAN	CCDC93	Coiled-coil domain-containing protein 93	1.66278	0.000587366	5	5	13.3152	12.6928	13.6296	12.7994	13.4141	15.0095	13.9542	15.4339	14.9688	14.7986
Q9GZY4	COA1_HUMAN	COA1	Cytochrome c oxidase assembly factor 1 homolog	-3.07948	0.000587805	5	5	16.6425	16.145	16.0454	16.1018	16.1522	14.3079	12.0717	13.7766	13.9696	11.5636
O94903	PLPHP_HUMAN	PLPBP	Pyridoxal phosphate homeostasis protein	0.931684	0.000591475	5	5	16.1266	15.7147	16.0522	15.8555	15.7807	17.1661	16.2782	16.9644	16.9672	16.8122
Q9NPF5	DMAP1_HUMAN	DMAP1	DNA methyltransferase 1-associated protein 1	-1.5681	0.000593812	5	5	15.7009	15.4927	15.8705	15.6098	15.7048	14.5703	13.8725	14.6307	14.3411	13.1236
Q16512	PKN1_HUMAN	PKN1	Serine/threonine-protein kinase N1	0.821103	0.000598598	5	5	15.0398	14.6636	14.7258	14.8817	14.7884	15.6677	15.2647	15.9839	15.8736	15.4149
Q96QG7	MTMR9_HUMAN	MTMR9	Myotubularin-related protein 9	1.03065	0.000599003	5	5	13.4101	13.7882	13.677	13.8577	14.0654	14.5965	14.7672	14.6983	14.5064	15.3833
Q92879	CELF1_HUMAN	CELF1	CUGBP Elav-like family member 1	-0.726632	0.000599164	5	5	18.4782	18.2176	18.4613	18.3625	18.1313	17.6339	17.4434	17.4855	18.0359	17.4191
Q8N2K1	UB2J2_HUMAN	UBE2J2	Ubiquitin-conjugating enzyme E2 J2	-1.43852	0.000604649	5	5	15.6886	15.6561	15.6168	15.2419	15.7774	14.7074	13.9759	14.6539	14.0895	13.3618
Q9P1F3	ABRAL_HUMAN	ABRACL	Costars family protein ABRACL	-2.14092	0.000609706	5	5	18.3835	17.9388	17.9448	18.2352	17.4113	16.3966	14.4947	16.2126	15.7487	16.3565
Q04206	TF65_HUMAN	RELA	Transcription factor p65	2.0203	0.000609988	5	5	14.4191	13.8642	14.4201	14.4897	14.3046	15.8788	16.8032	15.9549	15.511	17.4513
Q9UKW4	VAV3_HUMAN	VAV3	Guanine nucleotide exchange factor VAV3	1.86277	0.000610293	3	5	12.4038	NaN	NaN	12.4159	11.9101	14.447	13.4361	13.9327	14.4678	14.2466
Q92797	SYMPK_HUMAN	SYMPK	Symplekin	-1.44976	0.000612872	5	5	17.604	17.4894	17.7963	17.2909	17.4625	16.4432	15.544	16.6071	16.4082	15.3918
Q5JTH9	RRP12_HUMAN	RRP12	RRP12-like protein	-1.30983	0.000613038	5	5	18.2695	18.0148	18.261	17.9283	17.8761	16.5829	17.3681	16.2358	16.3943	17.2194
O15254	ACOX3_HUMAN	ACOX3	Peroxisomal acyl-coenzyme A oxidase 3	1.27423	0.000614169	5	5	15.3341	15.2022	15.8013	14.945	15.2618	17.0596	16.4137	16.6391	16.8388	15.9643
P05997	CO5A2_HUMAN	COL5A2	Collagen alpha-2(V) chain	2.03258	0.000615315	4	5	14.1273	13.3069	14.3436	NaN	13.4201	15.7275	16.5148	15.1628	15.6099	16.1451
Q9ULK4	MED23_HUMAN	MED23	Mediator of RNA polymerase II transcription subunit 23	-0.619607	0.000615537	5	5	15.4125	15.3716	15.6531	15.3513	15.5896	14.9912	14.9853	15.0518	14.5739	14.6777
P49903	SPS1_HUMAN	SEPHS1	Selenide, water dikinase 1	-1.40893	0.000615794	5	5	17.7134	17.4355	18.0264	17.6416	17.7895	16.3351	15.4745	16.9765	16.3696	16.4061
Q9BRJ2	RM45_HUMAN	MRPL45	Large ribosomal subunit protein mL45	-0.962236	0.000616351	5	5	16.9304	17.0306	17.5816	16.9494	17.4197	16.1788	16.6736	16.0496	16.0562	16.1424
O75368	SH3L1_HUMAN	SH3BGRL	Adapter SH3BGRL	1.27246	0.000622374	5	5	15.0507	15.4626	15.6714	15.4011	15.4055	16.8313	15.8808	16.6082	16.9663	17.067
Q96MW5	COG8_HUMAN	COG8	Conserved oligomeric Golgi complex subunit 8	-0.801511	0.000626049	5	5	16.7466	16.8326	17.1287	17.3341	17.1407	16.1197	16.1738	16.6098	16.0226	16.2493
P17900	SAP3_HUMAN	GM2A	Ganglioside GM2 activator	-2.52821	0.00062808	4	5	17.026	17.2327	17.9745	NaN	17.8206	16.2691	14.9394	14.4135	14.851	14.4533
P21397	AOFA_HUMAN	MAOA	Amine oxidase [flavin-containing] A	-1.0918	0.000630282	5	5	16.0007	15.6991	16.2895	15.686	15.9968	14.6662	15.0746	14.3797	14.7482	15.3444
Q9BV68	RN126_HUMAN	RNF126	E3 ubiquitin-protein ligase RNF126	-2.84635	0.00063097	3	3	14.0089	14.9153	14.5638	NaN	NaN	11.4143	NaN	11.8549	11.6797	NaN
P21266	GSTM3_HUMAN	GSTM3	Glutathione S-transferase Mu 3	2.19958	0.000631334	4	5	12.4508	11.6367	13.4113	NaN	12.733	14.7622	14.2178	14.7196	14.795	15.293
Q99504	EYA3_HUMAN	EYA3	Eyes absent homolog 3	-1.65294	0.000635893	5	4	14.7049	14.5307	13.9799	15.0701	14.3992	13.0843	13.1139	13.1262	NaN	12.2117
P41240	CSK_HUMAN	CSK	Tyrosine-protein kinase CSK	0.895292	0.000636233	5	5	15.0294	14.8729	15.1161	15.3807	15.054	15.6314	15.977	16.0442	15.7962	16.4807
Q14119	VEZF1_HUMAN	VEZF1	Vascular endothelial zinc finger 1	-1.66181	0.000636521	5	5	14.7183	15.749	15.3221	15.9559	15.0794	14.0914	14.1507	13.1094	13.3043	13.8598
Q9BTV5	FSD1_HUMAN	FSD1	Fibronectin type III and SPRY domain-containing protein 1	-1.05279	0.000637135	5	5	14.0931	14.4479	14.2148	14.3661	14.1054	13.3425	12.8699	12.7922	13.1583	13.8005
P42677	RS27_HUMAN	RPS27	Small ribosomal subunit protein eS27	-1.93554	0.000637238	5	5	19.1435	19.5233	19.4734	19.3579	19.4931	16.4817	18.6189	17.7224	17.2281	17.2624
P82914	RT15_HUMAN	MRPS15	Small ribosomal subunit protein uS15m	-2.05729	0.000637424	5	5	16.7024	15.538	17.1854	15.6771	16.3421	13.5681	14.9424	14.0939	14.2195	14.3346
Q9BRT8	ZNG1A_HUMAN	ZNG1A	Zinc-regulated GTPase metalloprotein activator 1A	-1.92486	0.000639468	5	5	14.8568	15.1871	14.1154	15.4358	14.5427	13.0648	12.5126	13.7126	13.0813	12.1422
O60828	PQBP1_HUMAN	PQBP1	Polyglutamine-binding protein 1	-0.958919	0.000642081	5	5	16.0853	16.3048	16.7796	16.8344	16.3329	15.2662	15.8395	15.6163	15.3487	15.4717
Q96HS1	PGAM5_HUMAN	PGAM5	Serine/threonine-protein phosphatase PGAM5, mitochondrial	-1.71525	0.000646523	5	5	18.3565	18.0536	18.6801	18.4268	18.1846	17.2474	16.1388	16.9875	17.0501	15.7014
Q6XZF7	DNMBP_HUMAN	DNMBP	Dynamin-binding protein	1.04531	0.000651874	5	5	14.1599	13.7592	13.7579	14.1573	13.9182	15.3567	14.5713	15.3911	15.015	14.6449
Q13601	KRR1_HUMAN	KRR1	KRR1 small subunit processome component homolog	-2.49949	0.000654886	5	5	17.9287	17.7266	17.9389	17.5148	17.6692	16.2688	14.6106	15.6645	15.9323	13.8046
P08473	NEP_HUMAN	MME	Neprilysin	-1.79634	0.000660684	5	5	16.403	16.0453	16.6853	15.905	16.5011	14.4261	15.2838	13.8112	13.9209	15.1162
Q7Z2H8	S36A1_HUMAN	SLC36A1	Proton-coupled amino acid transporter 1	1.36792	0.00066075	5	5	11.9795	11.8186	12.1448	12.1196	11.4377	13.1253	13.6968	12.5406	13.2366	13.7405
Q4LE39	ARI4B_HUMAN	ARID4B	AT-rich interactive domain-containing protein 4B	-0.75395	0.000662605	5	5	15.6656	15.374	15.2885	15.4818	15.1964	14.6614	15.0003	14.4889	14.3314	14.7545
Q9UHD9	UBQL2_HUMAN	UBQLN2	Ubiquilin-2	-1.62445	0.000666686	5	5	16.7419	16.6709	16.6326	16.624	16.4672	15.712	14.4057	15.26	15.4481	14.1885
P35251	RFC1_HUMAN	RFC1	Replication factor C subunit 1	-2.58721	0.0006692	5	5	16.5563	16.6824	16.4785	16.8137	16.4046	14.341	13.7745	14.8819	14.7444	12.2576
A1L390	PKHG3_HUMAN	PLEKHG3	Pleckstrin homology domain-containing family G member 3	-2.8905	0.000669422	5	4	15.9277	15.7243	15.5865	15.3739	15.7039	12.3043	14.3091	11.7097	12.768	NaN
Q99459	CDC5L_HUMAN	CDC5L	Cell division cycle 5-like protein	-1.78403	0.000674021	5	5	17.6394	17.6059	17.5461	17.3586	17.5746	16.5076	15.2268	16.1926	16.1196	14.758
Q9NRN7	ADPPT_HUMAN	AASDHPPT	L-aminoadipate-semialdehyde dehydrogenase-phosphopantetheinyl transferase	-0.94355	0.00067523	5	5	15.5179	15.2599	15.6016	15.3534	15.464	14.7281	13.9875	14.7751	14.7735	14.215
Q96PK6	RBM14_HUMAN	RBM14	RNA-binding protein 14	-1.383	0.000675438	5	5	18.6885	18.695	18.8494	18.325	18.6408	17.4576	17.6292	17.4813	17.421	16.2949
P20936	RASA1_HUMAN	RASA1	Ras GTPase-activating protein 1	1.28138	0.000678529	5	5	14.0443	13.5071	14.0032	14.2424	13.6684	14.7162	15.0391	15.1106	15.0918	15.9145
Q9H0V1	TM168_HUMAN	TMEM168	Transmembrane protein 168	1.79531	0.000679762	5	5	13.4401	13.6249	14.0623	13.3629	14.1196	15.349	16.0188	14.774	15.0751	16.3695
P49773	HINT1_HUMAN	HINT1	Adenosine 5'-monophosphoramidase HINT1	-1.06735	0.000680513	5	5	16.5876	16.1615	16.098	16.4667	16.0427	15.001	15.3695	15.7873	14.9733	14.8886
Q9NQV6	PRD10_HUMAN	PRDM10	PR domain zinc finger protein 10	-1.43272	0.000681594	5	5	15.6286	15.1895	14.8057	15.2741	14.7025	13.4791	14.3896	13.8957	13.4858	13.1867
P04424	ARLY_HUMAN	ASL	Argininosuccinate lyase	1.62467	0.000681986	5	5	13.7992	13.7957	13.6814	14.2092	13.0049	14.905	15.5213	15.3743	14.7551	16.058
Q16762	THTR_HUMAN	TST	Thiosulfate sulfurtransferase	0.93362	0.000683816	5	5	17.246	16.9599	17.1462	16.7426	17.0458	18.2418	18.0216	18.0915	18.0814	17.3723
Q6KCM7	SCMC2_HUMAN	SLC25A25	Mitochondrial adenyl nucleotide antiporter SLC25A25	-0.763246	0.000684877	5	5	13.6706	13.1556	13.8699	13.639	13.4782	13.018	12.6708	12.5856	12.9087	12.8139
Q6PJW8	CNST_HUMAN	CNST	Consortin	-1.89168	0.000684951	5	3	14.2008	13.3261	14.016	13.2672	13.7796	11.3808	NaN	12.0827	12.0153	NaN
Q92766	RREB1_HUMAN	RREB1	Ras-responsive element-binding protein 1	-2.25175	0.000690892	5	5	15.4355	15.2818	15.3626	15.2562	15.0947	12.9607	13.4455	13.8523	13.4503	11.4631
Q9P2K6	KLH42_HUMAN	KLHL42	Kelch-like protein 42	1.56408	0.000691003	3	5	13.2804	12.5027	NaN	NaN	12.3263	14.2013	14.3042	14.1797	14.0625	14.5884
Q96C03	MID49_HUMAN	MIEF2	Mitochondrial dynamics protein MID49	-1.51856	0.000691324	5	3	13.6091	13.5319	13.5519	13.2681	13.4895	12.375	NaN	12.1712	11.3685	NaN
P51665	PSMD7_HUMAN	PSMD7	26S proteasome non-ATPase regulatory subunit 7	0.880936	0.000696541	5	5	18.457	18.251	18.3916	18.5909	18.3599	19.111	19.4626	19.2839	18.8407	19.757
O75063	XYLK_HUMAN	FAM20B	Glycosaminoglycan xylosylkinase	-0.786607	0.000698583	5	5	15.0029	15.1716	15.3889	14.8854	15.4416	14.7442	14.4836	14.2429	14.19	14.2968
Q9NX46	ADPRS_HUMAN	ADPRS	ADP-ribosylhydrolase ARH3	1.46997	0.000704675	5	5	15.0502	14.7427	14.6047	14.7222	14.6234	15.6524	16.285	15.7029	16.3469	17.1058
Q9H0A8	COMD4_HUMAN	COMMD4	COMM domain-containing protein 4	1.41687	0.000705154	5	5	13.531	13.4752	14.0821	13.3722	13.6696	15.509	14.508	15.583	15.1257	14.4889
P00492	HPRT_HUMAN	HPRT1	Hypoxanthine-guanine phosphoribosyltransferase	-1.16538	0.000705699	5	5	17.137	17.2744	17.3657	16.9454	17.4531	16.1794	15.2962	16.1272	16.364	16.3819
Q8N4C8	MINK1_HUMAN	MINK1	Misshapen-like kinase 1	0.88866	0.000709065	5	5	13.3002	13.5835	13.8547	13.2176	13.6198	14.084	14.3208	14.2512	14.6307	14.7324
Q8NBJ5	GT251_HUMAN	COLGALT1	Procollagen galactosyltransferase 1	1.35913	0.00070953	5	5	17.2063	16.9628	17.4959	16.5413	17.252	18.4709	18.9541	17.8952	18.1353	18.7984
P62424	RL7A_HUMAN	RPL7A	Large ribosomal subunit protein eL8	-0.850813	0.000710842	5	5	20.5415	20.5112	20.6635	20.0725	20.0746	19.7892	19.5733	19.2789	19.6632	19.3047
P08579	RU2B_HUMAN	SNRPB2	U2 small nuclear ribonucleoprotein B''	-1.7898	0.000712571	5	5	17.8969	17.8594	18.3781	18.4114	17.9762	16.6439	15.8987	16.8526	16.8962	15.2814
Q8IZ81	ELMD2_HUMAN	ELMOD2	ELMO domain-containing protein 2	-1.41623	0.000712899	5	5	17.33	17.3872	17.5353	17.0308	17.499	16.6836	15.5457	15.7989	16.3409	15.3321
P0C0S5;Q71UI9	H2AV_HUMAN;H2AZ_HUMAN	H2AZ1;H2AZ2	Histone H2A.Z	-3.06628	0.000715219	5	5	20.82	21.4101	21.9797	20.8131	21.3089	18.4975	17.4874	19.2492	19.2656	16.5007
P98173	FAM3A_HUMAN	FAM3A	Protein FAM3A	-1.13845	0.00071722	5	4	12.9904	12.7746	13.0111	13.1953	12.7366	12.1809	11.2873	11.7055	12.0389	NaN
Q9H7F0	AT133_HUMAN	ATP13A3	Polyamine-transporting ATPase 13A3	-1.38801	0.000718708	5	5	14.6781	14.5751	14.6683	14.6257	14.5785	13.1116	13.6918	12.4302	13.0465	13.9055
Q96GE9	DMAC1_HUMAN	DMAC1	Distal membrane-arm assembly complex protein 1	-1.20705	0.000718788	5	5	17.5639	17.1587	17.9271	17.3456	17.5983	16.1439	15.8093	16.5022	16.9165	16.1865
Q9P2S5	WRP73_HUMAN	WRAP73	WD repeat-containing protein WRAP73	-1.12757	0.000719393	5	5	14.4279	13.9459	14.1198	14.1735	13.8813	12.8709	13.6042	12.4941	12.7712	13.1702
Q9BSJ5	CQ080_HUMAN	MTNAP1	Mitochondrial nucleoid-associated protein 1	-1.47943	0.000720059	5	5	14.2294	14.1216	13.6949	14.1526	14.0822	12.2875	11.7334	12.6604	13.2155	12.9867
Q9UHN1	DPOG2_HUMAN	POLG2	DNA polymerase subunit gamma-2	-2.22094	0.000721047	5	5	16.759	16.324	16.4142	16.4182	16.5976	14.9919	13.5367	14.9341	14.8957	13.05
P27695	APEX1_HUMAN	APEX1	DNA repair nuclease/redox regulator APEX1	0.777408	0.000721201	5	5	18.3653	18.2602	17.9932	17.6342	17.8014	18.908	18.8323	18.5945	18.7833	18.8232
Q12824	SNF5_HUMAN	SMARCB1	SWI/SNF-related matrix-associated actin-dependent regulator of chromatin subfamily B member 1	-1.07096	0.000722567	5	5	17.926	17.8772	18.0115	17.6634	18.0268	16.9403	17.4878	16.3918	16.5279	16.8024
O15397	IPO8_HUMAN	IPO8	Importin-8	-0.836467	0.000725831	5	5	14.4094	14.4137	14.7308	14.8194	14.375	13.5795	13.9175	13.6167	13.3696	14.0826
Q15542	TAF5_HUMAN	TAF5	Transcription initiation factor TFIID subunit 5	-1.40627	0.000729363	5	5	15.3605	15.2793	15.5436	15.3234	15.1563	13.6986	14.3089	13.3275	13.568	14.7288
Q6PJT7	ZC3HE_HUMAN	ZC3H14	Zinc finger CCCH domain-containing protein 14	-2.48581	0.000729672	5	5	17.1538	17.2262	17.2007	16.801	16.836	15.661	13.7867	15.0773	15.0768	13.187
Q8TCG5	CPT1C_HUMAN	CPT1C	Palmitoyl thioesterase CPT1C	0.824612	0.000739373	5	5	14.1486	13.7048	13.6881	14.0696	13.9098	14.6634	15.0072	14.2808	14.8091	14.8835
Q9P2E3	ZNFX1_HUMAN	ZNFX1	NFX1-type zinc finger-containing protein 1	0.891651	0.000745156	5	5	12.8954	12.4083	12.5783	13.0639	12.6292	13.5773	13.8087	13.1978	13.553	13.8965
O95425	SVIL_HUMAN	SVIL	Supervillin	1.07926	0.000746527	5	5	15.5331	15.2101	15.1247	15.0489	15.3888	16.4027	16.5868	15.7681	16.1168	16.8274
Q8N511	TM199_HUMAN	TMEM199	Transmembrane protein 199	-1.66875	0.000746881	5	5	15.1962	15.055	15.1145	15.6868	15.5747	13.8795	12.8317	14.0976	14.343	13.1316
Q7Z6B7	SRGP1_HUMAN	SRGAP1	SLIT-ROBO Rho GTPase-activating protein 1	1.56059	0.000753157	3	5	13.1972	NaN	NaN	13.5927	13.1923	15.2161	14.8903	14.942	15.1448	14.247
Q14764	MVP_HUMAN	MVP	Major vault protein	2.63006	0.000754187	3	5	13.286	NaN	13.9139	NaN	12.1586	15.656	16.1478	15.4823	15.4592	16.0026
Q9ULL5	PRR12_HUMAN	PRR12	Proline-rich protein 12	-2.2169	0.000757189	5	4	14.6555	14.6633	14.5504	14.1209	14.3752	13.2326	11.3203	12.6467	NaN	11.825
Q16585	SGCB_HUMAN	SGCB	Beta-sarcoglycan	-1.47172	0.000757234	5	3	13.9483	13.8606	13.5899	14.0106	14.0959	12.0413	12.9705	NaN	12.2762	NaN
Q9NZ32	ARP10_HUMAN	ACTR10	Actin-related protein 10	0.579908	0.000757543	5	5	15.1402	14.7334	14.7937	15.0112	14.8324	15.6144	15.1889	15.5466	15.621	15.4397
P35555	FBN1_HUMAN	FBN1	Fibrillin-1	2.00878	0.000760607	4	5	13.6634	12.0547	12.807	12.2797	NaN	14.5778	15.1072	14.2623	14.6804	14.9222
P34913	HYES_HUMAN	EPHX2	Bifunctional epoxide hydrolase 2	-1.05534	0.000767489	5	5	14.765	14.7415	14.6712	14.62	14.6473	13.9847	12.9801	13.935	13.9076	13.3608
P52907	CAZA1_HUMAN	CAPZA1	F-actin-capping protein subunit alpha-1	1.0894	0.000771712	5	5	18.9247	18.6464	18.7572	18.1743	18.8542	19.7661	20.1183	19.4626	19.3483	20.1084
O60216	RAD21_HUMAN	RAD21	Double-strand-break repair protein rad21 homolog	-2.0572	0.000771935	5	5	17.7323	17.7922	17.5797	17.5061	17.472	16.2682	15.1725	15.7885	16.3162	14.2508
P11047	LAMC1_HUMAN	LAMC1	Laminin subunit gamma-1	1.79688	0.000771964	5	5	18.1973	17.9729	18.3184	17.2752	18.1431	19.558	20.3818	19.0624	19.3634	20.5256
Q86Y56	DAAF5_HUMAN	DNAAF5	Dynein axonemal assembly factor 5	-0.49214	0.00077397	5	5	15.3663	15.1941	15.1795	15.2891	14.9005	14.5527	14.7201	14.8342	14.7529	14.6089
Q5TEU4	NDUF5_HUMAN	NDUFAF5	Arginine-hydroxylase NDUFAF5, mitochondrial	0.564861	0.000778928	5	5	13.7604	13.436	13.3354	13.5984	13.6861	14.0457	14.3901	13.9497	14.1542	14.1009
P80723	BASP1_HUMAN	BASP1	Brain acid soluble protein 1	-1.39757	0.00077934	5	5	19.8738	19.73	19.7105	19.4649	19.4131	18.918	18.4274	17.7893	18.5293	17.5407
Q96NW4	ANR27_HUMAN	ANKRD27	Ankyrin repeat domain-containing protein 27	-1.23861	0.000780633	5	5	13.8582	13.5875	14.0048	13.2332	13.6926	12.6657	12.6648	12.226	12.8572	11.7695
Q96HC4	PDLI5_HUMAN	PDLIM5	PDZ and LIM domain protein 5	0.614771	0.000781655	5	5	15.0604	15.3654	15.1228	15.2174	15.1666	15.7457	15.5825	15.5831	16.0785	16.0166
P02792	FRIL_HUMAN	FTL	Ferritin light chain	-3.8037	0.000784998	5	5	20.0695	19.6734	19.6064	19.4512	19.6875	17.0238	14.0727	16.947	17.2245	14.2014
Q13428	TCOF_HUMAN	TCOF1	Treacle protein	-0.823034	0.000787081	5	5	17.8158	17.6625	17.7421	17.4282	17.4025	16.56	16.7635	16.962	16.458	17.1925
Q9Y2E4	DIP2C_HUMAN	DIP2C	Disco-interacting protein 2 homolog C	0.824096	0.000789189	5	5	12.763	12.7123	13.0255	12.6191	12.5674	13.6271	13.7825	13.2804	13.2149	13.9027
O43159	RRP8_HUMAN	RRP8	Ribosomal RNA-processing protein 8	-1.76593	0.000790372	5	5	17.1153	16.9628	16.692	17.2382	16.6828	15.2792	14.8008	15.8591	15.7736	14.1489
Q8IUR7	ARMC8_HUMAN	ARMC8	Armadillo repeat-containing protein 8	0.708176	0.000791626	5	5	15.3878	15.02	14.9253	15.021	15.298	16.0682	15.5834	16.087	15.7549	15.6995
Q9H7C9	AAMDC_HUMAN	AAMDC	Mth938 domain-containing protein	-0.801885	0.000791852	5	3	13.9864	13.9974	13.999	14.1426	14.3958	13.1708	NaN	13.2309	13.5053	NaN
Q9Y4P1	ATG4B_HUMAN	ATG4B	Cysteine protease ATG4B	-0.951027	0.000795221	5	5	15.1239	15.1317	14.9133	15.028	15.0801	14.0936	13.6398	14.261	13.8523	14.6752
Q9Y315	DEOC_HUMAN	DERA	Deoxyribose-phosphate aldolase	1.40988	0.000797876	5	5	14.6329	14.8819	14.256	14.6096	14.6513	16.2533	15.2908	16.4751	16.5112	15.5505
O43529	CHSTA_HUMAN	CHST10	Carbohydrate sulfotransferase 10	-1.42804	0.000798073	5	4	14.4726	14.1763	13.3032	14.186	13.7006	12.4595	12.8671	12.436	NaN	12.3961
O15042	SR140_HUMAN	U2SURP	U2 snRNP-associated SURP motif-containing protein	-1.05425	0.000798674	5	5	18.2809	18.2287	18.5536	18.4698	18.3685	17.8271	16.8143	17.2832	17.69	17.0157
Q9UG63	ABCF2_HUMAN	ABCF2	ATP-binding cassette sub-family F member 2	-0.632781	0.000802563	5	5	16.462	16.1823	16.1392	16.3816	16.0141	15.7205	15.542	15.8378	15.6078	15.3072
Q96FK6	WDR89_HUMAN	WDR89	WD repeat-containing protein 89	-0.910866	0.000805098	5	5	15.0008	15.2201	15.4167	15.2998	15.0064	14.1801	14.7191	13.9402	13.9945	14.5557
O14920	IKKB_HUMAN	IKBKB	Inhibitor of nuclear factor kappa-B kinase subunit beta	1.06642	0.000806837	5	5	13.765	13.3304	12.9574	13.4428	13.2267	14.0665	14.471	14.4593	14.1206	14.937
Q96QC0	PP1RA_HUMAN	PPP1R10	Serine/threonine-protein phosphatase 1 regulatory subunit 10	-2.54519	0.000809546	5	5	17.0183	17.0366	17.0295	16.8967	16.6701	14.7272	13.0975	15.4709	15.2384	13.3912
Q9UBS9	SUCO_HUMAN	SUCO	SUN domain-containing ossification factor	-1.05526	0.000810289	5	5	14.6817	14.3332	15.0752	14.9028	14.5034	13.5873	13.8381	13.3986	13.2752	14.1208
Q9Y3D9	RT23_HUMAN	MRPS23	Small ribosomal subunit protein mS23	-2.18562	0.00081044	5	5	17.5285	17.7375	17.8201	17.2175	17.7042	16.4321	14.6031	15.7628	15.954	14.3277
Q96B97	SH3K1_HUMAN	SH3KBP1	SH3 domain-containing kinase-binding protein 1	1.50811	0.000811352	5	5	14.2616	13.864	13.7378	14.6047	13.5036	15.6444	14.8402	15.7868	16.0328	15.2081
Q5JRX3	PREP_HUMAN	PITRM1	Presequence protease, mitochondrial	0.88002	0.000811883	5	5	17.8383	17.3425	17.6744	17.1021	17.2427	18.5179	18.59	18.1567	18.2357	18.0999
Q16637	SMN_HUMAN	SMN1	Survival motor neuron protein	-1.6216	0.000815631	5	3	15.8099	15.542	15.2048	15.3583	15.1248	NaN	14.3077	13.6986	NaN	13.3527
P06241	FYN_HUMAN	FYN	Tyrosine-protein kinase Fyn	1.73657	0.000816835	5	5	16.2999	16.3246	17.0413	15.5374	16.7528	17.9557	18.9042	17.7821	17.7289	18.2679
Q09161	NCBP1_HUMAN	NCBP1	Nuclear cap-binding protein subunit 1	-0.511396	0.000817716	5	5	17.8885	17.6446	18.0431	17.7436	17.9086	17.5406	17.2858	17.239	17.447	17.1588
Q9Y6X3	SCC4_HUMAN	MAU2	MAU2 chromatid cohesion factor homolog	-1.52654	0.000819002	5	5	16.3332	16.3062	16.1094	15.7999	15.8858	15.1218	13.8616	15.0581	14.812	13.9482
P61160	ARP2_HUMAN	ACTR2	Actin-related protein 2	1.21481	0.000819271	5	5	18.4969	18.3191	18.6322	18.4115	18.3311	19.3804	20.2006	19.2106	19.2682	20.2051
P54277	PMS1_HUMAN	PMS1	PMS1 protein homolog 1	-1.31675	0.00082338	5	5	14.257	14.4446	14.5022	13.8007	14.2538	12.3711	13.5078	13.2636	12.4758	13.0563
Q8NI27	THOC2_HUMAN	THOC2	THO complex subunit 2	-0.743047	0.000826423	5	5	17.3472	17.414	17.534	17.3847	17.431	17.0176	16.7926	16.6727	16.7416	16.1712
Q13105	ZBT17_HUMAN	ZBTB17	Zinc finger and BTB domain-containing protein 17	-1.66639	0.000826815	5	5	14.0684	13.6826	13.3535	13.076	13.1978	12.3675	12.0996	11.4703	12.1753	10.9337
P31751	AKT2_HUMAN	AKT2	RAC-beta serine/threonine-protein kinase	-1.58811	0.000830753	5	4	13.8119	13.55	13.6165	13.7302	13.4922	11.6832	11.5324	NaN	12.0549	12.9377
P10155	RO60_HUMAN	RO60	RNA-binding protein RO60	1.26095	0.000832212	5	5	17.5334	17.3373	17.2838	17.4601	17.1867	18.3783	18.9956	18.3898	18.0206	19.3216
P11310	ACADM_HUMAN	ACADM	Medium-chain specific acyl-CoA dehydrogenase, mitochondrial	-1.20542	0.000836356	5	5	17.8476	17.3564	17.7023	16.9972	17.0423	16.0915	16.0091	15.97	16.8095	16.0386
P55210	CASP7_HUMAN	CASP7	Caspase-7	3.05666	0.000836925	3	5	11.6756	11.784	NaN	12.4815	NaN	15.852	13.8527	15.2055	15.5039	14.771
Q8WVS4	DC2I1_HUMAN	DYNC2I1	Cytoplasmic dynein 2 intermediate chain 1	-1.23601	0.000836998	5	5	13.3987	13.3346	13.5739	14.0569	13.1431	11.9179	12.7286	12.67	11.9018	12.1089
P04156	PRIO_HUMAN	PRNP	Major prion protein	2.16299	0.00083757	3	5	13.7671	NaN	14.6079	14.4868	NaN	16.6341	16.774	15.6532	16.3152	16.8749
Q00534	CDK6_HUMAN	CDK6	Cyclin-dependent kinase 6	-1.31053	0.000841609	5	5	14.8284	14.3481	14.7441	14.3611	15.1624	13.5094	13.7476	12.6237	13.3411	13.6697
Q53GS7	GLE1_HUMAN	GLE1	mRNA export factor GLE1	-1.52241	0.000847011	5	5	17.3326	17.2611	17.4517	17.155	17.1699	16.255	15.0823	16.1065	16.2995	15.0149
O60870	KIN17_HUMAN	KIN	DNA/RNA-binding protein KIN17	-0.824291	0.000847218	5	5	15.3726	15.3406	15.4665	15.2184	15.6075	14.747	15.0577	14.4769	14.3177	14.2848
P46108	CRK_HUMAN	CRK	Adapter molecule crk	1.09792	0.000853598	5	5	15.3384	15.3555	15.4481	15.2744	15.2457	16.64	15.6184	16.5173	16.8177	16.5584
Q14596	NBR1_HUMAN	NBR1	Next to BRCA1 gene 1 protein	-1.7478	0.000854563	5	5	14.0731	13.8201	14.2656	14.2317	14.7536	13.3224	12.1367	12.5879	12.811	11.5471
Q9ULL8	SHRM4_HUMAN	SHROOM4	Protein Shroom4	1.78012	0.000856783	5	5	13.4825	12.9458	13.0462	13.1798	13.2179	15.6187	14.7075	15.1515	15.5075	13.7875
Q96FZ2	HMCES_HUMAN	HMCES	Abasic site processing protein HMCES	-0.996205	0.000856805	5	5	14.6344	14.348	13.8402	14.2953	13.9214	12.9492	13.3825	12.9789	13.1369	13.6107
Q93096	TP4A1_HUMAN	PTP4A1	Protein tyrosine phosphatase type IVA 1	-1.64887	0.000857025	5	4	15.4459	15.2039	15.4924	15.3316	15.7047	13.9701	NaN	13.9199	14.3802	12.877
Q8NDX6	ZN740_HUMAN	ZNF740	Zinc finger protein 740	-1.62617	0.00086313	4	5	14.2618	15.1203	14.5325	NaN	14.2115	13.0217	13.107	13.1599	13.1351	12.1031
Q99615	DNJC7_HUMAN	DNAJC7	DnaJ homolog subfamily C member 7	-1.1662	0.000865597	5	5	16.4124	16.7617	16.4822	15.9358	16.4845	15.7415	14.7556	15.2264	15.5581	14.9642
P13473	LAMP2_HUMAN	LAMP2	Lysosome-associated membrane glycoprotein 2	0.971122	0.000869772	5	5	19.8026	19.5659	19.615	19.1662	19.6245	20.5192	20.7747	20.0623	20.3305	20.943
O60508	PRP17_HUMAN	CDC40	Pre-mRNA-processing factor 17	-0.931443	0.000870243	5	5	17.3189	17.1387	16.7486	16.8563	16.8498	15.9293	16.5695	15.6898	15.9534	16.1131
Q9Y223	GLCNE_HUMAN	GNE	Bifunctional UDP-N-acetylglucosamine 2-epimerase/N-acetylmannosamine kinase	-1.71492	0.000872572	5	4	14.3705	13.5117	13.521	14.1572	12.9336	NaN	12.2285	12.1033	11.6625	11.9412
P15586	GNS_HUMAN	GNS	N-acetylglucosamine-6-sulfatase	2.76652	0.000873684	5	5	16.7839	16.7106	17.2579	15.9532	16.9314	19.084	20.5097	18.3171	18.7556	20.8032
Q9UBV2	SE1L1_HUMAN	SEL1L	Protein sel-1 homolog 1	0.777671	0.000877535	5	5	16.0984	16.0169	16.1369	16.2484	16.027	16.9012	17.2815	16.3802	16.8748	16.9782
Q15181	IPYR_HUMAN	PPA1	Inorganic pyrophosphatase	-0.724057	0.000877927	5	5	17.3933	17.3701	17.0517	17.49	16.9963	16.6168	16.1686	16.5824	16.5398	16.7735
Q92993	KAT5_HUMAN	KAT5	Histone acetyltransferase KAT5	-0.976322	0.000888	5	5	14.914	15.3862	15.2119	14.7949	14.9708	14.3526	14.157	13.7745	14.4552	13.6568
Q9NZD8	SPG21_HUMAN	SPG21	Maspardin	0.751795	0.000898587	5	5	15.1003	14.6274	15.2588	14.6657	15.1572	15.7079	15.6293	15.526	15.8086	15.8966
Q8WUY3	PRUN2_HUMAN	PRUNE2	Protein prune homolog 2	1.30188	0.000899161	5	5	12.9335	13.0326	13.3845	13.7648	12.3964	14.8258	14.4111	14.2707	14.2637	14.25
Q14558	KPRA_HUMAN	PRPSAP1	Phosphoribosyl pyrophosphate synthase-associated protein 1	0.502651	0.000900028	5	5	14.8317	15.0161	15.1351	15.0862	15.0647	15.4026	15.5572	15.3261	15.551	15.8101
Q8NE01	CNNM3_HUMAN	CNNM3	Metal transporter CNNM3	-0.611839	0.000903581	5	5	15.7288	15.4338	16.0449	15.6005	15.7116	15.0382	15.3235	14.9326	15.1195	15.0467
Q8TC07	TBC15_HUMAN	TBC1D15	TBC1 domain family member 15	-0.550384	0.00091342	5	5	15.6515	15.5583	15.692	15.5555	15.9074	15.1212	15.2185	14.9419	14.9383	15.3929
Q13315	ATM_HUMAN	ATM	Serine-protein kinase ATM	0.727797	0.000914697	5	5	14.3723	14.3456	14.2395	14.6007	14.0482	15.2113	15.3973	14.9528	14.8417	14.8422
P48506	GSH1_HUMAN	GCLC	Glutamate--cysteine ligase catalytic subunit	-0.802688	0.000914807	5	5	13.9264	14.2115	14.2683	14.0632	14.5935	13.4128	13.0113	13.4295	13.5259	13.67
O75909	CCNK_HUMAN	CCNK	Cyclin-K	-0.951595	0.000915672	5	5	16.2668	16.1806	16.1387	16.75	16.1288	15.7133	15.1717	15.5852	15.3351	14.9016
Q14683	SMC1A_HUMAN	SMC1A	Structural maintenance of chromosomes protein 1A	-0.939292	0.000917346	5	5	17.8503	18.0277	18.1554	17.6062	17.8062	17.0476	17.3994	16.4419	16.8152	17.0452
P49750	YLPM1_HUMAN	YLPM1	YLP motif-containing protein 1	-1.04192	0.0009201	5	5	17.6069	17.6074	17.6405	17.4153	17.3045	16.8423	16.3075	16.6185	16.7978	15.7988
O00391	QSOX1_HUMAN	QSOX1	Sulfhydryl oxidase 1	-0.678076	0.000921128	5	5	15.4175	14.9208	14.8811	14.8798	15.1623	14.6023	14.3354	14.1463	14.283	14.5041
P28482	MK01_HUMAN	MAPK1	Mitogen-activated protein kinase 1	1.49094	0.000923639	5	5	15.7217	15.7244	15.9658	14.9434	15.8009	17.0236	17.2577	16.5581	16.8427	17.9288
P60520	GBRL2_HUMAN	GABARAPL2	Gamma-aminobutyric acid receptor-associated protein-like 2	-1.04081	0.000924887	5	5	15.0905	15.5033	15.2625	14.8864	15.6331	14.5109	14.3307	13.9232	13.8284	14.5786
P20336	RAB3A_HUMAN	RAB3A	Ras-related protein Rab-3A	-2.03975	0.000926511	5	4	15.4347	15.8717	15.7067	14.0793	15.3397	12.9199	13.4448	NaN	13.3041	13.318
P61018	RAB4B_HUMAN	RAB4B	Ras-related protein Rab-4B	1.25487	0.000927147	5	5	14.7153	14.2925	14.9121	14.0854	14.4938	15.6132	16.161	15.2497	15.4813	16.2682
Q02878	RL6_HUMAN	RPL6	Large ribosomal subunit protein eL6	-0.902522	0.00092959	5	5	20.8407	20.845	21.4651	20.8907	20.7984	19.9348	20.173	19.8418	19.8696	20.5082
Q96PU5	NED4L_HUMAN	NEDD4L	E3 ubiquitin-protein ligase NEDD4-like	-0.845312	0.000932093	5	5	16.6949	16.6956	16.6857	16.3803	16.8538	15.7183	16.205	15.3181	15.9162	15.9261
Q9NTJ4	MA2C1_HUMAN	MAN2C1	Alpha-mannosidase 2C1	1.73213	0.000932301	5	5	13.1887	12.5345	12.8262	13.0211	12.612	14.1975	14.8267	14.0797	14.0376	15.7016
Q9Y508	RN114_HUMAN	RNF114	E3 ubiquitin-protein ligase RNF114	-2.2543	0.000932586	3	5	15.4329	15.1475	14.1633	NaN	NaN	13.0448	12.8403	12.8153	11.9708	12.6302
O43854	EDIL3_HUMAN	EDIL3	EGF-like repeat and discoidin I-like domain-containing protein 3	-1.37798	0.000936915	5	5	16.3132	15.8647	16.258	15.9163	15.868	14.3874	15.1904	14.093	14.3143	15.3451
Q9H2H8	PPIL3_HUMAN	PPIL3	Peptidyl-prolyl cis-trans isomerase-like 3	-1.4191	0.000942892	5	5	16.2999	16.0402	15.6984	16.0523	15.9094	14.7218	14.4686	15.462	14.3903	13.8619
Q4J6C6	PPCEL_HUMAN	PREPL	Prolyl endopeptidase-like	-1.60769	0.00094882	5	5	15.624	14.895	15.5418	15.0589	15.2969	13.0213	13.7341	13.4947	13.4121	14.716
Q9H0E3	SP130_HUMAN	SAP130	Histone deacetylase complex subunit SAP130	-1.95789	0.000949714	5	4	14.2309	14.5931	15.6108	14.2586	15.3795	13.3532	12.5766	12.712	12.7849	NaN
O76070	SYUG_HUMAN	SNCG	Gamma-synuclein	1.26898	0.000952032	5	5	13.3553	12.705	13.6159	12.5498	13.5449	14.6549	14.177	14.3308	14.7465	14.2066
O43294	TGFI1_HUMAN	TGFB1I1	Transforming growth factor beta-1-induced transcript 1 protein	1.37856	0.000955927	3	5	13.1269	12.616	12.1689	NaN	NaN	14.2016	13.8469	14.2249	13.9091	13.8967
Q9H0L4	CSTFT_HUMAN	CSTF2T	Cleavage stimulation factor subunit 2 tau variant	-1.8329	0.000956189	5	4	15.2801	15.3438	15.7041	14.4766	15.5263	14.0631	12.7809	13.2899	13.5993	NaN
Q5TAQ9	DCAF8_HUMAN	DCAF8	DDB1- and CUL4-associated factor 8	2.16606	0.000956353	5	5	13.9928	14.4515	14.3656	14.6696	14.3931	15.9274	17.1801	15.8724	15.8706	17.8523
O43143	DHX15_HUMAN	DHX15	ATP-dependent RNA helicase DHX15	-0.611379	0.000957221	5	5	19.58	19.3336	19.3605	19.0709	19.0801	18.6681	18.8358	18.4284	18.6262	18.8095
Q8NHP6	MSPD2_HUMAN	MOSPD2	Motile sperm domain-containing protein 2	-0.803371	0.000958908	5	5	17.3316	17.1825	17.4465	16.8081	17.3737	16.6759	16.4293	16.4299	16.566	16.0247
Q5BJD5	TM41B_HUMAN	TMEM41B	Transmembrane protein 41B	-1.82813	0.000959473	5	5	14.3049	14.9421	15.4751	15.3913	15.5884	13.9764	13.4092	12.839	13.7873	12.5491
O60488	ACSL4_HUMAN	ACSL4	Long-chain-fatty-acid--CoA ligase 4	-1.59264	0.000961686	5	5	18.7588	18.946	19.3969	18.4414	18.7847	16.9213	18.1652	16.6808	16.9723	17.625
O75886	STAM2_HUMAN	STAM2	Signal transducing adapter molecule 2	1.14612	0.00096838	5	5	13.6851	13.7032	14.2605	13.2557	14.1131	15.1972	14.6302	15.0767	15.2487	14.5954
O75153	CLU_HUMAN	CLUH	Clustered mitochondria protein homolog	-1.37443	0.000971811	5	5	16.2403	15.9645	16.1847	15.8481	16.1502	14.3617	14.9408	14.4873	14.1233	15.6024
Q7Z6L1	TCPR1_HUMAN	TECPR1	Tectonin beta-propeller repeat-containing protein 1	3.21728	0.000971949	3	5	11.2094	NaN	13.2464	NaN	12.1351	15.0616	15.5761	14.863	15.3195	16.2511
O95232	LC7L3_HUMAN	LUC7L3	Luc7-like protein 3	-0.958634	0.000972273	5	5	17.0474	17.1249	17.4328	17.4621	17.2753	16.0383	15.8472	16.3448	16.5025	16.8164
O75695	XRP2_HUMAN	RP2	Protein XRP2	1.53301	0.000973637	5	5	18.1927	18.0697	17.6031	18.1175	17.806	19.3764	20.261	19.1795	18.6747	19.9625
A0FGR8	ESYT2_HUMAN	ESYT2	Extended synaptotagmin-2	-1.22255	0.000974172	5	5	17.994	17.6128	18.2278	17.6804	18.0856	16.6488	17.3118	16.1154	16.4158	16.996
P84157	MXRA7_HUMAN	MXRA7	Matrix-remodeling-associated protein 7	-0.920642	0.000976385	5	5	15.6467	15.0577	15.7319	15.6051	15.046	14.6357	14.2073	14.5711	14.7545	14.3156
Q8NE86	MCU_HUMAN	MCU	Calcium uniporter protein, mitochondrial	-1.31154	0.000978099	5	5	18.3757	17.6339	17.5527	17.7678	17.4733	16.9036	15.9501	16.7274	16.6955	15.9692
Q13356	PPIL2_HUMAN	PPIL2	RING-type E3 ubiquitin-protein ligase PPIL2	-0.631328	0.000979999	5	5	15.7981	15.1598	15.4292	15.6572	15.3893	14.9172	14.8167	14.9032	14.987	14.6529
Q9NW07	ZN358_HUMAN	ZNF358	Zinc finger protein 358	1.13415	0.000980028	5	5	12.6596	12.7026	12.5806	12.9777	11.8594	13.3894	14.1166	13.777	13.5231	13.6447
Q9NX20	RM16_HUMAN	MRPL16	Large ribosomal subunit protein uL16m	-1.29528	0.000980941	5	5	17.0337	16.9826	17.1092	16.1708	16.6367	16.0713	15.6461	15.4254	15.4004	14.9134
Q76N32	CEP68_HUMAN	CEP68	Centrosomal protein of 68 kDa	0.56126	0.000988208	5	4	12.4764	12.381	12.6515	12.4313	12.715	12.9911	13.3385	12.9904	13.0491	NaN
O15231	ZN185_HUMAN	ZNF185	Zinc finger protein 185	-1.78366	0.00099157	5	3	15.237	15.0253	14.6024	15.487	14.7979	NaN	13.4644	13.6089	NaN	12.6655
Q9H857	NT5D2_HUMAN	NT5DC2	5'-nucleotidase domain-containing protein 2	-1.18584	0.000993142	5	5	17.6528	17.5183	17.861	17.431	17.4958	17.0569	16.2976	16.4887	16.5115	15.6751
Q05048	CSTF1_HUMAN	CSTF1	Cleavage stimulation factor subunit 1	-0.859299	0.00099529	5	5	17.5427	17.0232	17.3234	17.6041	17.2183	16.0487	16.6735	16.3259	16.574	16.793
Q8WV22	NSE1_HUMAN	NSMCE1	Non-structural maintenance of chromosomes element 1 homolog	-1.39846	0.000998305	5	5	14.9756	15.6954	16.2846	14.9142	16.0088	14.19	14.3224	14.1856	14.0717	14.1166
Q2M2I8	AAK1_HUMAN	AAK1	AP2-associated protein kinase 1	1.19377	0.000998783	5	5	14.7241	14.6555	14.0204	14.8633	14.5635	15.476	15.9988	15.3831	15.5597	16.3782
Q9BTD8	RBM42_HUMAN	RBM42	RNA-binding protein 42	-1.46905	0.00100292	5	5	16.0245	15.8972	15.0807	15.4963	15.4335	14.5765	13.5233	14.67	14.1982	13.6189
Q13257	MD2L1_HUMAN	MAD2L1	Mitotic spindle assembly checkpoint protein MAD2A	-1.63551	0.00100655	5	5	16.0461	16.33	16.7219	16.6128	16.8957	14.8269	15.4778	14.6504	13.9609	15.513
Q9UBX3	DIC_HUMAN	SLC25A10	Mitochondrial dicarboxylate carrier	-1.00195	0.00100679	5	5	16.25	15.718	16.3126	15.9357	16.6724	15.4746	15.2887	15.1056	14.7948	15.2151
Q70UQ0	IKIP_HUMAN	IKBIP	Inhibitor of nuclear factor kappa-B kinase-interacting protein	1.66272	0.00100764	5	5	15.5934	15.308	16.2435	14.8475	15.8696	17.5844	17.0644	17.1672	17.8448	16.5148
Q9NWT1	PK1IP_HUMAN	PAK1IP1	p21-activated protein kinase-interacting protein 1	-1.19853	0.00101115	5	5	17.7728	17.8488	18.0756	18.0187	17.9686	16.5395	17.1799	16.2318	16.3474	17.3932
Q9BT40	INP5K_HUMAN	INPP5K	Inositol polyphosphate 5-phosphatase K	1.21357	0.00101698	5	5	14.9631	15.0497	15.1051	15.4264	15.2682	16.2695	16.8505	15.7928	16.0208	16.9469
O15067	PUR4_HUMAN	PFAS	Phosphoribosylformylglycinamidine synthase	-0.851102	0.00101778	5	5	17.3596	17.3208	17.2515	17.2065	17.1175	15.9761	16.9253	16.3885	16.159	16.5515
Q9Y243	AKT3_HUMAN	AKT3	RAC-gamma serine/threonine-protein kinase	2.292	0.00102014	4	5	NaN	11.0351	12.3051	12.2175	11.7766	13.8335	13.6301	13.7776	14.099	15.2876
P61011	SRP54_HUMAN	SRP54	Signal recognition particle subunit SRP54	-0.663111	0.00102141	5	5	16.8245	16.6439	16.6294	16.2381	16.7629	15.7262	16.1144	16.0051	15.7969	16.1407
P30405	PPIF_HUMAN	PPIF	Peptidyl-prolyl cis-trans isomerase F, mitochondrial	-1.61255	0.00102272	5	5	19.1644	18.0607	18.6614	18.0353	18.1595	16.2302	17.5733	16.8068	16.4189	16.9894
Q08379	GOGA2_HUMAN	GOLGA2	Golgin subfamily A member 2	-1.13214	0.00102303	5	5	17.4236	17.2942	17.4385	17.1787	17.4493	16.7024	16.0172	16.3549	16.5688	15.4803
Q4G0N4	NAKD2_HUMAN	NADK2	NAD kinase 2, mitochondrial	1.05887	0.00103191	5	5	15.3624	15.0783	15.43	15.0181	15.3102	16.1366	16.8438	15.7934	16.0652	16.6545
O15297	PPM1D_HUMAN	PPM1D	Protein phosphatase 1D	-1.80657	0.00104574	5	3	13.4162	13.472	13.6494	13.6049	13.8395	11.2702	12.5678	11.5315	NaN	NaN
Q8NFJ9	BBS1_HUMAN	BBS1	BBSome complex member BBS1	0.985774	0.00105298	4	5	12.2978	12.2457	12.1882	NaN	11.8735	12.8279	13.4812	12.8574	13.0414	13.4775
Q8WYP5	ELYS_HUMAN	AHCTF1	Protein ELYS	-1.11659	0.00105804	5	5	17.0771	17.1457	17.0682	16.7061	16.9846	15.6438	16.4492	15.6085	15.3875	16.3096
Q8IYS2	K2013_HUMAN	KIAA2013	Uncharacterized protein KIAA2013	-0.561039	0.00105982	5	5	16.9568	16.6365	16.8348	16.7554	16.4947	16.2723	16.4411	16.0727	16.045	16.0418
Q6PGP7	SKI3_HUMAN	SKIC3	Superkiller complex protein 3	0.572635	0.00106104	5	5	14.9045	15.0476	15.1957	14.7939	14.9491	15.4675	15.6884	15.3335	15.4271	15.8375
Q8N2M8	CLASR_HUMAN	CLASRP	CLK4-associating serine/arginine rich protein	-1.82337	0.00106119	5	3	15.0625	14.5165	14.3989	15.4349	14.6687	NaN	NaN	12.513	13.2711	13.1947
Q5VUA4	ZN318_HUMAN	ZNF318	Zinc finger protein 318	-0.935868	0.00107758	5	5	14.9328	14.7383	14.95	14.4693	14.7867	13.6266	13.8882	13.5854	13.6272	14.4704
Q9UJX3	APC7_HUMAN	ANAPC7	Anaphase-promoting complex subunit 7	-0.48468	0.0010788	5	5	16.19	15.8284	15.8947	15.9617	16.1028	15.4697	15.7842	15.394	15.4986	15.4079
Q15051	IQCB1_HUMAN	IQCB1	IQ calmodulin-binding motif-containing protein 1	-2.10956	0.00107957	5	4	14.3521	13.7652	13.7679	13.9697	13.6059	12.0483	10.5385	12.2341	12.3093	NaN
Q9H871	RMD5A_HUMAN	RMND5A	E3 ubiquitin-protein transferase RMND5A	0.451224	0.00108331	5	5	14.1823	14.0576	14.306	14.0573	14.2934	14.7203	14.764	14.7326	14.3773	14.5585
P98170	XIAP_HUMAN	XIAP	E3 ubiquitin-protein ligase XIAP	-0.820597	0.00108916	5	5	17.0238	16.582	16.9506	16.8527	16.6712	15.6268	16.177	15.6871	16.1446	16.3419
O00124	UBXN8_HUMAN	UBXN8	UBX domain-containing protein 8	-1.68909	0.00108963	5	4	14.7028	15.0125	15.163	14.1461	15.6365	13.198	13.302	12.8291	13.6432	NaN
Q9UMR5	PPT2_HUMAN	PPT2	Lysosomal thioesterase PPT2	1.35237	0.00109337	5	5	15.7205	15.6677	16.3759	15.0477	15.8385	16.909	17.3611	16.8256	16.7125	17.604
Q96CN9	GCC1_HUMAN	GCC1	GRIP and coiled-coil domain-containing protein 1	-1.2815	0.00109523	5	4	15.5707	15.0115	15.021	15.1724	15.0656	14.0341	NaN	14.3235	13.9817	13.2076
Q8WTV0	SCRB1_HUMAN	SCARB1	Scavenger receptor class B member 1	-1.87095	0.00109539	5	5	15.7659	15.8367	16.8003	15.1932	16.6586	13.9071	14.429	13.6531	13.9672	14.9435
P16070	CD44_HUMAN	CD44	CD44 antigen	1.61817	0.00109654	5	5	16.2226	16.0262	16.4543	15.0247	15.7787	17.433	18.0505	16.9782	17.1634	17.9722
Q9Y234	LIPT_HUMAN	LIPT1	Lipoyl amidotransferase LIPT1, mitochondrial	-1.4849	0.00109924	5	3	13.795	13.6716	14.0853	13.3959	14.1831	12.7678	12.2813	11.9748	NaN	NaN
Q9P0J1	PDP1_HUMAN	PDP1	[Pyruvate dehydrogenase [acetyl-transferring]]-phosphatase 1, mitochondrial	0.610455	0.0010999	5	5	17.0175	16.5405	16.8097	16.5589	16.788	17.4268	17.5769	17.2773	17.4164	17.0696
P23634	AT2B4_HUMAN	ATP2B4	Plasma membrane calcium-transporting ATPase 4	1.19484	0.00110241	5	5	17.4093	17.263	17.2765	17.2916	17.1299	18.1814	19.1526	17.9724	18.1203	18.9178
Q9UL26	RB22A_HUMAN	RAB22A	Ras-related protein Rab-22A	1.33549	0.00110258	5	5	14.2801	13.8918	14.9147	13.5544	14.7395	15.8244	15.6507	15.4824	15.343	15.7575
Q15545	TAF7_HUMAN	TAF7	Transcription initiation factor TFIID subunit 7	-0.813922	0.00110456	5	4	15.2258	15.5375	15.2124	15.1335	15.269	14.7889	NaN	14.3763	14.5917	14.09
P37840	SYUA_HUMAN	SNCA	Alpha-synuclein	2.11037	0.00110479	4	5	13.5914	13.0182	NaN	12.9404	12.6155	15.0354	13.9792	15.5979	15.4869	15.6594
Q9H6E4	CC134_HUMAN	CCDC134	Coiled-coil domain-containing protein 134	-2.51703	0.00110603	5	5	17.3341	16.7587	16.852	17.1033	16.7277	15.4067	13.1028	15.1799	15.1284	13.3729
Q86YM7	HOME1_HUMAN	HOMER1	Homer protein homolog 1	-0.928428	0.00110741	5	5	16.8751	16.6309	17.0193	16.4727	16.8327	16.054	15.31	16.0659	16.1395	15.6193
Q9NVR5	KTU_HUMAN	DNAAF2	Protein kintoun	-2.1618	0.0011079	5	3	13.5228	14.1539	13.8335	13.5539	13.7816	11.7699	10.7383	12.3138	NaN	NaN
Q99873	ANM1_HUMAN	PRMT1	Protein arginine N-methyltransferase 1	1.53903	0.00111096	5	5	18.2854	18.2956	18.4216	18.3651	18.1846	19.6495	20.387	19.2472	19.2173	20.7464
Q6UXV4	MIC27_HUMAN	APOOL	MICOS complex subunit MIC27	1.11589	0.0011138	5	5	14.1675	14.0153	14.6123	13.9908	14.4691	15.2739	15.9802	14.9233	15.0821	15.575
Q92878	RAD50_HUMAN	RAD50	DNA repair protein RAD50	0.853728	0.00111615	5	5	16.692	16.5766	16.7215	16.4433	16.6812	17.3025	18.1186	17.3566	17.1921	17.4134
P78549	NTH_HUMAN	NTHL1	Endonuclease III-like protein 1	-1.49825	0.00111782	5	5	16.1022	16.0465	15.9019	16.0294	16.3094	14.6927	13.6047	15.3234	14.9693	14.308
P49810	PSN2_HUMAN	PSEN2	Presenilin-2	1.6759	0.00111902	5	4	12.5186	13.724	13.7979	13.6174	12.8243	14.8672	14.671	NaN	15.2184	15.1326
A1A5C7	S22AN_HUMAN	SLC22A23	Solute carrier family 22 member 23	2.73178	0.00111951	3	5	NaN	12.2901	NaN	13.8553	12.9067	15.3114	16.2481	15.238	15.5145	16.4338
[truncated: 8,662 more rows]

## Sheet: iPC vs iPSCs
UniProt AC	UniProt ID	Genes	First protein name	log2 (iPC/iPSC)	p-value (iPC vs iPSC)	Count iPSC	Count iPC	log2 LFQ iPSC_1	log2 LFQ iPSC_2	log2 LFQ iPSC_3	log2 LFQ iPSC_4	log2 LFQ iPSC_5	log2 LFQ iPC_1	log2 LFQ iPC_2	log2 LFQ iPC_3	log2 LFQ iPC_4	log2 LFQ iPC_5
Q9UBG0	MRC2_HUMAN	MRC2	C-type mannose receptor 2	4.35796	1.16646e-10	5	5	14.8134	14.8921	14.9176	14.9271	14.4534	19.1971	19.3444	19.0751	19.1385	19.0383
Q96SQ9	CP2S1_HUMAN	CYP2S1	Cytochrome P450 2S1	-3.70844	1.55624e-10	5	5	20.0082	20.012	20.147	19.8443	20.3502	16.435	16.2927	16.4657	16.2982	16.3278
P49321	NASP_HUMAN	NASP	Nuclear autoantigenic sperm protein	-4.73412	1.73487e-10	5	5	19.9418	20.16	20.0422	19.8626	19.6648	15.0267	15.473	15.3178	15.0817	15.1017
P07900	HS90A_HUMAN	HSP90AA1	Heat shock protein HSP 90-alpha	-2.49269	1.94222e-10	5	5	21.4433	21.2936	21.5613	21.2744	21.3153	18.9593	18.8876	18.9476	18.8436	18.7862
P24928	RPB1_HUMAN	POLR2A	DNA-directed RNA polymerase II subunit RPB1	-1.20884	2.06853e-10	5	5	17.5083	17.5304	17.4793	17.3988	17.4472	16.3136	16.2613	16.2776	16.1889	16.2783
Q3SY69	AL1L2_HUMAN	ALDH1L2	Mitochondrial 10-formyltetrahydrofolate dehydrogenase	4.01031	3.46015e-10	5	5	13.3841	13.216	13.7166	13.143	13.2392	17.3563	17.3176	17.4811	17.3653	17.23
P42285	MTREX_HUMAN	MTREX	Exosome RNA helicase MTR4	-1.90767	4.73319e-10	5	5	18.5931	18.3815	18.5857	18.4937	18.4324	16.5979	16.5466	16.7154	16.5086	16.5796
O75475	PSIP1_HUMAN	PSIP1	PC4 and SFRS1-interacting protein	-3.97395	5.11935e-10	5	5	21.0626	21.0516	21.2504	20.7194	20.7131	16.938	17.0185	17.1204	16.8535	16.9969
P52701	MSH6_HUMAN	MSH6	DNA mismatch repair protein Msh6	-3.98027	8.18334e-10	5	5	17.1972	17.1966	17.4199	17.1934	17.3872	13.2402	13.041	13.2378	13.2656	13.7084
O15460	P4HA2_HUMAN	P4HA2	Prolyl 4-hydroxylase subunit alpha-2	4.34259	1.71246e-09	5	5	15.4634	14.9194	15.4136	14.9357	15.4428	19.7936	19.4704	19.5662	19.3817	19.6761
Q15165	PON2_HUMAN	PON2	Serum paraoxonase/arylesterase 2	3.25044	1.76928e-09	5	5	17.5246	16.8669	17.1554	17.2861	17.1976	20.4743	20.4416	20.509	20.3637	20.4941
P55196	AFAD_HUMAN	AFDN	Afadin	-2.52146	1.85118e-09	5	5	18.2096	18.1335	18.1579	18.1992	18.053	15.7589	15.4951	15.7025	15.8034	15.386
Q03701	CEBPZ_HUMAN	CEBPZ	CCAAT/enhancer-binding protein zeta	-2.1409	1.93082e-09	5	5	18.7055	18.4667	18.5545	18.515	18.4365	16.2193	16.4718	16.5464	16.3511	16.3852
Q9H9Z2	LN28A_HUMAN	LIN28A	Protein lin-28 homolog A	-4.71261	2.18866e-09	5	5	21.2362	21.2096	21.2011	20.9708	20.7033	16.5201	16.6986	16.2021	15.9648	16.3723
Q14699	RFTN1_HUMAN	RFTN1	Raftlin	5.22737	2.48526e-09	5	5	13.9664	13.4597	13.4465	13.9189	13.785	18.7467	19.2467	19.0668	18.4711	19.1821
P09619	PGFRB_HUMAN	PDGFRB	Platelet-derived growth factor receptor beta	2.678	3.15079e-09	5	5	14.6259	14.291	14.472	14.6838	14.337	17.0834	17.0399	17.1331	17.1656	17.3778
P31939	PUR9_HUMAN	ATIC	Bifunctional purine biosynthesis protein ATIC	-2.63274	3.71606e-09	5	5	17.733	17.5635	17.7535	17.499	17.6294	14.9948	14.7727	15.2969	14.9582	14.9921
P27708	PYR1_HUMAN	CAD	Multifunctional protein CAD	-3.03907	3.9528e-09	5	5	17.7479	17.7158	17.7411	17.6921	17.6159	14.6779	14.6624	15.0025	14.6705	14.3041
Q5UIP0	RIF1_HUMAN	RIF1	Telomere-associated protein RIF1	-3.95763	4.00627e-09	5	5	17.9091	18.1327	18.2211	17.7545	17.9453	14.1227	14.2174	14.1143	14.1673	13.5527
Q5T5X7	BEND3_HUMAN	BEND3	BEN domain-containing protein 3	-3.68561	4.9488e-09	5	5	17.0954	17.2337	17.2091	17.0769	17.1366	13.0357	13.3232	13.7522	13.7679	13.4445
Q9UH99	SUN2_HUMAN	SUN2	SUN domain-containing protein 2	2.68782	5.68062e-09	5	5	15.2034	15.1237	15.2698	15.1935	14.8833	18.0061	17.5238	17.8323	17.896	17.8546
Q9C0B1	FTO_HUMAN	FTO	Alpha-ketoglutarate-dependent dioxygenase FTO	-1.97438	6.79247e-09	5	5	15.2428	15.551	15.447	15.5049	15.3487	13.5845	13.2968	13.5054	13.5063	13.3294
Q6UVK1	CSPG4_HUMAN	CSPG4	Chondroitin sulfate proteoglycan 4	3.03223	7.12406e-09	5	5	13.8704	13.7327	13.8026	13.9635	13.6094	16.7403	16.6773	16.6223	16.8891	17.2107
Q9UDX5	MTFP1_HUMAN	MTFP1	Mitochondrial fission process protein 1	-3.31548	7.64626e-09	5	5	16.7718	16.2386	16.5637	16.3428	16.4963	13.2199	13.1311	13.3987	13.2684	12.8176
Q01581	HMCS1_HUMAN	HMGCS1	Hydroxymethylglutaryl-CoA synthase, cytoplasmic	-4.38008	7.77695e-09	5	4	17.7575	18.1599	18.1185	17.9645	17.7058	13.6203	13.3514	13.4542	NaN	13.8188
O15067	PUR4_HUMAN	PFAS	Phosphoribosylformylglycinamidine synthase	-3.7639	7.82075e-09	5	5	17.3596	17.3208	17.2515	17.2065	17.1175	13.5952	13.586	13.5542	13.7784	12.9225
P22102	PUR2_HUMAN	GART	Trifunctional purine biosynthetic protein adenosine-3	-3.48258	1.02326e-08	5	5	17.1798	17.1803	17.3316	17.1268	16.924	13.711	13.4919	13.6636	14.1186	13.3444
Q9ULT8	HECD1_HUMAN	HECTD1	E3 ubiquitin-protein ligase HECTD1	-1.90207	1.04978e-08	5	5	15.518	15.4181	15.4537	15.475	15.3231	13.6265	13.2472	13.5634	13.6161	13.6244
O95980	RECK_HUMAN	RECK	Reversion-inducing cysteine-rich protein with Kazal motifs	4.46368	1.1741e-08	3	5	11.4006	11.61	NaN	11.382	NaN	16.0127	16.0356	16.0674	15.7647	15.759
Q9BXJ9	NAA15_HUMAN	NAA15	N-alpha-acetyltransferase 15, NatA auxiliary subunit	-3.03023	1.35497e-08	5	5	16.6732	16.897	17.2044	16.8328	16.9336	13.9166	13.9952	14.1376	13.7901	13.5504
P49327	FAS_HUMAN	FASN	Fatty acid synthase	-3.71165	1.45993e-08	5	5	19.3377	19.7598	19.635	19.3344	19.3787	15.6938	15.7775	16.0846	16.02	15.3116
Q7KYR7	BT2A1_HUMAN	BTN2A1	Butyrophilin subfamily 2 member A1	3.07018	1.53421e-08	5	5	14.6745	14.375	14.9541	14.3549	14.4192	17.4859	17.6816	17.7992	17.4283	17.7335
P52209	6PGD_HUMAN	PGD	6-phosphogluconate dehydrogenase, decarboxylating	-2.06105	1.5976e-08	5	5	18.5068	18.6356	18.6302	18.5989	18.5282	16.4666	16.3184	16.7621	16.6839	16.3635
Q9BTC8	MTA3_HUMAN	MTA3	Metastasis-associated protein MTA3	-2.83382	1.77744e-08	5	5	17.731	17.7876	17.8301	17.6275	17.6126	15.1708	14.6198	14.6158	15.1375	14.8758
Q16647	PTGIS_HUMAN	PTGIS	Prostacyclin synthase	-4.50655	1.78246e-08	5	5	17.0749	16.8332	16.8284	17.0364	16.8731	12.6333	12.2932	12.5912	12.8666	11.7289
Q9NU22	MDN1_HUMAN	MDN1	Midasin	-2.49111	1.91191e-08	5	5	18.5313	18.2655	18.2376	18.2387	18.3373	15.7784	15.8994	16.0101	15.9944	15.4726
Q9UDR5	AASS_HUMAN	AASS	Alpha-aminoadipic semialdehyde synthase, mitochondrial	-3.82152	1.96147e-08	5	5	21.1772	21.0478	21.2928	20.5835	20.5814	17.2607	16.9703	16.8932	17.0794	17.3715
Q8TC07	TBC15_HUMAN	TBC1D15	TBC1 domain family member 15	-2.92886	2.21062e-08	5	5	15.6515	15.5583	15.692	15.5555	15.9074	12.9051	12.7686	13.0418	12.3404	12.6645
O43175	SERA_HUMAN	PHGDH	D-3-phosphoglycerate dehydrogenase	-3.92875	2.29303e-08	5	5	19.8551	20.1753	20.6809	19.865	20.2098	16.1216	15.9355	16.444	16.4822	16.1591
Q9UIG0	BAZ1B_HUMAN	BAZ1B	Tyrosine-protein kinase BAZ1B	-1.92067	2.34735e-08	5	5	18.5778	18.5184	18.2812	18.3235	18.0887	16.455	16.4841	16.3841	16.4065	16.4566
P09104	ENOG_HUMAN	ENO2	Gamma-enolase	-3.32239	2.38249e-08	5	4	16.5664	16.2974	16.8085	16.3539	16.5236	13.3533	13.0055	13.2693	NaN	13.1222
P22223	CADH3_HUMAN	CDH3	Cadherin-3	-2.90784	2.44291e-08	5	5	16.6458	16.6924	16.9303	16.5719	16.5162	13.7087	13.5442	13.5488	13.8456	14.17
Q14517	FAT1_HUMAN	FAT1	Protocadherin Fat 1	2.77649	2.66609e-08	5	5	15.7414	15.1395	15.4293	15.4547	15.4024	18.0151	18.2057	18.1977	18.0888	18.5424
P29401	TKT_HUMAN	TKT	Transketolase	-3.10841	2.78788e-08	5	5	20.5117	20.2516	20.6564	20.1395	20.3532	17.3541	16.8635	17.2876	17.2834	17.5818
P08243	ASNS_HUMAN	ASNS	Asparagine synthetase [glutamine-hydrolyzing]	-3.86006	2.83544e-08	5	5	18.0583	17.5835	18.1962	17.8319	17.9541	14.057	13.7818	14.6468	13.9362	13.9019
Q96N67	DOCK7_HUMAN	DOCK7	Dedicator of cytokinesis protein 7	1.43053	2.87012e-08	5	5	15.7295	15.6657	15.6807	15.7743	15.5367	17.1789	17.0459	17.2199	16.9194	17.1757
Q9P258	RCC2_HUMAN	RCC2	Protein RCC2	-3.39808	2.93985e-08	5	5	18.7444	18.6277	18.8607	18.4714	18.6621	14.782	15.2119	15.3626	15.3055	15.7139
P26639	SYTC_HUMAN	TARS1	Threonine--tRNA ligase 1, cytoplasmic	-1.91738	3.15334e-08	5	5	17.848	17.9423	17.9544	17.6611	17.5964	15.9181	15.9155	15.8909	16.0185	15.6724
O95251	KAT7_HUMAN	KAT7	Histone acetyltransferase KAT7	-1.90438	3.3e-08	5	5	16.6678	16.5116	16.3769	16.43	16.4127	14.8481	14.53	14.5904	14.377	14.5315
Q0ZGT2	NEXN_HUMAN	NEXN	Nexilin	4.7202	3.47534e-08	5	5	15.2265	14.5588	15.2408	14.8486	14.7895	20.285	19.797	19.6322	19.1873	19.3636
Q9NRG9	AAAS_HUMAN	AAAS	Aladin	-1.68404	3.4804e-08	5	5	18.8596	18.5369	18.8058	18.6198	18.7838	17.0185	17.131	17.1875	16.8766	16.9721
Q9BWD1	THIC_HUMAN	ACAT2	Acetyl-CoA acetyltransferase, cytosolic	-3.32497	3.48419e-08	5	5	17.4921	17.363	17.3613	17.1892	17.2382	13.7835	14.2672	13.7608	14.4763	13.731
O75165	DJC13_HUMAN	DNAJC13	DnaJ homolog subfamily C member 13	1.14746	3.61035e-08	5	5	15.5534	15.3153	15.4852	15.3256	15.4438	16.6324	16.4476	16.6147	16.5712	16.5947
O95477	ABCA1_HUMAN	ABCA1	Phospholipid-transporting ATPase ABCA1	1.72961	3.6684e-08	5	5	13.9525	13.7605	13.8482	13.8185	13.8199	15.4697	15.3321	15.6608	15.5905	15.7945
P52292	IMA1_HUMAN	KPNA2	Importin subunit alpha-1	-3.25209	3.71674e-08	5	5	20.3526	20.0803	20.7776	19.9059	20.1432	16.7908	17.0207	17.146	17.0583	16.9834
P40938	RFC3_HUMAN	RFC3	Replication factor C subunit 3	-2.42028	3.79938e-08	5	4	16.2343	16.3614	16.3044	16.0574	16.5064	13.792	13.891	13.7944	14.0127	NaN
Q9ULU4	ZMYD8_HUMAN	ZMYND8	MYND-type zinc finger-containing chromatin reader ZMYND8	-2.34011	4.10195e-08	5	5	17.5401	17.6003	17.5897	17.6131	17.4754	15.6741	15.0853	15.0535	15.1665	15.1387
P09874	PARP1_HUMAN	PARP1	Poly [ADP-ribose] polymerase 1	-2.60506	4.1269e-08	5	5	20.1307	19.9014	20.1729	19.8145	20.0244	17.5367	17.613	17.4549	17.439	16.975
P51805	PLXA3_HUMAN	PLXNA3	Plexin-A3	3.04363	4.16764e-08	5	5	12.8856	12.6156	13.0161	12.9308	13.3799	16.0092	15.7404	15.8932	16.2315	16.1718
Q9Y5L0	TNPO3_HUMAN	TNPO3	Transportin-3	-2.64845	4.21549e-08	5	5	16.9846	16.9952	17.3163	16.8738	17.0081	14.6802	14.012	14.4193	14.4986	14.3256
Q0VDF9	HSP7E_HUMAN	HSPA14	Heat shock 70 kDa protein 14	-2.10643	4.3842e-08	5	5	16.2369	16.3076	16.0137	16.3292	16.009	14.0261	13.8157	14.1264	14.3095	14.0866
Q9BU23	LMF2_HUMAN	LMF2	Lipase maturation factor 2	2.40129	4.71081e-08	5	5	16.2286	15.8682	15.9215	15.5297	15.8018	18.3814	18.3552	18.2931	18.1155	18.211
Q6NZY4	ZCHC8_HUMAN	ZCCHC8	Zinc finger CCHC domain-containing protein 8	-1.86878	4.85406e-08	5	5	16.5247	16.5755	16.3018	16.2688	16.4083	14.7156	14.559	14.6973	14.43	14.3332
O75874	IDHC_HUMAN	IDH1	Isocitrate dehydrogenase [NADP] cytoplasmic	-2.14194	5.02244e-08	5	5	19.3595	19.4511	19.1926	19.1678	19.2001	17.1023	17.3737	17.2563	16.8079	17.1211
Q5VT66	MARC1_HUMAN	MTARC1	Mitochondrial amidoxime-reducing component 1	-3.8045	5.04208e-08	5	3	16.5953	16.4452	16.6332	16.4579	16.7761	NaN	NaN	12.9947	12.6308	12.7057
Q12830	BPTF_HUMAN	BPTF	Nucleosome-remodeling factor subunit BPTF	-1.73899	5.07638e-08	5	5	16.8814	16.7819	16.8847	16.7861	16.5908	15.0896	15.0958	15.0653	14.7753	15.2039
Q14191	WRN_HUMAN	WRN	Bifunctional 3'-5' exonuclease/ATP-dependent helicase WRN	-2.54878	5.15172e-08	5	4	15.449	14.9752	15.1484	15.245	14.9719	12.7002	12.5806	12.5656	NaN	12.5902
P49588	SYAC_HUMAN	AARS1	Alanine--tRNA ligase, cytoplasmic	-2.68673	5.16827e-08	5	5	17.9619	18.0328	18.373	17.6236	17.8012	15.3848	15.2683	15.3565	15.2979	15.0513
Q16555	DPYL2_HUMAN	DPYSL2	Dihydropyrimidinase-related protein 2	-2.4182	5.25641e-08	5	5	18.0408	18.2641	18.1905	17.9726	17.8565	15.5779	15.6394	15.9178	15.7802	15.3182
P49915	GUAA_HUMAN	GMPS	GMP synthase [glutamine-hydrolyzing]	-2.58271	5.33945e-08	5	5	17.4294	17.2452	17.4048	17.269	17.0226	15.0253	14.4563	14.4502	14.8547	14.671
Q8WX93	PALLD_HUMAN	PALLD	Palladin	4.01115	5.46915e-08	5	5	13.5306	13.8252	14.208	13.5031	14.2506	17.7521	17.8198	17.4876	18.0361	18.2778
P08238	HS90B_HUMAN	HSP90AB1	Heat shock protein HSP 90-beta	-2.81212	5.51029e-08	5	5	21.5945	21.1906	21.6617	20.9988	21.1835	18.69	18.2824	18.4628	18.6098	18.5236
Q53EP0	FND3B_HUMAN	FNDC3B	Fibronectin type III domain-containing protein 3B	2.89121	5.80851e-08	5	5	15.6502	15.3743	15.3644	15.6085	15.5885	18.2902	18.3493	18.1528	18.3038	18.9458
Q12923	PTN13_HUMAN	PTPN13	Tyrosine-protein phosphatase non-receptor type 13	-2.18646	5.8981e-08	5	4	15.7822	15.8803	15.7667	15.8404	15.4978	13.4943	13.671	13.6628	NaN	13.4401
Q96KP4	CNDP2_HUMAN	CNDP2	Cytosolic non-specific dipeptidase	-3.01822	6.05653e-08	5	5	17.4146	17.7221	18.1792	17.5534	17.7447	14.7828	14.6643	15.0061	14.622	14.4477
P98095	FBLN2_HUMAN	FBLN2	Fibulin-2	5.81034	6.24232e-08	5	5	13.0764	12.5972	14.1445	13.1491	13.8431	18.7048	19.1521	19.3295	19.2201	19.4555
O95602	RPA1_HUMAN	POLR1A	DNA-directed RNA polymerase I subunit RPA1	-1.51207	6.2636e-08	5	5	17.0379	16.9419	17.0158	16.6514	16.8585	15.3661	15.3431	15.5333	15.3934	15.3092
P00492	HPRT_HUMAN	HPRT1	Hypoxanthine-guanine phosphoribosyltransferase	-4.0024	6.42772e-08	5	4	17.137	17.2744	17.3657	16.9454	17.4531	13.4791	13.5122	13.0552	NaN	12.8843
P43246	MSH2_HUMAN	MSH2	DNA mismatch repair protein Msh2	-3.46182	6.63177e-08	5	5	17.0779	17.36	17.7391	17.2603	17.5519	13.8108	13.7431	13.9954	13.662	14.4689
Q02790	FKBP4_HUMAN	FKBP4	Peptidyl-prolyl cis-trans isomerase FKBP4	-3.18795	6.66628e-08	5	5	18.4646	18.3978	18.5476	18.6005	18.4701	15.5108	15.2644	15.421	15.6511	14.6934
Q92743	HTRA1_HUMAN	HTRA1	Serine protease HTRA1	5.56117	7.15751e-08	5	5	12.7984	11.7755	12.5471	11.594	11.7088	17.8817	17.4951	17.4414	17.2277	18.1837
P05165	PCCA_HUMAN	PCCA	Propionyl-CoA carboxylase alpha chain, mitochondrial	-1.49701	7.484e-08	5	5	16.8469	16.7625	16.6663	16.4572	16.5457	15.1791	15.0331	15.1315	15.2778	15.1721
P58107	EPIPL_HUMAN	EPPK1	Epiplakin	2.27191	7.66727e-08	5	5	15.9414	15.946	16.0642	16.0842	16.2205	18.7107	18.0683	18.2896	18.3942	18.1532
Q14690	RRP5_HUMAN	PDCD11	Protein RRP5 homolog	-1.74105	7.67388e-08	5	5	19.133	18.8895	19.0366	18.903	18.6595	17.0128	17.1626	17.1975	17.3209	17.2225
P23921	RIR1_HUMAN	RRM1	Ribonucleoside-diphosphate reductase large subunit	-3.17477	7.73119e-08	5	5	16.7037	16.4474	16.4174	16.5984	16.3181	13.8699	13.2276	12.8858	13.3179	13.3101
Q8WWQ0	PHIP_HUMAN	PHIP	PH-interacting protein	-2.47147	7.80413e-08	5	5	17.2365	16.793	16.9786	17.1393	16.5178	14.4785	14.3286	14.4682	14.4543	14.5784
P23229	ITA6_HUMAN	ITGA6	Integrin alpha-6	-2.78371	8.05858e-08	5	5	18.0099	18.2133	18.1646	17.759	17.8801	15.0677	15.0598	15.2471	15.0327	15.701
Q9UQ80	PA2G4_HUMAN	PA2G4	Proliferation-associated protein 2G4	-2.09254	8.18539e-08	5	5	18.4205	18.1863	18.4344	17.9338	18.315	16.1734	16.2336	16.3626	15.9594	16.0982
P49184	DNSL1_HUMAN	DNASE1L1	Deoxyribonuclease-1-like 1	3.97616	8.84889e-08	5	5	13.2883	13.3597	13.6121	13.4545	13.8802	17.5205	17.1161	17.2716	17.3474	18.22
P28340	DPOD1_HUMAN	POLD1	DNA polymerase delta catalytic subunit	-3.95323	8.99999e-08	5	3	16.8417	16.9801	16.8614	16.9689	16.4912	13.0276	12.7662	12.8325	NaN	NaN
P15848	ARSB_HUMAN	ARSB	Arylsulfatase B	2.83479	9.20839e-08	5	5	15.0051	15.1628	15.3667	14.9487	15.2307	18.1086	17.7878	17.7753	17.7534	18.4628
P61221	ABCE1_HUMAN	ABCE1	ATP-binding cassette sub-family E member 1	-2.5693	9.25039e-08	5	5	17.2299	17.0921	17.0503	17.1447	17.1626	14.9586	14.4901	14.8062	14.3816	14.1967
Q9NZM1	MYOF_HUMAN	MYOF	Myoferlin	5.20089	9.45859e-08	5	5	14.733	14.122	15.1052	14.2241	14.9735	20.0183	19.6256	19.5929	19.3583	20.5672
Q9HAU0	PKHA5_HUMAN	PLEKHA5	Pleckstrin homology domain-containing family A member 5	-2.57134	9.62389e-08	5	5	16.1247	16.3871	16.4936	16.1181	16.2164	13.5206	13.6024	13.7901	14.129	13.4411
P56270	MAZ_HUMAN	MAZ	Myc-associated zinc finger protein	-3.16768	1.00092e-07	5	5	17.4415	17.5804	17.1615	17.1319	16.871	14.2965	14.2309	14.2318	13.6138	13.9749
Q15102	PA1B3_HUMAN	PAFAH1B3	Platelet-activating factor acetylhydrolase IB subunit alpha1	-2.79558	1.02574e-07	5	5	17.5343	17.5555	17.5316	17.3963	17.2879	14.8542	14.8249	15.024	14.3444	14.2802
Q9UIF9	BAZ2A_HUMAN	BAZ2A	Bromodomain adjacent to zinc finger domain protein 2A	-1.52066	1.05137e-07	5	5	16.1459	16.4139	16.2216	16.0041	16.0769	14.5638	14.5965	14.6762	14.589	14.8336
P20062	TCO2_HUMAN	TCN2	Transcobalamin-2	-3.05499	1.06482e-07	5	4	15.2081	15.4009	15.3948	15.5422	15.2504	12.069	12.5545	12.0569	12.5367	NaN
O43156	TTI1_HUMAN	TTI1	TELO2-interacting protein 1 homolog	-2.81376	1.11075e-07	5	4	15.5435	15.4734	15.1743	15.6478	15.4911	12.7549	12.4118	12.8925	12.5497	NaN
P58335	ANTR2_HUMAN	ANTXR2	Anthrax toxin receptor 2	3.77045	1.1261e-07	5	5	13.3602	12.9382	13.0139	13.7637	13.1799	16.4814	16.8733	17.2352	17.3462	17.1722
P33897	ABCD1_HUMAN	ABCD1	ATP-binding cassette sub-family D member 1	3.7011	1.15586e-07	5	5	14.6239	13.7741	14.2144	14.1667	14.1034	17.7975	18.0838	18.2017	18.0196	17.2855
Q2PZI1	D19L1_HUMAN	DPY19L1	Protein C-mannosyl-transferase DPY19L1	2.37964	1.25962e-07	5	5	15.7072	15.3774	15.9082	15.5632	15.5769	18.0813	17.8717	17.8633	17.8259	18.389
Q9UDY2	ZO2_HUMAN	TJP2	Tight junction protein ZO-2	-2.52931	1.27431e-07	5	5	17.7558	17.6657	18.1148	17.3842	17.603	15.3144	15.0737	14.9652	15.0978	15.4258
O60264	SMCA5_HUMAN	SMARCA5	SWI/SNF-related matrix-associated actin-dependent regulator of chromatin subfamily A member 5	-2.44967	1.33643e-07	5	5	19.3985	19.4736	19.7148	19.142	19.2892	17.3692	16.8868	16.778	16.8804	16.8552
Q8WXF7	ATLA1_HUMAN	ATL1	Atlastin-1	2.33091	1.36702e-07	5	5	15.0316	14.5102	15.1652	14.7008	14.8225	16.9051	17.1937	17.2895	17.2817	17.2148
Q13868	EXOS2_HUMAN	EXOSC2	Exosome complex component RRP4	-2.02367	1.39522e-07	5	5	17.0299	17.3212	17.5207	17.0489	17.2661	15.3548	15.2987	15.2481	15.2437	14.9231
Q7L5N7	PCAT2_HUMAN	LPCAT2	Lysophosphatidylcholine acyltransferase 2	4.6788	1.44312e-07	5	5	13.9631	13.2792	14.1497	13.6461	14.2245	18.7838	18.4135	18.2281	18.0165	19.2146
Q92667	AKAP1_HUMAN	AKAP1	A-kinase anchor protein 1, mitochondrial	-3.17658	1.4458e-07	5	5	17.2842	17.0456	17.0627	17.0474	17.221	14.5851	13.6073	13.7114	13.7517	14.1226
Q9HA82	CERS4_HUMAN	CERS4	Ceramide synthase 4	-2.52543	1.55954e-07	5	5	16.5783	16.0533	16.6181	16.2925	16.3242	13.8563	13.7565	14.22	13.857	13.5495
Q9NQZ5	STAR7_HUMAN	STARD7	StAR-related lipid transfer protein 7, mitochondrial	-1.90081	1.58018e-07	5	5	16.2	16.1002	16.2808	15.9595	16.1962	14.2041	14.4463	14.1487	14.4831	13.9505
Q9GZL7	WDR12_HUMAN	WDR12	Ribosome biogenesis protein WDR12	-1.62531	1.61782e-07	5	5	18.2544	18.043	18.1315	18.0912	18.0368	16.6397	16.1566	16.6029	16.4493	16.5819
Q8WXH0	SYNE2_HUMAN	SYNE2	Nesprin-2	-3.96812	1.6357e-07	5	3	16.847	16.841	16.8196	16.7481	16.587	NaN	12.5351	12.725	13.1412	NaN
Q9ULG6	CCPG1_HUMAN	CCPG1	Cell cycle progression protein 1	2.60372	1.68811e-07	5	5	13.2832	12.681	12.8368	12.5774	13.2192	15.4155	15.6274	15.7114	15.3617	15.5001
P50851	LRBA_HUMAN	LRBA	Lipopolysaccharide-responsive and beige-like anchor protein	-2.75492	1.75944e-07	5	4	16.1581	16.0918	16.0712	15.9814	16.0457	13.5344	13.0409	13.0726	NaN	13.6109
P06744	G6PI_HUMAN	GPI	Glucose-6-phosphate isomerase	-2.84086	1.81858e-07	5	5	19.3148	19.2387	19.0924	19.1614	19.1723	16.5633	16.2671	16.8365	16.2768	15.8317
Q8IY37	DHX37_HUMAN	DHX37	Probable ATP-dependent RNA helicase DHX37	-1.86036	1.83377e-07	5	5	16.9235	16.826	17.013	16.7098	16.8582	15.2211	14.8789	14.6909	15.0294	15.2083
Q9NR12	PDLI7_HUMAN	PDLIM7	PDZ and LIM domain protein 7	3.55672	1.84672e-07	5	5	15.1167	15.3875	15.8813	15.0761	15.5935	19.5179	18.8601	19.0687	18.6479	18.7441
O14745	NHRF1_HUMAN	NHERF1	Na(+)/H(+) exchange regulatory cofactor NHE-RF1	-4.6067	1.88892e-07	5	5	19.8342	19.5264	19.7901	19.0804	19.4451	14.2548	14.7245	15.4761	15.5125	14.6748
Q8N3V7	SYNPO_HUMAN	SYNPO	Synaptopodin	6.82651	1.94261e-07	3	5	NaN	12.8108	12.4947	NaN	12.7752	20.2026	19.5431	19.4153	19.0903	19.3489
Q9BTW9	TBCD_HUMAN	TBCD	Tubulin-specific chaperone D	-3.51889	2.02975e-07	5	4	15.8617	15.9699	15.9948	15.5926	15.9842	11.9398	12.2882	12.4285	NaN	12.7905
Q15785	TOM34_HUMAN	TOMM34	Mitochondrial import receptor subunit TOM34	-2.71537	2.08631e-07	5	3	15.426	15.7126	15.4083	15.664	15.4616	12.7382	12.7362	12.983	NaN	NaN
Q9Y606	PUS1_HUMAN	PUS1	Pseudouridylate synthase 1 homolog	-2.4987	2.08766e-07	5	5	16.9193	16.8406	17.0842	16.7241	16.9085	14.6249	14.3725	14.7793	13.973	14.2335
Q9NPH2	INO1_HUMAN	ISYNA1	Inositol-3-phosphate synthase 1	-3.15673	2.09131e-07	5	5	17.2456	17.4794	17.6976	17.6029	17.6439	14.6295	13.8475	14.3903	14.1571	14.8612
Q9HCG7	GBA2_HUMAN	GBA2	Non-lysosomal glucosylceramidase	-0.989718	2.10031e-07	5	5	14.6286	14.6299	14.767	14.5885	14.4352	13.7004	13.6123	13.6137	13.5188	13.6553
Q9H4G0	E41L1_HUMAN	EPB41L1	Band 4.1-like protein 1	1.85863	2.12277e-07	5	5	13.412	12.9595	13.213	13.488	13.0715	15.0347	15.0546	15.03	15.0044	15.3134
P55060	XPO2_HUMAN	CSE1L	Exportin-2	-3.23679	2.12564e-07	5	5	18.6634	18.8637	18.9201	18.6539	18.6889	15.7271	15.1299	15.8348	15.9235	14.9907
O43776	SYNC_HUMAN	NARS1	Asparagine--tRNA ligase, cytoplasmic	-1.99396	2.14274e-07	5	5	17.8712	17.7464	17.6995	17.8471	17.8008	16.1466	15.4845	15.7149	15.6577	15.9915
P42892	ECE1_HUMAN	ECE1	Endothelin-converting enzyme 1	2.3152	2.19786e-07	5	5	16.1599	15.8689	15.8992	15.9996	15.8742	18.1886	18.4658	18.0996	17.9416	18.6821
Q12789	TF3C1_HUMAN	GTF3C1	General transcription factor 3C polypeptide 1	-1.76897	2.213e-07	5	5	17.318	17.0768	16.8978	16.9493	16.8208	15.041	15.3666	15.1254	15.3353	15.3495
Q86SR1	GLT10_HUMAN	GALNT10	Polypeptide N-acetylgalactosaminyltransferase 10	2.69605	2.30986e-07	5	5	13.4877	12.7684	13.6252	13.3711	13.4859	16.0081	15.836	16.0589	16.0099	16.3057
Q2NL82	TSR1_HUMAN	TSR1	Pre-rRNA-processing protein TSR1 homolog	-1.94949	2.32075e-07	5	5	16.9352	16.821	16.785	17.1707	16.8702	14.9597	14.859	14.9364	15.3396	14.74
Q96JM2	ZN462_HUMAN	ZNF462	Zinc finger protein 462	-2.14098	2.32117e-07	5	5	17.5872	17.5294	17.3764	17.0799	16.9696	15.1931	15.171	15.1793	15.3171	14.9771
Q96P70	IPO9_HUMAN	IPO9	Importin-9	-2.68509	2.40192e-07	5	5	16.6555	16.8812	17.1434	16.6685	16.9338	13.9356	13.9129	14.455	14.5748	13.9786
P04626	ERBB2_HUMAN	ERBB2	Receptor tyrosine-protein kinase erbB-2	-2.40898	2.41144e-07	5	5	17.1446	17.0316	16.5817	16.953	16.539	14.6203	14.5386	14.567	14.1411	14.3381
Q13488	VPP3_HUMAN	TCIRG1	V-type proton ATPase 116 kDa subunit a 3	2.75045	2.44765e-07	5	5	14.5305	14.1206	14.5373	14.0226	14.3917	17.1348	16.8052	17.0815	16.7924	17.5411
Q86SQ0	PHLB2_HUMAN	PHLDB2	Pleckstrin homology-like domain family B member 2	2.14676	2.46358e-07	5	5	14.5909	13.9836	14.3076	14.3281	14.2848	16.6153	16.4666	16.6424	16.3875	16.117
Q92485	ASM3B_HUMAN	SMPDL3B	Acid sphingomyelinase-like phosphodiesterase 3b	-4.42953	2.55984e-07	5	4	18.1401	18.1734	18.0556	18.0937	17.7047	13.7903	14.1545	13.4261	NaN	13.0449
Q15397	PUM3_HUMAN	PUM3	Pumilio homolog 3	-1.61912	2.60565e-07	5	5	18.4757	18.1926	18.501	18.1	18.2446	16.8204	16.8091	16.493	16.572	16.7239
Q9BRP1	PDD2L_HUMAN	PDCD2L	Programmed cell death protein 2-like	-2.93488	2.64569e-07	5	4	15.1303	15.1668	15.0478	14.9184	15.0103	12.0114	11.7137	12.4714	12.2829	NaN
Q16851	UGPA_HUMAN	UGP2	UTP--glucose-1-phosphate uridylyltransferase	-2.61073	2.71358e-07	5	5	19.1956	19.3209	19.7551	19.0803	19.5186	16.9002	16.6377	17.1527	16.5539	16.5724
Q13206	DDX10_HUMAN	DDX10	Probable ATP-dependent RNA helicase DDX10	-1.96936	2.72453e-07	5	5	17.1833	17.3374	17.4691	17.5007	17.28	15.6563	15.3102	15.3288	15.591	15.0374
Q5T4S7	UBR4_HUMAN	UBR4	E3 ubiquitin-protein ligase UBR4	-1.42868	2.73706e-07	5	5	17.1252	17.0882	17.1699	17.146	17.1161	15.4831	15.5766	15.9998	15.7894	15.6532
Q8NBQ5	DHB11_HUMAN	HSD17B11	Estradiol 17-beta-dehydrogenase 11	3.23549	2.78698e-07	5	5	16.0536	15.5185	16.3235	16.0139	16.0362	19.4637	18.7846	19.0974	19.0766	19.7009
Q15642	CIP4_HUMAN	TRIP10	Cdc42-interacting protein 4	-2.33728	2.81456e-07	5	4	15.7958	15.6176	15.496	15.7846	15.4351	13.2689	13.0597	13.563	13.2625	NaN
P51793	CLCN4_HUMAN	CLCN4	H(+)/Cl(-) exchange transporter 4	1.91058	2.81669e-07	5	5	13.5259	13.1905	13.0559	13.1324	13.374	15.112	15.1507	15.2672	14.8871	15.4145
P11586	C1TC_HUMAN	MTHFD1	C-1-tetrahydrofolate synthase, cytoplasmic	-3.64312	2.84916e-07	5	5	17.6974	17.9266	18.093	17.4059	17.9027	14.3495	14.6187	14.157	13.415	14.2697
Q96RT1	ERBIN_HUMAN	ERBIN	Erbin	1.00074	2.85194e-07	5	5	15.2321	15.3061	15.3183	15.1838	15.1143	16.1476	16.3568	16.0774	16.3017	16.2748
Q96N64	PWP2A_HUMAN	PWWP2A	PWWP domain-containing protein 2A	-3.01148	2.85786e-07	5	5	17.0238	16.8678	16.4727	16.8742	16.597	13.6774	13.6658	13.2419	13.9683	14.2246
Q9NRF8	PYRG2_HUMAN	CTPS2	CTP synthase 2	-2.00652	2.89785e-07	5	4	17.0782	17.1925	17.1877	16.9356	17.1882	14.8458	15.0516	15.2619	NaN	15.2805
Q9H9Y6	RPA2_HUMAN	POLR1B	DNA-directed RNA polymerase I subunit RPA2	-1.45422	2.89982e-07	5	5	17.0202	16.8981	17.2148	16.721	17.1085	15.587	15.4607	15.4872	15.4939	15.6627
Q14558	KPRA_HUMAN	PRPSAP1	Phosphoribosyl pyrophosphate synthase-associated protein 1	-2.18096	2.9262e-07	5	5	14.8317	15.0161	15.1351	15.0862	15.0647	13.247	12.6405	12.86	12.9792	12.5024
Q86U86	PB1_HUMAN	PBRM1	Protein polybromo-1	-1.32885	2.93255e-07	5	5	17.655	17.7529	17.6145	17.5199	17.571	16.3001	16.358	16.4891	16.2975	16.0242
Q15392	DHC24_HUMAN	DHCR24	Delta(24)-sterol reductase	-2.35035	2.96688e-07	5	5	19.1616	19.2357	19.3722	18.8748	19.0113	16.5784	17.1835	16.9331	16.5033	16.7056
Q14676	MDC1_HUMAN	MDC1	Mediator of DNA damage checkpoint protein 1	-2.6614	3.09287e-07	5	5	17.7289	17.77	17.6414	17.6329	17.2801	14.915	14.9544	15.0182	15.3974	14.4613
Q9HAR2	AGRL3_HUMAN	ADGRL3	Adhesion G protein-coupled receptor L3	2.14171	3.11599e-07	5	5	12.5067	12.7424	12.7936	12.8028	12.4565	14.6703	14.6021	14.9075	14.6137	15.2169
Q9ULA0	DNPEP_HUMAN	DNPEP	Aspartyl aminopeptidase	-1.50427	3.18495e-07	5	5	15.4518	15.2573	15.1855	15.5071	15.2599	13.7175	13.9017	14.0206	13.5963	13.9042
P52788	SPSY_HUMAN	SMS	Spermine synthase	-2.26776	3.21155e-07	5	5	17.1744	17.3745	17.101	17.0904	17.2692	15.2639	14.7546	15.03	14.4964	15.1256
Q9Y6D6	BIG1_HUMAN	ARFGEF1	Brefeldin A-inhibited guanine nucleotide-exchange protein 1	-1.58944	3.21243e-07	5	5	16.4503	16.3641	16.1289	16.5355	16.3248	14.8256	14.7491	15.0241	14.7082	14.5493
Q13740	CD166_HUMAN	ALCAM	CD166 antigen	1.7067	3.23508e-07	5	5	17.5974	17.5733	17.8387	17.6963	17.5217	19.3604	19.2471	19.2039	19.2282	19.7213
Q14966	ZN638_HUMAN	ZNF638	Zinc finger protein 638	-1.49549	3.28344e-07	5	5	17.6351	17.6522	17.5932	17.2842	17.3911	16.2075	15.9765	15.8083	16.0429	16.043
P30520	PURA2_HUMAN	ADSS2	Adenylosuccinate synthetase isozyme 2	-2.43821	3.37445e-07	5	5	16.4788	16.8891	17.1992	16.7312	16.7927	14.2482	14.0982	14.5447	14.7072	14.3016
Q9BRK3	MXRA8_HUMAN	MXRA8	Matrix remodeling-associated protein 8	3.75391	3.5003e-07	5	5	13.8648	12.6002	12.7165	13.3382	13.468	16.9499	16.871	16.993	16.7636	17.1797
Q14145	KEAP1_HUMAN	KEAP1	Kelch-like ECH-associated protein 1	-2.46966	3.51028e-07	5	5	15.589	15.642	15.9218	15.3189	16.0912	13.0038	13.3713	13.2308	13.0976	13.5111
P62760	VISL1_HUMAN	VSNL1	Visinin-like protein 1	-3.64351	3.52352e-07	5	5	17.4346	17.2611	18.1421	17.1187	17.6981	14.4204	13.7186	13.69	14.063	13.5452
P51636	CAV2_HUMAN	CAV2	Caveolin-2	5.75927	3.53505e-07	3	5	NaN	12.2256	12.402	NaN	12.932	18.0561	18.6694	18.5303	17.9454	18.1946
Q8WU90	ZC3HF_HUMAN	ZC3H15	Zinc finger CCCH domain-containing protein 15	-1.82246	3.59398e-07	5	5	16.714	16.4303	16.392	16.327	16.524	14.5319	14.3583	14.6377	14.8913	14.8558
O14744	ANM5_HUMAN	PRMT5	Protein arginine N-methyltransferase 5	-2.24389	3.61358e-07	5	5	16.4583	16.367	16.4788	16.3767	16.3686	14.4759	13.9501	14.1847	14.4831	13.736
Q5VT25	MRCKA_HUMAN	CDC42BPA	Serine/threonine-protein kinase MRCK alpha	1.17231	3.70381e-07	5	5	14.609	14.3031	14.4549	14.5134	14.5672	15.7291	15.4384	15.708	15.6902	15.7436
O15031	PLXB2_HUMAN	PLXNB2	Plexin-B2	1.38637	3.73272e-07	5	5	16.2365	16.2844	16.2299	16.1834	16.12	17.71	17.2757	17.606	17.7917	17.6026
O43854	EDIL3_HUMAN	EDIL3	EGF-like repeat and discoidin I-like domain-containing protein 3	1.99489	3.7745e-07	5	5	16.3132	15.8647	16.258	15.9163	15.868	18.0184	17.83	18.0585	17.9345	18.3532
Q16539	MK14_HUMAN	MAPK14	Mitogen-activated protein kinase 14	-1.73178	3.78785e-07	5	5	15.8221	15.6028	15.8348	16.1054	15.5848	14.2565	14.0643	14.0284	14.0937	13.8479
Q9NPD3	EXOS4_HUMAN	EXOSC4	Exosome complex component RRP41	-1.70374	3.89365e-07	5	5	17.8123	17.8609	17.6449	17.6098	17.4994	15.8347	15.7382	16.2315	16.1433	15.961
Q6IE81	JADE1_HUMAN	JADE1	Protein Jade-1	-1.53512	3.89403e-07	5	5	14.9742	15.037	14.7822	14.7382	15.0733	13.4035	13.1215	13.5925	13.3601	13.4517
Q96SI9	STRBP_HUMAN	STRBP	Spermatid perinuclear RNA-binding protein	-2.50049	4.05075e-07	5	5	18.9678	18.8744	18.9623	18.5388	18.3137	16.2742	16.4128	16.0669	15.9192	16.4815
P07741	APT_HUMAN	APRT	Adenine phosphoribosyltransferase	-2.42415	4.1374e-07	5	5	16.9063	17.107	17.3425	16.9689	16.9492	14.638	14.2755	14.8927	14.9955	14.3514
E9PAV3	NACAM_HUMAN	NACA	Nascent polypeptide-associated complex subunit alpha, muscle-specific form	-3.37072	4.20605e-07	5	5	20.0023	20.0209	19.6126	20.3208	19.9247	16.5371	16.5115	16.9671	15.9525	17.0595
P11362	FGFR1_HUMAN	FGFR1	Fibroblast growth factor receptor 1	-2.02369	4.30309e-07	5	5	15.8765	15.9823	16.0466	16.2373	15.8186	13.9644	13.8392	13.8022	13.8197	14.4173
Q9UBL3	ASH2L_HUMAN	ASH2L	Set1/Ash2 histone methyltransferase complex subunit ASH2	-1.33541	4.37296e-07	5	5	16.5294	16.428	16.2291	16.2835	16.4521	15.1129	14.9921	15.0627	14.8216	15.2557
Q8NDF8	PAPD5_HUMAN	TENT4B	Terminal nucleotidyltransferase 4B	-1.93511	4.40873e-07	5	5	15.5326	15.1306	15.3659	15.5782	15.4238	13.3505	13.1183	13.699	13.5877	13.6001
Q9ULK5	VANG2_HUMAN	VANGL2	Vang-like protein 2	-1.71531	4.52974e-07	5	5	16.5274	16.0517	16.1451	16.5576	16.2941	14.479	14.6721	14.7544	14.649	14.445
Q6KC79	NIPBL_HUMAN	NIPBL	Nipped-B-like protein	-1.29287	4.78844e-07	5	5	16.6479	16.8566	16.7233	16.9434	16.4924	15.3073	15.4775	15.5163	15.3883	15.5097
Q93008	USP9X_HUMAN	USP9X	Ubiquitin carboxyl-terminal hydrolase 9X	-1.79592	4.7972e-07	5	5	17.1663	17.1732	17.059	17.2801	17.0077	15.2116	15.111	15.6749	15.55	15.159
O00567	NOP56_HUMAN	NOP56	Nucleolar protein 56	-1.22955	4.82883e-07	5	5	19.3846	19.2633	19.5231	19.1915	19.2831	18.3155	17.9892	18.1583	18.0349	18
O94919	ENDD1_HUMAN	ENDOD1	Endonuclease domain-containing 1 protein	3.91017	4.94495e-07	5	5	14.1326	13.644	13.7443	13.4262	13.6991	17.9272	17.4427	17.2362	17.1421	18.4488
Q6NXT6	TAPT1_HUMAN	TAPT1	Transmembrane anterior posterior transformation protein 1 homolog	2.64322	5.02611e-07	5	5	13.3203	12.7245	13.013	12.8622	13.5908	15.7401	15.3905	15.8433	15.8576	15.8953
Q14692	BMS1_HUMAN	BMS1	Ribosome biogenesis protein BMS1 homolog	-1.82841	5.02699e-07	5	5	17.9044	17.6927	18.0028	18.0206	17.7342	15.9634	16.4177	16.1124	15.9229	15.7962
Q9Y5Q9	TF3C3_HUMAN	GTF3C3	General transcription factor 3C polypeptide 3	-1.65308	5.04867e-07	5	5	17.386	17.536	17.5375	17.0194	17.3873	15.8288	15.4897	15.759	15.6855	15.8379
O75923	DYSF_HUMAN	DYSF	Dysferlin	1.27253	5.07267e-07	5	5	15.2261	14.9406	15.2656	14.9637	14.9098	16.4314	16.2535	16.2102	16.4161	16.3575
P12277	KCRB_HUMAN	CKB	Creatine kinase B-type	-4.43534	5.17869e-07	5	4	18.6454	19.0792	18.9	18.5864	18.814	14.3386	14.9101	14.5815	NaN	13.6484
Q15813	TBCE_HUMAN	TBCE	Tubulin-specific chaperone E	-2.53963	5.24815e-07	5	4	15.9093	15.8508	15.6612	15.9566	15.8173	12.9971	13.078	13.6146	NaN	13.508
Q7Z2Y5	NRK_HUMAN	NRK	Nik-related protein kinase	3.24177	5.28557e-07	4	5	12.1207	12.595	NaN	12.2643	12.7165	15.5497	15.8767	15.6335	15.9901	15.2794
Q9BW60	ELOV1_HUMAN	ELOVL1	Very long chain fatty acid elongase 1	2.19997	5.2857e-07	5	5	16.6047	17.1056	16.9891	17.0625	16.7615	19.4626	19.1695	18.9862	18.7389	19.1661
Q16352	AINX_HUMAN	INA	Alpha-internexin	5.1059	5.29031e-07	5	5	14.0151	14.5672	14.9593	13.2435	14.4535	19.6795	19.8401	19.2351	19.3259	18.6874
P27694	RFA1_HUMAN	RPA1	Replication protein A 70 kDa DNA-binding subunit	-2.2623	5.30669e-07	5	5	16.6244	16.7131	17.1532	16.7988	17.0665	14.5881	14.2852	14.483	15.0078	14.6804
Q96L91	EP400_HUMAN	EP400	E1A-binding protein p400	-1.63099	5.42401e-07	5	5	16.3572	16.1055	16.3444	16.1589	15.9087	14.6384	14.5088	14.6825	14.634	14.256
Q9UHN1	DPOG2_HUMAN	POLG2	DNA polymerase subunit gamma-2	-1.86654	5.53544e-07	5	5	16.759	16.324	16.4142	16.4182	16.5976	14.3139	14.8794	14.6571	14.8283	14.5017
Q9BZQ6	EDEM3_HUMAN	EDEM3	ER degradation-enhancing alpha-mannosidase-like protein 3	2.15087	5.70312e-07	5	5	14.7861	14.2431	14.4125	14.3417	14.259	16.5588	16.8019	16.7832	16.4696	16.1834
Q86XE3	MICU3_HUMAN	MICU3	Calcium uptake protein 3, mitochondrial	3.07233	5.7079e-07	5	5	11.6644	11.5865	12.1867	11.6927	12.0601	15.0464	14.9992	14.9644	15.3073	14.2348
P35250	RFC2_HUMAN	RFC2	Replication factor C subunit 2	-2.71939	5.75231e-07	5	5	16.7377	16.5636	17.0885	16.4022	16.9177	14.2052	13.8337	14.4909	13.6581	13.9246
Q9Y2W6	TDRKH_HUMAN	TDRKH	Tudor and KH domain-containing protein	-1.76961	5.77834e-07	5	5	15.4657	15.212	15.3246	14.9567	15.3474	13.6402	13.5183	13.1977	13.4021	13.7002
P23526	SAHH_HUMAN	AHCY	Adenosylhomocysteinase	-1.99738	5.80539e-07	5	5	19.0167	18.8946	19.3104	18.943	18.715	17.1068	16.7377	17.0205	16.7627	17.2652
P36383	CXG1_HUMAN	GJC1	Gap junction gamma-1 protein	-3.09988	5.83374e-07	5	4	15.745	15.2461	15.6018	15.3613	15.5276	12.435	12.6156	12.6393	NaN	11.8961
Q9UJQ4	SALL4_HUMAN	SALL4	Sal-like protein 4	-4.5107	5.84066e-07	5	5	18.3111	18.449	18.2051	18.1118	17.901	12.9847	14.3769	13.8635	14.2427	12.9567
Q96AQ6	PBIP1_HUMAN	PBXIP1	Pre-B-cell leukemia transcription factor-interacting protein 1	3.24646	5.8507e-07	5	5	16.5149	16.3527	16.7061	16.1027	16.3056	19.6789	19.3519	19.0668	19.8657	20.2509
P98160	PGBM_HUMAN	HSPG2	Basement membrane-specific heparan sulfate proteoglycan core protein	3.02925	5.93117e-07	5	5	16.0783	15.5017	15.7454	15.6105	15.554	18.8089	18.6189	18.4386	18.3621	19.4077
Q9UHN6	CEIP2_HUMAN	CEMIP2	Cell surface hyaluronidase CEMIP2	2.34069	6.08394e-07	5	5	15.2835	14.9185	15.1041	14.7992	14.9212	17.3104	17.1791	17.2727	17.0768	17.8908
Q9NWU1	OXSM_HUMAN	OXSM	3-oxoacyl-[acyl-carrier-protein] synthase, mitochondrial	1.69323	6.13092e-07	5	5	13.4738	13.0617	13.2735	13.3958	13.3608	15.1255	14.6851	14.8802	15.1848	15.1562
Q9NX58	LYAR_HUMAN	LYAR	Cell growth-regulating nucleolar protein	-1.87204	6.15675e-07	5	5	17.7934	17.9759	18.0262	18.1438	18.1789	15.9844	16.317	16.2576	16.4043	15.7946
Q27J81	INF2_HUMAN	INF2	Inverted formin-2	1.24182	6.31202e-07	5	5	15.1673	15.2163	15.2145	15.158	15.2849	16.7462	16.5057	16.2424	16.4027	16.353
Q9Y4C8	RBM19_HUMAN	RBM19	Probable RNA-binding protein 19	-1.69634	6.36303e-07	5	5	17.096	16.833	16.728	16.6933	16.6236	14.9418	15.2205	15.2053	14.8371	15.2876
P12814	ACTN1_HUMAN	ACTN1	Alpha-actinin-1	2.36177	6.40199e-07	5	5	19.3882	19.1535	19.4411	19.1579	19.3919	22.2346	21.472	21.4408	21.4146	21.7796
Q8TEX9	IPO4_HUMAN	IPO4	Importin-4	-2.85651	6.48013e-07	5	5	16.6532	16.4474	16.6002	16.6079	16.4272	13.3316	13.3097	14.0024	14.3077	13.5019
Q9Y6M7	S4A7_HUMAN	SLC4A7	Sodium bicarbonate cotransporter 3	-2.03607	6.64599e-07	5	5	17.867	17.3545	17.6674	17.777	17.6811	15.3658	15.4496	15.8117	15.9934	15.5462
Q9NX78	TM260_HUMAN	TMEM260	Protein O-mannosyl-transferase TMEM260	2.31805	6.8269e-07	5	5	13.7065	13.4848	13.5959	14.0171	13.5055	16.013	16.2603	16.2043	15.4979	15.9245
Q9NVA2	SEP11_HUMAN	SEPTIN11	Septin-11	1.31279	6.86867e-07	5	5	16.7858	17.0802	17.0937	16.6744	16.8731	18.2633	18.0323	18.2618	18.2265	18.2872
Q5VV42	CDKAL_HUMAN	CDKAL1	Threonylcarbamoyladenosine tRNA methylthiotransferase	-2.11112	6.96941e-07	5	5	16.1404	16.2526	16.7166	15.938	16.4091	14.1867	14.2075	14.1491	14.4199	13.9379
Q9NXH8	TOR4A_HUMAN	TOR4A	Torsin-4A	2.06452	7.03568e-07	5	5	14.5412	13.8905	14.3691	14.0247	14.1382	15.9588	16.3319	16.3872	16.4649	16.1436
P49748	ACADV_HUMAN	ACADVL	Very long-chain specific acyl-CoA dehydrogenase, mitochondrial	0.817636	7.07444e-07	5	5	18.6161	18.3023	18.4641	18.3559	18.3878	19.3045	19.2881	19.2034	19.2262	19.1921
Q13683	ITA7_HUMAN	ITGA7	Integrin alpha-7	-2.75509	7.11347e-07	5	4	16.4161	15.9629	16.3451	15.9344	16.0889	13.0318	13.624	13.6072	NaN	13.3145
Q14684	RRP1B_HUMAN	RRP1B	Ribosomal RNA processing protein 1 homolog B	-2.44222	7.14951e-07	5	5	18.364	18.3878	18.3347	18.0893	18.1392	16.382	15.7657	15.9516	15.5643	15.4403
P26006	ITA3_HUMAN	ITGA3	Integrin alpha-3	3.65643	7.21306e-07	5	5	15.9917	15.2322	15.8822	15.4391	16.0652	19.3087	19.2744	19.1159	19.0131	20.1806
P51911	CNN1_HUMAN	CNN1	Calponin-1	4.21296	7.22053e-07	5	5	16.3823	16.2841	16.8561	15.9173	16.9928	21.5544	20.6697	20.7125	20.3239	20.2367
P35555	FBN1_HUMAN	FBN1	Fibrillin-1	5.6998	7.24847e-07	4	5	13.6634	12.0547	12.807	12.2797	NaN	18.2712	18.1353	18.2819	18.4538	18.8627
O95671	ASML_HUMAN	ASMTL	Probable bifunctional dTTP/UTP pyrophosphatase/methyltransferase protein	-2.27062	7.44572e-07	5	5	16.1873	15.9848	16.0951	15.6522	15.945	13.816	13.5802	13.7659	13.259	14.0901
Q9UKA9	PTBP2_HUMAN	PTBP2	Polypyrimidine tract-binding protein 2	-1.47204	7.63992e-07	5	5	18.0735	18.3672	18.4566	18.2354	18.3297	17.0936	16.7221	16.9451	16.6768	16.6644
Q9ULC4	MCTS1_HUMAN	MCTS1	Malignant T-cell-amplified sequence 1	-2.32682	7.71085e-07	5	5	17.012	16.6182	16.7726	16.6611	16.3828	14.4749	14.4019	14.7634	14.2229	13.9494
Q14202	ZMYM3_HUMAN	ZMYM3	Zinc finger MYM-type protein 3	-2.05791	7.72177e-07	5	5	16.6328	16.5148	16.6683	16.6635	16.432	15.0238	14.4416	14.6277	14.3136	14.2152
Q14683	SMC1A_HUMAN	SMC1A	Structural maintenance of chromosomes protein 1A	-1.52865	7.73881e-07	5	5	17.8503	18.0277	18.1554	17.6062	17.8062	16.2452	16.4649	16.3262	16.2351	16.5312
O43592	XPOT_HUMAN	XPOT	Exportin-T	-2.63163	7.76688e-07	5	5	16.0239	16.0488	16.3624	16.0696	16.2472	13.8086	13.1414	14.0496	13.1483	13.4457
O00469	PLOD2_HUMAN	PLOD2	Procollagen-lysine,2-oxoglutarate 5-dioxygenase 2	3.44453	7.85878e-07	5	5	15.9768	15.727	16.0853	15.6143	15.8221	19.5543	18.9473	19.0967	18.7675	20.0823
P28288	ABCD3_HUMAN	ABCD3	ATP-binding cassette sub-family D member 3	1.42015	7.88114e-07	5	5	17.1617	17.2203	17.4915	17.2646	17.202	18.5389	18.6311	18.8654	18.4901	18.9155
P21399	ACOHC_HUMAN	ACO1	Cytoplasmic aconitate hydratase	-1.5275	7.94484e-07	5	5	16.3482	16.5114	16.5458	16.4199	16.3388	14.9778	14.7875	15.166	15.0265	14.5688
P78563	RED1_HUMAN	ADARB1	Double-stranded RNA-specific editase 1	1.97645	8.13696e-07	5	5	14.036	13.8478	13.394	14.0818	13.5713	15.7291	15.6153	15.9228	15.6752	15.8707
Q9NP50	SHCAF_HUMAN	SINHCAF	SIN3-HDAC complex-associated factor	-2.75899	8.32335e-07	5	5	16.347	16.0546	15.7602	16.4799	15.7709	13.1211	13.2867	13.6315	13.6474	12.9309
P50395	GDIB_HUMAN	GDI2	Rab GDP dissociation inhibitor beta	-1.73304	8.3828e-07	5	5	19.2972	19.318	19.3583	19.3077	19.1875	17.4522	17.3804	17.8615	17.8509	17.2586
Q9P287	BCCIP_HUMAN	BCCIP	BRCA2 and CDKN1A-interacting protein	-3.38675	8.46527e-07	5	3	16.9352	16.7329	16.5016	16.9	16.4096	13.431	NaN	NaN	13.0732	13.4231
O75525	KHDR3_HUMAN	KHDRBS3	KH domain-containing, RNA-binding, signal transduction-associated protein 3	-1.63177	8.4728e-07	5	4	15.6311	15.5338	15.7347	15.3625	15.4789	13.7573	13.857	14.1372	13.9142	NaN
Q9BW92	SYTM_HUMAN	TARS2	Threonine--tRNA ligase, mitochondrial	-2.4972	8.50332e-07	5	5	16.836	16.3813	16.6832	16.0196	16.7153	14.3391	13.6616	14.0896	14.1052	13.9538
Q9BXW6	OSBL1_HUMAN	OSBPL1A	Oxysterol-binding protein-related protein 1	-2.10305	8.73299e-07	5	3	15.1215	14.9958	14.7777	15.1294	14.8974	12.8302	NaN	13.0166	NaN	12.7972
Q12792	TWF1_HUMAN	TWF1	Twinfilin-1	1.66272	8.85801e-07	5	5	15.5954	15.5116	15.5988	15.8726	15.3825	17.4845	17.2355	17.4168	16.9524	17.1852
P00558	PGK1_HUMAN	PGK1	Phosphoglycerate kinase 1	-1.64754	8.96115e-07	5	5	19.2798	19.4975	19.1511	19.1552	19.0537	17.5977	17.4954	17.7446	17.2626	17.7992
Q9Y5Y0	FLVC1_HUMAN	FLVCR1	Choline/ethanolamine transporter FLVCR1	-3.87288	9.03853e-07	5	4	16.6258	16.0582	16.1851	16.6171	16.2827	12.2302	12.6327	12.003	NaN	13.0576
Q9NRB3	CHSTC_HUMAN	CHST12	Carbohydrate sulfotransferase 12	1.51502	9.13352e-07	5	5	14.007	14.3795	14.1112	14.2859	14.2337	15.4779	15.5912	15.9656	15.663	15.8948
Q92508	PIEZ1_HUMAN	PIEZO1	Piezo-type mechanosensitive ion channel component 1	3.94637	9.14041e-07	5	5	12.7478	11.9567	13.0035	13.4802	12.2784	16.6124	16.4692	16.8094	16.3079	16.9996
Q9P266	JCAD_HUMAN	JCAD	Junctional cadherin 5-associated protein	3.32741	9.32006e-07	4	5	NaN	11.6209	11.8808	12.2191	12.5817	15.3855	15.1658	15.3658	15.7173	15.3809
Q5H9R7	PP6R3_HUMAN	PPP6R3	Serine/threonine-protein phosphatase 6 regulatory subunit 3	-2.1613	9.33828e-07	5	5	16.6262	16.5584	16.354	16.8285	16.4589	14.2494	14.178	14.703	14.7804	14.1088
Q9UP95	S12A4_HUMAN	SLC12A4	Solute carrier family 12 member 4	2.2736	9.35072e-07	5	5	15.3207	14.9806	15.4832	15.3211	15.4883	17.4817	17.5547	17.6849	17.182	18.0586
P35610	SOAT1_HUMAN	SOAT1	Sterol O-acyltransferase 1	2.75833	9.40451e-07	5	5	15.447	15.2919	15.0608	15.9701	14.8347	18.0794	18.2343	18.2307	18.015	17.8367
Q96EB6	SIR1_HUMAN	SIRT1	NAD-dependent protein deacetylase sirtuin-1	-2.65883	9.66394e-07	5	3	15.4439	15.3059	15.4862	15.7339	15.2446	NaN	12.828	12.6071	NaN	12.9172
P35670	ATP7B_HUMAN	ATP7B	Copper-transporting ATPase 2	2.87511	9.92786e-07	5	5	12.7972	12.3822	13.0161	12.7949	12.7296	14.9781	15.7904	16.1452	15.5211	15.6608
Q8TDD1	DDX54_HUMAN	DDX54	ATP-dependent RNA helicase DDX54	-1.94584	9.97212e-07	5	5	17.9515	17.7418	18.0076	17.4036	17.6781	15.891	15.9674	16.0294	15.6718	15.4938
P10619	PPGB_HUMAN	CTSA	Lysosomal protective protein	1.81779	9.97588e-07	5	5	17.4788	17.0221	17.4873	17.0531	17.0652	19.0318	19.0803	18.8726	18.8729	19.3379
Q13330	MTA1_HUMAN	MTA1	Metastasis-associated protein MTA1	-2.13415	1.01081e-06	5	5	19.0214	18.855	18.9136	18.9078	18.7576	17.3409	16.7087	16.7466	16.5197	16.4686
P35659	DEK_HUMAN	DEK	Protein DEK	-2.76398	1.017e-06	5	5	19.1754	19.2003	19.4997	19.0032	19.0699	16.3221	16.0251	16.0337	16.8513	16.8964
P50453	SPB9_HUMAN	SERPINB9	Serpin B9	-3.90499	1.03696e-06	5	5	18.7945	18.8767	18.9951	18.1024	18.8765	15.3174	14.5602	15.0885	13.9706	15.1835
O00178	GTPB1_HUMAN	GTPBP1	GTP-binding protein 1	-2.47209	1.0417e-06	5	5	16.3635	16.234	15.9987	16.6265	16.1371	13.7762	13.7892	14.0022	14.1735	13.2583
Q9H3E2	SNX25_HUMAN	SNX25	Sorting nexin-25	1.71735	1.04346e-06	5	5	13.4299	13.5952	13.3669	13.5131	13.4987	15.2778	14.9399	15.3122	15.563	14.8978
Q8NI36	WDR36_HUMAN	WDR36	WD repeat-containing protein 36	-1.56523	1.05074e-06	5	5	18.1129	18.2399	18.719	18.1599	18.2583	16.7304	16.7009	16.6766	16.639	16.9169
Q10471	GALT2_HUMAN	GALNT2	Polypeptide N-acetylgalactosaminyltransferase 2	1.65051	1.06814e-06	5	5	18.5123	18.0172	17.9629	18.3936	18.2683	19.8727	20.1358	19.7611	19.7758	19.8615
P19021	AMD_HUMAN	PAM	Peptidyl-glycine alpha-amidating monooxygenase	1.9544	1.08958e-06	5	5	14.4549	13.8942	14.2288	14.3006	13.8708	15.7881	16.3136	16.191	16.2322	15.9965
Q9Y6K1	DNM3A_HUMAN	DNMT3A	DNA (cytosine-5)-methyltransferase 3A	-3.99364	1.09065e-06	5	5	18.3463	18.8034	19.0449	18.2619	18.7351	15.1702	15.411	14.1979	14.1613	14.2829
Q9NRR5	UBQL4_HUMAN	UBQLN4	Ubiquilin-4	-1.6333	1.09089e-06	5	5	17.9663	17.9374	17.7384	17.4537	17.7536	16.3601	16.1296	16.179	15.8378	16.1764
O14773	TPP1_HUMAN	TPP1	Tripeptidyl-peptidase 1	1.77775	1.1263e-06	5	5	18.3934	18.2001	18.2049	18.1106	18.2542	19.8957	19.6987	19.8368	20.2495	20.3714
Q5K4L6	S27A3_HUMAN	SLC27A3	Long-chain fatty acid transport protein 3	-2.14042	1.13137e-06	5	5	16.7585	16.3621	16.4546	16.2609	16.3356	14.0308	13.8971	14.54	14.5874	14.4142
Q9BUT1	DHRS6_HUMAN	BDH2	Dehydrogenase/reductase SDR family member 6	-2.04585	1.13324e-06	5	4	14.9059	14.8682	15.2515	14.6732	14.9561	12.8288	12.6734	12.9375	NaN	13.1009
P40937	RFC5_HUMAN	RFC5	Replication factor C subunit 5	-2.82973	1.14805e-06	5	5	17.4254	17.4561	17.7791	17.0644	17.4535	14.6072	14.4757	14.8883	15.0676	13.991
Q06203	PUR1_HUMAN	PPAT	Amidophosphoribosyltransferase	-3.14378	1.17468e-06	5	3	16.8954	16.7228	16.2833	16.6551	16.382	NaN	NaN	13.2877	13.4832	13.5609
O15381	NVL_HUMAN	NVL	Nuclear valosin-containing protein-like	-2.52218	1.20678e-06	5	5	17.1192	17.0108	17.0497	16.9165	16.8905	14.1099	14.5771	14.9825	14.7362	13.97
O60513	B4GT4_HUMAN	B4GALT4	Beta-1,4-galactosyltransferase 4	-1.32356	1.21245e-06	5	5	15.4399	15.4575	15.7942	15.3288	15.4802	14.1685	14.0551	14.0774	14.4272	14.1546
Q9HBR0	S38AA_HUMAN	SLC38A10	Solute carrier family 38 member 10	2.16111	1.22542e-06	5	5	14.0659	14.4758	14.5785	14.5403	14.1463	16.8391	16.5766	16.524	16.0516	16.621
P39748	FEN1_HUMAN	FEN1	Flap endonuclease 1	-3.2965	1.22566e-06	5	4	17.8282	17.5814	17.288	17.564	17.2439	14.1945	14.7227	14.1689	NaN	13.7324
Q8N4X5	AF1L2_HUMAN	AFAP1L2	Actin filament-associated protein 1-like 2	3.14284	1.26015e-06	4	5	12.1889	12.1918	NaN	11.6921	11.3513	14.7992	15.2385	15.134	15.0239	14.7986
Q9UKG9	OCTC_HUMAN	CROT	Peroxisomal carnitine O-octanoyltransferase	3.68619	1.26936e-06	5	5	12.3931	12.2031	13.1941	12.2487	12.6129	16.7468	15.6045	16.1055	15.9218	16.7041
P13674	P4HA1_HUMAN	P4HA1	Prolyl 4-hydroxylase subunit alpha-1	2.91063	1.27204e-06	5	5	18.0084	17.6127	18.0417	17.477	17.9691	21.3805	20.5327	20.3638	20.4097	20.9753
Q16822	PCKGM_HUMAN	PCK2	Phosphoenolpyruvate carboxykinase [GTP], mitochondrial	-2.45919	1.27469e-06	5	5	19.0546	18.8468	19.0002	18.5014	18.8825	16.9825	16.4716	16.3464	16.0159	16.173
Q9Y385	UB2J1_HUMAN	UBE2J1	Ubiquitin-conjugating enzyme E2 J1	2.48537	1.28279e-06	5	5	14.4066	14.8353	14.9575	14.2961	14.7411	17.6556	17.114	16.8784	16.8364	17.179
Q8N6C5	IGSF1_HUMAN	IGSF1	Immunoglobulin superfamily member 1	-3.02862	1.28317e-06	5	5	16.64	17.3058	17.4039	17.0984	16.9759	13.5007	14.3039	14.1425	13.7477	14.5861
P06213	INSR_HUMAN	INSR	Insulin receptor	-2.13211	1.29997e-06	5	5	15.1853	15.1062	15.1861	15.3254	14.9804	12.7044	12.7101	13.1228	13.0327	13.5528
P49591	SYSC_HUMAN	SARS1	Serine--tRNA ligase, cytoplasmic	-2.05971	1.30864e-06	5	5	16.9181	17.1501	16.9945	16.9897	17.2165	14.897	14.8603	15.3286	15.3369	14.5476
Q9H9P8	L2HDH_HUMAN	L2HGDH	L-2-hydroxyglutarate dehydrogenase, mitochondrial	-1.93557	1.31668e-06	5	5	17.2696	17.3007	17.6738	16.8921	17.5511	15.591	15.3095	15.2218	15.3578	15.5294
Q6PIU2	NCEH1_HUMAN	NCEH1	Neutral cholesterol ester hydrolase 1	3.12474	1.32877e-06	5	5	14.3149	14.1887	14.9847	13.6936	14.5325	17.5193	17.232	17.1543	17.61	17.8225
P07858	CATB_HUMAN	CTSB	Cathepsin B	3.22036	1.33887e-06	5	5	17.7251	17.5494	17.7833	17.3851	17.7135	21.2484	20.6808	20.8321	20.056	21.441
Q6UVY6	MOXD1_HUMAN	MOXD1	DBH-like monooxygenase protein 1	2.38895	1.34476e-06	5	5	13.1942	12.7573	13.4509	12.9923	13.2317	15.5192	15.6641	15.1101	15.3152	15.9624
Q8NF37	PCAT1_HUMAN	LPCAT1	Lysophosphatidylcholine acyltransferase 1	-1.99033	1.35735e-06	5	5	18.1647	18.1874	18.6895	17.9537	18.0883	16.4208	15.9211	16.1348	16.4155	16.2397
P09960	LKHA4_HUMAN	LTA4H	Leukotriene A-4 hydrolase	-2.27622	1.37559e-06	5	5	16.7208	16.815	16.7766	16.568	16.8376	14.2717	14.5021	14.5602	15.023	13.98
Q92673	SORL_HUMAN	SORL1	Sortilin-related receptor	-3.59742	1.37634e-06	5	3	16.7776	16.6203	16.75	16.8872	16.6179	12.7869	13.0134	NaN	NaN	13.5993
Q9NVP1	DDX18_HUMAN	DDX18	ATP-dependent RNA helicase DDX18	-1.653	1.38109e-06	5	5	19.4075	19.4167	19.7997	19.4183	19.4125	17.9319	17.8909	18.048	17.8825	17.4364
P31153	METK2_HUMAN	MAT2A	S-adenosylmethionine synthase isoform type-2	-2.50944	1.41937e-06	5	5	17.5998	17.4772	17.6181	17.2605	17.4449	15.0103	14.5588	15.1528	15.5554	14.5758
P09429	HMGB1_HUMAN	HMGB1	High mobility group protein B1	-2.95332	1.43186e-06	5	5	19.6551	19.3598	19.187	19.1128	18.7414	16.3275	15.5908	16.6052	16.2451	16.5209
Q7Z6Z7	HUWE1_HUMAN	HUWE1	E3 ubiquitin-protein ligase HUWE1	-1.09911	1.48163e-06	5	5	16.7655	16.5679	16.5766	16.8233	16.4943	15.5542	15.3371	15.6958	15.5218	15.6231
P06733	ENOA_HUMAN	ENO1	Alpha-enolase	-2.78065	1.49584e-06	5	5	21.2059	21.1971	21.4183	20.7716	21.1887	18.6468	18.1971	18.3204	17.7886	18.9256
Q15437	SC23B_HUMAN	SEC23B	Protein transport protein Sec23B	-2.75128	1.49693e-06	5	5	16.4944	16.2466	16.3197	16.2824	16.3503	13.4242	12.9331	13.8934	14.1905	13.4958
Q9NQT5	EXOS3_HUMAN	EXOSC3	Exosome complex component RRP40	-2.45168	1.51467e-06	5	5	17.6384	17.1928	17.4332	16.9977	17.3204	15.1031	15.3291	14.4532	14.571	14.8678
Q09666	AHNK_HUMAN	AHNAK	Neuroblast differentiation-associated protein AHNAK	4.04109	1.51718e-06	5	5	17.0181	16.9869	16.5923	16.7169	17.0826	22.0353	21.047	20.6208	20.2276	20.6715
Q9NUA8	ZBT40_HUMAN	ZBTB40	Zinc finger and BTB domain-containing protein 40	-1.88943	1.51873e-06	5	5	15.0519	14.9488	15.0498	15.2053	14.7826	12.6343	13.378	13.2233	13.043	13.3126
Q13393	PLD1_HUMAN	PLD1	Phospholipase D1	2.67929	1.53931e-06	4	5	13.3272	12.4592	12.642	NaN	12.7559	15.513	15.2692	15.4888	15.425	15.6809
P11388	TOP2A_HUMAN	TOP2A	DNA topoisomerase 2-alpha	-5.74967	1.57272e-06	5	3	19.9476	20.0623	20.5061	19.4043	19.8469	14.3321	14.5998	NaN	NaN	13.6794
P55786	PSA_HUMAN	NPEPPS	Puromycin-sensitive aminopeptidase	-1.17763	1.58475e-06	5	5	17.2355	17.3153	17.3858	17.0233	17.1462	16.1522	16.1543	16.1428	15.8055	15.9632
Q9Y4R8	TELO2_HUMAN	TELO2	Telomere length regulation protein TEL2 homolog	-2.16344	1.62692e-06	5	5	15.2855	15.4908	15.2807	15.4444	15.3451	13.111	13.3108	13.0144	13.7944	12.7987
Q9UKK3	PARP4_HUMAN	PARP4	Protein mono-ADP-ribosyltransferase PARP4	1.26495	1.63039e-06	5	5	13.2525	13.0287	13.2639	13.1641	12.9738	14.2383	14.5222	14.5126	14.5703	14.1643
P21810	PGS1_HUMAN	BGN	Biglycan	3.34913	1.64073e-06	4	5	NaN	11.4812	12.2436	11.5326	12.2506	15.1623	15.5669	15.1454	15.3691	14.8869
Q9GZT8	NIF3L_HUMAN	NIF3L1	NIF3-like protein 1	-2.17285	1.64613e-06	5	4	16.0399	16.0008	16.3896	15.7481	16.1037	13.8915	NaN	14.138	13.6279	13.877
Q96PE2	ARHGH_HUMAN	ARHGEF17	Rho guanine nucleotide exchange factor 17	2.63939	1.66669e-06	3	5	NaN	12.8151	13.107	NaN	13.0988	15.8694	15.4754	15.7304	15.3768	15.7799
Q5T3U5	MRP7_HUMAN	ABCC10	ATP-binding cassette sub-family C member 10	3.22381	1.66915e-06	5	5	12.1789	11.5538	12.5531	11.7206	12.1558	15.014	14.9525	15.3209	15.0243	15.9695
Q10588	BST1_HUMAN	BST1	ADP-ribosyl cyclase/cyclic ADP-ribose hydrolase 2	4.42861	1.67042e-06	4	5	13.4204	13.8395	13.4753	NaN	14.0825	18.5841	18.0172	17.7255	17.5582	18.7802
P46736	BRCC3_HUMAN	BRCC3	Lys-63-specific deubiquitinase BRCC36	-2.09102	1.68821e-06	5	4	15.6995	15.5776	15.3519	15.7192	15.436	13.6515	13.339	13.7218	NaN	13.1509
Q86X55	CARM1_HUMAN	CARM1	Histone-arginine methyltransferase CARM1	-2.11753	1.69184e-06	5	5	16.4335	16.2582	16.4383	16.4379	16.2354	13.7781	14.072	14.1913	14.7558	14.4184
Q9Y221	NIP7_HUMAN	NIP7	60S ribosome subunit biogenesis protein NIP7 homolog	-1.26835	1.70706e-06	5	5	18.217	17.9413	17.9309	18.2032	17.7735	16.7067	16.9182	16.8308	16.6415	16.6269
O60870	KIN17_HUMAN	KIN	DNA/RNA-binding protein KIN17	-1.61163	1.71133e-06	5	3	15.3726	15.3406	15.4665	15.2184	15.6075	13.7495	13.8036	NaN	NaN	13.8154
Q12955	ANK3_HUMAN	ANK3	Ankyrin-3	-0.964147	1.71609e-06	5	5	16.7572	16.8436	16.7915	16.7733	16.616	15.7707	15.812	15.8913	15.9404	15.5466
Q9Y2G5	OFUT2_HUMAN	POFUT2	GDP-fucose protein O-fucosyltransferase 2	2.43357	1.71998e-06	5	5	16.6347	16.4148	16.7185	16.2153	16.4139	19.2402	18.6299	18.7007	18.5668	19.4275
P09486	SPRC_HUMAN	SPARC	SPARC	3.53384	1.73343e-06	5	5	18.7099	18.1349	18.1009	17.6338	17.6909	22.3998	21.2381	21.5982	21.3488	21.3548
Q9UI26	IPO11_HUMAN	IPO11	Importin-11	-2.6805	1.74391e-06	5	5	16.5155	16.3612	16.2203	16.297	16.1537	13.7082	13.7219	14.0292	13.8574	12.8286
O75110	ATP9A_HUMAN	ATP9A	Probable phospholipid-transporting ATPase IIA	1.65332	1.74749e-06	5	5	14.1336	14.0319	13.5418	14.1474	13.9987	15.5134	15.4945	15.5755	15.6258	15.9108
P55209	NP1L1_HUMAN	NAP1L1	Nucleosome assembly protein 1-like 1	-2.10235	1.74846e-06	5	5	19.4648	19.5463	19.5775	19.3856	19.4543	17.2133	16.8518	17.4829	17.5174	17.8514
Q16527	CSRP2_HUMAN	CSRP2	Cysteine and glycine-rich protein 2	3.23828	1.75995e-06	5	5	17.8126	17.7331	17.8468	17.6975	17.2001	20.9301	21.4026	21.2799	20.8056	20.0633
Q6P158	DHX57_HUMAN	DHX57	Putative ATP-dependent RNA helicase DHX57	-1.16611	1.77108e-06	5	5	15.4411	15.3459	15.4521	15.595	15.3278	14.4109	14.1993	14.2621	14.46	13.9992
Q9Y490	TLN1_HUMAN	TLN1	Talin-1	1.08923	1.81275e-06	5	5	16.9501	16.7842	17.0168	16.678	16.8945	18.0851	17.8416	17.9972	17.7625	18.0833
P51116	FXR2_HUMAN	FXR2	RNA-binding protein FXR2	1.82511	1.83062e-06	5	5	15.1825	15.1017	14.7593	15.2554	14.9144	16.7183	17.181	17.1066	16.5656	16.7674
O94925	GLSK_HUMAN	GLS	Glutaminase kidney isoform, mitochondrial	2.54334	1.84386e-06	5	5	18.2342	17.65	18.3037	17.4767	17.7941	20.7213	20.1876	20.3997	20.1236	20.7431
Q5SWX8	ODR4_HUMAN	ODR4	Protein odr-4 homolog	0.7133	1.84996e-06	5	5	15.9731	15.9482	16.0053	16.0256	16.1183	16.7696	16.6315	16.631	16.7039	16.9008
P78559	MAP1A_HUMAN	MAP1A	Microtubule-associated protein 1A	3.10988	1.85535e-06	4	5	NaN	13.0452	13.6967	13.2892	13.9837	16.9526	16.3378	16.6667	16.5318	16.579
Q7L8L6	FAKD5_HUMAN	FASTKD5	FAST kinase domain-containing protein 5, mitochondrial	-1.20507	1.86889e-06	5	5	16.592	16.3922	16.7355	16.4828	16.7099	15.6221	15.4241	15.3802	15.1897	15.2709
P78540	ARGI2_HUMAN	ARG2	Arginase-2, mitochondrial	-3.19188	1.8858e-06	5	5	17.8225	17.9916	17.8093	17.0224	17.4686	14.3499	14.6688	14.3377	14.9907	13.8079
Q9Y625	GPC6_HUMAN	GPC6	Glypican-6	3.53968	1.8986e-06	5	5	15.5427	14.9629	15.4097	14.9656	15.6183	18.4188	18.5197	18.7952	19.8229	18.6409
P00491	PNPH_HUMAN	PNP	Purine nucleoside phosphorylase	-2.5658	1.89898e-06	5	5	17.4378	17.5507	17.7296	17.2498	17.6476	15.3487	14.8148	14.9802	15.338	14.3047
Q3LXA3	TKFC_HUMAN	TKFC	Triokinase/FMN cyclase	-2.59275	1.90838e-06	5	4	15.5561	15.5455	15.2025	15.7158	15.1341	13.0613	12.4081	12.9083	NaN	12.9745
Q9BYT8	NEUL_HUMAN	NLN	Neurolysin, mitochondrial	-1.99832	1.91252e-06	5	5	18.3065	18.3335	18.5598	17.8074	18.3421	16.3811	16.1663	16.2199	16.6136	15.9768
Q96EU7	C1GLC_HUMAN	C1GALT1C1	C1GALT1-specific chaperone 1	-1.319	1.9316e-06	5	5	17.1277	16.6136	16.6417	16.8545	16.7093	15.6631	15.3383	15.4363	15.4326	15.4814
Q9Y5P4	CERT_HUMAN	CERT1	Ceramide transfer protein	-2.17394	1.93581e-06	5	4	14.3852	15.051	15.0231	14.9758	14.9936	12.8871	12.6714	12.6677	NaN	12.621
P12955	PEPD_HUMAN	PEPD	Xaa-Pro dipeptidase	-1.68311	1.94205e-06	5	5	16.6041	16.7133	16.6425	17.0363	16.5772	14.7311	14.9412	15.4106	15.064	15.0109
Q8TEM1	PO210_HUMAN	NUP210	Nuclear pore membrane glycoprotein 210	-3.97433	1.94815e-06	5	3	17.3664	17.5566	17.9161	17.3044	17.7132	13.2182	13.9941	NaN	NaN	13.5787
O60245	PCDH7_HUMAN	PCDH7	Protocadherin-7	3.43485	1.95231e-06	5	5	13.1488	12.9663	13.2051	12.5616	13.0022	16.4534	16.3968	15.7057	16.1973	17.3049
P01137	TGFB1_HUMAN	TGFB1	Transforming growth factor beta-1 proprotein	2.61136	1.96401e-06	5	5	14.9763	14.0362	14.5774	14.0295	14.5116	17.2153	16.7066	16.8793	17.008	17.3786
P04792	HSPB1_HUMAN	HSPB1	Heat shock protein beta-1	2.41235	1.98481e-06	5	5	17.4425	17.019	17.3243	16.9636	17.4995	19.9506	19.8619	19.8381	19.6276	19.0324
Q9Y617	SERC_HUMAN	PSAT1	Phosphoserine aminotransferase	-4.63695	1.99941e-06	5	5	18.3698	18.5175	18.921	17.5836	18.4834	14.0078	13.2864	14.1949	12.7486	14.4529
Q7Z3K3	POGZ_HUMAN	POGZ	Pogo transposable element with ZNF domain	-1.6174	2.01602e-06	5	5	18.225	18.1972	18.0857	17.6173	18.1223	16.2883	16.3283	16.3152	16.6127	16.616
Q68CP9	ARID2_HUMAN	ARID2	AT-rich interactive domain-containing protein 2	-1.73353	2.04679e-06	5	5	16.7989	16.6364	16.7376	16.6316	16.7523	15.184	14.7587	14.9387	15.3892	14.6186
Q9Y4F1	FARP1_HUMAN	FARP1	FERM, ARHGEF and pleckstrin domain-containing protein 1	1.40256	2.04755e-06	5	5	16.0043	15.8158	16.1108	16.1204	15.9337	17.5563	17.0933	17.4847	17.6282	17.2353
O94955	RHBT3_HUMAN	RHOBTB3	Rho-related BTB domain-containing protein 3	2.56757	2.05395e-06	5	5	12.439	12.6597	12.642	12.9622	12.1274	14.8609	15.3475	15.349	15.4716	14.639
Q6ZRV2	FA83H_HUMAN	FAM83H	Protein FAM83H	1.87629	2.06819e-06	5	5	13.5624	13.0919	13.3493	13.774	13.3835	15.0745	15.4366	15.0296	15.4655	15.5363
Q15120	PDK3_HUMAN	PDK3	[Pyruvate dehydrogenase (acetyl-transferring)] kinase isozyme 3, mitochondrial	-3.58623	2.07364e-06	5	5	17.7025	18.0658	18.076	18.0364	18.1752	15.0497	14.4065	14.7073	14.6033	13.3579
Q6SZW1	SARM1_HUMAN	SARM1	NAD(+) hydrolase SARM1	3.7759	2.12242e-06	5	5	12.9544	12.7944	13.2895	12.366	12.4043	16.6257	16.2051	16.8351	17.2746	15.7477
Q14112	NID2_HUMAN	NID2	Nidogen-2	2.42775	2.12684e-06	5	5	14.3701	13.9334	14.6499	13.9322	14.2151	16.6576	16.5599	16.4111	16.3987	17.2123
Q99715	COCA1_HUMAN	COL12A1	Collagen alpha-1(XII) chain	4.7451	2.13467e-06	5	5	14.1426	13.7307	14.9455	13.6987	14.6267	19.4092	18.6015	18.4778	18.4009	19.9802
O43852	CALU_HUMAN	CALU	Calumenin	2.12376	2.1477e-06	5	5	19.7881	19.4599	19.9056	19.1705	19.5995	21.7979	21.3859	21.745	21.522	22.0917
Q9H6R0	DHX33_HUMAN	DHX33	ATP-dependent RNA helicase DHX33	-1.76647	2.1492e-06	5	5	15.6562	15.6531	15.7457	15.4772	15.6918	14.274	13.9047	13.4706	14.0575	13.685
Q9Y680	FKBP7_HUMAN	FKBP7	Peptidyl-prolyl cis-trans isomerase FKBP7	4.17035	2.16619e-06	5	5	14.8904	14.6894	15.7911	15.1142	15.3733	19.1375	19.512	20.0029	19.7286	18.3292
Q9C0E8	LNP_HUMAN	LNPK	Endoplasmic reticulum junction formation protein lunapark	1.91067	2.16754e-06	5	5	14.7423	14.7629	14.9979	14.766	15.1302	17.072	16.7248	16.3151	17.0671	16.7738
Q7L592	NDUF7_HUMAN	NDUFAF7	Protein arginine methyltransferase NDUFAF7, mitochondrial	-3.13635	2.17641e-06	5	5	17.301	16.965	17.5539	16.8357	17.2061	14.2133	14.2245	14.4023	14.2098	13.1301
A0AVT1	UBA6_HUMAN	UBA6	Ubiquitin-like modifier-activating enzyme 6	-1.32426	2.21346e-06	5	5	15.8787	15.8521	16.0269	15.8884	15.9139	14.5124	14.4979	14.7965	14.8566	14.2754
P16070	CD44_HUMAN	CD44	CD44 antigen	4.62409	2.21998e-06	5	5	16.2226	16.0262	16.4543	15.0247	15.7787	20.5774	20.14	20.1583	20.0825	21.6686
P22304	IDS_HUMAN	IDS	Iduronate 2-sulfatase	2.52851	2.23518e-06	5	5	13.4684	13.1039	12.9825	12.5754	12.6577	15.6882	15.583	15.8285	15.2187	15.1121
Q9H9B1	EHMT1_HUMAN	EHMT1	Histone-lysine N-methyltransferase EHMT1	-1.75536	2.35575e-06	5	5	16.7361	16.6434	16.5292	16.5641	16.3231	14.8621	14.9437	15.032	14.2926	14.8887
P43490	NAMPT_HUMAN	NAMPT	Nicotinamide phosphoribosyltransferase	-2.33877	2.36119e-06	5	5	16.8065	16.778	16.6765	16.5892	16.6124	14.4784	14.3234	14.7332	14.6012	13.6327
O00541	PESC_HUMAN	PES1	Pescadillo homolog	-1.56572	2.36337e-06	5	5	18.2062	17.9224	18.2508	17.9861	17.8684	16.2768	16.7784	16.582	16.574	16.1941
Q15910	EZH2_HUMAN	EZH2	Histone-lysine N-methyltransferase EZH2	-2.43688	2.37466e-06	5	5	16.4426	16.2628	15.6896	16.2586	15.6618	13.7246	13.728	13.3032	13.3772	13.9979
Q13601	KRR1_HUMAN	KRR1	KRR1 small subunit processome component homolog	-2.28708	2.37895e-06	5	5	17.9287	17.7266	17.9389	17.5148	17.6692	16.0828	15.5687	15.2	15.416	15.0754
Q13416	ORC2_HUMAN	ORC2	Origin recognition complex subunit 2	-2.41948	2.38406e-06	5	3	16.436	16.2513	16.147	16.6535	16.255	13.7302	14.0054	14.0517	NaN	NaN
P26358	DNMT1_HUMAN	DNMT1	DNA (cytosine-5)-methyltransferase 1	-2.55917	2.39061e-06	5	5	16.9001	16.6165	16.7532	16.8965	16.7681	13.5313	14.4069	14.2704	14.818	14.112
Q24JP5	T132A_HUMAN	TMEM132A	Transmembrane protein 132A	1.87289	2.39729e-06	5	5	13.8695	13.3921	13.7844	13.6218	13.1663	15.2291	15.2316	15.6776	15.5941	15.4662
P53671	LIMK2_HUMAN	LIMK2	LIM domain kinase 2	2.63137	2.42819e-06	5	5	13.0097	12.6614	13.1715	12.8267	12.6985	15.5291	14.8935	15.5782	16.147	15.3768
Q9H0A0	NAT10_HUMAN	NAT10	RNA cytidine acetyltransferase	-2.10794	2.44661e-06	5	5	18.7639	18.5446	19.0603	18.1859	18.5791	16.7401	16.524	16.4494	16.1551	16.7255
P23381	SYWC_HUMAN	WARS1	Tryptophan--tRNA ligase, cytoplasmic	-1.92244	2.44863e-06	5	5	17.5694	17.2937	17.1221	17.3917	17.1481	15.4039	15.1172	15.5497	15.8044	15.0375
P35579	MYH9_HUMAN	MYH9	Myosin-9	2.94353	2.47991e-06	5	5	19.4849	19.4065	19.6695	19.1869	19.4717	23.1758	22.1426	22.0711	21.8725	22.6751
O14980	XPO1_HUMAN	XPO1	Exportin-1	-1.73927	2.53812e-06	5	5	18.1506	17.9464	18.2651	17.9162	18.1034	16.6175	16.0437	16.5475	16.4896	15.9871
O43929	ORC4_HUMAN	ORC4	Origin recognition complex subunit 4	-2.50551	2.5539e-06	5	4	16.106	16.253	16.0946	15.8826	16.126	13.407	13.1385	13.8131	13.9891	NaN
P30154	2AAB_HUMAN	PPP2R1B	Serine/threonine-protein phosphatase 2A 65 kDa regulatory subunit A beta isoform	-2.78186	2.57702e-06	5	4	16.4437	16.4583	16.8244	16.4581	16.521	13.2053	13.6998	13.9296	14.2023	NaN
Q8NE01	CNNM3_HUMAN	CNNM3	Metal transporter CNNM3	-2.05288	2.59071e-06	5	5	15.7288	15.4338	16.0449	15.6005	15.7116	13.6843	13.7087	13.748	13.9948	13.1194
P61962	DCAF7_HUMAN	DCAF7	DDB1- and CUL4-associated factor 7	-0.801646	2.59101e-06	5	5	16.2085	16.2495	16.1056	16.0521	16.0268	15.3675	15.4008	15.3817	15.1164	15.3679
Q93009	UBP7_HUMAN	USP7	Ubiquitin carboxyl-terminal hydrolase 7	-0.974644	2.62388e-06	5	5	17.7929	17.4871	17.5863	17.4103	17.5071	16.5806	16.726	16.6446	16.4161	16.5432
P09211	GSTP1_HUMAN	GSTP1	Glutathione S-transferase P	-2.31139	2.68636e-06	5	5	20.1285	20.7168	20.6247	20.0187	20.221	18.3988	17.7318	17.7004	18.0296	18.2921
P42695	CNDD3_HUMAN	NCAPD3	Condensin-2 complex subunit D3	-3.77838	2.68714e-06	5	3	14.8276	14.6922	14.7714	14.7225	14.7202	NaN	10.3929	11.4145	11.0979	NaN
P29317	EPHA2_HUMAN	EPHA2	Ephrin type-A receptor 2	2.56698	2.71429e-06	5	5	16.5243	15.8352	16.3774	15.8777	16.6332	18.8158	18.6186	18.6531	18.6145	19.3805
Q8IVL5	P3H2_HUMAN	P3H2	Prolyl 3-hydroxylase 2	1.93656	2.72676e-06	5	5	15.0896	14.7275	15.4488	14.6817	14.9967	16.9011	16.7557	17.1742	16.701	17.0951
Q9HAV4	XPO5_HUMAN	XPO5	Exportin-5	-2.78393	2.73722e-06	5	5	16.6979	16.5234	16.7472	16.6381	16.5943	13.837	13.8614	14.3951	14.1807	13.007
Q8IWB9	TEX2_HUMAN	TEX2	Testis-expressed protein 2	1.82828	2.74378e-06	5	5	14.3571	13.7363	14.0941	13.9908	14.4733	15.8998	15.9325	16.1	15.6809	16.1798
P35556	FBN2_HUMAN	FBN2	Fibrillin-2	3.354	2.74871e-06	4	5	14.1955	13.5929	13.5168	14.0633	NaN	17.4114	17.0172	16.7427	17.0619	17.7474
Q9UBV2	SE1L1_HUMAN	SEL1L	Protein sel-1 homolog 1	1.20293	2.75574e-06	5	5	16.0984	16.0169	16.1369	16.2484	16.027	17.344	17.0534	17.1298	17.5372	17.4777
P08253	MMP2_HUMAN	MMP2	72 kDa type IV collagenase	3.12385	2.75621e-06	5	5	13.8888	12.9459	13.7914	13.4483	12.9631	17.1086	16.4289	16.0813	16.2842	16.7537
Q9BZL6	KPCD2_HUMAN	PRKD2	Serine/threonine-protein kinase D2	-2.32789	2.76386e-06	5	4	14.654	14.6927	14.966	15.1587	14.898	NaN	12.2734	12.9388	12.3278	12.6439
O43252	PAPS1_HUMAN	PAPSS1	Bifunctional 3'-phosphoadenosine 5'-phosphosulfate synthase 1	-1.34139	2.7894e-06	5	5	16.0177	16.1119	16.1289	16.0743	15.9067	14.9069	14.6918	14.9731	14.5849	14.3758
P25205	MCM3_HUMAN	MCM3	DNA replication licensing factor MCM3	-4.29203	2.80693e-06	5	4	18.2415	18.5156	18.5471	18.4882	18.4134	14.7715	14.7517	13.5136	NaN	13.5597
Q8TED0	UTP15_HUMAN	UTP15	U3 small nucleolar RNA-associated protein 15 homolog	-1.18573	2.81859e-06	5	5	18.5846	18.3155	18.4844	18.4467	18.2336	16.9989	17.2927	17.339	17.4293	17.0764
O00214	LEG8_HUMAN	LGALS8	Galectin-8	1.68465	2.85898e-06	5	5	13.5947	12.9972	13.5151	13.4377	13.7469	15.0093	15.0118	15.2959	15.0534	15.3444
Q9Y4B6	DCAF1_HUMAN	DCAF1	DDB1- and CUL4-associated factor 1	-0.959809	2.88637e-06	5	5	14.9736	15.0359	14.9791	14.8413	15.0315	13.991	14.1358	13.8303	14.2279	13.8772
Q9H0R4	HDHD2_HUMAN	HDHD2	Haloacid dehalogenase-like hydrolase domain-containing protein 2	-2.48865	2.90176e-06	5	3	15.6056	15.609	15.3467	15.5667	15.5481	12.9259	12.8071	13.4067	NaN	NaN
Q13085	ACACA_HUMAN	ACACA	Acetyl-CoA carboxylase 1	-3.11997	2.94845e-06	5	5	16.7242	16.8248	16.7742	16.7904	16.6284	13.3186	13.9851	14.0632	14.0654	12.7099
P17174	AATC_HUMAN	GOT1	Aspartate aminotransferase, cytoplasmic	-2.91854	3.01685e-06	5	4	17.1154	17.0303	17.2208	16.6428	17.2513	14.5443	13.5738	14.1627	NaN	14.2535
P33993	MCM7_HUMAN	MCM7	DNA replication licensing factor MCM7	-5.59405	3.03212e-06	5	5	18.2367	18.3236	18.3241	18.3322	18.2657	13.3005	12.5514	14.1381	11.2414	12.2807
O43290	SNUT1_HUMAN	SART1	U4/U6.U5 tri-snRNP-associated protein 1	-1.17488	3.05587e-06	5	5	17.6615	17.6239	17.57	17.5459	17.4658	16.7127	16.5001	16.3787	16.2059	16.1953
Q9NR09	BIRC6_HUMAN	BIRC6	Dual E2 ubiquitin-conjugating enzyme/E3 ubiquitin-protein ligase BIRC6	-1.80711	3.08326e-06	5	5	14.8791	14.9918	15.204	14.9186	14.8989	12.9022	12.7481	13.3888	13.4996	13.3182
Q9NQ29	LUC7L_HUMAN	LUC7L	Putative RNA-binding protein Luc7-like 1	-1.62615	3.10017e-06	5	4	17.0346	16.8575	16.7334	17.0043	16.7052	14.9599	15.4581	15.1966	NaN	15.349
Q96T88	UHRF1_HUMAN	UHRF1	E3 ubiquitin-protein ligase UHRF1	-3.26896	3.15435e-06	5	5	16.8309	17.1437	16.8415	16.9048	16.7185	13.4234	13.0518	13.4095	14.6824	13.5274
Q5SY16	NOL9_HUMAN	NOL9	Polynucleotide 5'-hydroxyl-kinase NOL9	-1.02814	3.17071e-06	5	5	18.1132	17.8305	17.8513	17.8939	18.0708	16.8217	17.0992	16.796	16.818	17.084
Q9P0M6	H2AW_HUMAN	MACROH2A2	Core histone macro-H2A.2	1.92801	3.20314e-06	5	5	16.2662	15.8269	16.2167	16.7305	15.9692	18.1622	18.1688	18.1614	17.8707	18.2865
Q8NHH9	ATLA2_HUMAN	ATL2	Atlastin-2	-1.15086	3.20925e-06	5	5	16.8538	17.0109	17.2704	17.0777	17.041	15.8104	15.7014	16.0002	16.1352	15.8521
Q04656	ATP7A_HUMAN	ATP7A	Copper-transporting ATPase 1	2.32895	3.22487e-06	5	5	13.4838	13.0114	13.8989	13.2082	13.7411	15.4561	15.5705	15.9262	15.9159	16.1194
Q92979	NEP1_HUMAN	EMG1	Ribosomal RNA small subunit methyltransferase NEP1	-2.05384	3.25446e-06	5	5	19.311	18.9888	19.4308	18.6086	18.9568	17.2635	16.8419	16.7772	16.8725	17.2716
Q9NTK5	OLA1_HUMAN	OLA1	Obg-like ATPase 1	-2.64434	3.27564e-06	5	5	16.9681	17.0397	17.3647	16.6592	17.1849	14.541	14.0519	14.6388	14.9341	13.8291
Q9UPQ0	LIMC1_HUMAN	LIMCH1	LIM and calponin homology domains-containing protein 1	-2.42056	3.28658e-06	5	4	15.5348	15.6343	15.3329	15.8523	15.4358	12.8251	12.8762	13.2989	13.5497	NaN
Q5VZL5	ZMYM4_HUMAN	ZMYM4	Zinc finger MYM-type protein 4	-1.40757	3.2967e-06	5	5	16.3334	16.5691	16.3399	16.4225	16.1629	14.688	15.2476	15.0445	15.0644	14.7454
Q5VYK3	ECM29_HUMAN	ECPAS	Proteasome adapter and scaffold protein ECM29	-1.84984	3.30469e-06	5	5	16.5728	16.7333	16.8066	16.5783	16.7024	14.9303	14.7139	15.0711	15.1521	14.2768
Q00587	BORG5_HUMAN	CDC42EP1	Cdc42 effector protein 1	3.82792	3.32329e-06	5	5	12.9611	12.3042	11.6958	12.2706	12.0023	16.0415	16.9074	16.3835	15.5566	15.4845
P05121	PAI1_HUMAN	SERPINE1	Plasminogen activator inhibitor 1	3.55877	3.38928e-06	5	5	15.3737	14.2434	15.2663	14.0292	15.4573	18.511	18.6392	18.4587	18.4032	18.1517
Q13586	STIM1_HUMAN	STIM1	Stromal interaction molecule 1	1.9458	3.46225e-06	5	5	15.2506	15.0946	15.7258	14.9316	15.6272	17.3645	17.3812	17.3186	16.9504	17.3442
O75695	XRP2_HUMAN	RP2	Protein XRP2	1.77374	3.53019e-06	5	4	18.1927	18.0697	17.6031	18.1175	17.806	19.6929	19.6009	19.7441	NaN	19.8884
Q13576	IQGA2_HUMAN	IQGAP2	Ras GTPase-activating-like protein IQGAP2	-2.66718	3.53167e-06	5	4	16.2431	16.1672	16.4191	15.8679	16.3721	13.1009	14.0002	13.7026	13.3832	NaN
Q13423	NNTM_HUMAN	NNT	NAD(P) transhydrogenase, mitochondrial	1.36717	3.55397e-06	5	5	17.0043	16.6413	16.7784	16.6117	16.6535	18.1954	18.0146	18.1933	17.7749	18.3468
Q9Y314	NOSIP_HUMAN	NOSIP	Nitric oxide synthase-interacting protein	-1.72928	3.55932e-06	5	4	15.6369	15.3781	15.5619	15.7693	15.6108	13.8104	13.9779	14.1244	NaN	13.5357
Q8N158	GPC2_HUMAN	GPC2	Glypican-2	-2.9923	3.56378e-06	5	4	15.3537	15.2874	15.1705	15.7151	15.0694	11.7343	12.7351	NaN	12.5536	12.2848
Q6UWJ1	TMCO3_HUMAN	TMCO3	Transmembrane and coiled-coil domain-containing protein 3	2.62055	3.57456e-06	5	5	14.7539	14.288	14.0009	14.5028	13.797	16.8746	17.1214	17.1963	16.9583	16.2948
Q13451	FKBP5_HUMAN	FKBP5	Peptidyl-prolyl cis-trans isomerase FKBP5	-2.53955	3.63662e-06	5	5	15.7232	15.3879	15.8717	15.9794	15.3318	13.6505	12.61	13.1937	13.3405	12.8015
P17812	PYRG1_HUMAN	CTPS1	CTP synthase 1	-1.4077	3.64634e-06	5	5	16.9918	16.9258	17.2051	16.794	16.8464	15.2692	15.3563	15.8342	15.674	15.591
P36871	PGM1_HUMAN	PGM1	Phosphoglucomutase-1	-1.33515	3.70726e-06	5	5	15.8096	15.7412	16.1629	15.82	16.0483	14.4018	14.3984	14.8122	14.767	14.5269
P19174	PLCG1_HUMAN	PLCG1	1-phosphatidylinositol 4,5-bisphosphate phosphodiesterase gamma-1	-2.01858	3.71325e-06	5	5	16.0168	16.1406	15.9039	16.0991	15.9872	13.8307	13.9893	14.4364	14.3351	13.4632
Q9HC35	EMAL4_HUMAN	EML4	Echinoderm microtubule-associated protein-like 4	-1.57969	3.80347e-06	5	5	16.4241	16.2204	16.0413	16.3449	16.2156	14.9181	14.5607	14.949	14.2618	14.6583
P23258	TBG1_HUMAN	TUBG1	Tubulin gamma-1 chain	-1.24416	3.84398e-06	5	5	15.3899	15.5982	15.4687	15.61	15.5778	14.4769	14.2257	14.5386	13.9603	14.2223
Q9UNX4	WDR3_HUMAN	WDR3	WD repeat-containing protein 3	-1.68224	3.8901e-06	5	5	18.1878	18.0129	18.1939	18.0987	18.0678	16.3962	16.2132	16.257	16.276	17.0076
O14523	C2C2L_HUMAN	C2CD2L	Phospholipid transfer protein C2CD2L	3.00697	3.92278e-06	4	5	12.1237	12.1235	12.1215	NaN	11.7073	14.9327	14.3807	15.3967	15.4178	15.002
O60704	TPST2_HUMAN	TPST2	Protein-tyrosine sulfotransferase 2	-1.84302	3.92303e-06	5	5	15.8895	15.8646	15.7713	15.8257	15.9607	14.1386	13.7082	13.8999	13.7511	14.5989
Q12800	TFCP2_HUMAN	TFCP2	Alpha-globin transcription factor CP2	-1.84739	3.9238e-06	5	4	15.7383	15.413	15.811	15.3804	15.9311	13.8672	13.7909	13.9769	NaN	13.5945
P05186	PPBT_HUMAN	ALPL	Alkaline phosphatase, tissue-nonspecific isozyme	-3.65917	3.9343e-06	5	4	18.6893	18.8077	19.2661	18.5789	18.9125	14.5655	15.8902	NaN	15.3717	14.9396
Q15652	JHD2C_HUMAN	JMJD1C	Probable JmjC domain-containing histone demethylation protein 2C	-2.00436	3.95725e-06	5	5	15.2691	15.1862	14.8861	15.2676	15.0418	12.8244	12.6391	13.3159	13.4715	13.3782
Q8NBM8	PCYXL_HUMAN	PCYOX1L	Prenylcysteine oxidase-like	1.51145	3.97009e-06	5	5	16.0116	15.4916	15.6275	15.9931	15.8541	17.105	17.1953	17.6275	17.3646	17.2427
Q8IZ52	CHSS2_HUMAN	CHPF	Chondroitin sulfate synthase 2	1.39563	3.98789e-06	5	5	15.3329	14.8601	15.1107	15.0871	14.8738	16.7658	16.3076	16.3875	16.5242	16.2575
Q6NZI2	CAVN1_HUMAN	CAVIN1	Caveolae-associated protein 1	3.15968	4.02155e-06	5	5	17.0903	16.3401	16.8683	16.2406	16.7764	20.4005	19.8898	19.7658	18.9803	20.0777
Q9UL12	SARDH_HUMAN	SARDH	Sarcosine dehydrogenase, mitochondrial	-1.48703	4.02639e-06	5	5	16.2371	15.5606	15.7113	15.7981	15.7242	14.4036	14.3369	14.4677	14.0526	14.3355
Q9UIQ6	LCAP_HUMAN	LNPEP	Leucyl-cystinyl aminopeptidase	2.76622	4.03787e-06	5	5	14.608	14.4675	14.7308	14.4868	14.7109	17.3434	16.6953	17.0397	17.6394	18.1172
Q9Y2E5	MA2B2_HUMAN	MAN2B2	Epididymis-specific alpha-mannosidase	3.6	4.06931e-06	5	5	12.7668	12.7162	13.9644	13.542	12.665	17.1458	16.5421	16.6814	16.1327	17.1525
[truncated: 10,231 more rows]

## Sheet: iSMC vs iPSCs
UniProt AC	UniProt ID	Genes	First protein name	log2 (iSMC/iPSC)	p-value (iSMC vs iPSC)	Count iPSC	Count iSMC	log2 LFQ iPSC_1	log2 LFQ iPSC_2	log2 LFQ iPSC_3	log2 LFQ iPSC_4	log2 LFQ iPSC_5	log2 LFQ iSMC_1	log2 LFQ iSMC_2	log2 LFQ iSMC_3	log2 LFQ iSMC_4	log2 LFQ iSMC_5
[truncated: 10,661 more rows]

[truncated: 1 more sheets: iAS vs iPSCs]
