# Supplementary material for: A fully iPS-cell-derived 3D model of the human blood–brain barrier for exploring neurovascular disease mechanisms and therapeutic interventions
Source: Nat Neurosci. 2025 Dec 15;29(2):479–92. doi: 10.1038/s41593-025-02123-w (PMC12880921; doi:10.1038/s41593-025-02123-w)
Supplement: Supplementary file 6 — Summary of endothelial cell TEER values in different studies. [file 41593_2025_2123_MOESM6_ESM.xlsx]

## Sheet: Supp Table 3
	Reference	Cell type	Based on differentiation protocol	Reported TEER (Ω*cm2)	Machine used for TEER measurement and comments	PMID
	iPSC-derived epithelium misidentified as BMEC (according to Lu et al., 2020)
	Lippmann, et al., 2012	iPSC derived Epi-iBMEC	Own protocol	200-700	EVOM voltohmmeter with STX2 electrodes	22729031
	Lippmann et al., 2014	iPSC derived Epi-iBMEC	Own protocol	1000-5000	EVOM voltohmmeter with STX2 electrodes	24561821
	Patel et al., 2016	iPSC derived Epi-iBMEC	Lippmann et al., 2014	800-1800	EVOM STX2 chopstick electrode	27068644
	Katt et al., 2016	iPSC derived Epi-iBMEC	Lippmann et al., 2014	1500-2000	EndOhm-6	27070801
	Mantle et al., 2016	iPSC derived Epi-iBMEC	Lippmann et al., 2012-2014	2500	EndOhm-6	27934481
	Qian et al., 2017	iPSC derived Epi-iBMEC	Own protocol	1000-3000	not described	29134197
	Hollmann et al., 2017	iPSC derived Epi-iBMEC	Own protocol	2000	EVOM2 voltohmmeter with STX3 electrodes	28407791
	Appelt-Menzel et al., 2017	iPSC derived Epi-iBMEC	Wilson et al., 2015 (based on Lipmann et al, 2014)	600-2000	Milicell ERS-2	28344002
	Canfield et al., 2017	iPSC derived Epi-iBMEC	Wilson et al., 2015 (based on Lipmann et al, 2014)	70-90	EVOM2 voltohmmeter with STX2 electrodes	27935037
	Neal et al., 2019	iPSC derived Epi-iBMEC	Lippmann et al., 2014	2000-8000	EVOM2 voltohmmeter with STX2 electrodes	31189096
	Delsing et al., 2019	iPSC derived Epi-iBMEC	Lippmann et al., 2014	700	EVOM voltohmeter	30171748
	Jamieson et al., 2019	iPSC derived Epi-iBMEC	Lippmann et al., 2014	2000-4000	EVOM2 voltohmeter	31167667
	Neal et al., 2019	iPSC derived Epi-iBMEC	Lippmann et al., 2014	2000-8000	EVOM2 voltohmmeter with STX2 electrodes	31189096
	Pong et al., 2020	iPSC derived Epi-iBMEC	Lippmann et al., 2014	500-2000	Chopstick (not specified)	33283783
	Grifno et al., 2019	iPSC derived Epi-iBMEC	Qian et al., 2017	1000-3000	not described	31562392
	Li et al., 2019	iPSC derived Epi-iBMEC	Lippmann et al., 2014	150-2000	Millicell ERS-2 Voltohommeter	31079318
	Park et al., 2019	iPSC derived Epi-iBMEC	Stebbins et al., 2016 (based on Lippmann et al, 2014)	3000-5000	PGstat128N from Metrohm Autolab	31197168
	Vatine et al., 2019	iPSC derived Epi-iBMEC	Own protocol (similar to Lippmann et al., 2014)	1000-1500	3D chip electrodes	31173718
	Di Marco et al., 2020	iPSC derived Epi-iBMEC	Lim et.al, 2017 (Lippmann et al., 2014)	4000-6000	not described	32316221
	Blanchard et al., 2020	iPSC derived Epi-iBMEC	Qian et al., 2017	4000-7000	not described	32514169
	Danz et al., 2022	iPSC derived Epi-iBMEC	Stebbins et al., 2016 (based on Lippmann et al, 2014)	600	CellZScope	35456571
	Sun et al., 2022	iPSC derived Epi-iBMEC	Qian et al., 2017	900-1100	EVOM2 voltohmmeter with STX2 electrodes	35613139
	Burgio et al., 2023	iPSC derived Epi-iBMEC	Lippmann et al., 2014	1500	CellZScope	37698826
	Immortalized cell lines or primary cells
	Wagner et al., 2018	Primary porcine brain capillary ECs	-	300	Self-developed impedance technique	15517971
	Danz et al., 2022	Primary porcine brain capillary ECs	-	400	CellZScope	35456571
	Schumacher et al., 2023	Primary porcine brain capillary ECs	-	100	CellZScope + Voltohmeter (not specified)	36672722
	Saltarin et al., 2023	Primary mouse microvascular ECs	-	20	CellZScope	37894438
	Reiss et al., 2023	Cortical brain ECs (from epileptic patients)	-	100	CellZscope	36599709
	Delsing et al., 2019	hCMEC/D3	-	45	EVOM voltohmeter	30171748
	Weksler et al., 2013	hCMEC/D3	-	30-50	not described	23531482
	Maherally et al., 2018	hCMEC/D3	-	400-1200	CellZscope	28883042
	Cui et al., 2024	HBMEC (human brain microvascular ECs)	-	20	ECIS Z-theta	38903080
	Herland et al., 2016	hBMVECs (human brain microvascular Ecs)		40-50	Chopstick with EndOhm (WPI)	26930059
	Bolden et al., 2023	HBEC-5i (cerebral microvascular ECs)	-	30-40	not described	37752338
	Lee et al., 2023	HBECs-5i (cerebral microvascular ECs)	-	5-15	CellZScope	37115795
	Sun et al., 2022	bEnd.3 (Murine brain microvascular ECs)	-	15-28	EVOM2 voltohmmeter with STX2 electrodes	35613139
	iPSC-derived BMEC / iPSC-derived endothelial cells
	Patsch et al., 2015	iPSC-derived BMEC	Own protocol	20-25	Endohm for 6mm Culture Cup (WPI)	26214132
	Rosa et al., 2017	iPSC-derived arterial and venous ECs	Own protocol	20-40	Millicell ERS-2 Voltohommeter	30846769
	Halaidych et al., 2018	iPSC-derived BMEC	Orlova et al., 2014	NA	Impedance based assay (ECIS Applied Biophysics) only reporting ohms (1000-3000)	29657098
	Praça et al., 2019	iPSC-derived BMEC	Own protocol	20-60	Millicell ERS-2 Voltohommeter	31495714
	Delsing et al., 2019	iPSC-derived BMEC	Orlova et al., 2014	52	EVOM voltohmeter	30171748
	Roudnicky et al., 2020	iPSC-derived BMEC	Patsch et al., 2015	20-30	CellZscope	32127614
	Cui et al., 2024	iPSC-derived BMEC	Own protocol	40	ECIS Z-theta	38903080
