# Supplementary material for: A fully iPS-cell-derived 3D model of the human blood–brain barrier for exploring neurovascular disease mechanisms and therapeutic interventions
Source: Nat Neurosci. 2025 Dec 15;29(2):479–92. doi: 10.1038/s41593-025-02123-w (PMC12880921; doi:10.1038/s41593-025-02123-w)
Supplement: Supplementary file 7 — All quantified mRNAs from bulk RNA-seq of iECs, pECs, HUVECs, iPCs, pPCs, iSMCs and pSMCs. Column A indicates ENSMEBL gene ID. Columns B–AH indicate counts per million (cpm) of each transcript in each specific cell type. [file 41593_2025_2123_MOESM7_ESM.xlsx]

## Sheet: Supp Table 4
EnsemblID	pSMC #1	pSMC #2	pSMC #3	pSMC #4	pSMC #5	pPC #1	pPC #2	pPC #3	pPC #4	pPC #5	pEC #2	pEC #3	pEC #4	pEC #5	HUVECS #1	HUVECS #2	HUVECS #3	HUVECS #4	HUVECS #5	iEC WT rep#1	iEC WT rep#2	iEC WT rep#3	iEC WT rep#4	iEC WT rep#5	iSMC WT rep#1	iSMC WT rep#2	iSMC WT rep#3	iSMC WT rep#4	iSMC WT rep#5	iPC WT rep#1	iPC WT rep#2	iPC WT rep#3	iPC WT rep#4
ENSG00000227232.5	2.89756	3.94276	3.12117	3.81236	2.74931	2.59044	3.11923	2.33165	1.9886	2.21817	2.55692	3.41853	4.51389	3.66151	5.23715	4.3343	2.77773	2.75125	3.47081	12.0831	9.31908	14.3222	9.06814	10.9882	5.23309	4.65348	8.90369	10.3008	5.73856	6.84764	5.31963	7.0255	6.11294
ENSG00000268903.1	0	0	0	0	0.130919	0	0	0	0	0	0	0	0	0	2.7789	2.74858	2.88457	2.43379	1.68282	18.564	7.93113	16.9632	12.2569	15.6094	1.52632	2.21594	4.50548	4.01189	1.10357	2.44559	2.05531	2.73875	3.2436
ENSG00000269981.1	0.131707	0	0.260098	0.131461	0.130919	0	0	0.111031	0	0	0	0	0	0	1.81697	1.16286	1.4957	0.846537	2.52423	7.79906	6.54318	9.54816	6.27794	8.93434	1.19925	1.32957	2.14547	4.44561	1.65535	3.05698	2.90162	2.73875	2.99409
ENSG00000241860.7	0	0.657127	0.260098	0.657303	0.392758	0.225256	0.334203	0	0	0.221817	0.150407	0	0	0	0.213761	0.105715	0.106836	0.211634	0.105176	0.219692	0.297417	0.304729	0.29895	0.308081	0.218045	0.110797	1.07273	0.325288	0.331071	0.489117	0.362702	0.476305	1.12279
ENSG00000279457.4	3.81951	5.25702	3.77142	3.54944	4.45126	2.70307	2.22802	1.22134	3.09337	3.21634	1.65448	3.71579	1.55651	1.75753	5.45091	4.3343	4.05977	4.76177	5.15363	11.5338	9.71564	13.4081	8.76919	12.9394	5.7782	6.53703	11.5855	10.7345	5.95927	8.07043	4.47332	6.78734	6.11294
ENSG00000228463.10	1.44878	1.57711	1.30049	1.97191	1.44011	1.01365	0.222802	0.333092	0.220955	0.554542	0.902443	0	0.622606	1.02522	0.213761	0	0	0.211634	0.210352	0.219692	0.0991392	0	0	0.102694	0.218045	0.110797	0	0.216859	0	0	0.120901	0	0.124754
ENSG00000290385.1	0.395122	0.394276	0.260098	0.657303	0.130919	0.112628	0.111401	0.111031	0.552388	0.221817	0.451221	0	0.155651	0.292921	0.106881	0.528574	0.53418	0.423269	0.841409	2.52646	3.76729	3.45359	3.5874	4.31313	3.27068	2.21594	4.07639	4.33718	1.43464	3.5461	3.50612	4.64397	3.36836
ENSG00000230021.10	0.658537	0.657127	0.650245	0.920225	1.30919	0.675767	0.222802	0.222062	0.331433	0.221817	0.300814	0.594527	0.933908	1.17168	0.748164	0.634288	0.961523	0.952355	0.946585	1.09846	0.793113	0.406305	0.49825	1.12963	1.19925	1.10797	1.71637	1.40958	1.10357	1.58963	0.725404	0.119076	0.873277
ENSG00000225630.1	35.4293	36.142	32.3822	31.5506	36.0028	23.0887	28.2958	22.4282	22.7584	25.0653	66.7808	70.8973	72.0666	65.3214	1.81697	2.00858	1.4957	2.22216	1.26211	28.3402	27.3624	22.1436	27.4037	15.3013	43.173	45.5376	63.6131	66.0335	46.1292	40.2299	32.5223	48.7022	38.1747
ENSG00000237973.1	14.0927	16.5596	17.4266	15.118	21.2089	12.7269	10.2489	9.21555	9.50108	9.42722	27.9757	23.4838	32.9981	25.1912	12.7188	13.6372	12.7135	16.19	13.147	19.992	22.0089	18.7916	22.1223	15.6094	37.6128	49.1939	47.5221	47.9258	37.9628	29.8361	24.6637	30.1263	26.3231
ENSG00000229344.1	1.44878	1.18283	1.56059	1.84045	1.70195	0.563139	0.557005	0.666185	0.220955	0.221817	2.40651	2.08084	2.64607	1.46461	1.17569	1.69144	2.13672	0.529086	1.78799	1.20831	1.68537	0.81261	0.697549	1.02694	1.74436	1.77275	1.18001	1.51801	1.76571	1.22279	1.32991	1.66707	1.6218
ENSG00000248527.1	152.122	110.397	122.896	146.447	134.454	85.935	57.5943	54.6271	75.3457	60.4451	250.127	243.31	284.064	248.104	174.964	164.175	169.655	134.917	169.439	180.147	141.472	150.536	102.141	119.535	141.947	221.927	228.278	303.169	251.945	153.583	125.616	187.188	170.164
ENSG00000198744.5	1.18537	1.44568	1.17044	0.525843	1.57103	0.901022	1.11401	0.888246	0.883821	0.887267	2.70733	1.78358	2.49042	1.31815	1.49633	1.26858	0.747852	0.634903	0.736233	1.86738	1.18967	1.52364	1.1958	1.02694	2.07143	2.76993	2.46729	3.36131	3.20035	1.58963	1.08811	2.14337	1.99606
ENSG00000291215.1	1.71219	2.10281	1.69064	1.18315	2.22563	1.91467	2.67362	1.55443	1.76764	1.3309	0.902443	0.89179	1.08956	0.585842	1.92385	1.48001	1.38887	1.69307	1.47247	1.53784	2.18106	1.21891	1.49475	1.23232	0.545113	0.886377	2.14547	1.62644	0.993212	1.58963	0.604503	1.90522	0.748523
ENSG00000237491.10	1.58049	1.83996	1.43054	0.788764	0.916435	0.563139	1.00261	0.222062	0.331433	0.554542	0.451221	0.743159	0.622606	0.146461	0.748164	0.634288	0.213672	0.105817	0.841409	1.20831	1.38795	1.01576	1.5944	1.5404	1.09023	1.21877	1.07273	1.08429	0.882855	1.46735	1.81351	1.90522	1.6218
ENSG00000225880.6	1.58049	1.97138	1.82068	1.70899	1.83287	0.450511	1.33681	0.444123	1.10478	0.665451	1.65448	1.63495	1.40086	1.46461	2.24449	2.00858	1.38887	0.952355	2.41905	1.53784	1.88364	1.7268	1.89335	1.6431	2.07143	1.66196	2.36001	2.9276	3.31071	2.07875	2.29711	1.66707	2.37032
ENSG00000228794.12	31.2146	31.9364	29.0009	26.5551	27.2312	19.5972	19.9408	16.8767	17.6764	18.8544	13.3862	14.8632	13.6973	14.4996	10.7949	11.84	12.1793	9.94681	13.5677	15.708	19.233	18.0806	18.2359	15.404	16.5714	15.0684	17.3783	18.2161	17.2157	16.63	14.7499	19.4094	15.5942
ENSG00000272438.1	0.263415	0.131425	0.130049	0.131461	0.261839	0.225256	0.111401	0	0	0.221817	0	0	0	0	0	0	0.106836	0.105817	0	0	0	0	0	0	0.436091	0.332391	0.214547	0.108429	0.110357	0.366838	0.362702	0.357229	0
ENSG00000230699.2	0.658537	0.262851	0.390147	0.525843	0.261839	0	0	0.333092	0	0	0.150407	0	0	0	0.320642	0.211429	0	0.105817	0	0	0	0.101576	0	0	0.654136	0.553986	1.6091	0.867436	0.882855	0.978234	1.08811	1.42891	0.748523
ENSG00000223764.2	1.8439	1.97138	1.56059	1.31461	1.30919	1.12628	1.11401	1.11031	1.10478	0.776359	0.150407	0.297263	0	0.292921	0.106881	0	0.106836	0	0	0	0	0	0	0	6.65038	5.65065	7.08004	6.93948	4.96606	6.96992	4.95693	4.40582	6.73671
ENSG00000187634.13	1.8439	3.81134	2.86108	1.70899	2.22563	2.70307	2.67362	1.55443	2.43051	2.88362	1.50407	2.22948	0.778257	1.75753	0.427522	0.317144	0.854687	0.423269	0.946585	2.41661	0.297417	0.81261	0.597899	1.6431	4.90602	4.98587	5.57822	6.39734	4.19356	4.27978	4.71512	5.59658	6.86146
ENSG00000188976.11	134.078	137.865	132.65	127.648	130.919	190.116	187.488	198.19	172.345	192.759	121.379	131.39	125.299	130.057	114.683	109.732	109.721	107.087	104.335	131.595	97.7512	137.433	105.629	125.492	123.196	134.065	130.123	125.344	113.668	126.926	119.208	118.957	119.514
ENSG00000187961.15	33.7171	38.6391	39.0147	40.6213	39.7995	32.7747	31.9721	23.3165	23.7527	31.1653	31.4351	31.3613	27.5503	32.6607	52.9059	51.0602	42.948	48.1468	42.4911	32.5144	29.5435	41.2399	35.6747	36.2508	27.9098	27.2561	31.3238	34.4806	25.8235	24.3336	23.4547	22.9817	26.0736
ENSG00000187583.11	10.4049	9.98834	7.54284	11.9629	7.98608	4.95562	5.45865	3.99711	4.19815	4.76906	8.72361	10.4042	8.71648	8.64117	4.91651	3.91144	3.52559	4.3385	3.89152	0.439384	0.198278	0.507881	0.797199	0.410774	5.56016	4.21029	5.14912	4.66247	3.75213	4.40205	3.02252	5.35843	2.99409
ENSG00000272512.1	0.263415	0	0	0.131461	0.130919	0.112628	0.111401	0	0	0.221817	0.601628	0.89179	0.778257	0.585842	1.81697	0.951433	1.4957	1.37562	0.946585	17.9049	11.2027	15.0333	12.6555	14.069	1.63534	1.55116	1.82365	1.08429	1.545	0.733676	1.57171	0.95261	1.37229
ENSG00000188290.11	3.95122	5.51987	3.12117	2.76067	4.0585	1.12628	2.33942	2.99783	2.32003	2.32908	29.931	29.1318	35.3329	26.9487	30.2472	27.5915	30.7687	34.708	29.3441	222.877	128.385	223.772	165.319	197.48	40.5564	48.3076	45.3766	44.0224	36.6385	22.2548	22.1248	22.3863	25.4498
ENSG00000187608.10	8.56097	10.1198	8.45318	11.4371	6.15321	9.01022	7.35246	9.65968	7.402	9.53813	20.6058	17.8358	19.1451	16.4036	17.1009	19.5572	21.9014	17.1424	17.7748	55.8017	28.9486	48.7566	34.1799	44.0556	32.5978	31.5772	29.0711	26.9989	28.5824	31.9149	38.4464	37.1518	34.1826
ENSG00000188157.15	678.424	744.394	632.558	655.594	701.596	478.668	434.575	476.1	410.093	437.534	871.008	932.367	987.297	841.855	556.848	527.622	512.919	553.001	513.785	336.458	311.396	350.946	352.163	333.138	944.463	1030.64	1005.04	938.891	887.6	1125.34	952.697	933.557	1032.59
ENSG00000291156.1	2.63415	2.75994	4.94186	3.54944	2.22563	0.675767	0.557005	0.888246	0.331433	0.887267	0.752036	1.18905	1.40086	0.878763	1.49633	0.740003	1.06836	0.634903	0.420704	0.329538	0.297417	0.304729	0.1993	0.205387	0.654136	1.32957	0.750914	1.30115	1.545	0.244559	0.241801	0.238152	0.873277
ENSG00000131591.18	20.0195	17.7424	17.1665	20.1135	19.2451	20.1604	18.604	17.6539	17.4555	20.8508	15.6423	15.4577	13.2304	17.5753	21.6968	19.4515	20.6193	20.846	24.4009	36.7984	22.2072	33.9265	24.0156	31.2189	21.1504	20.2759	23.3856	20.1679	18.0985	20.0538	22.0039	20.1239	20.8339
ENSG00000272141.1	0	0	0	0	0	0	0	0	0	0	0	0	0	0	0	0	0	0	0	0.219692	0	0	0	0	0.109023	0	0.214547	0	0	0	0	0	0
ENSG00000162571.14	0	0	0	0	0	0	0	0	0	0	0	0	0	0	0	0	0	0	0	0	0	0	0	0	0	0	0	0	0	0	0	0	0
ENSG00000186891.14	0	0	0.130049	0.131461	0.130919	0.901022	0.557005	0.888246	0.44191	0.665451	0	0	0	0	0.106881	0.105715	0	0.529086	0.105176	0.109846	0.0991392	0.406305	0.1993	0.308081	0	0.110797	0	0.325288	0.110357	0.122279	0	0	0
ENSG00000186827.12	0.395122	0	0	0.262921	0	0	0	0	0	0.221817	1.65448	1.33769	1.55651	1.61107	2.13761	2.00858	3.41875	1.90471	2.41905	3.40522	2.57762	3.65674	2.1923	3.59428	0.327068	0.221594	0.214547	0.650577	0.220714	0.366838	0.362702	0.714457	0.374262
ENSG00000078808.20	332.693	349.329	336.697	343.375	348.769	291.593	288.863	298.895	277.63	305.442	499.502	474.432	494.816	484.492	287.295	273.801	289.205	309.515	285.553	464.978	338.659	450.084	351.465	404.715	498.125	528.835	465.996	467.439	491.198	610.907	579.477	540.725	625.267
ENSG00000176022.7	61.5073	67.8156	57.8718	57.1854	68.078	67.464	65.3924	73.5024	63.7456	63.4396	63.0206	60.4931	68.1753	61.2205	47.455	47.0431	45.4053	55.7656	48.0655	114.24	72.9664	96.0911	85.7986	91.0892	58.1091	66.3675	60.824	53.781	60.6963	71.9002	74.233	70.4931	84.8326
ENSG00000184163.3	0.790244	1.57711	1.95073	1.57753	1.96379	0.450511	0.557005	1.11031	0.662866	0.554542	0.300814	1.33769	0.933908	0.439382	0.641284	0.422859	0.320508	0.211634	0.52588	3.18553	1.98278	3.65674	2.3916	1.5404	2.61654	4.09949	3.6473	4.55404	2.20714	2.9347	2.65981	3.69136	3.74262
ENSG00000260179.1	0.263415	0.262851	0.390147	1.05169	0.392758	0.563139	0.111401	0.444123	0.110478	0.110908	0.150407	0.148632	0	0	0.213761	0.105715	0.106836	0.105817	0.315528	1.09846	1.48709	1.42207	0.29895	1.12963	0.327068	0.110797	0.858187	1.19272	0.662141	0.489117	0.846304	0.238152	0.623769
ENSG00000160087.21	62.0341	61.5071	62.2934	57.9742	60.6156	86.7234	83.4393	88.7136	78.9915	84.1795	82.7239	76.3967	76.1135	81.5785	63.8077	67.446	64.5289	64.9717	61.7384	94.797	69.1991	84.7146	68.8581	76.5067	74.2444	66.4783	68.3332	66.7925	63.5656	63.0961	72.7822	64.5393	74.7276
ENSG00000230415.1	1.05366	0.525702	0.520196	0.525843	0.523677	0.337883	0.111401	0.333092	0.220955	0.443634	0.902443	0.297263	0.466954	0.878763	0.106881	0.211429	0.53418	0.74072	0.631057	0.219692	0.693974	0.914186	0.896849	0.513468	0.327068	1.10797	1.50183	1.40958	0.551784	1.46735	1.20901	1.19076	0.623769
ENSG00000162572.21	4.87317	5.91415	6.76254	4.99551	6.15321	1.80204	2.78502	2.8868	1.76764	3.10544	8.57321	5.64801	4.82519	5.71196	7.48164	5.92002	3.31191	4.76177	6.62609	7.90891	7.3363	10.3608	7.37409	9.55051	10.9023	7.8666	13.5164	15.6138	8.05605	11.4943	8.10034	14.051	10.4793
ENSG00000131584.19	222.98	238.274	221.733	217.567	231.858	114.768	110.287	103.259	97.6622	104.919	82.7239	97.2052	91.3674	81.725	66.3729	65.8603	53.5248	59.1518	58.8986	119.073	107.269	145.457	115.395	123.746	128.211	127.084	188.479	194.739	127.241	174.493	133.716	148.726	144.091
ENSG00000169972.13	26.6049	27.5994	25.0994	29.973	27.2312	28.3822	27.6274	27.9798	23.8632	25.398	15.3415	14.2686	15.5651	14.4996	13.8945	12.4743	13.9955	15.6609	13.147	19.223	12.3924	19.4011	16.4422	17.6633	19.188	20.6083	17.271	17.2403	15.1189	16.1409	18.256	16.3134	14.4715
ENSG00000127054.22	101.678	104.352	98.447	104.38	108.925	97.5356	93.911	88.6026	86.7249	91.0558	85.5816	75.8022	82.6509	86.5582	127.615	120.409	109.4	112.484	112.328	203.435	139.291	203.356	154.657	185.773	75.5527	71.3534	87.5351	98.4539	69.0834	86.5737	83.0587	86.5684	82.3376
ENSG00000240731.1	2.50244	3.41706	3.51132	2.49775	3.53482	1.80204	2.45082	0.666185	2.43051	1.44181	2.40651	1.48632	1.71217	1.90399	2.99266	3.91144	1.92305	2.85706	2.52423	2.52646	3.27159	2.33625	3.08915	3.38889	1.96241	0.664783	3.11093	1.8433	2.09678	2.20103	3.38522	3.57229	2.99409
ENSG00000224051.7	41.0927	47.4446	39.925	37.0719	42.0251	31.4231	29.2984	34.7526	23.8632	32.8289	36.6993	35.523	36.5781	37.4939	29.7128	30.4458	33.9738	31.7452	33.446	89.6343	57.8973	84.0035	65.171	76.6094	53.9662	53.8474	54.3876	47.8174	39.7285	39.1294	40.0181	39.6524	40.4203
ENSG00000169962.5	0.131707	0.394276	0.130049	0.262921	0.261839	0.337883	0.111401	0.333092	0	0.332725	0.300814	0.297263	0	0.292921	0.213761	0.634288	0.320508	0.211634	0.315528	0.988613	0.991392	0.914186	0.996499	1.12963	0.763159	1.32957	2.03819	2.38545	1.32428	2.32331	1.45081	2.38152	1.87131
ENSG00000107404.21	115.771	129.323	113.923	112.267	121.755	116.457	104.94	124.91	110.036	117.341	108.293	113.406	110.201	120.684	70.755	70.1946	70.1912	70.7917	57.7417	74.9149	60.1775	76.2837	67.463	69.0101	75.1166	76.7824	76.5932	79.0451	67.5384	65.2971	59.3622	63.8248	62.2522
ENSG00000162576.17	211.259	238.012	205.737	222.957	222.694	178.966	176.793	180.98	165.937	178.563	239.448	234.69	226.317	216.469	1.49633	1.16286	1.38887	1.37562	1.36729	0.878767	0.693974	0.711034	0.896849	1.84848	248.245	267.354	268.291	271.941	246.868	296.16	286.534	283.282	314.13
ENSG00000175756.14	55.8439	63.4785	64.3742	53.8989	64.4123	78.8394	74.3044	86.2709	77.5553	89.1704	50.0856	55.8855	53.2328	55.3621	63.9146	60.046	60.4691	57.5645	53.5346	115.668	63.3499	108.28	72.0469	96.3266	61.0527	65.5919	59.5367	55.4074	55.0681	43.2869	51.141	49.4166	48.155
ENSG00000221978.13	349.946	369.963	355.814	364.54	358.064	256.341	235.502	187.753	209.355	213.831	338.416	373.066	350.06	399.837	403.261	372.116	339.845	365.916	369.484	351.836	396.953	438.708	392.72	394.138	246.936	264.03	319.889	365.082	286.266	346.295	275.049	292.927	317.374
ENSG00000224870.9	12.7756	13.9311	16.7763	14.5921	12.5683	15.43	15.0391	17.0987	13.0364	14.8617	14.8903	15.3091	16.499	20.2116	18.7041	16.5972	19.2305	20.846	14.935	25.4843	16.5562	23.3625	17.937	22.5926	14.8271	16.398	17.1637	18.9752	18.2089	16.3854	15.2335	16.3134	17.3408
ENSG00000242485.6	37.2732	30.885	32.3822	34.4427	35.3482	55.8634	50.9102	55.2933	48.7206	57.6724	27.9757	26.6051	29.8851	32.5142	38.0495	38.6916	42.8412	37.4593	38.5996	63.8205	42.6298	67.2435	43.7463	57.303	24.6391	28.1425	26.6038	28.1917	25.6028	26.0455	29.8625	27.1494	26.9468
ENSG00000272455.1	6.84878	5.38845	5.07191	6.17865	4.84401	4.50511	7.79807	4.66329	4.4191	5.76724	5.41466	4.01306	4.82519	4.39382	4.27522	5.07431	3.41875	3.59778	3.78634	5.16276	3.96557	6.90718	6.57689	6.67508	8.28572	6.64783	7.29459	7.59006	5.84891	4.27978	5.44053	5.83473	7.48523
ENSG00000235098.9	0.658537	0.788553	0.780293	0.920225	0.261839	0.225256	0.668406	0.222062	0.662866	0.554542	0	0.148632	0	0	0.534403	0.317144	0.427344	0	0	0	0	0.203152	0	0	0.436091	0.664783	0.64364	0.650577	0.110357	0.122279	0	0.119076	0.374262
ENSG00000205116.4	0.263415	0	0	0	0.261839	0	0.111401	0.111031	0	0	0	0	0	0	0	0	0.106836	0	0	0	0	0.101576	0	0	3.70677	3.32391	4.72003	4.22875	2.20714	0.489117	0.725404	0.476305	0.249508
ENSG00000225285.1	0.658537	1.0514	1.82068	0.394382	1.04735	0	0.111401	0.111031	0.331433	0	0	0.297263	0	0	0	0	0	0.317452	0.52588	0.219692	0.198278	0.203152	0.3986	0.205387	0.436091	0.886377	0.536367	0.542147	0.110357	0.366838	0.604503	0.238152	0
ENSG00000179403.12	124.332	150.088	128.488	130.278	146.237	25.2286	23.3942	28.4239	22.7584	28.0598	6.16669	6.83706	8.24952	8.49471	4.3821	3.91144	4.70078	5.39668	4.10187	5.60214	4.06471	5.58669	3.48775	3.79966	56.4737	68.1402	56.8549	55.5159	52.1988	26.5346	21.883	24.2915	27.0716
ENSG00000215915.10	0.263415	0.262851	0.390147	0.262921	0.392758	0	0	0	0.110478	0.221817	0	0	0	0	0	0	0	0.105817	0.105176	0	0	0	0	0	0.981204	0.443189	0.965461	1.19272	0.882855	0.611397	0.120901	0.119076	0.249508
ENSG00000160072.20	70.4634	68.6041	69.4461	62.0494	70.0418	95.2831	98.5898	85.6047	78.1077	86.3977	44.3701	47.8594	47.0067	50.9683	43.5004	42.8145	36.2174	39.2582	41.6497	63.7106	48.7765	79.5342	55.804	64.697	49.1692	48.4184	71.8732	73.6236	48.557	75.0795	64.9236	69.5405	54.2679
ENSG00000197785.14	60.5854	55.1987	55.5309	54.1618	58.9137	88.0749	91.5716	102.037	90.4812	102.147	47.0774	48.4539	48.7189	52.7258	45.2105	43.343	43.0549	45.6072	44.6998	60.6349	44.7118	60.0315	47.0348	52.271	43.391	45.6484	44.1966	46.2994	37.6317	45.8547	42.557	43.82	41.6678
ENSG00000205090.10	9.87805	9.19978	6.24235	8.41348	8.37883	2.25256	1.89382	2.55371	2.65146	3.21634	5.56506	3.71579	4.98084	4.39382	4.48899	4.01716	2.77773	4.44432	4.10187	9.44675	5.65093	7.31349	5.3811	6.77778	5.12406	4.43189	5.68549	4.12032	4.74534	3.05698	2.65981	2.73875	4.61589
ENSG00000160075.12	89.2976	85.9523	88.9535	89.7876	84.1811	107.56	112.292	112.252	104.401	109.245	102.878	96.1647	103.353	96.5175	97.582	93.2404	100.426	94.3889	98.4448	162.901	108.359	147.286	112.405	139.458	89.3986	82.6547	74.9841	71.3466	76.698	78.8701	95.5115	89.6644	90.5713
ENSG00000215014.5	0.921951	1.31425	1.17044	0.657303	0.916435	0.901022	0.668406	0.666185	0.662866	0.887267	1.65448	1.18905	1.55651	1.17168	1.60321	0.528574	0.747852	0.952355	0.105176	0.988613	0.793113	0.914186	0.597899	0.821549	1.41729	1.88355	1.39455	2.06016	1.10357	1.71191	1.45081	2.14337	1.74655
ENSG00000228594.4	27.3951	30.4907	26.53	29.1843	34.3009	11.1501	11.5857	12.9906	9.94299	13.0872	6.16669	8.76927	11.0512	9.37348	2.35137	2.74858	2.35039	2.01053	2.2087	10.6551	6.34491	7.51664	5.5804	7.18855	20.7143	21.1623	15.0183	17.1319	15.3396	8.55955	14.7499	11.3122	13.8477
ENSG00000286989.1	2.37073	3.28564	2.86108	3.0236	3.4039	0.675767	0.445604	0.444123	0.331433	0.221817	0	0.297263	0.311303	0.146461	0.320642	0.105715	0.213672	0.317452	0.420704	0.659075	0.693974	0.914186	0.49825	0.924242	1.63534	3.54551	2.36001	2.49388	2.31749	1.83419	0.846304	0.95261	0.873277
ENSG00000272106.1	3.81951	4.20562	4.16157	4.20674	3.4039	2.59044	2.89642	2.55371	2.09907	2.6618	3.76018	3.2699	2.80173	2.63629	2.35137	2.64287	2.13672	1.79889	2.31387	3.40522	4.46126	5.07881	4.5839	2.97811	4.36091	4.76428	6.22186	5.63833	5.07642	5.13573	3.98972	4.88212	4.74065
ENSG00000197530.13	61.1122	69.3927	59.5624	70.3315	77.5042	29.8464	30.8581	30.7555	24.1946	27.6162	40.6099	41.4683	42.4928	39.3979	45.1036	43.4488	39.5293	37.7767	39.9669	85.57	71.1819	105.741	80.2182	90.7811	71.1918	73.4585	103.733	105.502	68.973	96.2338	83.1796	88.1164	92.3179
ENSG00000189409.14	0	0.131425	0.390147	0.131461	0	0	1.33681	0.111031	0.662866	0.776359	3.76018	1.18905	1.71217	1.46461	0	0.105715	0	0	0	0	0	0.101576	0	0	0.654136	0.886377	0.858187	0.542147	0.110357	3.17926	2.78071	3.09598	2.99409
ENSG00000248333.9	36.7463	38.6391	41.7457	37.4663	41.5014	42.5733	42.5552	42.1917	41.0977	41.5907	40.9107	42.8059	39.6911	42.9129	65.4109	60.9974	61.9648	60.8449	60.6866	73.9263	52.0481	69.8844	51.4194	67.4697	30.9624	31.7988	31.5384	33.7216	32.3346	39.0071	37.3583	32.9841	32.6855
ENSG00000272004.1	0.263415	0.262851	0.390147	0.788764	0.916435	0.675767	0.222802	0.444123	0.662866	0.110908	0.300814	0.148632	0.466954	0.292921	0.855045	0.845718	0.747852	0.211634	0.841409	0.878767	0.495696	0.406305	0.797199	0.616162	0.436091	0.553986	0.429094	0.542147	0.882855	0.244559	0.362702	0.595381	0.998031
ENSG00000189339.12	101.678	100.409	102.088	99.6472	87.8468	71.1807	69.9598	61.9552	63.4142	72.7559	138.074	115.635	131.058	124.638	174.429	170.306	156.728	172.482	171.542	70.6309	122.536	95.1769	115.893	94.8889	86.2369	84.8706	94.5079	88.5869	83.9816	102.103	106.393	102.048	114.774
ENSG00000008128.23	1.71219	1.18283	1.30049	0.788764	0.654596	1.23891	0.779807	0.555154	0.994299	0.665451	0.902443	1.18905	1.08956	1.46461	1.49633	2.11429	0.747852	1.26981	1.68282	2.30676	2.47848	2.74256	1.3951	1.95118	0.981204	0.77558	1.50183	0.867436	1.32428	2.07875	0.725404	1.54799	1.37229
ENSG00000268575.1	2.50244	1.83996	3.25122	2.36629	1.44011	0.901022	1.11401	0.666185	0.883821	1.44181	1.20326	1.78358	1.55651	0.439382	2.7789	3.27716	3.73926	2.85706	3.57599	2.30676	2.37934	2.1331	4.1853	2.56734	1.30827	0.664783	1.50183	1.19272	1.43464	1.10051	1.93441	2.14337	1.24754
ENSG00000227775.3	0	0.131425	0.130049	0.262921	0.261839	0	0	0.333092	0	0	0	0.148632	0.155651	0.732303	0.427522	0.422859	0.854687	0.423269	0.420704	0.54923	0.297417	0	0.49825	0.205387	0.218045	0.443189	0.214547	0.433718	0.441427	0.244559	0.241801	0.595381	0.873277
ENSG00000290854.1	1.71219	1.31425	1.56059	1.57753	1.04735	0.450511	0.668406	1.11031	0.552388	0.221817	1.95529	1.18905	1.71217	2.78275	4.48899	3.27716	2.88457	2.96288	2.94493	2.52646	3.66815	2.64098	4.5839	2.46465	1.52632	2.65913	1.6091	2.38545	2.53821	2.9347	2.05531	2.61968	2.12082
ENSG00000008130.15	99.3073	106.06	105.73	104.511	98.5822	98.2114	105.497	100.261	89.4869	92.3867	84.3784	86.355	88.877	88.4622	99.7196	97.5747	100.533	94.7064	89.3997	99.081	97.8503	100.865	96.3615	100.434	85.3647	74.5665	78.2023	80.1294	75.5944	84.7396	78.2227	87.4019	82.9613
ENSG00000078369.19	746.385	744.525	792.518	731.579	736.814	664.279	707.73	690.722	702.748	713.363	884.243	907.545	904.179	879.056	515.806	536.079	569.97	536.387	558.801	504.303	509.774	480.455	507.517	478.039	690.877	689.601	590.111	556.026	675.825	600.147	702.795	634.557	671.425
ENSG00000231050.3	0.526829	0.131425	0	0	0.130919	0	0	0	0.110478	0	0	0	0	0.146461	0	0.105715	0.213672	0.105817	0.315528	1.31815	0.297417	0.304729	0.1993	0.410774	0.872181	0.664783	0.429094	1.08429	0.993212	1.58963	0.483603	1.30984	0.748523
ENSG00000169885.10	1.97561	2.10281	2.34088	0.525843	1.04735	0.112628	0.557005	0	0.331433	0	0.601628	0.89179	0.155651	0.878763	1.17569	0.634288	1.06836	0.846537	0.52588	1.31815	0.793113	1.32049	0.697549	0.924242	1.19925	1.44036	2.68183	2.9276	1.43464	1.95647	2.17621	3.09598	2.61983
ENSG00000178821.13	0.658537	0.262851	0.390147	0.262921	0.523677	0.675767	0.668406	0.222062	0.220955	0.443634	0	0.148632	0.155651	0.292921	1.06881	0.951433	1.1752	1.26981	0.841409	0.54923	0.198278	0.203152	0.1993	0.102694	0.654136	0.553986	0.107273	0.325288	0.551784	0.122279	1.08811	0.95261	0.374262
ENSG00000142609.20	0	0	0	0	0	0	0	0	0	0	0	0	0	0	0	0	0	0	0	0.54923	0.297417	0.203152	0.0996499	0.410774	0	0	0	0.216859	0	0	0	0	0
ENSG00000233542.2	0	0	0	0	0	0	0	0	0	0	0	0	0	0	0	0	0	0	0	0.219692	0.396557	0.203152	0.3986	0.513468	0.109023	0	0	0	0.110357	0	0	0	0
ENSG00000187730.9	0	0	0	0	0	0	0	0	0	0	0	0	0	0	0	0	0	0	0	0.878767	0.396557	0.711034	0.896849	1.02694	0	0	0	0.108429	0	0	0.120901	0.119076	0
ENSG00000067606.17	4.08293	4.46847	6.1123	5.78427	4.71309	1.68942	3.23063	3.21989	2.32003	2.55089	0.601628	1.04042	0.778257	0.585842	1.60321	0.951433	0.961523	1.58726	1.47247	3.29538	0.793113	2.43783	1.49475	2.56734	25.1842	26.1481	24.0292	27.7579	22.9542	18.831	22.2457	21.7909	23.7032
ENSG00000182873.5	2.10732	0.919978	1.43054	1.44607	1.30919	0.675767	1.33681	1.11031	0.883821	1.21999	0.451221	0.297263	0.933908	0.732303	0.534403	0.105715	0.106836	0.211634	0.105176	0.219692	0.198278	0.203152	0.1993	0.410774	1.85339	2.76993	3.32548	2.9276	3.31071	4.03522	3.62702	3.33413	5.48917
ENSG00000162585.17	60.3219	62.9528	59.0422	60.0775	68.8635	46.8532	50.019	49.9638	44.9644	52.3488	64.8255	58.115	54.9449	61.0741	47.8825	51.2716	53.5248	52.5911	44.805	136.538	77.4277	115.492	90.3825	114.914	67.594	69.4698	65.6513	61.4795	55.0681	61.9956	61.7802	56.323	60.3809
ENSG00000157933.11	185.18	202.264	185.58	180.758	193.106	185.385	177.462	183.867	169.362	192.537	150.858	152.496	162.967	153.198	119.813	128.443	118.374	118.198	124.003	102.706	98.0486	95.2785	113.302	96.6347	121.233	114.343	114.89	108.429	95.569	119.222	114.735	115.266	124.255
ENSG00000287356.1	0.526829	1.31425	0.910342	0.657303	1.04735	0.450511	0.557005	0.777215	0.220955	0.221817	2.1057	1.04042	0.622606	1.31815	0.534403	0.845718	0.854687	0.846537	0.841409	1.53784	0.693974	1.82837	1.09615	1.43771	2.94361	3.21312	2.36001	2.16859	2.86928	2.9347	2.41801	3.21506	3.11885
ENSG00000116151.14	4.87317	7.7541	6.1123	4.46966	5.49861	8.44708	8.80067	9.10452	7.84391	6.43269	5.11384	3.56716	4.35824	5.5655	4.70275	5.7086	4.05977	4.65596	5.2588	6.7006	6.64232	6.29773	4.9825	6.26431	4.68797	5.53986	8.0455	6.83106	6.4007	8.68183	7.49584	7.62088	6.73671
ENSG00000269896.2	0.658537	1.31425	2.34088	1.84045	1.83287	0.675767	1.00261	0.444123	1.10478	1.77453	0.451221	0.743159	0.466954	0.292921	0.213761	0.422859	0.53418	0.317452	0.420704	1.75753	1.98278	1.7268	1.7937	0.821549	2.3985	1.88355	1.93092	1.51801	2.20714	3.05698	2.17621	1.66707	4.24163
ENSG00000157916.20	227.854	222.766	212.37	222.3	224.003	227.733	234.722	253.483	228.357	241.448	226.363	218.935	220.091	238.438	147.175	132.143	131.836	150.26	145.564	179.928	165.562	190.455	183.754	189.47	195.26	209.628	200.279	196.366	201.622	204.451	197.189	202.549	206.967
ENSG00000157911.11	27.1317	27.7308	25.0994	27.7382	29.3259	28.9453	30.9695	31.1996	30.6023	34.3816	31.8863	31.9558	29.4181	27.5346	38.2633	37.6344	37.3926	38.4116	39.6514	48.9913	37.6729	44.0841	36.9701	42.8232	26.6015	28.2533	27.9984	21.0353	25.1614	22.0103	27.0817	25.006	24.826
ENSG00000149527.18	2.76585	2.49708	1.95073	1.44607	1.96379	0.337883	0.891208	0.777215	0.552388	0.665451	0	0	0	0	0.106881	0	0	0	0	0	0	0.101576	0	0	0	0	0.429094	0.216859	0	0.366838	0.362702	0.476305	0.124754
ENSG00000177133.14	0	0	0	0	0.130919	1.80204	0.779807	1.55443	1.76764	0.776359	0.150407	0	0	0	0.106881	0	0	0	0	1.20831	1.38795	2.43783	1.993	1.5404	0.109023	0	0.32182	0.759006	0.441427	1.34507	0.604503	1.54799	1.12279
ENSG00000142611.17	1.05366	1.57711	0.910342	0.525843	0.916435	5.85664	4.67884	5.7736	3.97719	6.21087	0.300814	0.148632	0.155651	0.146461	0.106881	0	0	0	0	2.96584	2.37934	3.45359	3.08915	2.87542	0.872181	1.44036	0.750914	1.51801	0.993212	5.38029	5.80323	4.64397	5.73868
ENSG00000272235.1	0.131707	0	0.130049	0.262921	0.130919	0.675767	0.779807	0.666185	0.44191	1.3309	0	0.148632	0	0	0	0	0	0	0	0	0.0991392	0	0	0	0.654136	0.886377	0.536367	0.650577	1.10357	1.34507	0.241801	0.595381	0.873277
ENSG00000287828.1	0	0.262851	0	0.131461	0.130919	0.450511	0.891208	0.666185	1.43621	0.554542	0.300814	1.04042	0.466954	0	0	0.422859	0	0.423269	0	0.109846	0	0.203152	0	0	2.18045	1.44036	2.03819	1.08429	1.87607	1.46735	1.32991	1.42891	1.74655
ENSG00000130762.15	12.3805	11.6969	12.8748	12.8831	9.94987	3.04095	2.33942	3.21989	2.09907	2.77271	0.300814	0.297263	0.466954	0.732303	1.81697	1.79715	1.06836	1.69307	1.05176	14.28	11.7976	17.3695	11.2604	13.5556	4.46993	4.32109	3.6473	5.74676	3.97285	4.40205	3.26432	2.73875	4.36639
ENSG00000162591.17	178.332	183.339	182.199	168.138	181.978	21.7372	23.06	20.0966	16.3507	18.0781	147.098	155.023	158.453	140.895	210.875	192.507	188.886	204.756	187.95	199.7	202.145	255.363	220.426	226.337	83.0753	87.3082	95.2588	94.5505	81.1123	68.5987	67.2207	63.2295	63.7492
ENSG00000238260.3	0.526829	1.0514	1.43054	0.657303	1.04735	1.01365	0.445604	0.444123	0.110478	0.221817	0.601628	0.743159	0.466954	1.02522	0.641284	0.740003	0.320508	0.74072	0.736233	3.62492	1.98278	4.67251	1.69405	1.74579	1.96241	1.44036	2.36001	2.49388	0.993212	1.34507	0.967205	1.30984	1.12279
ENSG00000158109.15	108.659	104.483	113.663	111.479	111.543	62.3958	70.4054	67.7288	64.9608	63.1069	91.4475	90.9626	86.2309	87.7299	80.1605	80.4489	87.926	83.3839	80.6701	117.315	89.2252	103.811	95.6639	106.596	106.188	108.914	94.2933	82.7317	111.46	68.4764	96.116	80.4955	80.2168
ENSG00000116213.16	21.9951	24.5766	19.8975	23.9258	19.8997	25.6791	23.9512	22.9834	26.0727	21.849	23.3131	20.3625	24.7486	22.5549	45.2105	38.5859	36.5379	34.3906	35.0236	53.2753	41.2419	54.1401	47.3337	42.8232	25.5113	21.2731	22.742	25.3725	21.961	24.5781	22.8502	23.5771	19.4616
ENSG00000078900.15	0	0	0	0.262921	0	0.112628	0.111401	0.222062	0	0.443634	0	0	0.155651	0	0.320642	0	0.213672	0.105817	0	0.109846	0	0	0	0	0.109023	0.110797	0.214547	0.108429	0.110357	0	0	0	0
ENSG00000227372.12	52.6829	44.4218	46.4275	39.4382	45.2981	41.1091	40.4385	35.5298	35.6843	37.1543	34.5936	33.4421	32.3755	37.0545	53.6541	45.6688	48.824	47.4061	47.9603	43.7187	43.3238	41.0368	43.547	42.3098	41.3196	37.8926	48.1658	47.1668	42.1563	34.9719	29.9834	33.9367	26.4478
ENSG00000235169.11	0.131707	0.262851	0.130049	0.262921	0.261839	0.450511	0.111401	0.333092	0.220955	0.332725	0	0.297263	0	0.585842	0.748164	0.740003	0.320508	0.952355	0.841409	0.659075	0.396557	0	0.1993	0.205387	1.96241	1.77275	2.25274	2.81917	1.98642	0.855955	0.846304	0.833533	0.748523
ENSG00000130764.10	74.0195	70.7069	72.3072	64.4157	68.2089	79.5152	79.5403	86.493	76.4505	81.5177	61.0653	55.1424	53.0771	60.9276	69.6862	69.2431	68.0545	65.9241	67.8386	93.1493	79.6087	92.3328	77.6273	84.7222	72.8271	70.1346	74.1259	75.7922	66.3245	79.1147	74.5957	68.707	71.983
ENSG00000272153.1	0.921951	0.394276	0.390147	0.394382	0.392758	0.450511	0.891208	0.666185	0.552388	0.221817	0.150407	0.89179	0.155651	0.292921	0.427522	0.634288	0.427344	0.529086	0.52588	1.09846	1.7845	0.609457	0.697549	1.23232	0.545113	0.443189	0.64364	0.759006	0.662141	0.366838	0.604503	0.595381	0.873277
ENSG00000116198.14	36.878	41.1362	36.4137	38.2551	39.5376	40.546	41.4411	37.1953	35.3528	37.598	43.4677	40.5765	49.0302	44.6705	44.0348	44.5059	45.0848	42.0094	48.8017	44.1581	49.2722	41.1384	52.3162	46.5202	44.3722	43.4325	46.0203	41.9622	45.5774	41.575	43.8869	38.5807	40.2955
ENSG00000169598.17	6.84878	7.7541	5.07191	5.78427	7.4624	8.67234	7.01826	8.32731	8.72773	7.8745	5.56506	5.49937	6.38171	9.51994	10.1537	9.51433	10.3631	10.5817	11.7797	12.7421	13.2846	12.697	13.2534	13.3502	8.06768	7.7558	9.65461	8.4575	8.38712	8.31499	10.2766	8.81164	7.60999
ENSG00000198912.12	19.7561	21.5538	17.1665	21.9539	21.078	24.7781	24.3968	26.7584	23.9736	23.6235	17.2968	15.1604	20.3903	18.747	20.628	20.5087	20.7262	19.2587	22.087	20.2116	21.0175	21.0263	20.2289	19.8199	13.9549	13.2957	15.2328	14.638	14.1257	11.9834	14.8708	15.0036	14.8457
ENSG00000236423.8	1.05366	1.18283	0.130049	0.525843	1.04735	0	0.111401	0	0	0	0.902443	0.743159	0.466954	0.585842	0.213761	0.317144	0.747852	0.317452	0.105176	1.20831	0.991392	1.42207	1.09615	1.23232	2.18045	2.21594	2.46729	2.60231	2.20714	3.17926	2.29711	2.9769	3.11885
ENSG00000196581.11	0.658537	1.18283	0.910342	0.262921	0.785516	10.0239	8.46647	10.992	10.3849	11.8672	1.95529	2.08084	2.17912	2.19691	0	0	0	0	0	2.30676	2.97417	2.1331	3.3881	2.05387	12.5376	9.86095	11.8001	12.0357	13.1325	0.611397	0.362702	0.476305	0.124754
ENSG00000131697.18	40.3024	35.222	32.5122	35.2315	39.5376	23.4266	21.0548	22.4282	20.8803	22.0708	27.9757	26.6051	23.9703	27.681	25.972	25.583	22.7561	22.3274	19.6679	23.2873	20.8192	22.4483	24.1153	24.8519	11.2293	10.8581	15.3401	18.2161	11.8082	16.2631	16.3216	13.9319	11.4774
ENSG00000069424.16	13.6976	11.1712	13.1349	12.4888	12.0446	6.19453	4.67884	5.44051	6.07627	4.99088	6.76832	5.49937	6.84866	4.39382	11.65	11.9458	9.72207	12.169	9.6762	13.2914	10.9053	10.5639	10.1643	12.2205	12.9737	13.628	15.2328	12.4694	12.8014	8.31499	7.85854	7.5018	12.8497
ENSG00000116254.18	1.18537	0.525702	1.17044	0.920225	1.96379	0.563139	0.445604	0.444123	0.44191	0.221817	0.300814	0	0.311303	0.292921	0.213761	0.105715	0.641016	0.634903	0	0.329538	0.495696	0.507881	0.49825	0.718855	6.32331	4.54268	3.75457	6.07205	3.08999	4.03522	2.05531	2.9769	1.6218
ENSG00000116251.11	86.7951	81.221	89.3436	91.4966	82.741	74.2217	83.4393	78.2767	93.3536	74.4196	65.2767	65.398	58.058	60.3418	87.8559	99.1604	108.866	97.246	99.0759	87.7669	71.3802	76.69	66.7654	81.5387	81.876	71.1318	63.5059	57.6845	70.4077	46.4661	62.2638	54.1797	51.7729
ENSG00000226944.1	1.31707	1.97138	1.04039	1.57753	1.57103	0.788394	0.557005	0.777215	0.220955	0.110908	0.451221	0.297263	0.933908	0.878763	0.534403	0.422859	0.106836	0.317452	0.420704	0.219692	0.198278	0.101576	0.29895	0	0.218045	0.553986	0.64364	0.325288	0.220714	0.733676	0.725404	0.595381	0.374262
ENSG00000158286.13	19.8878	17.2167	15.4758	19.0618	18.4596	12.5017	10.8059	8.99349	7.18105	8.31813	33.8416	36.8607	36.1111	30.1709	12.6119	15.3286	10.8973	12.4864	13.2522	2.30676	2.7759	4.57093	3.5874	2.67003	7.74061	6.98022	13.1946	16.8066	5.40749	12.717	12.5737	14.7654	12.6001
ENSG00000116237.16	159.498	153.505	166.723	167.218	164.958	204.307	210.548	202.076	212.89	238.453	161.236	146.848	157.675	158.031	115.538	114.489	123.609	139.15	127.473	96.7742	109.747	102.998	114.896	101.461	182.068	191.457	156.726	134.236	180.875	160.553	176.999	163.968	181.766
ENSG00000225077.3	0.395122	0.131425	0.390147	0	0.130919	0.225256	0.334203	0.444123	0.552388	0.110908	0.451221	0.297263	0.311303	0.878763	0.213761	0.211429	0.427344	0	0.210352	0.439384	0.396557	0.304729	0.29895	0.205387	0.436091	0.332391	0.214547	0.216859	0.551784	0.244559	0.362702	1.19076	0.124754
ENSG00000173673.9	0	0	0	0	0	0	0	0	0	0	0	0	0	0	0	0	0	0	0	0	0	0	0	0	0	0	0	0	0	0	0	0	0
ENSG00000158292.7	10.2732	9.06836	11.1842	8.93933	13.2228	14.529	15.8189	14.6561	14.6935	14.8617	30.5326	25.416	30.0407	26.9487	11.1156	11.3115	10.6836	8.78282	11.9901	2.85599	1.58623	3.04729	2.29195	3.08081	21.8045	20.6083	18.5583	20.2763	18.3192	12.3502	12.5737	12.1458	12.6001
ENSG00000097021.21	121.961	135.5	138.372	134.353	125.552	95.7336	82.2139	92.9328	83.742	95.4922	90.8459	89.6249	92.1456	83.1896	47.455	44.083	46.1531	46.6654	45.1205	118.853	79.2122	88.9808	82.2112	88.3165	147.617	163.315	139.348	124.26	145.23	61.9956	76.7719	65.0156	67.4919
ENSG00000069812.11	1.05366	0.919978	1.56059	0.788764	1.04735	0.675767	0.445604	0.444123	0.331433	0.332725	3.30896	3.41853	3.57998	3.36859	27.8958	31.3973	34.4012	33.015	29.7648	2.30676	1.68537	2.94571	1.7937	2.67003	1.85339	1.88355	1.39455	2.49388	1.545	4.40205	3.50612	3.09598	3.61786
ENSG00000187017.18	1.97561	1.70853	2.21083	2.23483	2.74931	0	0.222802	0	0.331433	0.110908	0.451221	0.148632	0.466954	0	2.56513	2.74858	1.60254	1.69307	1.57764	0.988613	0.297417	0.304729	0.29895	0.410774	0.218045	0.332391	0.107273	0.433718	0.220714	0.122279	0.362702	0.119076	0.124754
ENSG00000215788.11	49.9171	52.3073	50.3289	54.4247	53.0223	11.3754	9.91468	7.43906	8.94869	8.87267	10.5285	9.21517	9.02778	11.4239	69.2586	65.5431	48.9309	55.9773	56.6899	130.717	111.333	164.655	118.185	154.143	27.1466	24.7078	45.1621	47.9258	26.3753	44.2651	31.4342	35.8419	30.6895
ENSG00000171680.23	142.507	143.385	127.448	129.357	137.334	46.4026	41.3297	39.3049	35.0214	38.3743	49.7848	47.7108	46.3841	42.3271	190.354	196.841	169.869	192.799	170.28	139.285	166.752	150.536	173.491	146.749	74.4625	70.6886	89.2515	91.7313	65.9934	87.9188	73.6285	80.1383	70.985
ENSG00000162408.11	18.7024	19.451	16.5162	18.273	17.1504	31.8737	28.9642	29.6452	29.7185	30.6107	17.8984	18.8762	21.0129	19.4793	23.7275	22.8344	24.9996	24.3379	25.9785	33.9424	29.6426	34.1296	26.3076	33.9916	17.9887	18.8355	21.1329	21.1437	21.8507	19.5647	21.0367	22.7436	18.4636
ENSG00000204859.13	21.0732	17.2167	18.4669	17.2213	26.8385	15.0921	14.2593	14.9892	13.3678	13.4199	12.3334	12.3364	14.0086	13.3279	22.0174	19.6629	19.2305	18.518	20.0886	39.3248	29.7417	41.5447	34.3792	36.6616	15.3722	14.6252	19.3092	23.0955	15.781	15.774	14.3872	16.5516	14.4715
ENSG00000162413.17	73.361	69.1298	71.5269	69.0169	69.9109	91.9043	90.6804	96.2637	80.7591	96.3794	114.009	111.771	106.466	106.916	50.6614	52.0116	52.5633	47.9352	52.1673	26.5827	30.0392	30.5744	27.0051	28.8569	157.211	166.085	168.634	154.512	145.671	185.375	162.853	168.612	152.574
ENSG00000116273.6	47.9415	47.9703	47.988	51.5326	45.5599	49.4436	41.4411	47.1881	42.7548	43.4761	59.4108	53.9533	50.898	52.4329	41.0422	39.3259	41.8797	41.3745	40.9135	33.503	33.0133	32.4028	31.1904	32.1431	44.0452	46.5348	47.7367	44.6729	45.0256	48.178	47.6348	46.0825	51.7729
ENSG00000041988.16	11.9854	11.434	11.5744	14.4607	11.1281	13.7406	13.2567	12.8796	11.9316	11.5345	11.2805	9.66106	8.09387	10.1058	12.0775	13.7429	10.8973	11.5341	10.4124	28.3402	13.7803	21.0263	16.0436	20.6414	16.0263	13.9604	13.6237	14.8548	13.6843	11.9834	12.8155	14.2891	12.1011
ENSG00000007923.17	108.659	99.3577	83.3614	85.4494	83.9193	115.443	111.512	102.37	109.483	116.01	63.0206	68.3706	66.6188	69.2759	69.3655	68.3974	65.0631	65.8183	63.316	87.9866	71.4793	81.4641	74.8371	81.0253	73.1542	71.6858	86.2478	81.4305	70.518	80.4598	75.9256	79.9001	72.482
ENSG00000237436.1	0.131707	0	0.130049	0.131461	0.130919	0.337883	0.111401	0.111031	0	0.221817	0	0	0.311303	0	0.534403	0.317144	0.106836	0.634903	0.315528	0.768921	0.793113	0.609457	0.29895	0.205387	0.109023	0.332391	0.32182	0.433718	0.441427	0.244559	0.483603	0.238152	0.499016
ENSG00000171735.21	15.6732	18.2681	17.0364	17.7472	15.8412	14.0785	15.3733	14.7671	15.2459	17.3017	18.8009	21.9975	19.1451	18.0147	22.0174	21.4601	20.5125	22.3274	20.93	38.6658	23.3968	34.5359	27.2044	33.4781	20.2782	17.8383	17.4856	17.1319	15.6707	12.717	16.2007	16.5516	14.0972
ENSG00000270171.1	0	0	0	0	0	0	0	0	0	0	0	0	0	0	0	0	0	0	0	0	0	0.101576	0.0996499	0	0	0	0.32182	0.325288	0.110357	0	0	0.238152	0
ENSG00000270035.1	0	0	0	0	0	0	0	0	0	0	0	0.148632	0	0	0	0	0.213672	0	0	0	0	0	0	0.102694	0	0.110797	0.107273	0.216859	0	0	0	0.119076	0
ENSG00000269978.1	0.131707	0	0	0	0	0	0	0	0	0	0.150407	0.148632	0	0.439382	0	0.422859	0	0	0	0	0	0.101576	0.0996499	0.102694	0.327068	0.221594	0.214547	0.108429	0.220714	0.122279	0.120901	0	0.249508
ENSG00000049245.13	134.737	145.751	142.013	140.4	151.212	121.187	126.106	124.688	139.202	127.656	165.147	157.698	159.387	159.642	134.67	153.286	155.553	146.239	153.452	169.163	159.911	152.974	159.041	152.911	143.583	140.38	112.53	110.273	130.331	91.0981	110.624	110.86	108.162
ENSG00000269925.1	0.131707	0.394276	0.650245	0.788764	1.17827	0.788394	0.668406	0.444123	0.773343	0.887267	0.451221	0.148632	0.311303	0.146461	0.534403	0.740003	0.213672	0.211634	0.631057	0.54923	0.793113	0.609457	0.896849	0.308081	0.763159	0.664783	0.965461	1.40958	0.662141	0.855955	1.32991	0.95261	1.12279
ENSG00000049246.15	5.13658	4.20562	4.55171	3.81236	3.79666	5.06825	4.67884	3.33092	5.63436	4.43634	5.41466	5.35074	3.42433	4.1009	8.01605	8.45718	9.82891	10.2643	11.359	2.19692	2.97417	1.62522	2.3916	2.36195	4.57895	3.7671	4.18366	4.22875	3.75213	4.03522	3.62702	4.88212	4.24163
ENSG00000049249.10	0.131707	0.131425	0	0	0	0.563139	0.334203	0.888246	0.552388	0.443634	6.61791	4.60758	2.95738	2.78275	0.320642	0.528574	0.106836	0.529086	0.420704	0.109846	0.297417	0.304729	0.0996499	0.308081	0.109023	0.332391	0.858187	0.216859	0.110357	0.978234	1.08811	0.95261	0.998031
ENSG00000116288.13	130.654	129.717	140.843	126.334	133.93	165.901	149.723	162.438	167.816	157.823	123.033	111.028	113.937	120.391	118.21	128.232	129.699	120.949	118.533	192.889	117.678	159.983	121.573	146.441	91.579	86.4218	76.2714	73.5152	94.7965	74.5904	102.161	94.7846	86.5792
ENSG00000284747.1	0	0.394276	0.390147	0.131461	0	1.01365	0.445604	0.555154	0.44191	1.10908	0.150407	0	0.311303	0.439382	0.213761	0.634288	0.320508	0.317452	0.420704	0.109846	0.297417	0.304729	0.697549	0.616162	0.218045	0.997174	0.965461	0.650577	0.882855	1.22279	1.32991	0.595381	1.49705
ENSG00000116285.13	305.561	287.559	281.556	290.66	295.616	268.73	257.336	258.924	250.342	263.74	631.71	569.557	638.171	581.156	46.4931	50.2145	48.9309	49.6283	47.0137	17.2458	20.0261	16.4553	19.2324	17.6633	42.0827	41.9921	37.653	40.0105	42.377	107.361	103.491	100.977	106.54
ENSG00000162426.16	12.3805	13.5368	9.88372	10.3854	11.2591	5.29351	4.23324	4.77432	5.30293	4.65815	13.8375	15.9036	16.0321	12.3027	2.56513	3.48859	2.88457	4.23269	4.94328	4.61353	2.37934	4.87566	3.48775	3.90236	2.61654	2.43754	4.07639	2.71074	2.53821	4.03522	3.74792	4.28674	4.74065
ENSG00000142599.20	138.293	127.877	131.87	129.226	133.407	109.812	111.401	106.701	109.262	113.348	173.871	172.116	176.042	165.793	137.342	143.983	132.156	139.784	135.046	103.695	106.872	104.725	113.003	102.694	183.158	187.801	180.541	176.632	163.328	192.468	190.66	178.257	173.907
ENSG00000074800.16	3595.35	3740.37	3742.42	3710.74	3717.72	2534.58	2415.28	2660.85	2507.95	2485.9	1084.44	1068.51	1086.76	1183.84	1168.42	1159.58	1201.8	1239.12	1136.11	1510.05	1026.29	1230.29	995.104	1222.36	846.016	846.712	792.75	698.719	838.822	821.839	961.16	854.014	871.032
ENSG00000142583.18	3.6878	3.81134	3.51132	4.86404	3.4039	0	0.222802	0.555154	0	0.332725	2.85774	1.78358	2.33477	1.75753	0	0	0.106836	0	0	0	0	0.101576	0.0996499	0	0.981204	1.88355	0.858187	1.62644	1.32428	10.6383	8.46304	9.28794	12.6001
ENSG00000180758.12	25.0244	28.7822	26.53	25.7663	28.1476	11.3754	12.4769	11.3251	11.7106	11.6454	16.244	14.2686	13.2304	11.5704	6.84036	7.71717	6.62383	8.35956	8.20374	2.30676	1.68537	2.84413	2.7902	2.46465	10.7932	9.19616	9.54733	10.1924	12.4703	8.19271	7.49584	9.28794	8.85753
ENSG00000228526.8	44.2537	40.3476	40.7053	39.8326	39.5376	42.348	40.6613	32.643	38.6672	38.4852	49.7848	45.184	49.6528	55.8015	45.1036	45.563	32.1576	32.1684	35.3392	18.564	24.5865	25.2925	24.3146	25.3653	21.1504	17.2844	46.2348	54.7569	21.1885	64.5635	42.4361	59.5381	48.2798
ENSG00000234546.5	4.87317	4.07419	4.42166	3.81236	4.58218	1.68942	1.11401	1.77649	0.994299	1.55272	4.66262	3.41853	4.04694	4.1009	10.4743	12.2629	10.4699	10.8992	8.83479	2.85599	3.66815	3.8599	4.28495	4.92929	6.43234	5.53986	7.72368	9.54179	8.49748	8.43727	8.82575	8.69256	7.98425
ENSG00000049239.13	228.512	231.44	216.531	210.994	214.969	244.965	256.111	249.597	229.572	244.109	600.425	570.597	631.633	559.626	318.29	303.718	302.666	347.08	295.124	127.202	125.411	114.476	129.445	129.497	121.451	123.206	116.713	109.731	123.82	94.0328	84.3886	81.21	99.8031
ENSG00000171621.14	21.6	18.3996	22.3684	20.2449	21.7326	59.017	60.1565	60.7338	58.6636	60.1124	79.415	83.0851	83.1178	79.3816	64.6628	77.3832	78.2039	75.4476	77.9355	23.2873	18.7373	23.5657	21.7237	21.1549	126.466	117.999	114.675	108.863	113.999	110.418	116.186	112.527	132.364
ENSG00000284652.1	0.131707	0.262851	0.390147	0.131461	0.130919	0.337883	0	0.555154	0	0.110908	0.300814	0.297263	0	0.146461	0.534403	0.317144	0.641016	0.634903	0.210352	0.329538	0.0991392	0.711034	0.1993	0.410774	0.327068	0.332391	0.214547	0	0.331071	0	0.362702	0.119076	0.374262
ENSG00000284693.2	1.58049	1.97138	1.82068	1.70899	1.04735	1.57679	1.44821	0.999277	2.20955	0.887267	1.80489	1.78358	2.64607	2.05045	2.35137	2.00858	3.31191	3.0687	2.6294	1.53784	1.28881	1.32049	0.697549	1.12963	0.872181	1.32957	0.965461	1.40958	0.993212	0.366838	0.725404	1.19076	1.24754
ENSG00000171612.7	6.71707	8.27981	9.62362	7.49326	9.16435	13.1774	13.5909	14.8781	14.1411	13.8636	11.2805	8.32338	9.18343	8.05533	11.4362	12.4743	12.2861	13.9679	9.88655	13.1815	10.0131	9.44659	9.36709	11.7071	15.1541	13.0741	10.2982	12.361	13.5739	10.2715	13.1782	12.3839	11.2279
ENSG00000188807.13	27.1317	31.5421	26.7901	26.5551	30.1114	62.2832	59.0425	63.0655	54.355	63.4396	27.8253	27.6455	29.7294	28.9992	34.7362	34.5687	34.7217	37.7767	35.234	38.0067	31.1297	34.5359	36.1729	36.0455	32.2707	30.8016	28.9638	28.8422	24.9406	24.2113	22.2457	24.0534	24.2023
ENSG00000171608.18	74.5463	73.0726	79.0697	69.2798	72.3984	31.4231	37.0965	38.1946	35.3528	37.1543	53.0937	60.1959	56.5015	57.9984	17.1009	18.1829	16.9869	16.7191	17.1437	8.34829	10.4096	10.2592	10.9615	9.96128	48.7331	49.0831	47.3076	45.6488	44.8049	19.5647	21.1576	21.91	19.5864
ENSG00000231789.4	1.97561	0.919978	0.650245	0.920225	0.785516	0.901022	0.668406	0.999277	0.773343	0.554542	0.150407	0.445895	0.466954	0.292921	0.320642	0.317144	0.320508	0.211634	0.420704	0.659075	0	0.507881	0.49825	0.410774	0.545113	0.221594	0.536367	0.759006	0.772498	0.611397	0.725404	0.595381	0.374262
ENSG00000171603.18	582.937	568.284	565.713	565.149	576.176	318.511	312.591	317.104	307.68	316.2	711.275	735.43	752.886	723.515	375.151	317.144	331.298	356.392	327.518	375.563	354.224	371.261	349.572	351.212	375.147	403.634	381.893	372.889	400.706	497.188	450.597	411.051	430.775
ENSG00000178585.15	30.6878	37.062	31.0817	35.8888	38.3594	29.2832	31.4151	37.4174	30.2709	31.498	19.1017	18.8762	15.2538	21.5297	70.1137	69.0317	65.3836	69.8393	67.8386	244.737	189.653	197.769	191.228	207.749	28.891	25.7049	23.6001	19.3004	22.6232	18.831	23.2129	21.5528	21.2082
ENSG00000223989.1	0.263415	0	0.260098	0.262921	0.261839	0.112628	0.222802	0.333092	0	0	0.150407	0.297263	0	0	0.641284	0.528574	0.53418	0.317452	0.736233	3.29538	1.88364	1.52364	1.1958	1.33502	0	0.332391	0.32182	0.433718	0.331071	0.244559	0	0	0.124754
ENSG00000162441.12	33.5854	30.6221	38.8846	35.7573	34.6936	34.1262	38.0991	35.974	31.8176	36.4889	20.1546	21.7002	20.8573	19.7722	27.0408	32.7716	28.3115	27.4066	29.7648	28.2304	31.6254	30.0666	28.1013	27.4192	24.203	19.7219	19.2019	18.1077	20.7471	15.8963	23.8174	18.3377	20.0854
ENSG00000173614.14	14.8829	12.7483	15.866	13.0146	15.0557	11.7133	11.3629	12.8796	11.0478	10.3145	9.77646	9.06654	9.33908	11.7168	10.5812	10.9943	13.034	10.8992	12.6211	14.6095	14.8709	16.7601	14.1503	13.2475	10.3572	12.7417	7.93823	10.0839	12.2496	11.8611	10.7602	9.5261	11.1031
ENSG00000162444.12	0	0	0	0	0.130919	0	0	0	0.110478	0.110908	0.150407	0	0	0.292921	0	0	0	0.105817	0.315528	140.273	56.1128	89.2855	70.2532	89.2407	0.436091	0.110797	0.429094	0.325288	0.331071	0.366838	0	0	0.124754
ENSG00000130939.20	83.6341	78.3296	90.1239	76.3787	86.7995	81.092	77.9807	78.1657	73.5781	74.3086	98.8175	92.003	97.9047	91.0985	104.743	97.7861	110.789	101.267	106.333	84.0321	92.8934	84.5114	95.6639	84.0034	82.2031	75.5637	74.3405	73.8405	74.7116	83.3945	78.7063	71.3266	74.7276
ENSG00000054523.20	106.024	111.712	116.654	111.873	106.961	97.8735	105.051	98.5953	105.285	101.148	120.326	129.012	124.988	122.734	95.1237	93.3461	96.6865	98.5158	94.6585	74.8051	108.756	82.683	110.312	90.3704	109.786	109.135	102.982	112.55	109.915	110.663	89.2247	103.358	96.0605
ENSG00000284642.1	0.131707	0	0.390147	0.394382	0.261839	0.112628	0.111401	0.222062	0	0	0.150407	0.148632	0.466954	0	0.213761	0.211429	0	0.529086	0	0.659075	0.693974	1.11734	0.797199	1.43771	0.109023	0.221594	0.429094	0.650577	0.331071	0.122279	0.241801	0.595381	0.623769
ENSG00000142657.21	340.332	330.798	344.239	327.074	340.259	336.194	337.433	357.408	334.195	332.947	333.753	323.423	310.058	338.763	516.126	531.851	567.726	577.338	505.266	464.099	389.815	411.587	376.477	394.549	263.181	254.058	235.787	209.486	262.098	211.788	250.385	221.363	224.807
ENSG00000160049.12	59.5317	59.4043	65.4146	61.2607	62.4485	86.6108	83.1051	96.8188	93.4641	97.7103	62.419	67.3302	67.7084	72.498	71.9306	74.7403	85.2551	78.3047	77.8303	74.6952	69.8931	69.1734	69.8546	66.7508	85.4738	81.6575	77.1296	65.5998	76.5877	59.3055	72.4195	60.967	63.0007
ENSG00000203469.2	0.263415	0.262851	0.520196	0.262921	0.654596	0.563139	0.445604	0.444123	0.110478	0.443634	0.150407	0.89179	0.622606	0	0.855045	0.528574	0.641016	0.317452	0.841409	0.219692	0.396557	0.101576	0.0996499	0.308081	0.981204	1.10797	0.429094	0.433718	0.551784	0.244559	0.241801	0.95261	0.748523
ENSG00000142655.13	22.5219	23.9194	27.3103	26.0292	21.4708	25.4539	23.9512	24.6488	22.206	21.5162	23.6139	20.8084	25.5268	25.3377	26.9339	27.6973	22.5424	26.9834	25.0319	45.0368	27.759	36.1611	31.1904	37.1751	34.4512	30.3584	27.9984	29.6012	31.8931	32.0372	34.2149	28.6974	31.438
ENSG00000130940.15	0.263415	0	0.390147	0.262921	0.261839	1.35153	0.445604	0.999277	0.662866	1.10908	2.70733	2.52674	2.02347	3.36859	8.33669	6.76574	7.15801	7.72465	7.36233	10.3255	7.63372	8.1261	7.27444	6.367	4.90602	4.43189	4.50548	4.01189	3.64178	4.76889	4.59422	2.85783	3.86737
ENSG00000120948.19	160.288	169.802	166.593	170.11	174.908	228.86	229.709	240.493	245.371	236.457	163.041	158.441	171.995	170.334	165.772	179.609	158.972	164.757	176.065	163.341	183.308	167.398	180.167	165.439	157.647	154.34	164.236	165.03	155.493	168.623	172.525	158.133	162.679
ENSG00000009724.18	2.37073	1.0514	2.08078	2.62921	1.57103	2.59044	3.45343	2.8868	3.75624	4.87997	1.20326	1.04042	0.933908	2.05045	2.24449	2.53715	2.6709	2.22216	1.99835	1.64769	3.86643	2.03152	2.69055	2.77273	3.92482	3.43471	2.89638	3.36131	2.64856	2.20103	2.65981	2.9769	2.74459
ENSG00000116649.10	162	181.63	161.911	166.035	186.953	244.402	244.859	272.914	231.893	257.862	120.175	120.243	124.677	125.81	90.1003	95.0375	106.409	96.5053	80.4597	131.156	75.3458	105.03	92.7741	96.6347	98.8835	101.047	88.5006	82.4064	76.9187	90.8535	120.296	109.669	103.546
ENSG00000171824.14	90.4829	87.1351	94.1554	96.0978	85.0975	119.385	117.417	107.367	116.222	105.363	98.2158	91.1113	98.9943	100.179	104.957	107.723	103.417	107.087	99.4966	121.599	105.187	114.68	113.202	120.46	53.5301	50.3019	64.7931	65.383	54.0749	68.721	62.1429	65.3728	60.7551
ENSG00000226849.1	1.31707	0.788553	1.30049	1.05169	0.785516	1.01365	1.55961	0.888246	1.65716	1.21999	0	1.48632	0.155651	1.17168	1.49633	1.05715	0.854687	0.423269	1.47247	3.40522	2.2802	1.32049	2.09265	3.2862	0.436091	1.21877	1.39455	2.38545	1.32428	1.22279	1.81351	0.833533	1.6218
ENSG00000230337.3	0.526829	0.919978	0.390147	0.788764	0.785516	1.35153	1.22541	0.777215	0.773343	0.887267	0.150407	1.04042	0.622606	1.46461	0.320642	0.951433	1.06836	0.423269	0.420704	1.09846	0.396557	0.507881	0.697549	0.924242	0.654136	0.221594	0.536367	0.542147	0.220714	0.489117	0.483603	0.476305	0.499016
ENSG00000198793.14	104.839	102.775	96.8864	95.309	98.7131	132.338	122.652	125.687	127.381	117.452	131.456	141.795	142.888	123.173	156.153	155.824	154.912	158.514	148.614	100.729	115.795	100.154	110.412	102.386	105.861	104.703	101.695	97.1528	103.404	115.432	110.261	104.073	111.405
ENSG00000171819.5	0	0	0	0.262921	0	0.112628	0.222802	0.111031	0	0.110908	0	0	0	0	0	0	0	0	0	0	0	0	0	0	0.872181	1.32957	0.536367	1.19272	0.551784	0	0	0.119076	0.124754
ENSG00000120942.14	26.078	22.6052	23.799	23.2685	22.649	41.5596	36.7623	38.8608	37.01	39.7052	27.5245	30.7668	26.4607	23.2872	23.0862	27.4858	27.991	29.4172	29.1338	24.2759	21.7115	21.6357	20.4282	24.3384	24.3121	24.8186	20.9183	18.3246	18.871	26.4123	28.7743	25.3632	24.7013
ENSG00000204624.8	0	0.131425	0	0.131461	0.130919	0.225256	0.111401	0	0.110478	0.110908	0	0	0	0	0.534403	0.740003	0.320508	0.529086	0.315528	0.768921	0.594835	0.507881	0.697549	0.616162	0.545113	0.664783	0.536367	0.325288	0.662141	0.489117	0.483603	0.476305	0.374262
ENSG00000116661.11	4.47805	4.99417	4.68176	5.38989	4.97493	1.91467	2.22802	2.44268	1.76764	1.99635	0.752036	0.594527	0.155651	0.732303	1.71009	1.90287	1.38887	1.69307	2.31387	0.439384	0.0991392	0.101576	0.29895	0.308081	28.673	30.2476	24.7802	27.5411	28.3617	26.1678	36.9956	36.4373	32.3113
ENSG00000132879.14	35.0341	36.5363	37.324	36.4146	35.8719	14.6416	12.9225	11.6582	10.9373	13.0872	12.0326	8.9179	7.78257	9.95932	35.5912	35.5201	33.1191	31.4277	31.3425	17.4655	15.664	15.338	12.7552	16.5337	35.8685	37.5602	41.3003	42.9381	36.197	32.5263	36.8747	33.5795	38.2994
ENSG00000116670.16	26.078	28.3879	31.0817	23.9258	28.5404	28.8327	29.6326	30.4224	28.7242	28.7253	15.0407	16.3495	16.1877	15.6713	26.6133	28.6487	27.35	30.687	25.5578	35.4802	20.5218	29.2539	22.4212	27.7273	20.0602	18.9463	18.0219	16.915	17.326	10.7606	14.1454	8.93071	10.8536
ENSG00000116663.11	4.87317	4.33704	5.5921	4.73258	3.66574	4.0546	3.89903	3.99711	3.53528	4.10361	3.60977	3.71579	3.89129	3.80797	3.09954	3.38287	3.09824	3.17452	3.36563	7.13998	5.0561	4.87566	5.5804	4.21044	8.39474	8.30979	8.15278	7.3732	7.50427	6.4808	8.22124	8.33533	8.109
ENSG00000162490.7	0.395122	0.919978	1.17044	1.05169	0.785516	4.61774	3.78763	3.21989	3.42481	4.10361	0.150407	0.297263	0.311303	0.146461	2.24449	2.53715	4.27344	2.32798	2.10352	1.64769	1.68537	2.03152	1.1958	1.33502	5.01504	4.32109	4.8273	5.42147	6.29034	1.22279	0.967205	1.07169	1.49705
ENSG00000177674.16	28.3171	27.0737	26.3999	25.5034	27.2312	27.3685	25.6222	23.2054	25.7413	24.178	58.358	54.8451	49.4971	54.9227	42.6454	38.3744	40.7045	42.5385	34.9185	64.15	44.1169	66.634	52.4159	58.7407	29	32.5744	31.6457	26.8905	27.2581	20.5429	18.3769	23.2199	26.6973
ENSG00000215910.8	0.395122	0.525702	0.650245	0.788764	1.44011	0.337883	0.222802	0.222062	0.110478	0.110908	0	0.445895	0.311303	0.585842	1.06881	1.58572	0.854687	0.317452	0.946585	4.39384	3.37073	1.62522	4.1853	4.00505	0.763159	0.77558	0.965461	1.08429	1.21393	0.611397	0.604503	1.19076	0.623769
ENSG00000177000.13	50.7073	51.5188	48.8984	51.1382	50.1421	19.372	19.161	18.9863	20.3279	17.1908	27.6749	32.4017	32.9981	27.8275	65.8385	63.006	63.4605	64.231	63.8419	101.388	121.941	112.648	129.844	111.012	35.2143	37.7818	34.1129	28.1917	32.6656	36.317	34.6985	30.0072	33.3093
ENSG00000011021.23	66.6439	67.1584	63.9841	67.1764	56.9499	31.9863	31.9721	25.426	29.608	30.4998	56.1019	47.1163	49.3415	51.5541	69.6862	60.6803	52.5633	64.5485	56.164	58.9873	74.9492	65.7198	71.2497	65.9293	39.3572	37.2278	43.6603	48.7933	32.2242	57.4713	50.0529	54.2987	42.7906
ENSG00000175206.11	0	0	0.130049	0	0	0	0	0.222062	0	0	0.150407	0	0	0	0	0.105715	0	0.105817	0.105176	0.109846	0.0991392	0.203152	0	0.205387	0	0.110797	0	0.108429	0.110357	0.122279	0	0.119076	0
ENSG00000120937.9	0.131707	0	0.130049	0	0	0.112628	0.334203	0	0	0	245.765	232.46	222.893	212.368	0	0	0	0	0.105176	0	0.0991392	0.203152	0	0	474.467	505.346	422.55	374.624	430.392	491.807	543.811	493.571	423.789
ENSG00000116685.17	123.805	125.511	116.524	106.746	123.457	87.3991	82.6595	84.6054	82.0849	88.6158	114.46	112.96	122.031	101.351	85.077	81.7175	74.892	91.7435	78.8821	144.118	105.682	136.112	111.807	122.719	150.996	169.963	149.432	138.248	154.831	117.633	115.581	107.407	120.263
ENSG00000083444.17	1960.33	2001.48	1960.88	1991.23	1949	1069.85	1037.7	1082.44	973.75	1010.6	1883.55	1891.49	1977.86	1759.72	524.57	459.013	477.129	496.917	452.783	1380.54	951.24	1187.12	967.302	1173.58	982.512	1049.36	949.477	987.467	981.624	1357.06	1236.21	1147.42	1429.55
ENSG00000116688.18	230.488	236.96	216.401	235.446	217.981	238.658	229.486	239.826	236.091	234.793	196.432	186.087	195.187	200.944	145.892	138.486	145.511	151.424	140.515	109.187	115.299	106.96	116.092	117.687	165.932	147.693	150.183	153.861	148.871	144.779	150.038	144.082	148.083
ENSG00000116691.11	17.2537	16.691	17.2965	16.827	17.6741	18.471	22.8372	18.209	18.5602	18.8544	24.6668	21.5516	23.8147	28.4134	29.1784	32.0316	29.1662	26.9834	22.718	44.2679	34.897	43.373	27.7027	40.2559	19.7331	22.0486	23.922	22.7702	20.416	20.1761	21.3994	18.4568	14.721
ENSG00000120949.15	0	0.131425	0.130049	0	0	0.675767	0.779807	0.777215	0.44191	0.554542	2.40651	2.37811	1.55651	2.05045	0.106881	0	0.213672	0.423269	0.631057	0.988613	0.396557	0.914186	0.49825	0.718855	0.436091	0.221594	0.64364	0.216859	0.110357	0.489117	0	0	0.124754
ENSG00000028137.19	163.976	170.196	152.938	165.115	167.446	85.2592	75.864	84.0503	74.1305	84.845	35.0449	32.8476	31.9085	39.9837	126.547	115.863	115.81	130.049	123.897	561.532	411.13	498.231	427.398	501.453	0.763159	0.110797	0.429094	0.433718	0.662141	0.122279	0.362702	0.238152	0.499016
ENSG00000048707.15	79.6829	84.1123	92.4648	85.7124	73.1839	69.604	73.7474	58.4022	61.4256	60.556	83.7768	86.0578	103.819	85.8259	80.8017	75.9032	70.9391	77.8814	78.6717	51.8473	59.2852	57.6953	56.9998	54.1195	52.2219	53.1826	53.6367	53.4557	53.8541	61.3842	50.5365	49.0594	54.1432
ENSG00000162496.9	6.45366	6.43985	7.15269	4.20674	5.10585	1.35153	1.44821	2.33165	1.9886	1.3309	227.416	196.491	207.95	224.378	40.5077	41.5459	39.2088	45.9247	42.0704	13.0717	7.83199	12.3923	8.96849	10.4747	31.9436	33.4607	27.6765	30.2518	31.231	16.63	18.0142	15.1227	16.4675
ENSG00000272482.2	0.395122	0.131425	1.04039	0.394382	0.523677	0	0.111401	0.333092	0.110478	0	6.76832	5.64801	5.4478	7.76241	0.427522	0.211429	0.106836	0.211634	0.420704	0	0	0.101576	0.0996499	0	0.436091	0.553986	0.214547	0.325288	0.331071	0.244559	0	0.119076	0.374262
ENSG00000188984.12	0	0	0	0	0	0	0	0	0	0	0	0	0	0	0	0	0	0	0	0	0	0	0	0	0	0	0	0	0	0	0	0	0
ENSG00000162493.17	4.08293	5.25702	5.33201	4.99551	4.45126	20.7235	21.946	21.8731	23.4213	23.1799	5.41466	3.86443	4.20259	2.05045	0	0	0.106836	0	0	0	0	0	0	0	112.729	122.542	91.6115	88.37	113.116	36.9283	54.768	50.6074	42.6658
ENSG00000116731.23	40.5658	44.9475	42.656	47.5888	43.2034	44.1501	45.2288	44.6344	42.2025	47.6906	57.4555	46.9676	50.898	46.8674	48.5238	46.303	48.9309	49.7341	45.8568	36.5787	42.4316	38.1927	44.0453	33.4781	47.7519	46.2024	46.9857	47.0584	43.3702	49.5231	48.9648	47.5114	46.658
ENSG00000189337.17	29.8976	36.5363	31.2117	34.4427	39.0139	18.9215	19.718	17.2098	14.583	20.5181	23.3131	26.1592	25.0599	19.9186	5.98531	5.49717	6.19648	6.03158	6.41574	14.3898	15.4657	13.7128	13.5524	12.5286	34.8872	26.1481	28.3202	30.3602	32.4449	29.5916	32.1596	30.7217	30.0657
ENSG00000175147.13	1.71219	2.36566	1.17044	1.97191	1.70195	0.112628	0.557005	0.111031	0.331433	0	0.300814	0.148632	0.933908	0.292921	0.320642	0.211429	0.106836	0.105817	0.210352	0.768921	0.594835	0.406305	0.996499	0.616162	1.63534	0.886377	1.18001	0.975865	1.65535	3.30154	3.14342	3.33413	4.61589
ENSG00000171729.14	11.9854	12.0911	14.9556	11.3056	12.961	15.9931	12.3655	17.5429	12.1525	15.5272	35.3457	38.347	33.7764	36.9081	15.7114	18.1829	20.6193	21.1634	17.6696	21.0904	22.108	23.261	21.7237	26.9057	11.7744	12.7417	11.6928	11.3851	13.2428	20.6652	22.4875	16.5516	17.3408
ENSG00000142621.21	0	0.131425	0.130049	0	0.392758	0.112628	0.445604	0.444123	0.331433	0.887267	0.601628	0.148632	0.155651	0	0	0.211429	0.106836	0	0.210352	0.219692	0	0.304729	0.797199	0.616162	0.109023	0.221594	0.429094	0.216859	0.110357	0.122279	0.120901	0	0.374262
ENSG00000142634.13	68.6195	69.1298	61.5131	58.3685	65.1978	122.99	120.759	133.681	118.211	128.432	53.2441	62.4253	61.638	69.8617	92.8792	92.7118	91.5584	102.114	90.767	83.7026	58.1947	75.6743	67.164	65.4158	51.6767	51.8531	46.1276	40.8779	46.9017	28.4911	32.4014	28.2211	29.1924
ENSG00000132906.18	6.32195	6.30842	5.72215	5.78427	6.93872	7.54606	9.13488	8.99349	8.72773	9.75994	13.3862	12.7823	13.853	13.1815	10.5812	10.6772	12.4998	11.4283	12.3056	22.2987	17.4485	18.7916	20.7272	20.436	13.4098	12.2985	10.6201	14.5295	12.36	16.5077	12.9364	15.3608	10.9783
ENSG00000116138.13	26.078	31.1478	29.6512	32.6022	29.7187	34.4641	38.3219	34.6416	39.551	34.7143	40.4595	37.3066	40.625	39.3979	39.1183	37.0002	33.0123	42.4327	39.6514	19.7723	26.4702	22.5499	26.8058	20.0253	35.2143	34.4579	35.6148	34.8059	36.6385	34.1159	30.9506	34.0558	36.4281
ENSG00000116771.6	0.395122	0.919978	0.910342	0.788764	0.392758	2.36518	3.23063	3.44195	4.19815	3.10544	2.55692	3.12127	4.82519	3.80797	1.17569	1.05715	1.4957	1.05817	1.36729	0.988613	0.793113	1.01576	0.996499	1.23232	1.52632	1.21877	1.28728	1.40958	1.65535	0.611397	0.604503	0.595381	1.74655
ENSG00000197312.13	20.4146	23.2623	25.8797	23.0056	22.3872	29.6211	36.0939	34.8637	35.4633	34.8252	32.7888	30.4695	33.932	32.2213	38.3701	38.7973	38.2473	36.9302	35.865	19.1132	28.7504	20.5184	26.5069	23.0034	23.2218	25.7049	23.922	23.8545	26.8167	20.4206	19.9486	20.9574	19.7111
ENSG00000116786.13	121.961	126.431	122.116	119.892	126.075	106.546	108.727	112.141	94.9003	110.798	164.094	155.617	156.585	159.496	133.815	131.932	124.464	126.24	122.74	163.011	128.583	169.328	145.987	151.987	139.985	143.925	139.455	139.007	129.78	133.284	127.187	125.983	125.877
ENSG00000237938.5	0.395122	0.262851	0.260098	0.262921	0.523677	0.225256	0.557005	0.555154	0.220955	0.332725	0	0.743159	0.155651	0.439382	0.748164	0.528574	0.641016	0	0.736233	1.64769	0.793113	0.507881	0.49825	0.718855	1.19925	0.443189	0.32182	0.325288	0.882855	0.611397	0.846304	1.07169	0.499016
ENSG00000162461.8	1.44878	2.10281	1.56059	1.31461	1.04735	2.0273	1.55961	0.888246	1.10478	1.44181	0.300814	0.148632	0.466954	0.439382	1.38945	1.37429	1.06836	1.16399	1.47247	5.2726	6.44405	7.00876	4.5839	7.39394	1.74436	0.997174	3.43275	4.55404	0.882855	4.1575	3.62702	2.61968	1.87131
ENSG00000224459.2	0	0	0	0	0	0	0	0.111031	0	0	0.300814	0	0	0.146461	0.641284	0.422859	0.53418	1.16399	0.841409	4.83322	2.2802	3.96147	2.1923	2.56734	0	0	0	0	0	0	0	0.119076	0
ENSG00000162460.7	0	0	0	0	0	0	0	0	0	0	0	0	0	0	0	0	0	0	0	0	0	0	0.0996499	0.102694	0	0	0	0	0	0	0	0	0
ENSG00000162458.13	120.907	128.008	116.914	116.474	128.955	129.972	127.554	139.566	128.706	143.405	472.579	441.288	475.671	442.75	595.966	641.371	625.418	614.904	596.979	712.57	592.555	668.778	632.079	664.838	305.045	307.573	296.504	276.82	269.823	334.801	371.165	353.537	357.046
ENSG00000233954.7	3.42439	4.99417	4.16157	5.25843	3.27298	3.49146	3.11923	3.21989	4.75054	3.65998	2.85774	1.33769	1.86782	2.05045	3.09954	6.13145	3.31191	4.65596	4.20704	7.79906	3.66815	4.36778	4.1853	4.72391	4.46993	4.65348	3.2182	3.36131	4.41427	3.66838	3.62702	3.92951	3.61786
ENSG00000179743.4	2.23902	2.23423	2.60098	2.36629	1.30919	2.36518	2.56222	3.33092	2.43051	1.99635	3.30896	3.12127	1.71217	2.48983	3.42018	4.44002	3.95293	2.96288	3.89152	4.50368	5.25438	5.07881	4.28495	5.95623	3.16166	3.10232	3.11093	4.12032	3.31071	2.81242	3.38522	2.73875	3.74262
ENSG00000065526.13	120.117	122.226	129.009	126.465	114.423	123.215	129.782	107.922	107.826	120.779	107.09	120.54	126.856	114.386	117.462	129.078	125.853	129.943	115.483	47.4534	53.7334	46.6235	59.192	50.4226	75.4437	66.9215	69.4059	64.4071	59.5927	101.859	86.2021	91.2124	88.5753
ENSG00000116809.12	28.7122	30.6221	30.9516	28.264	34.3009	26.8054	28.1844	27.4246	28.0613	26.8398	28.4269	29.1318	29.1068	29.1457	38.7977	36.8944	41.1318	39.5756	32.7098	39.8741	30.7331	36.4659	31.7883	37.5859	29.6542	27.2561	28.9638	30.2518	30.0171	37.4175	38.2046	34.7702	31.0637
ENSG00000173641.18	0.658537	0.919978	0.910342	1.18315	0.916435	0.450511	0.222802	0.777215	0.662866	0.554542	5.11384	4.60758	3.89129	4.39382	0	0	0	0	0	0	0	0	0	0	20.6053	17.5059	14.5892	16.3728	18.3192	2.9347	6.16593	6.43011	4.24163
ENSG00000186510.12	0	0	0.130049	0	0.261839	0	0	0	0	0	0.150407	0.297263	0	0.146461	0	0	0	0.105817	0	0.109846	0.0991392	0	0	0	0.654136	0.332391	1.82365	1.51801	0.662141	0.855955	0.483603	1.07169	0.748523
ENSG00000184908.20	0.263415	0.525702	0.520196	0.657303	0.392758	0	0	0	0	0.332725	0	0.297263	0	0	0.641284	0.422859	0.106836	0.529086	0.841409	0.109846	0	0.101576	0.1993	0	2.28948	1.77275	1.50183	1.8433	1.21393	0.611397	0.604503	1.78614	1.12279
ENSG00000185519.9	1.05366	1.44568	2.47093	3.15506	1.70195	0.112628	0.111401	0.555154	0.220955	0.110908	0.601628	0.89179	0.622606	0.585842	1.60321	1.90287	2.13672	1.79889	1.89317	0.219692	0	0	0	0	1.41729	0.77558	0.536367	0.759006	0.551784	0.122279	0.483603	0.119076	0.374262
ENSG00000142627.13	176.356	190.173	176.346	178.129	183.418	254.088	249.872	256.925	227.032	240.449	207.863	214.178	219.468	194.207	373.441	351.924	350.101	373.006	321.944	113.141	114.902	115.594	122.47	119.535	315.512	328.292	325.146	309.458	299.619	414.16	371.89	360.325	353.802
ENSG00000055070.17	9.21951	9.72549	7.93298	8.6764	8.37883	11.2628	7.79807	8.99349	8.06487	9.64903	8.4228	8.76927	7.31562	8.34825	12.8257	10.0429	11.3246	10.6875	13.147	13.2914	9.6165	9.75132	8.27094	10.8855	10.9023	12.7417	10.8346	8.67436	11.4771	12.4725	12.8155	9.5261	12.9744
ENSG00000219481.11	1.71219	2.36566	2.21083	2.23483	2.22563	2.92832	3.67623	3.10886	3.75624	3.8818	1.20326	1.63495	1.86782	2.05045	2.13761	1.05715	1.60254	1.26981	1.89317	0.659075	1.28881	1.11734	2.1923	0.924242	2.18045	2.10515	1.82365	2.16859	3.08999	3.5461	2.65981	3.09598	1.74655
ENSG00000291072.1	0.790244	0.657127	0.390147	0.788764	1.04735	0.675767	0.779807	0.222062	0.44191	0.554542	0.150407	1.04042	0.933908	1.17168	0	0.105715	0.106836	0.211634	0	3.40522	3.37073	5.07881	3.08915	4.10774	1.52632	1.21877	1.71637	2.49388	1.10357	2.07875	1.32991	1.42891	1.12279
ENSG00000215908.12	0.658537	0.394276	0.520196	0.394382	0.785516	0.225256	0.222802	0.222062	0.331433	0.443634	0.150407	0.743159	0.155651	0.732303	0	0	0	0	0	0.659075	1.09053	0.711034	1.1958	1.02694	0.218045	0.332391	0.750914	0.650577	0.662141	0.978234	1.45081	1.07169	0.374262
ENSG00000186301.8	1.18537	1.44568	0.520196	1.31461	1.04735	0.563139	1.11401	1.11031	0.552388	0.665451	0.451221	0.743159	0.311303	0.585842	2.45825	2.22001	1.38887	2.01053	1.78799	4.17414	3.37073	4.2662	3.3881	1.95118	1.52632	1.66196	3.43275	3.03602	1.87607	1.10051	1.69261	1.54799	1.24754
ENSG00000058453.17	13.8293	16.4282	14.6955	13.2775	13.7465	11.3754	11.3629	12.1024	8.61725	11.9781	11.8822	14.12	17.1217	13.035	25.2238	28.1201	25.3201	26.3485	23.1387	36.6885	26.371	31.9965	27.4037	33.0673	10.5752	12.4093	15.7692	13.5537	9.49069	14.429	9.43025	11.9076	12.6001
ENSG00000117122.14	97.7268	103.038	98.317	109.112	108.139	87.3991	80.0973	93.2658	74.241	88.6158	124.086	107.015	125.766	114.093	97.6889	98.1033	100.533	106.77	98.1293	123.027	97.0572	115.797	99.351	111.32	90.8159	90.9645	74.0186	82.8401	82.5469	140.499	151.126	135.628	197.735
ENSG00000286898.1	0.790244	0.525702	1.69064	0.525843	0.523677	1.35153	2.67362	0.999277	1.10478	1.21999	1.50407	1.63495	1.24521	1.75753	1.71009	0.634288	3.09824	1.16399	1.99835	3.95445	1.18967	2.1331	1.49475	1.43771	1.30827	1.21877	0.965461	1.19272	1.545	1.46735	2.29711	1.66707	3.2436
ENSG00000226526.1	0.921951	0.657127	0.390147	0.525843	1.04735	0.675767	0.668406	0.555154	0.994299	1.55272	0.902443	0.594527	0.311303	1.02522	0.427522	0.422859	0.320508	0.211634	0.52588	0.878767	0.892252	0.711034	0.1993	1.12963	0.654136	0.886377	0.32182	1.30115	0.772498	0.733676	1.32991	0.714457	0.748523
ENSG00000159363.19	146.854	163.493	144.224	152.889	167.708	124.566	129.002	133.237	117.106	136.196	135.667	123.662	142.888	124.052	77.0609	79.3918	85.1482	80.421	81.3011	198.382	132.846	166.179	149.674	156.608	129.41	124.647	108.239	109.839	105.06	124.603	128.155	105.144	121.885
ENSG00000117118.11	36.4829	38.2448	38.2344	39.1753	36.6574	42.7986	43.335	52.4065	45.5168	49.7979	40.7603	30.9154	32.9981	31.9284	29.9266	35.8373	36.1105	36.8244	30.2907	37.5673	36.6815	39.8179	30.8915	39.3317	33.579	28.5857	31.9675	28.1917	29.0239	20.9098	28.6534	28.2211	24.5765
ENSG00000074964.17	23.0488	24.3137	18.9871	18.9303	18.9833	16.6689	16.1531	17.6539	14.804	17.1908	47.3782	42.0628	38.9129	41.7413	14.1082	11.2058	11.5383	13.333	12.0953	10.6551	7.53458	10.3608	10.1643	11.9125	30.5263	33.9039	36.473	35.7817	28.2514	31.1812	31.7969	33.6986	27.1963
ENSG00000117154.12	0	0	0	0	0	0	0	0	0	0	0	0	0	0	0	0	0	0	0	0	0	0	0	0	0	0.221594	0.107273	0	0.110357	0	0	0	0
ENSG00000179023.9	0	0	0	0	0.130919	0	0	0	0	0	0	0	0	0	0	0	0	0	0	0	0	0	0	0	0.872181	0.443189	0.536367	0.542147	0.551784	0.611397	0.725404	1.19076	0.873277
ENSG00000009709.12	0	0	0	0	0	0	0	0	0.110478	0.110908	0	0	0	0	0	0	0	0	0	0	0	0	0	0	0.109023	0.110797	0	0.325288	0.110357	0	0	0	0
ENSG00000159423.17	32.0049	27.8622	28.7408	24.5831	29.8496	21.0614	17.2671	18.8752	16.7926	18.5217	33.0896	34.9285	32.6868	29.7315	39.6527	40.4887	35.149	39.4698	44.9102	74.2558	57.5999	61.5552	59.6903	66.4428	30.1993	31.0232	27.2474	25.8062	24.6096	24.945	24.7846	24.2915	26.3231
ENSG00000169991.11	22.3902	28.2565	24.3191	23.9258	21.2089	58.7917	52.6926	52.2955	54.5759	49.7979	74.1507	76.3967	81.4057	69.5688	80.1605	90.5975	91.4516	77.1407	81.5115	62.9417	65.1344	59.1174	63.0784	59.4596	46.6617	48.3076	45.8057	41.6369	46.1292	75.2018	77.1346	77.5186	74.3533
ENSG00000272084.1	0.658537	0.788553	0.260098	0.920225	0.654596	1.12628	0.779807	0.777215	0.44191	0.776359	0.451221	0.148632	0.311303	0.732303	0	0.211429	0.53418	0.529086	0.210352	1.428	0.892252	2.84413	1.49475	1.12963	0.981204	0.553986	2.36001	1.73487	1.10357	2.32331	1.45081	1.42891	1.12279
ENSG00000127481.15	405.922	409.785	394.568	407.265	356.493	228.634	228.818	196.858	187.812	194.977	368.197	386.145	388.506	386.949	319.252	311.858	271.256	309.409	272.406	184.651	227.524	206.911	237.366	197.788	312.459	300.26	317.422	320.843	304.144	371.974	326.553	333.532	306.52
ENSG00000230424.3	2.50244	1.70853	3.12117	3.81236	5.10585	3.15358	3.67623	2.22062	2.54099	2.88362	2.85774	4.16169	4.04694	3.22213	2.88578	3.5943	4.05977	2.96288	2.6294	1.428	2.7759	1.52364	2.1923	2.05387	3.05263	2.65913	2.68183	2.38545	4.41427	5.38029	4.23152	4.64397	5.11491
ENSG00000127463.16	219.688	216.852	216.271	212.572	210.256	235.392	225.587	221.728	213.001	221.595	287.578	280.914	309.746	285.745	151.236	149.269	151.387	154.07	134.1	101.168	118.471	105.436	116.79	104.85	210.741	233.893	214.976	201.137	236.826	284.544	244.34	248.988	266.225
ENSG00000053372.5	39.1171	35.8792	39.0147	41.673	34.4318	88.3002	88.5637	91.3783	94.5688	96.6012	38.9554	37.4552	40.625	43.9382	35.805	42.1802	38.5678	44.1258	35.0236	44.4876	33.0133	40.021	30.6922	40.1532	36.4136	35.0119	30.0366	31.2277	33.3278	30.0807	38.8091	28.8164	25.8241
ENSG00000211454.16	0.921951	1.31425	0.390147	1.18315	0.130919	0.450511	0.222802	0.222062	0.220955	0.332725	0.300814	0.445895	0.466954	0.292921	0.534403	0	0	0	0.420704	0.878767	1.09053	0.914186	1.09615	0.718855	0.981204	0.332391	1.07273	0.975865	0.662141	0.244559	0.241801	0.714457	0.873277
ENSG00000162482.5	0.526829	1.31425	1.30049	0.788764	0.523677	0.788394	0.445604	0.333092	0.220955	0.443634	0.601628	0	0.466954	0.146461	0.320642	0.845718	0.53418	0.211634	0.210352	2.85599	1.38795	1.11734	1.09615	2.25926	0.545113	0.221594	0.858187	1.40958	0.331071	0.244559	0.604503	0.119076	0.499016
ENSG00000053371.13	55.5805	64.0042	59.1723	56.5281	62.4485	44.7132	51.2444	50.519	46.2901	53.4579	29.3294	27.4969	29.4181	30.3173	43.0729	43.6602	46.1531	43.7025	45.2257	77.2217	60.2766	70.3923	62.5801	68.1886	29.8722	32.6852	29.6075	26.3484	31.5621	26.5346	27.928	25.006	28.1944
ENSG00000040487.13	23.4439	22.3423	20.0275	21.1652	24.351	23.7645	24.3968	25.5371	21.5431	24.0671	30.6831	28.5373	31.1303	32.5142	19.666	22.4115	20.0852	23.5972	21.8766	56.9002	42.2333	49.8739	42.2516	49.2929	55.8196	59.8305	53.6367	56.6002	54.1852	47.8112	48.2393	45.4871	49.5273
ENSG00000077549.19	390.117	375.483	392.878	409.631	388.176	315.358	317.27	316.216	317.181	318.862	379.026	362.067	347.725	368.055	239.306	243.567	254.056	254.702	254.105	398.191	303.267	336.217	308.815	336.835	273.211	274.888	239.756	230.087	255.145	236.855	272.389	256.252	262.233
ENSG00000173436.15	3.16098	3.28564	3.12117	2.89213	3.27298	6.75767	6.68406	5.88463	4.19815	5.87815	1.65448	1.63495	1.55651	2.78275	2.56513	2.74858	2.88457	2.32798	2.73458	3.29538	3.66815	3.8599	3.5874	3.2862	3.48872	2.21594	2.57456	2.71074	4.30392	4.1575	5.07783	4.64397	4.49114
ENSG00000158747.15	168.454	167.83	168.673	168.927	169.148	139.996	149.5	158.885	142.848	145.179	112.354	120.094	113.314	123.906	49.0582	46.6202	51.0676	56.2947	48.8017	59.6463	36.6815	52.8196	38.6642	53.9141	66.9399	78.7768	53.1003	53.4557	71.5112	25.8009	30.2252	26.9112	27.6954
ENSG00000226396.1	0.263415	0.131425	0	0	0.130919	0.337883	0.222802	0.111031	0	0.110908	0.300814	0	0	0.146461	0.748164	0.528574	0.747852	0.74072	1.26211	1.09846	1.48709	1.32049	1.49475	1.12963	0.981204	0.77558	1.82365	0.650577	1.10357	0.733676	0.846304	0.833533	0.623769
ENSG00000158748.4	0	0.394276	0	0.262921	0.261839	0	0	0	0	0	0	0	0	0	0	0	0	0	0.105176	0	0	0	0	0.102694	0.109023	0	0	0	0.110357	0.122279	0	0	0
ENSG00000162542.14	13.1707	16.4282	11.7044	12.8831	12.961	17.5699	15.1505	20.6517	16.5716	16.6363	5.11384	5.20211	4.82519	4.68674	11.8637	11.3115	12.1793	13.0155	15.3557	14.939	11.401	12.5955	10.3636	15.1987	4.797	6.31544	6.00731	7.04791	5.40749	5.01345	5.68233	7.9781	5.48917
ENSG00000169914.6	20.4146	24.708	26.1398	21.9539	23.9582	18.2457	15.3733	15.1002	15.9088	15.9708	11.7318	13.9714	12.9191	16.4036	13.7876	16.0686	10.0426	13.0155	14.1988	11.6437	14.97	15.0333	13.951	14.7879	27.9098	30.1368	38.833	33.6131	33.6588	35.2164	31.676	36.3182	31.0637
ENSG00000188257.12	0	0	0	0	0	0	0	0	0	0	0	0	0	0	0	0	0	0	0	0	0	0	0	0	0	0	0	0	0	0.122279	0.120901	0	0.124754
ENSG00000127472.11	0	0	0	0	0	0	0.222802	0	0	0	0.150407	0.297263	0.311303	0.146461	0.213761	0.317144	0.53418	0.529086	0.210352	3.07569	2.57762	3.14886	2.49125	1.74579	0	0	0	0.216859	0.220714	0	0	0	0
ENSG00000187980.7	0	0	0	0	0	0	0	0	0	0	0	0	0	0	0	0	0	0	0	0.109846	0	0.101576	0.0996499	0.102694	0.218045	0.443189	0.214547	0.108429	0.110357	0	0.120901	0	0
ENSG00000162543.6	0	0	0	0	0	0	0.111401	0	0	0.110908	0	0	0	0	0.320642	0	0.106836	0	0.210352	0.878767	0.297417	0.304729	0.0996499	0.205387	1.85339	1.55116	1.71637	1.19272	1.43464	0.611397	0.362702	0.714457	0.499016
ENSG00000158816.16	0	0	0	0	0	0	0	0	0	0	0	0	0	0	0	0	0	0	0	0	0.0991392	0	0	0	0	0	0.107273	0.108429	0	0	0	0.119076	0
ENSG00000162545.6	13.039	12.0911	14.5655	12.4888	13.8774	53.1603	47.234	52.5176	51.1511	55.676	38.053	40.1306	40.0024	38.8121	20.2004	19.9801	20.7262	19.7878	20.7197	8.67783	9.71564	10.6655	8.86884	9.34512	60.0715	63.1544	54.1731	47.3837	56.1716	25.6787	31.3133	24.8869	27.3211
ENSG00000289402.2	0	0	0	0.262921	0	0	0	0.222062	0.110478	0.221817	0	0.148632	0	0	0.213761	0	0.213672	0.105817	0.210352	0	0	0.101576	0.0996499	0	0.218045	0.553986	0.107273	0.542147	0.110357	0.244559	0.241801	0	0.499016
ENSG00000090432.7	40.8293	36.0106	39.5349	42.9876	42.6797	56.5391	53.5839	52.2955	56.7855	54.6779	52.4921	47.4135	49.3415	55.5086	48.31	42.3916	42.6275	49.4166	46.1723	80.9564	59.5826	73.5412	63.178	74.0421	57.782	56.5065	50.633	49.1185	60.3652	71.9002	70.4851	62.3959	73.48
ENSG00000183114.8	0.526829	0.131425	0	0.131461	0.130919	0	0.222802	0.333092	0.110478	0.221817	0	0.445895	0.466954	0.292921	0	0.105715	0	0	0	0.219692	0.0991392	0.507881	0	0	3.27068	2.32674	2.25274	2.06016	2.86928	1.71191	1.93441	1.66707	1.6218
ENSG00000158825.6	4.21463	6.43985	6.89259	3.81236	4.0585	1.68942	1.78242	1.66546	1.54669	2.10726	6.3171	6.98569	5.60345	5.5655	1.81697	1.16286	1.1752	0.846537	0.841409	3.29538	3.37073	2.74256	3.1888	1.95118	0.981204	0.553986	0.858187	0.650577	0	0.611397	0.483603	0.357229	0.249508
ENSG00000158828.8	84.9512	90.815	86.6126	86.5011	92.2981	34.2388	37.4307	41.1924	34.469	39.2616	104.082	101.218	98.5273	104.719	56.0054	52.1174	52.4564	56.8238	58.5831	154.114	102.807	136.518	118.783	134.734	99.8648	104.039	92.8988	86.7436	99.1005	71.6557	75.3211	75.6134	85.8307
ENSG00000117242.7	18.1756	17.611	16.9064	15.3809	18.5905	15.9931	13.0339	16.7656	14.804	15.9708	26.3212	31.3613	29.5738	22.8478	15.7114	16.3858	16.9869	19.4704	16.6178	20.651	20.3235	16.2522	17.5384	20.0253	24.9662	31.0232	22.5274	26.5652	29.0239	35.3387	33.8522	34.1749	41.7926
ENSG00000244038.11	374.18	379.688	387.676	387.94	382.284	424.156	398.593	411.702	399.266	421.896	670.064	663.343	670.391	655.558	452.105	433.325	457.578	483.373	431.117	477.83	446.424	461.461	442.346	455.446	640.399	672.649	584.425	584.218	626.275	801.052	795.768	715.886	848.202
ENSG00000117245.13	2.89756	3.02279	2.99113	2.76067	2.74931	0.675767	1.78242	1.11031	0.44191	1.66363	1.80489	2.824	1.86782	1.75753	1.38945	0.951433	1.60254	1.48144	1.36729	7.46952	5.35351	7.00876	5.5804	5.75084	8.28572	8.30979	8.58187	9.54179	11.5875	5.50257	3.50612	5.12028	4.49114
ENSG00000189410.12	18.1756	16.4282	16.3862	17.2213	17.6741	14.7542	13.5909	9.32658	11.6001	10.869	4.06099	6.0939	4.98084	4.68674	5.66467	8.56289	7.15801	6.03158	5.99504	0.109846	0.0991392	0.101576	0.1993	0.102694	23.2218	24.2646	26.3893	23.5292	26.1546	11.9834	16.8052	12.503	11.3526
ENSG00000127483.19	199.8	200.292	214.581	201.398	200.307	169.392	166.433	157.553	168.147	156.27	168.005	159.185	159.543	161.107	195.592	205.298	188.245	191.847	204.883	120.281	187.472	150.841	182.658	155.992	143.256	145.144	132.912	149.958	135.187	154.928	139.398	142.177	150.204
ENSG00000075151.24	235.624	222.898	240.851	224.535	209.864	160.382	151.839	153.333	161.518	154.385	249.375	262.335	273.946	246.786	192.064	191.344	192.305	193.434	186.162	103.585	146.726	122.602	157.447	121.795	185.011	196.443	181.185	175.764	198.201	209.831	188.363	186.711	196.363
ENSG00000117298.16	1046.68	1076.9	1006.84	1065.62	1071.57	950.804	921.286	954.754	900.945	937.62	1676.59	1602.4	1726.17	1587.78	1708.27	1564.26	1590.68	1733.71	1552.5	1407.13	1227.34	1246.54	1234.26	1295.38	509.027	517.866	486.163	457.464	498.592	785.033	710.896	690.642	773.848
ENSG00000231105.2	0.395122	0.525702	1.04039	0.394382	0.916435	0.112628	0.334203	0.222062	0.110478	0.110908	0	0	0.155651	0.292921	0.641284	0.740003	0.427344	0.317452	0.631057	0.439384	0.594835	0.507881	0.0996499	0.924242	0.545113	0.443189	0.64364	0.542147	0.220714	0.366838	0.846304	0.595381	0.249508
ENSG00000227001.3	0	0	0	0	0	0	0	0	0	0	0.902443	0.89179	0.778257	1.90399	0.855045	0.422859	0.427344	0.529086	0.105176	0.54923	0.198278	0.304729	0.996499	0.513468	0.654136	0.443189	0.64364	0.867436	1.10357	0.122279	0.241801	0.595381	0.873277
ENSG00000187952.9	0	0	0.260098	0	0.130919	0.225256	0.334203	0.111031	0.220955	0.110908	0.752036	0	0.622606	0.292921	0.213761	0	0	0.211634	0.210352	0.54923	0.495696	0.507881	0.29895	0.410774	0.327068	0.221594	0.536367	0.542147	0.110357	0.244559	0.846304	0.595381	0.499016
ENSG00000142794.19	38.8537	38.9019	37.9743	35.1	37.312	26.1296	33.4203	24.7599	28.7242	34.4925	35.0449	31.064	26.1494	27.3881	18.0628	16.2801	15.8117	17.0366	16.5126	3.29538	8.12941	5.18039	8.27094	6.98317	15.2632	10.0825	13.1946	12.9031	13.0221	11.0051	9.43025	8.69256	9.10703
ENSG00000162551.14	17.5171	18.531	18.0768	19.4562	15.9722	37.3924	35.6483	37.6394	34.9109	43.9197	8.4228	8.9179	10.5843	9.22702	0	0.105715	0	0.105817	0	0.219692	0.0991392	0.406305	0.1993	0.308081	28.891	31.5772	31.7529	29.1675	27.8099	11.1274	9.91385	9.04979	12.8497
ENSG00000076864.21	0.658537	1.18283	0.910342	2.10337	1.57103	0.112628	0.222802	0.111031	0.110478	0.110908	0.451221	0.148632	0.466954	0.585842	0.534403	0.105715	0.53418	0.211634	0.105176	0.219692	0.396557	0.203152	0.0996499	0	19.079	17.9491	18.2365	20.2763	14.7878	4.89117	3.26432	4.04859	2.74459
ENSG00000090686.16	84.161	87.398	81.9308	90.3135	84.4429	80.5289	86.2243	77.8326	83.4106	85.2886	114.911	109.244	107.711	111.017	132.746	144.406	131.515	132.166	141.883	71.3998	98.346	86.7461	91.1797	78.4579	91.7971	91.4076	97.1897	97.0444	91.0444	112.008	98.7758	101.096	101.425
ENSG00000187942.12	26.2098	22.3423	20.6778	18.7989	25.922	6.64504	9.46908	6.99494	7.84391	9.31631	14.5895	25.2674	18.9895	15.0854	237.916	172.844	208.651	138.409	166.073	564.278	275.805	301.173	259.588	439.426	20.1692	20.4975	19.0947	26.6736	21.961	21.7657	23.4547	22.9817	33.8083
ENSG00000142798.20	2829.07	2872.3	2701.64	2709.8	2717.75	802.698	782.257	726.141	639.113	692.512	2277.16	2370.97	2655.72	1959.94	17820.2	15888.3	15480.1	17514.2	15569.3	9847.25	9903.41	10471.3	11200.1	10153.6	918.843	943.548	877.282	817.124	837.167	1607.36	1399.91	1316.27	1408.47
ENSG00000218510.9	2.37073	2.49708	2.86108	2.49775	2.35655	1.46416	1.44821	1.4434	0.883821	1.44181	1.35366	1.04042	1.71217	1.17168	1.28257	2.11429	1.38887	2.01053	2.52423	2.85599	4.06471	1.52364	3.986	2.97811	1.19925	0.443189	1.07273	1.30115	0.993212	1.10051	0.483603	1.07169	0.623769
ENSG00000285752.1	0.395122	0.131425	0.520196	0.262921	0.392758	0	0.334203	0.222062	0.773343	0.110908	0.300814	0.743159	0.466954	0.439382	0.641284	0.317144	0.641016	0.634903	0.315528	0.329538	0.793113	0.406305	0.896849	0.821549	0.327068	0.110797	0.64364	0.433718	0.441427	0.611397	0.120901	0.238152	0.623769
ENSG00000070831.18	1.71219	3.02279	2.08078	2.49775	2.74931	0.788394	0.779807	0.222062	0.220955	0.776359	0.902443	0.743159	0.311303	0.732303	1.49633	1.37429	0.961523	1.05817	1.15694	2.41661	4.16384	3.96147	5.48075	4.62121	3.48872	4.21029	6.00731	5.20461	4.52463	2.81242	3.62702	3.69136	3.36836
ENSG00000162552.15	3.02927	3.15421	2.47093	3.94382	2.48747	0.112628	0.557005	0.666185	0.662866	1.21999	0.300814	0.445895	0.622606	0.732303	0.427522	0.105715	0	0.317452	0.315528	14.3898	12.6898	12.9002	13.0541	15.6094	0.218045	0.886377	0.64364	0.108429	0.993212	0.855955	1.45081	1.66707	0.748523
ENSG00000285873.1	0	0.131425	0.130049	0	0	0.112628	0	0	0	0	0.150407	0	0	0.146461	0	0	0	0	0.105176	0.878767	0.594835	0.711034	0.49825	0.821549	0.654136	0	0.214547	0.108429	0.441427	0.489117	0.967205	0.595381	0.374262
ENSG00000184677.18	50.1805	48.7589	49.9388	52.4528	48.0474	48.7678	49.0164	38.3056	45.8482	44.9179	76.106	77.5858	73.6231	82.7502	100.147	85.5232	78.7381	90.4737	85.403	48.7716	63.6473	58.7111	65.47	58.7407	54.2933	50.4127	60.3949	64.0818	51.7574	64.1966	50.4156	56.4421	54.767
ENSG00000070886.12	0	0	0	0	0.130919	0	0	0	0	0	0.150407	0	0	0	0	0	0	0	0	0	0	0	0	0	0.218045	0.110797	0.429094	0.542147	0	0	0	0.357229	0.374262
ENSG00000133216.17	56.7658	50.336	49.9388	50.8753	43.4652	126.368	112.069	113.14	118.653	130.539	220.798	217.448	218.068	215.883	223.38	232.255	230.018	250.893	218.03	34.2719	28.4529	30.1681	30.2936	29.5758	85.8008	87.9729	80.026	82.5148	90.8237	58.6941	52.5918	44.8917	57.8858
ENSG00000004487.18	135	141.545	139.673	139.217	128.17	160.269	151.06	158.552	164.059	151.501	133.11	139.119	141.954	139.43	179.88	174.852	192.091	180.63	173.015	137.637	128.286	135.401	126.057	124.875	109.023	112.016	117.25	110.923	110.136	107.606	100.71	99.6668	103.421
ENSG00000169641.15	100.098	96.4663	91.0342	94.2573	91.1198	153.286	151.617	152.445	149.476	151.834	263.664	262.632	295.582	236.094	200.722	200.752	201.813	210.576	195.733	90.8426	115.695	90.7076	116.59	94.9916	151.432	140.491	138.383	128.597	142.912	201.516	193.199	193.618	182.889
ENSG00000179546.5	0	0.131425	0.130049	0.525843	0.261839	0.675767	0.891208	1.99855	1.32573	1.66363	3.15855	4.01306	4.82519	3.66151	9.51237	10.5715	10.6836	10.1584	9.15032	3.29538	2.18106	1.92995	2.29195	3.08081	3.59775	2.88073	2.68183	1.8433	3.31071	4.40205	5.19873	6.90642	4.61589
ENSG00000197880.10	0	0	0	0.131461	0.130919	0	0	0	0.110478	0.332725	0.150407	0.445895	0.622606	0.585842	0.213761	0.211429	0	0.211634	0	1.31815	1.18967	1.7268	1.1958	0.924242	0.218045	0	0	0	0	0	0	0.119076	0
ENSG00000142676.14	499.961	486.537	582.619	569.488	532.842	580.596	537.732	546.16	552.057	544.893	418.282	386.888	371.851	441.432	605.372	656.594	759.497	659.135	670.813	750.797	425.902	643.384	432.182	591.515	324.342	289.735	225.489	230.521	301.826	174.37	263.442	215.052	209.587
ENSG00000236810.8	2.89756	2.23423	2.34088	3.0236	1.83287	3.94197	4.01043	2.77577	4.19815	3.32725	0.601628	2.824	1.08956	1.61107	2.45825	2.22001	2.56406	2.01053	1.99835	2.52646	1.68537	2.74256	1.993	2.05387	2.28948	2.99152	2.36001	3.03602	3.20035	2.20103	1.57171	1.54799	1.74655
ENSG00000011007.13	77.0488	73.0726	77.2491	74.2753	73.1839	112.177	125.215	111.475	123.072	111.241	82.8743	87.3955	82.6509	81.1392	58.4637	54.2317	54.2727	54.9191	57.952	69.2029	69.1991	68.9702	65.171	69.5236	73.0452	70.5778	68.0113	68.8527	67.428	78.1365	75.0793	78.5903	75.7256
ENSG00000057757.10	44.2537	52.0445	45.9073	46.8	47.2619	64.3105	61.3819	65.2861	65.7342	65.5469	24.2155	26.6051	31.5972	27.681	35.5912	31.9258	34.9354	32.0626	34.8133	53.3851	41.9359	48.0455	42.6502	49.4983	32.4888	35.6767	37.2239	32.5288	33.5485	30.5698	35.1821	34.5321	34.1826
ENSG00000011009.11	63.6146	70.5755	63.9841	59.4202	63.8886	81.5425	81.9911	86.493	76.561	83.1813	72.3458	81.4502	69.4205	75.5737	135.738	137.323	147.861	144.546	145.353	272.088	173.791	225.906	184.95	223.769	83.6204	90.4105	83.1369	84.0328	82.4366	78.8701	88.7411	81.329	74.2286
ENSG00000117308.15	36.0878	31.5421	33.4226	34.5742	32.8607	53.8361	53.8067	60.5118	48.3892	55.0106	41.6628	47.2649	46.6954	42.7665	60.0669	58.6717	58.5461	58.0936	56.5847	85.57	66.1258	76.7916	66.3668	72.8098	36.3045	42.4353	38.6184	38.2756	37.742	29.2248	24.6637	22.1482	27.5706
ENSG00000117305.15	40.1707	37.1934	36.9339	37.7292	37.312	18.6962	20.7206	21.2069	19.2231	19.5199	36.2481	30.0236	28.9512	30.9032	32.2779	38.3744	33.0123	37.7767	35.3392	72.3885	55.6171	63.5867	55.804	67.8805	29.8722	33.0175	28.4275	28.3001	31.7828	20.1761	24.301	21.7909	26.4478
ENSG00000179163.12	29.7659	31.4107	27.7004	28.527	30.897	12.9522	10.4717	12.4354	11.6001	13.9745	19.1017	18.2817	19.3008	17.1359	22.0174	18.9229	20.7262	21.9042	17.6696	43.8285	41.0436	41.2399	39.1624	40.1532	63.5602	68.6942	59.7513	64.2987	76.8084	79.4815	76.651	68.707	82.9613
ENSG00000189266.13	47.8098	50.336	50.459	43.9079	46.6073	69.1534	66.952	68.2839	76.2296	78.0795	80.3174	69.5597	75.024	79.6746	68.5105	80.026	74.1441	77.0349	81.4063	33.3932	47.7851	36.7706	50.9211	38.6128	43.8271	46.424	49.0239	43.3718	46.9017	48.3003	53.3172	50.012	51.6481
ENSG00000188529.15	91.5366	89.2379	95.4559	91.6281	91.6435	138.082	145.155	141.786	155.111	138.968	96.5614	91.8544	98.0604	97.1034	92.1311	94.2975	92.9473	89.733	102.231	56.9002	87.639	73.0333	84.5031	65.9293	78.4963	75.4529	80.9914	78.1776	81.1123	96.4784	99.1385	99.3095	89.5733
ENSG00000185436.12	0	0	0	0	0	0	0	0	0.110478	0	0	0	0.155651	0	0	0	0	0	0.105176	0	0	0	0	0	0.218045	0	0.107273	0	0.220714	0.122279	0	0.119076	0
ENSG00000158055.17	0	0	0	0	0	0	0	0.222062	0	0.221817	0	0	0.311303	0.146461	0	0	0	0	0	0.109846	0	0	0.0996499	0.102694	0.981204	1.77275	0.965461	1.8433	0.772498	2.81242	5.19873	4.16767	4.11688
ENSG00000001460.18	23.7073	20.6338	20.9379	21.9539	25.3983	14.1911	14.3707	16.4326	14.2516	15.0835	14.5895	16.944	14.0086	13.6208	10.5812	10.8886	12.8203	10.3701	9.15032	9.66644	7.53458	9.24344	10.0646	10.8855	16.5714	16.5088	13.9455	12.5778	12.691	10.0269	10.8811	10.7169	11.6021
ENSG00000001461.17	207.571	205.812	214.191	207.182	195.855	61.9453	64.3897	67.2846	69.7114	67.0996	98.0654	87.5441	91.3674	81.1392	39.2252	37.9516	37.6062	41.692	39.3359	27.2418	31.2288	26.4098	27.5034	28.2407	192.861	201.318	168.741	156.03	209.457	197.237	213.269	195.285	189.376
ENSG00000117602.13	24.8927	26.9422	27.0502	23.6629	24.8747	17.0068	16.0417	17.987	18.6707	18.8544	26.9229	23.0379	22.7251	24.3125	3.42018	2.96001	4.38027	4.97341	4.4174	2.52646	3.07331	2.64098	3.08915	2.36195	14.7181	13.4065	10.5128	15.5054	14.5671	6.96992	8.10034	8.21626	9.23179
ENSG00000184454.7	0	0	0	0	0	0	0	0	0	0	0	0	0	0	0	0	0	0	0	0	0	0	0	0	0	0	0	0	0	0	0	0	0
ENSG00000133226.19	131.18	129.717	119.385	120.287	125.29	129.297	123.878	119.136	124.398	126.879	96.7118	115.19	108.178	99.4467	145.251	145.675	142.626	131.742	138.096	69.4226	96.3633	78.8231	87.1937	77.3283	79.4775	84.4274	102.017	97.1528	85.8576	103.693	103.007	113.599	107.164
ENSG00000169504.15	1455.23	1443.84	1504.8	1462.63	1513.3	778.145	846.87	873.257	915.086	866.749	1141.44	1095.42	1117.42	1000.18	597.249	663.466	690.694	689.928	706.889	167.954	301.68	179.485	284.401	181.973	507.064	514.653	420.404	375.491	526.733	379.188	435.847	408.312	402.082
ENSG00000020633.19	0	0.131425	0	0.131461	0.392758	3.15358	2.67362	5.32948	3.75624	5.43451	5.11384	6.83706	7.62692	5.71196	0	0	0	0	0	0	0	0	0	0	0.109023	0.443189	0	0.108429	0.110357	0.611397	0.241801	0.357229	0.623769
ENSG00000117614.10	22.5219	23.3937	26.9201	23.7944	25.5293	26.8054	18.1584	22.6503	22.427	22.1817	26.7725	31.8072	28.7955	36.0293	44.3555	47.0431	52.3496	52.2737	47.3292	50.639	42.3324	51.3976	40.9561	49.9091	30.5263	28.5857	26.7111	26.8905	27.5892	22.7439	26.4772	24.1725	20.9587
ENSG00000284602.1	0.526829	0.262851	0.650245	0.131461	0.392758	0.112628	0.111401	0.111031	0.331433	0.332725	0.451221	0.297263	0.466954	0.439382	0.534403	0.634288	0.427344	0.423269	0.315528	0.439384	1.09053	0.609457	0.597899	1.12963	0.872181	1.21877	1.39455	1.40958	0.662141	0.855955	0.604503	1.19076	0.249508
ENSG00000117616.18	82.3171	87.2665	82.9712	92.5483	91.5126	37.1672	43.335	35.4188	42.4234	39.2616	82.4231	80.4098	84.0518	83.1896	121.737	108.252	89.6353	100.209	116.325	146.754	218.8	211.888	223.116	202.409	72.064	73.1261	99.3352	118.08	86.5198	110.907	84.0259	90.7361	93.1912
ENSG00000261349.1	0.131707	0	0	0.262921	0	0.337883	0	0.111031	0.220955	0.110908	0.150407	0.594527	0.466954	0.439382	0.427522	0.105715	0	0.105817	0.210352	0.219692	0.396557	0.101576	0.597899	0.308081	0.436091	0.77558	0.536367	0.759006	0.772498	1.22279	0.483603	0.833533	0.499016
ENSG00000224183.1	0.131707	0.262851	0	0.131461	0.392758	0.112628	0	0	0.220955	0.221817	0.300814	0.148632	0	0	0.213761	0.105715	0.320508	0	0.105176	0.329538	0.594835	0.711034	0.29895	0.616162	0.109023	0.443189	0.214547	0.108429	0.110357	0.366838	0.241801	0.357229	0.249508
ENSG00000183726.11	193.873	178.476	206.648	202.318	192.32	135.041	129.782	138.344	138.097	144.625	233.883	232.163	242.816	241.367	135.952	149.586	153.737	167.72	157.869	159.716	158.821	153.685	158.244	147.468	167.895	159.769	132.054	128.055	162.004	145.757	149.554	143.011	137.229
ENSG00000188672.19	1.44878	1.44568	1.56059	1.70899	0.785516	0.450511	1.11401	1.11031	0.662866	0.443634	3.15855	2.22948	3.11303	1.75753	0.213761	0.317144	0.320508	0.105817	0.210352	0.439384	0.0991392	0.507881	0.597899	0.205387	1.52632	2.43754	2.46729	1.30115	1.43464	1.95647	1.45081	1.66707	1.49705
ENSG00000204178.11	55.7122	55.1987	54.8806	53.2416	53.546	35.9283	30.1897	38.0836	37.4519	34.3816	56.7035	56.3314	58.058	54.044	38.9045	44.1888	42.2002	44.4432	43.017	49.211	49.867	46.8266	44.0453	46.7256	55.7106	57.1713	51.7058	50.5281	51.5367	62.9738	61.9011	55.0132	63.4997
ENSG00000157978.12	59.5317	60.5872	55.921	61.1292	59.8301	42.2354	41.5525	45.8557	41.6501	46.9143	19.4025	19.3221	21.4799	21.6762	51.1958	48.8402	47.3283	47.5119	51.5363	111.164	89.8201	102.389	97.8562	98.1751	24.094	27.6993	26.6038	27.1074	21.5196	18.2196	24.7846	21.0765	17.4655
ENSG00000117643.15	19.8878	20.5024	20.8078	20.2449	17.4123	6.98292	6.12705	5.32948	6.96009	8.20722	2.40651	1.63495	2.17912	2.19691	25.7582	22.8344	25.427	28.1474	25.7681	93.5887	100.131	101.678	98.3545	100.537	11.1203	12.0769	10.5128	10.6261	10.2632	4.76889	3.74792	2.73875	5.73868
ENSG00000162430.18	399.205	407.288	370.9	408.974	414.883	314.119	300.337	319.547	315.193	348.142	491.38	435.045	471.624	455.785	693.655	664.946	664.306	723.155	710.359	741.68	670.379	698.743	718.077	733.335	359.012	356.434	319.46	296.771	341.444	211.176	233.943	212.908	231.294
ENSG00000228172.5	3.29268	2.62851	4.81181	4.60112	5.49861	2.13993	3.78763	3.33092	3.09337	2.6618	1.65448	4.16169	2.64607	3.22213	4.70275	3.80573	5.76914	2.85706	3.47081	12.4126	5.84921	6.29773	4.28495	9.85859	3.70677	2.65913	3.11093	3.90346	4.19356	2.69014	2.53891	3.45321	3.86737
ENSG00000117640.18	57.5561	59.6672	53.06	61.3921	58.6518	41.1091	43.5578	41.0814	42.4234	40.3707	39.7075	31.9558	39.3798	35.7364	34.2018	33.6173	29.8072	30.0521	34.3926	43.7187	47.2894	48.0455	43.3477	46.7256	42.5188	39.7762	44.733	46.4078	44.1427	35.8278	46.7885	44.6536	41.9173
ENSG00000127423.11	2.10732	2.23423	1.95073	3.0236	1.30919	5.29351	4.67884	5.10742	5.52388	7.09814	1.05285	0.445895	0.311303	1.46461	1.49633	1.58572	0.641016	0.846537	1.36729	0.659075	0.991392	1.01576	0.49825	0.924242	0.327068	0.553986	0.536367	0.542147	0.551784	0.244559	0.241801	0.833533	0.374262
ENSG00000182749.6	58.7415	64.0042	65.4146	70.7258	66.3761	34.6894	28.4072	33.4203	34.469	36.0452	32.9392	27.9428	30.5077	34.1253	30.6747	26.8515	26.068	31.1102	28.7131	44.1581	38.5651	45.4046	39.561	48.8822	38.0489	33.5715	33.1475	34.8059	36.8592	40.5967	42.3152	37.1518	40.2955
ENSG00000117632.23	129.337	124.46	129.789	136.719	124.504	102.717	99.0354	114.362	123.072	109.91	50.988	52.467	46.6954	48.0391	173.574	181.724	179.698	169.625	195.943	437.626	330.034	412.399	339.308	384.177	185.011	192.455	167.883	160.042	196.656	67.7427	88.9829	75.7325	68.9889
ENSG00000158006.14	14.4878	15.3768	14.0453	13.0146	17.5432	15.7679	16.2645	16.4326	15.9088	18.5217	17.2968	17.3899	15.0982	15.9642	10.5812	8.88004	10.5768	9.52355	8.62444	9.66644	12.4915	9.75132	9.76569	9.75589	15.0451	16.398	15.9837	13.5537	14.8982	17.7305	20.4322	17.147	17.9646
ENSG00000158008.10	21.0732	23.2623	18.2068	24.9775	20.9471	5.06825	3.56483	5.55154	3.42481	4.76906	3.30896	5.64801	3.11303	4.24736	0.106881	0	0	0.105817	0.105176	0.109846	0.198278	0.304729	0.0996499	0.102694	29	29.3612	35.2929	31.1193	25.9339	13.6953	11.002	11.5504	13.4734
ENSG00000158022.7	0.131707	0	0	0	0	0	0	0	0	0	0	0	0	0	0.213761	0	0	0	0	0	0	0	0	0	6.10527	5.31826	6.75822	7.48163	6.62141	0.244559	0	0	0.124754
ENSG00000175087.10	4.34634	5.25702	5.33201	5.12697	4.0585	5.63139	6.23845	7.77215	6.18675	5.98906	4.2114	5.94527	4.66954	3.80797	9.61925	8.66861	8.86738	9.73518	6.83645	4.83322	7.3363	5.28196	7.17479	6.4697	4.797	5.53986	4.07639	4.7709	5.07642	4.27978	4.59422	3.21506	3.99212
ENSG00000197245.6	0.131707	0	0	0	0	0.112628	0	0	0	0.110908	0.300814	0.445895	0.155651	0.292921	5.13027	5.49717	4.1666	3.59778	4.73292	9.00736	8.52597	9.95447	6.67654	10.1667	0.327068	0.332391	0.64364	0.325288	0.441427	0.122279	0.362702	0.119076	1.12279
ENSG00000236782.8	0.395122	0.262851	0.130049	0	0.392758	1.01365	0.891208	1.11031	1.43621	0.776359	0.150407	0.297263	0.311303	1.02522	0.855045	0.105715	0.747852	0.634903	0.52588	2.41661	0.594835	0.507881	0.597899	1.23232	0.327068	0.553986	0.429094	0.650577	0.993212	0.489117	0.241801	0.357229	0.623769
ENSG00000142684.9	13.039	13.0111	11.4443	12.8831	12.4373	19.5972	20.0522	24.4268	19.3336	19.409	11.2805	8.9179	10.273	10.9845	16.6734	16.1744	15.9186	15.5551	15.6712	34.7113	12.9872	24.1751	16.1433	24.7492	13.0827	12.0769	11.6928	10.6261	12.1393	8.92639	11.7274	9.04979	10.6041
ENSG00000142675.18	1.05366	1.0514	1.56059	1.05169	1.17827	1.35153	1.44821	1.22134	0.773343	0.554542	0.300814	0.445895	0.466954	0	0	0	0.320508	0.529086	0.210352	0.439384	0.495696	1.52364	0.896849	0.513468	3.70677	3.43471	4.8273	5.5299	4.8557	5.13573	4.35242	5.35843	3.11885
ENSG00000188782.9	0	0	0	0	0	0	0	0	0	0	0	0	0	0	0	0	0	0	0	0	0	0	0	0	0.218045	0	0	0.216859	0	0	0	0	0
ENSG00000236155.8	0	0	0	0	0	0.112628	0	0	0	0	0	0	0	0	0.427522	0.105715	0.106836	0	0	0.109846	0.0991392	0.304729	0.0996499	0	0.327068	0.221594	0.214547	0.108429	0	0	0.362702	0	0
ENSG00000130695.16	25.9463	25.3651	25.8797	24.3202	22.1254	31.3105	34.2001	33.5313	34.3585	26.618	18.6505	17.3899	17.433	18.454	20.8417	23.1515	21.474	21.0576	18.0903	10.7649	13.4829	12.0876	13.4527	11.2963	12.2105	10.1933	11.4783	10.3008	12.36	13.6953	9.91385	10.955	10.9783
ENSG00000142669.15	663.805	711.143	705.645	700.028	731.839	391.607	357.708	418.475	381.921	432.321	267.123	256.687	273.013	256.745	178.704	186.798	210.039	187.825	177.958	398.521	213.843	281.569	234.476	286.823	214.775	222.813	163.163	158.307	170.832	157.863	242.527	216.719	208.838
ENSG00000158062.21	18.9659	18.0053	20.4177	16.9584	18.1978	20.9488	20.0522	17.3208	18.8917	18.2999	9.77646	12.4851	11.2069	10.6916	20.5211	17.4429	18.1621	19.9994	14.5143	25.3744	16.4571	23.972	15.8443	21.5657	9.48497	10.6365	13.9455	13.5537	11.5875	11.7388	12.4528	11.3122	13.0992
ENSG00000169442.9	0	0	0	0	0	0	0	0	0	0	0	0	0	0	0	0	0	0	0	0	0	0	0	0	0	0.110797	0.107273	0.325288	0.220714	0	0	0	0
ENSG00000176092.17	0.921951	0.394276	1.17044	0.525843	0.785516	0	0	0.222062	0.110478	0	0.150407	0	0	0.146461	0	0.105715	0.106836	0	0	0	0.0991392	0.101576	0	0.102694	0.436091	0.553986	0.536367	0.433718	0.441427	0.611397	0.120901	0	0.124754
ENSG00000131914.11	0	0	0.130049	0	0.130919	0	0	0	0	0	0	0.445895	0	0	0	0	0.213672	0	0	0	0	0	0	0	3.92482	4.43189	3.54002	3.25288	4.19356	7.94815	7.01224	10.4787	5.98819
ENSG00000117682.18	72.1756	75.8325	74.7781	69.9371	74.624	96.4094	85.4445	87.3812	89.3764	89.7249	78.9637	79.9639	81.0944	81.1392	53.1197	55.0774	51.0676	52.9086	59.2141	63.2712	63.0525	65.0088	59.5906	62.0269	83.4023	85.4246	82.0641	90.3217	91.1548	84.2504	90.5546	84.3059	77.3474
ENSG00000198830.12	113.137	122.883	132.39	124.756	125.29	219.512	199.185	218.398	211.123	219.488	104.984	98.9887	99.7725	98.275	134.135	120.303	120.938	122.007	138.307	141.042	117.678	137.331	117.388	129.805	62.797	58.2793	59.2149	53.022	56.3924	64.0744	72.4195	67.9925	69.6127
ENSG00000260063.1	1.18537	2.49708	1.95073	1.84045	0.654596	1.91467	1.44821	2.22062	1.54669	2.43999	1.20326	0.89179	2.17912	0	0.641284	0.740003	0.320508	0.952355	0.52588	0.439384	0.198278	0.507881	0.29895	0.821549	0.872181	1.21877	0.965461	0.975865	0.993212	0.855955	0.967205	0.714457	0.748523
ENSG00000117713.21	135.263	121.174	128.748	130.54	127.908	143.713	131.342	125.687	120.973	126.103	162.59	167.954	186.937	163.011	139.693	141.129	132.049	135.129	133.784	81.8352	97.0572	93.5517	107.323	96.1212	146.635	139.383	139.241	145.729	131.435	157.007	148.345	143.011	133.986
ENSG00000060642.12	16.2	22.0795	18.9871	17.6157	14.2702	11.7133	12.6997	9.88174	9.50108	11.3127	60.4637	53.5074	54.1667	54.6298	10.9018	11.9458	11.4314	11.8515	11.4642	9.77629	10.2113	8.1261	7.87234	8.21549	9.37595	11.1905	10.7273	10.5177	11.146	14.7958	12.0901	14.1701	16.717
ENSG00000204160.12	45.8341	55.1987	49.0284	45.8798	51.4513	54.3992	51.0216	57.1808	53.2502	54.456	52.4921	50.3862	47.4737	49.7966	46.4931	50.8488	48.824	49.5224	48.4862	70.5211	57.9964	63.282	63.8756	67.6751	68.5752	66.5891	62.1113	57.7929	61.1377	47.9335	47.5139	45.0108	48.0302
ENSG00000175793.12	0.131707	0.525702	0.130049	0.788764	0.785516	1.35153	1.11401	2.55371	1.10478	1.3309	0.150407	0.297263	0	0	0	0	0	0	0.105176	0.439384	0	0	0.0996499	0	0.763159	0.443189	0.536367	0.542147	0.441427	0.489117	0.120901	1.19076	0.124754
ENSG00000142751.15	48.8634	46.3932	44.6068	43.6449	42.8106	39.4197	38.5447	44.1902	44.191	39.4834	33.5408	38.347	32.5311	39.9837	29.2853	34.1459	34.0807	32.9091	35.1288	40.2036	38.1686	43.0683	35.2761	39.0236	35.7594	36.6739	29.9293	33.7216	33.7692	36.0724	34.9403	36.9136	34.6816
ENSG00000289554.1	2.76585	2.36566	2.47093	1.44607	2.09471	0.675767	1.11401	0.999277	1.65716	1.66363	1.65448	0.89179	1.08956	1.31815	1.49633	0.740003	0.320508	1.16399	0.52588	0.54923	1.48709	0.711034	1.7937	0.924242	0.872181	0.886377	1.39455	1.19272	0.331071	1.22279	1.08811	1.42891	0.499016
ENSG00000198746.13	12.2488	10.514	12.4847	8.80787	12.0446	13.628	14.4821	13.6568	12.8154	14.1963	12.3334	12.7823	13.0747	12.1562	18.4903	17.7601	16.3459	20.9518	16.6178	29.4387	21.0175	25.0893	23.1188	23.1061	11.5564	11.8553	12.1219	13.3368	11.5875	13.6953	15.3544	14.1701	12.9744
ENSG00000090273.14	141.849	143.385	155.929	129.226	138.774	193.157	183.7	190.196	185.602	190.984	124.537	124.256	104.442	113.36	118.958	131.086	134.4	132.589	118.008	175.094	100.725	150.942	105.629	136.993	86.455	99.4958	81.8496	82.298	87.8441	79.8484	87.2903	77.8758	79.9672
ENSG00000175707.10	0	0.262851	0.260098	0	0	0.112628	0.111401	0.111031	0.110478	0	0.150407	0	0	0	0	0.105715	0	0.105817	0	0	0	0	0	0	0	0	0	0	0	0	0	0	0
ENSG00000253368.4	212.444	234.989	227.065	201.924	238.404	116.232	100.595	118.359	109.152	116.565	66.3295	60.6417	62.1049	57.7055	18.2766	20.5087	18.3758	19.1529	15.7764	22.6283	18.1425	22.4483	23.1188	21.771	56.2557	54.623	46.8785	39.0346	45.2463	33.1377	40.8644	41.4385	38.1747
ENSG00000158246.8	3.16098	3.54849	2.47093	2.36629	0.916435	7.77132	6.68406	7.32803	7.51248	7.20905	1.95529	2.67537	1.08956	1.90399	0.213761	0.740003	0.53418	0	0.105176	8.1286	7.03888	8.02452	6.57689	7.59933	11.4474	14.5144	11.8001	13.4453	12.4703	27.2683	26.9608	23.8152	21.7072
ENSG00000090020.11	104.576	110.135	97.5367	99.2528	108.27	103.955	93.354	98.5953	95.4527	103.256	152.362	145.51	153.005	136.648	158.825	146.943	147.754	151.107	151.769	209.037	180.632	194.62	185.15	200.663	132.244	131.073	123.15	118.513	123.379	126.681	119.208	120.386	131.615
ENSG00000142784.16	76.9171	69.6555	72.0471	75.8528	75.0168	48.7678	48.0138	55.8485	49.494	58.4487	64.8255	57.6691	61.638	56.8267	81.6568	81.8232	83.973	83.8072	88.5583	101.388	76.6346	88.4729	90.2828	87.3923	77.2971	72.2397	69.835	66.0335	65.552	53.3138	62.8683	61.6815	63.6245
ENSG00000186501.15	46.6244	43.239	47.3378	46.8	47.2619	48.5426	50.2418	49.4087	46.1796	48.9106	49.0327	47.2649	45.9172	52.7258	41.0422	47.5716	41.4523	49.3108	40.7031	88.3161	57.7981	80.7531	60.9857	80.101	47.97	47.3104	44.733	43.5886	44.0324	47.4444	60.0876	52.7508	55.8897
ENSG00000142765.18	0.395122	0.525702	0.130049	0.394382	0.130919	0.225256	0.334203	0.444123	0.662866	0.776359	0	0.297263	0	0	0.213761	0.105715	0.106836	0.105817	0	1.31815	1.98278	1.42207	1.3951	1.6431	4.57895	4.87507	6.22186	8.24064	5.07642	23.8445	17.1679	20.362	24.2023
ENSG00000142733.18	63.3512	65.5813	55.791	63.4955	66.7688	37.9556	41.664	39.527	35.0214	39.3725	50.5368	53.9533	52.2989	49.5037	30.7816	29.4944	25.9611	28.4648	27.451	23.507	19.5304	23.261	17.937	22.5926	29.9812	28.8073	30.8947	30.1434	26.7064	35.3387	29.258	30.4835	28.5686
ENSG00000142748.14	0	0	0	0	0	0	0	0	0	0	0	0	0	0	0	0	0	0.105817	0.210352	3.29538	1.98278	2.03152	1.49475	2.77273	0	0	0	0	0	0	0	0	0
ENSG00000174950.11	0.131707	0.394276	0	0	0.130919	0	0	0	0	0	0	0.148632	0	0	0	0	0	0	0	0	0	0	0.0996499	0	0	0	0	0.216859	0	0	0	0	0
ENSG00000181773.7	1.8439	1.70853	1.17044	1.44607	2.48747	7.43343	4.12183	5.10742	4.75054	5.87815	5.11384	3.71579	2.49042	4.24736	3.8477	4.22859	3.84609	3.38615	3.68116	4.61353	3.56901	4.97723	5.1818	5.75084	3.3797	4.43189	3.96912	3.6866	4.63499	2.32331	2.17621	2.14337	2.99409
ENSG00000158195.11	184.259	180.579	180.248	185.622	176.872	147.43	151.171	161.106	157.762	155.05	242.155	222.353	231.765	220.277	308.244	290.504	311.747	313.007	327.624	241.222	258.357	230.578	265.268	233.012	91.361	82.5439	77.0223	68.0937	89.3891	94.7665	102.524	97.4043	97.1833
ENSG00000126705.15	91.1415	90.6836	76.0786	83.609	87.9778	52.2593	46.2314	50.0749	44.3015	51.3506	28.1261	33.7394	31.9085	31.6355	51.0889	49.3688	47.7557	48.2526	44.805	39.7642	31.7245	30.9807	37.6677	32.7593	77.5151	86.7542	84.8533	85.6593	69.9662	103.571	96.9623	92.284	96.4348
ENSG00000000938.13	0	0	0	0.131461	0.130919	0.225256	0.111401	0.222062	0.110478	0.110908	0.150407	0.148632	0	0	0.106881	0.634288	0.641016	0	0.420704	1.86738	1.48709	1.42207	0.896849	1.84848	0	0	0	0	0	0	0	0	0
ENSG00000126709.16	12.2488	11.9597	13.395	14.4607	16.6267	12.2764	15.2619	17.6539	12.8154	15.4163	58.0571	49.7916	62.8832	43.2059	17.9559	22.7287	27.4568	26.2427	29.9752	18.4541	11.401	14.1191	12.7552	15.8148	11.8835	10.7473	7.83096	8.99964	9.60105	12.717	11.1229	9.28794	14.2219
ENSG00000009780.16	8.16585	6.96555	7.28274	8.54494	6.93872	8.22183	6.23845	7.43906	9.05916	7.20905	7.82117	9.3638	9.96169	8.05533	8.33669	8.24575	8.54687	7.4072	8.72962	6.59075	8.32769	5.78984	9.96499	7.80471	6.10527	5.20747	4.8273	4.66247	5.51784	4.89117	4.47332	4.40582	4.36639
ENSG00000117758.14	66.9073	67.2899	73.2175	59.1573	66.507	54.5118	54.8093	56.6257	63.4142	57.2288	95.0573	91.2599	93.7021	81.1392	76.099	74.846	84.5072	79.2571	83.4046	59.5365	64.4405	53.1244	62.1815	64.7997	70.1016	73.0153	64.1495	52.263	72.8355	67.865	78.2227	80.9718	77.7217
ENSG00000117751.18	42.0146	45.6046	46.2974	44.9595	39.9304	68.8156	62.2731	73.7244	66.397	71.7578	47.6791	41.4683	47.9406	48.9178	41.7903	50.1088	51.9223	48.1468	40.7031	42.8399	38.466	36.4659	42.8495	42.9259	38.9211	38.225	36.1511	31.6614	38.1835	41.3304	46.7885	41.9148	35.6796
ENSG00000130775.16	2.50244	2.49708	2.86108	1.31461	2.48747	6.0819	5.45865	6.55082	6.18675	6.32178	10.8293	12.0392	13.5417	15.6713	18.2766	15.9629	18.3758	18.3064	16.6178	11.424	12.3924	13.9159	12.2569	13.9663	1.41729	1.99435	1.71637	0.759006	1.10357	0.611397	1.20901	0.476305	0.748523
ENSG00000117748.10	26.4732	24.1823	24.059	24.3202	22.2563	49.4436	55.9233	51.6293	62.5303	54.2342	19.7033	18.4303	18.5225	18.6005	26.1857	27.5915	29.1662	26.5601	28.8182	38.4461	31.5263	39.9195	31.2901	33.8889	26.3835	24.043	20.4892	20.6016	24.4992	20.0538	22.6084	19.6476	19.4616
ENSG00000130768.15	0	0	0	0	0	0	0	0	0	0	0	0	0	0	2.35137	1.37429	1.70937	1.37562	1.26211	4.17414	2.67676	4.16462	3.5874	3.08081	1.74436	2.10515	2.25274	2.49388	2.31749	3.05698	3.98972	2.5006	3.11885
ENSG00000227050.1	0	0	0	0	0	0	0	0	0	0.110908	0	0	0	0	0.106881	0.211429	0	0	0	0.109846	0.0991392	0.101576	0	0	0.109023	0.110797	0.107273	0	0	0	0.362702	0	0.124754
ENSG00000158156.9	16.4634	13.9311	15.4758	14.7236	16.1031	14.4164	17.0443	16.8767	16.6821	15.6381	24.6668	21.1057	22.5695	22.1155	25.8651	21.7772	21.3672	24.0205	26.3992	46.9042	39.5565	48.2487	41.6537	49.7037	23.2218	26.4805	26.3893	22.5533	26.0442	33.9936	28.2907	32.3887	29.3172
ENSG00000158161.16	34.7707	34.1706	29.7812	35.6258	31.0279	38.744	41.9982	37.8615	41.871	43.8088	22.8619	21.2543	23.0364	24.166	39.3321	45.1402	42.5207	38.3058	43.9636	27.791	31.9228	29.2539	30.4929	28.9596	26.7106	27.3669	28.3202	31.553	29.4653	34.1159	34.4567	32.3887	28.5686
ENSG00000228589.3	0.790244	0.788553	1.56059	0.920225	0.261839	0.788394	0.111401	0.333092	0.883821	0.887267	0.150407	0.743159	1.08956	0.439382	0.427522	0.528574	0.641016	0.634903	0.420704	0.659075	0.693974	0.406305	0.29895	0.616162	0.327068	0.332391	0.429094	0.650577	0.331071	0.366838	1.20901	1.07169	0.124754
ENSG00000126698.11	70.8585	78.7239	74.7781	75.9843	74.4931	82.7814	79.9859	86.9371	82.9687	84.5122	74.7523	66.4384	70.0431	69.1294	84.6494	88.1661	86.9645	80.421	80.7752	107.979	80.9967	95.6848	91.4786	94.5808	86.782	85.5354	75.3059	73.2983	80.5605	63.0961	76.651	63.5867	65.2463
ENSG00000204138.13	40.8293	43.3704	40.5753	41.1472	38.883	47.191	39.7701	37.6394	40.6558	42.1452	31.2847	34.4826	29.8851	36.0293	66.8004	62.1603	62.6059	64.9717	66.892	37.0181	49.3713	40.8336	42.9491	38.6128	59.1993	55.9526	59.2149	57.4676	53.6334	50.5014	54.4053	55.9658	52.0224
ENSG00000180198.17	35.9561	35.3535	31.992	35.4944	29.9805	85.1466	89.2322	90.9342	82.9687	91.1667	42.866	32.699	41.8702	40.1302	69.6862	69.5603	75.3193	72.908	67.2075	42.1808	41.7376	42.3573	40.0593	39.3317	26.3835	22.6026	19.9529	20.6016	24.1682	27.2683	26.3563	24.1725	25.8241
ENSG00000242125.3	26.7366	29.5707	25.6196	28.0011	26.8385	50.232	42.6666	33.9754	37.4519	39.1507	32.1871	25.5647	27.3946	34.2718	45.8518	49.2631	36.3242	38.0942	41.9653	34.3818	31.2288	43.2715	29.7953	37.8939	35.7594	35.5659	36.1511	47.8174	38.5145	34.3605	32.885	36.1992	32.8103
ENSG00000200087.1	0.263415	1.0514	0.130049	1.18315	0.261839	2.81569	2.67362	1.22134	1.65716	0.443634	1.80489	0.89179	1.24521	0.878763	1.17569	1.05715	0.106836	1.05817	0.631057	0.329538	0.495696	0.406305	0.697549	0.102694	0.763159	0.886377	1.50183	1.19272	0.662141	1.10051	0.483603	0.476305	0.374262
ENSG00000279443.1	0.658537	0.131425	0.130049	0.525843	0.785516	0.563139	0.779807	0.888246	0.773343	0.554542	0	0	0.155651	0.292921	0.320642	0.317144	0.320508	0.634903	0.315528	0.768921	0.495696	0.609457	0.1993	0.616162	0.981204	0.77558	1.07273	0.975865	0.220714	0.611397	1.45081	0.714457	0.124754
ENSG00000180098.9	28.1854	21.4224	25.0994	23.0056	23.9582	20.4983	15.3733	18.209	17.0136	15.5272	15.6423	18.1331	15.8764	18.8934	24.5825	20.0858	21.9014	24.0205	20.93	36.9082	26.5693	34.8406	27.0051	33.9916	12.1015	13.628	12.3364	11.8188	12.0289	10.516	8.58394	10.955	10.7288
ENSG00000197989.15	17.2537	19.5824	17.0364	18.9303	18.3287	23.3139	26.1792	22.4282	25.1889	25.7308	17.4472	16.3495	16.499	20.6509	17.6353	14.9058	14.316	14.497	13.6729	11.8634	10.1122	14.0175	10.7622	12.3232	8.1767	7.09102	10.5128	12.361	10.4839	8.80411	7.85854	10.3596	9.35654
ENSG00000221539.1	0.263415	0.131425	0.650245	0.394382	0	0.788394	1.00261	0.222062	0.331433	0.332725	0.150407	0.297263	0.466954	0.585842	0.641284	0.422859	0.320508	0.423269	0.420704	0.329538	0.198278	0.304729	0.0996499	0.308081	0.109023	0.110797	0.429094	0.650577	0.220714	0.244559	0	0.357229	0.124754
ENSG00000120656.14	14.6195	16.4282	15.866	13.1461	11.9137	23.7645	29.4098	29.2011	27.1775	24.3999	15.6423	17.2413	14.9425	14.939	17.3147	15.1172	16.8801	13.2271	14.0936	19.8821	16.358	17.0648	14.5489	15.404	19.297	21.3838	15.0183	17.5656	18.54	15.5295	16.2007	13.9319	15.5942
ENSG00000188060.8	0.921951	0.919978	1.04039	1.70899	0.523677	1.12628	1.11401	1.77649	1.32573	1.10908	2.1057	2.67537	1.55651	1.46461	0.961925	0.740003	1.4957	1.37562	0.946585	0.109846	0.198278	0.203152	0.1993	0.308081	1.52632	0.886377	0.64364	1.19272	1.21393	0.855955	0.725404	1.19076	0.873277
ENSG00000162419.13	13.961	15.7711	14.1753	15.7753	13.8774	19.1467	21.2776	20.7628	20.3279	20.2962	18.9513	20.8084	18.6782	20.0651	18.0628	18.6058	17.4143	17.1424	18.1955	19.4427	20.4227	21.0263	21.5244	23.1061	13.4098	11.9661	13.5164	13.879	11.9185	17.8528	16.0798	20.1239	20.3349
ENSG00000289291.1	0.526829	0.131425	0.780293	0.262921	0.130919	0.112628	1.00261	0.777215	0.773343	0.443634	0.451221	0.445895	0.622606	0.292921	0.641284	0.951433	1.28203	0.846537	0.841409	1.97723	0.793113	1.01576	1.7937	1.23232	0.654136	0.997174	0.750914	1.08429	0.882855	0.733676	0.241801	1.07169	0.873277
ENSG00000198492.16	84.2927	85.6894	84.9219	88.6045	82.741	124.454	119.979	121.357	124.95	123.663	111.903	101.664	111.758	102.229	145.678	143.561	149.036	137.774	141.777	124.675	123.032	114.68	116.59	122.411	114.038	115.118	102.768	106.803	112.233	107.361	112.679	111.932	116.645
ENSG00000116329.12	0	0	0	0.131461	0	0	0.111401	0.222062	0	0	0	0	0	0	0	0	0	0	0	0.219692	0.0991392	0.101576	0.0996499	0.102694	6.43234	7.8666	6.8655	6.72263	6.62141	1.22279	1.57171	1.30984	1.49705
ENSG00000159023.23	7.11219	5.12559	6.1123	8.6764	6.15321	5.63139	4.12183	4.21917	2.87242	4.54725	10.0773	9.95833	8.56083	10.9845	63.1664	64.486	64.9562	61.374	67.4179	62.722	69.0009	62.0631	62.2812	62.7458	63.2331	64.1515	62.1113	64.2987	61.1377	50.3791	50.1738	51.0837	53.5194
ENSG00000253304.2	23.4439	20.2395	17.4266	16.564	20.2925	17.6826	18.047	19.6524	18.4498	16.969	10.6789	8.32338	9.33908	10.1058	1.06881	2.00858	1.38887	1.26981	1.89317	3.18553	1.28881	2.03152	1.5944	3.69697	18.2068	17.9491	16.8419	16.5897	14.3464	20.4206	16.8052	20.4811	21.5824
ENSG00000116350.18	83.3707	77.4096	89.4737	78.8764	83.1337	91.4537	86.0015	80.1642	83.0792	90.7231	77.9109	72.0864	77.5144	80.4069	102.926	106.032	102.99	102.748	104.124	146.864	128.782	163.233	131.438	145.722	68.6843	66.4783	70.9077	70.4791	64.5588	73.8567	75.8047	75.2562	71.484
ENSG00000116353.16	22.9171	25.4965	20.2876	20.5079	22.2563	21.2866	26.2906	24.9819	27.1775	29.2798	18.8009	16.944	19.3008	16.9894	27.0408	29.3887	31.3029	31.4277	26.8199	28.1206	19.7287	26.8161	21.8233	25.5707	18.4248	20.1651	15.6619	17.5656	15.8914	13.3284	14.1454	15.599	11.6021
ENSG00000060656.20	48.7317	52.3073	51.7595	47.5888	51.3204	91.7916	84.3305	89.4908	82.7477	89.9467	24.9676	24.3756	24.5929	26.5094	22.2312	23.8915	24.1449	25.9252	21.0352	39.7642	38.5651	38.599	41.6537	43.0286	113.493	107.473	107.059	101.165	98.659	133.162	123.077	123.839	136.356
ENSG00000162510.6	0.658537	0.131425	0.650245	0.394382	0.523677	0.337883	0.111401	0.111031	0.331433	0.110908	0.300814	0	0.155651	0.146461	0.213761	0.317144	0.213672	0.317452	0.105176	0.219692	0.297417	0	0.0996499	0.205387	0.763159	0.110797	0.64364	0.650577	0.110357	0.978234	0.846304	0.476305	0.998031
ENSG00000186056.11	0.790244	1.18283	0.780293	1.84045	0.523677	1.23891	1.11401	0.666185	0.44191	0.887267	1.50407	0.743159	0.778257	1.75753	1.38945	1.48001	0.747852	1.26981	0.736233	0.54923	0.495696	1.21891	0.49825	1.12963	1.63534	1.10797	1.93092	2.81917	1.43464	2.9347	2.17621	3.45321	2.61983
ENSG00000287510.1	0	0	0	0	0	0.112628	0	0.222062	0.110478	0	0.300814	0	0	0.439382	0.961925	0.951433	1.1752	0.317452	1.36729	13.4012	7.43544	4.06305	5.48075	10.4747	0	0	0	0	0	0	0	0	0.124754
ENSG00000162511.8	0	0	0.130049	0	0.261839	4.95562	4.01043	4.88535	4.08767	4.10361	14.5895	11.4446	12.1408	10.5452	83.7944	74.9517	88.8875	91.426	92.2394	441.361	396.854	417.681	411.156	425.46	2.50752	2.21594	1.71637	2.27702	3.31071	1.22279	1.20901	1.42891	1.37229
ENSG00000162512.16	405.132	401.242	365.828	369.273	408.861	199.126	195.509	206.961	195.766	209.395	287.278	282.698	301.497	268.462	97.4751	94.2975	98.7164	103.172	93.8171	94.1379	71.6776	80.6515	85.6989	86.1599	396.188	428.896	381.142	345.89	391.546	351.92	362.581	337.7	387.985
ENSG00000134644.16	112.083	111.449	105.47	113.845	111.805	120.399	118.419	117.915	108.047	119.448	153.866	157.698	157.519	155.102	153.481	156.986	148.502	149.731	145.459	74.2558	99.1392	72.1191	103.337	76.5067	119.162	110.465	115.533	106.152	116.978	144.412	140.487	135.032	137.229
ENSG00000084628.10	0.526829	0.262851	0.390147	0.394382	0.261839	0.112628	0.445604	0.222062	0.110478	0.110908	0.451221	0.148632	0	0.439382	0	0.105715	0.106836	0	0.105176	0	0	0.203152	0	0	12.8647	13.9604	11.0492	9.32493	14.0153	1.22279	1.93441	3.45321	1.87131
ENSG00000060688.13	25.6829	26.9422	24.1891	24.8461	24.6128	49.5562	45.8972	52.9617	50.5987	48.2452	28.5774	22.8893	26.9277	31.489	43.2866	40.2773	46.5805	41.0571	43.2274	37.0181	31.9228	33.1138	32.2866	33.7862	20.1692	20.8299	20.4892	20.9269	22.0714	19.4424	22.1248	19.2903	21.0834
ENSG00000229447.2	0.263415	0	0.390147	0.394382	0.130919	0.563139	0	0.111031	0.220955	0	0.150407	0.148632	0.311303	0.146461	0	0.105715	0	0	0.420704	0.109846	0.594835	0.101576	0.3986	0.205387	0	0	0.429094	0.650577	0.110357	0.244559	0	0.119076	0
ENSG00000121766.16	54.7902	49.5474	50.0688	56.791	50.1421	40.0955	39.3245	43.8572	47.6159	41.7016	33.8416	36.712	30.0407	33.2466	32.1711	32.7716	35.5764	35.7662	33.8667	37.6771	29.3452	32.0981	30.2936	29.165	44.8083	41.9921	35.5075	33.83	39.3974	28.002	37.721	33.1032	31.3132
ENSG00000229044.1	2.50244	3.15421	1.95073	3.15506	2.22563	1.91467	1.33681	2.77577	2.54099	1.99635	1.65448	1.48632	1.86782	2.34337	0.961925	1.58572	1.60254	0.846537	1.26211	1.75753	1.28881	1.11734	0.996499	1.43771	2.18045	2.54833	0.429094	1.19272	2.42785	1.71191	1.81351	1.30984	2.49508
ENSG00000121769.8	9.61463	11.6969	10.2739	13.2775	10.2117	51.0204	42.1096	49.8528	38.7776	42.5888	2.25611	0.594527	1.71217	1.17168	1.49633	1.16286	1.60254	0.846537	0.946585	2.52646	3.17245	2.74256	1.5944	2.77273	15.6993	11.9661	13.1946	11.602	13.5739	3.42382	5.68233	4.76305	2.99409
ENSG00000168528.12	43.9902	52.5702	48.1181	52.8472	51.0585	82.7814	79.4289	87.2702	77.9972	86.1759	69.3377	69.7083	64.1284	61.6599	18.0628	18.3944	17.9484	17.2482	19.142	18.1246	11.5993	16.3538	12.6555	15.6094	112.838	116.559	103.09	105.068	106.494	45.1211	53.8008	43.9391	51.0243
ENSG00000142910.16	58.0829	63.2157	58.7821	52.1899	53.9387	22.1877	18.4926	22.3172	17.4555	16.969	141.684	150.267	136.662	124.638	253.093	239.232	238.671	270.363	230.441	109.846	85.3588	105.538	86.9944	91.3973	83.8384	92.294	80.7769	85.5508	76.5877	83.7613	71.6941	70.1359	75.8504
ENSG00000121764.12	0	0.131425	0.260098	0.394382	0	0.112628	0.557005	0.111031	0.662866	0.221817	0.601628	0.297263	0	0.146461	2.24449	1.90287	1.70937	1.48144	1.26211	1.64769	0.495696	0.609457	0.1993	0.616162	0.872181	1.21877	0.858187	0.975865	0.882855	0.122279	0.362702	0.357229	0.873277
ENSG00000162517.13	51.1024	54.9359	50.9792	43.7764	51.4513	59.017	55.9233	69.3942	57.8903	56.1197	64.5247	56.0342	58.3693	54.7763	65.5178	70.406	65.3836	68.2521	67.5231	131.595	88.1347	109.093	92.0765	108.547	62.688	62.268	61.4677	53.3473	59.5927	55.3925	69.6388	57.752	62.3769
ENSG00000235790.7	0.658537	0.788553	0.650245	1.05169	0.916435	0.788394	1.55961	0.555154	0.773343	1.10908	1.35366	1.93221	2.17912	2.78275	0.106881	0	0.106836	0	0.105176	0.109846	0.198278	0.406305	0.0996499	0	1.30827	1.21877	1.71637	1.62644	0.772498	1.83419	0.967205	1.19076	1.24754
ENSG00000084636.18	191.371	196.35	181.938	189.829	194.677	159.931	153.622	151.668	131.468	146.177	542.368	447.53	530.771	483.027	4.16834	3.48859	2.77773	3.17452	2.6294	0.439384	0.594835	0.711034	0.3986	0.308081	90.8159	97.0583	115.748	123.718	97.0037	131.083	101.194	107.169	100.676
ENSG00000121753.13	20.8098	21.5538	17.8167	18.7989	21.3398	16.8942	18.604	20.5407	17.4555	20.0744	31.8863	36.712	37.8233	36.1758	3.63394	4.54573	2.45723	3.38615	4.52257	1.31815	1.09053	0.711034	0.597899	0.821549	74.7895	85.4246	84.2096	82.6232	71.0698	88.5302	81.7288	81.6863	81.4643
ENSG00000134668.13	70.5951	73.9926	65.1545	65.2045	61.663	148.331	143.596	133.459	125.613	132.203	460.998	480.229	471.157	478.633	100.361	114.278	92.5199	100.42	88.5583	11.6437	12.6898	12.2907	9.76569	10.9882	183.812	181.043	211.436	202.763	161.452	126.681	123.56	127.173	106.29
ENSG00000184007.22	208.361	225.658	231.487	205.604	218.504	209.037	204.421	215.733	232.666	216.937	242.306	218.043	226.317	235.362	97.6889	104.34	113.246	107.828	109.383	92.8198	85.0614	89.0823	96.1622	91.0892	118.181	126.53	106.201	100.731	116.978	113.597	135.651	124.316	145.214
ENSG00000121774.18	171.219	172.167	171.274	170.636	164.042	217.597	214.781	229.39	223.165	214.719	172.216	167.508	158.609	165.94	216.113	228.661	241.342	252.903	238.75	164.879	188.166	158.357	178.971	167.082	143.256	148.025	133.77	132.067	136.732	136.953	144.114	133.603	146.336
ENSG00000121775.18	14.0927	14.194	17.9468	18.6674	15.7103	19.0341	16.5987	18.098	17.7869	16.969	14.4391	12.931	13.5417	14.7925	34.2018	34.2516	32.4781	33.544	35.1288	49.6504	36.0867	47.2329	37.0698	42.6178	9.04888	8.86377	11.2637	8.89121	8.71819	9.90462	11.4856	9.5261	8.23376
ENSG00000025800.14	111.688	105.009	107.42	106.089	102.51	103.618	103.157	98.4843	102.302	101.259	103.33	107.609	104.753	97.2498	93.5205	87.4261	93.1609	95.0238	91.1877	54.4836	74.8501	58.7111	72.8441	67.2643	113.602	121.101	109.633	98.7792	120.068	106.138	112.679	115.385	114.649
ENSG00000084652.16	132.366	123.014	127.448	125.282	126.992	139.208	142.482	144.451	139.865	140.188	148.452	142.984	142.421	142.799	136.38	136.055	150.852	143.276	139.253	147.853	127.493	142.308	126.456	147.571	106.406	98.2771	103.197	103.333	100.204	146.368	145.564	148.726	159.061
ENSG00000160050.16	9.48293	7.88553	7.67289	7.49326	7.4624	9.68599	12.3655	11.6582	12.8154	12.7545	11.8822	10.107	9.65039	8.64117	14.8564	15.6458	11.9656	15.7668	16.8282	30.8667	16.9528	28.035	16.8408	25.3653	8.93986	8.75297	8.26005	8.34907	8.60783	11.6165	13.42	12.8602	14.4715
ENSG00000224066.1	2.63415	4.20562	2.34088	4.20674	3.79666	1.12628	1.00261	0.888246	1.54669	0.887267	1.20326	1.33769	1.86782	1.31815	2.24449	1.58572	1.70937	2.32798	1.36729	3.07569	3.27159	2.64098	3.3881	3.38889	3.05263	4.09949	4.07639	5.74676	2.97964	4.64661	2.53891	4.5249	2.12082
ENSG00000160051.12	4.47805	2.62851	2.21083	3.94382	3.01114	5.18088	4.90164	6.10669	5.4134	6.65451	2.55692	1.04042	2.33477	2.92921	5.13027	5.07431	4.80762	3.28033	4.20704	2.6363	2.2802	2.94571	4.3846	4.51852	2.83459	1.99435	2.03819	2.9276	2.42785	1.46735	1.57171	1.07169	0.623769
ENSG00000160055.20	24.4976	20.5024	19.7674	24.8461	23.0418	17.5699	16.9329	16.7656	16.4612	16.7472	23.4635	19.3221	25.8381	21.8226	16.4596	18.5001	15.7049	17.7773	15.1454	22.1889	19.8278	20.4168	14.2499	19.5118	24.6391	19.3895	21.0256	22.7702	23.9474	21.888	25.8727	24.2915	26.4478
ENSG00000084623.12	192.029	174.139	202.876	180.496	192.713	234.266	223.916	239.826	231.009	232.686	192.972	180.588	186.159	195.232	225.946	222.107	258.757	244.438	220.765	275.164	167.149	217.272	187.84	212.576	167.35	171.071	137.954	145.187	155.934	117.51	157.292	128.483	129.12
ENSG00000291132.1	0.131707	0.394276	0.130049	0.394382	0	0.225256	0.668406	0.222062	0.552388	0.332725	0.752036	0.743159	0.778257	0.732303	7.6954	7.61146	5.6623	6.24321	5.78469	8.23844	9.1208	11.3765	10.7622	9.55051	0.327068	0.110797	0.214547	0.433718	0.551784	0.244559	0.362702	0.595381	0.374262
ENSG00000290045.1	0	0	0	0.131461	0.392758	0.675767	0.557005	0.444123	0.552388	0.332725	0.451221	0.594527	0.466954	0.292921	2.56513	2.74858	2.45723	1.79889	2.41905	3.40522	1.88364	1.21891	2.5909	2.56734	0.109023	0.221594	0	0.108429	0.220714	0.122279	0.362702	0.119076	0.374262
ENSG00000183615.6	0	0.131425	0.130049	0.131461	0.130919	0.450511	0.334203	0.333092	0.662866	0.221817	1.50407	0.89179	1.40086	1.17168	5.98531	6.4486	5.98281	4.55014	9.2555	10.7649	7.73285	11.5797	6.47724	11.2963	0.436091	0.443189	0.32182	0.542147	0.110357	0.366838	0.604503	0.238152	0.998031
ENSG00000182866.18	0	0	0	0	0	0	0.111401	0	0	0	0	0	0	0	0.320642	0.211429	0.213672	0	0	1.53784	0.693974	2.74256	2.09265	1.84848	0	0	0	0	0	0	0	0	0.124754
ENSG00000116478.12	95.7512	93.8378	93.3751	98.8584	98.5822	116.908	115.189	119.247	109.483	101.038	113.106	111.177	112.847	115.411	204.142	201.915	197.753	211.634	207.092	285.819	309.612	304.424	309.513	304.076	88.0903	92.6264	98.477	99.4298	94.6862	115.432	112.558	102.644	98.0566
ENSG00000175130.7	100.493	107.9	93.115	103.985	105.39	130.198	133.458	136.901	120.642	142.074	135.667	140.011	124.832	124.199	394.496	386.599	414.203	400.835	407.768	1469.19	980.685	1284.43	1071.44	1199.97	243.666	242.535	192.019	192.788	201.401	148.447	190.056	173.018	194.117
ENSG00000162526.7	0.263415	0	0.130049	0.262921	0.392758	0.225256	0.111401	0.222062	0.110478	0.110908	0.150407	0.148632	0.155651	0.146461	0.855045	0.422859	0.106836	0.105817	0.210352	0.54923	1.18967	1.01576	1.09615	0.513468	0.218045	0.332391	0.32182	0.325288	0	0.611397	0.725404	0.476305	0.623769
ENSG00000225828.2	7.11219	6.43985	4.94186	4.73258	6.93872	2.70307	2.33942	1.55443	1.65716	2.32908	6.16669	5.35074	3.73563	4.1009	7.37476	7.71717	4.91445	4.97341	6.62609	31.5258	22.3063	38.7005	27.5034	35.0185	7.95865	7.42341	8.79642	12.2525	5.95927	11.8611	11.8483	11.4313	6.98622
ENSG00000160058.19	78.3658	78.3296	81.1505	84.6607	79.8608	66.563	62.8301	63.3986	62.1989	67.3214	138.074	129.458	132.148	120.244	73.8545	73.366	67.3066	69.2044	67.3127	70.8506	81.3932	75.3696	84.1045	74.1448	132.244	125.09	128.514	122.742	127.131	114.698	133.958	120.386	119.639
ENSG00000273274.2	0	0	0.260098	0	0	0.112628	0.222802	0	0	0.221817	0	0	0	0	0.320642	0.105715	0.213672	0.105817	0	0.439384	0.0991392	0	0.0996499	0.308081	1.09023	0.553986	1.28728	0.759006	0.441427	0.366838	0.362702	0.476305	0.249508
ENSG00000160062.15	5.92683	5.12559	5.07191	5.65281	7.06964	5.18088	6.23845	6.21772	6.29722	5.10179	7.67076	6.83706	8.71648	6.15134	8.33669	10.1486	10.0426	10.2643	11.6745	9.22706	14.7717	13.8144	14.1503	14.3771	5.01504	3.8779	3.6473	5.20461	4.30392	6.72536	8.46304	8.33533	9.4813
ENSG00000176261.16	12.1171	10.514	15.4758	11.1742	11.1281	15.7679	11.6971	9.88174	10.8268	12.4217	13.8375	15.4577	12.6078	15.3784	9.83302	10.0429	8.76055	8.88864	10.3073	19.6624	10.9053	15.1349	12.6555	13.5556	17.3346	18.7247	15.3401	15.1801	14.8982	13.4507	16.5634	13.8128	12.1011
ENSG00000162521.19	104.971	102.643	111.582	113.188	91.3817	146.303	144.153	145.339	162.292	149.726	110.098	110.582	102.886	110.138	201.363	194.515	205.339	211.952	209.931	161.254	196.89	160.795	187.242	163.488	126.139	139.161	119.503	124.477	134.415	126.192	132.749	128.96	139.35
ENSG00000162520.15	102.468	103.826	109.631	97.018	111.936	39.8702	42.4438	46.855	42.9758	49.687	67.0816	65.6952	67.2414	59.6095	20.8417	20.5087	21.9014	18.2006	19.0369	14.1701	12.4915	10.6655	9.76569	12.1178	33.0339	39.5546	35.2929	31.9867	37.3006	37.5397	47.0303	43.4628	50.2758
ENSG00000162522.11	52.1561	52.1759	49.4186	50.6124	53.4151	23.3139	21.8346	24.0937	24.526	24.2889	14.4391	16.944	14.6312	16.9894	54.7229	54.4431	57.5846	59.2576	61.7384	22.1889	24.3882	19.8074	25.2114	22.0791	67.158	73.5693	73.5896	65.2745	63.1241	83.5168	73.1449	76.9232	74.2286
ENSG00000134684.13	248.4	250.366	258.537	267.522	261.969	166.126	157.521	169.988	179.747	172.574	340.672	293.102	303.676	302.88	158.931	153.392	168.801	164.757	145.774	99.8499	87.4407	83.8004	81.115	92.3216	139.658	142.153	127.977	125.67	150.306	160.553	177.24	159.443	188.254
ENSG00000116497.18	25.8146	27.7308	24.7093	31.9449	28.1476	30.86	29.6326	31.4217	31.7071	33.6053	27.2237	25.1188	27.3946	30.9032	19.8798	23.363	22.115	20.4227	21.1404	25.2646	30.1383	34.1296	31.3897	29.5758	22.2406	20.6083	25.6383	24.6135	22.5128	26.29	22.8502	26.0777	31.5627
ENSG00000160097.21	1.97561	1.44568	1.69064	1.05169	1.17827	1.80204	1.11401	1.4434	2.20955	0.776359	0.451221	0.445895	0.311303	0.146461	0	0	0.213672	0	0.315528	1.75753	1.38795	1.21891	1.69405	1.6431	0.545113	1.21877	0.536367	0.650577	1.10357	0.855955	0.967205	0.714457	0.748523
ENSG00000121905.10	0.658537	0.919978	1.04039	0.394382	0.654596	0.337883	0.779807	0.111031	0.110478	0.554542	0.601628	0.445895	0.466954	0.439382	0.748164	0.422859	0.53418	0.317452	0.420704	0	0	0.203152	0	0	0.327068	0.221594	0.32182	0.433718	0.110357	0.489117	0.241801	0.119076	0.124754
ENSG00000121900.19	11.1951	11.434	11.9645	11.5685	12.8301	11.7133	11.8085	9.99277	12.3735	9.87085	27.3741	20.8084	25.5268	25.3377	25.1169	25.6887	27.35	27.9357	26.1888	0.988613	0.693974	1.52364	0.597899	0.718855	10.0301	9.08537	6.75822	5.42147	6.62141	2.44559	3.14342	1.78614	1.6218
ENSG00000116514.17	14.7512	17.0853	16.5162	16.3011	15.7103	18.3583	17.9356	18.8752	17.124	16.0817	42.866	41.7655	46.2285	41.1554	37.1945	36.4716	39.2088	38.9407	36.3909	33.2833	28.7504	33.1138	26.2079	31.6296	23.876	27.1453	23.8147	26.2399	25.051	23.7222	25.51	26.7921	24.327
ENSG00000004455.18	280.405	282.696	282.986	290.66	287.237	168.491	170.889	166.768	179.416	172.241	126.041	112.663	126.7	127.86	144.182	145.781	156.835	158.514	141.462	116.656	118.67	107.772	113.501	109.266	90.0527	88.0837	87.6424	85.7677	93.4723	87.6743	100.106	82.758	89.9476
ENSG00000142920.18	19.6244	21.8166	22.4985	22.6112	23.0418	7.20818	7.01826	5.21845	7.84391	6.21087	12.6342	9.95833	10.4286	10.5452	1.81697	1.48001	1.60254	2.22216	1.47247	4.39384	3.76729	5.18039	3.48775	4.31313	9.81204	10.1933	11.371	12.0357	8.93891	8.43727	5.92413	7.9781	8.73277
ENSG00000278997.1	3.42439	2.23423	3.25122	1.70899	2.74931	1.91467	1.78242	1.33237	0.883821	1.10908	0.902443	0.594527	1.55651	1.17168	0.427522	0.845718	0.641016	0.105817	0.736233	0.439384	0.396557	1.11734	0.3986	0.616162	0.872181	0.77558	0.750914	0.433718	0.882855	1.95647	1.45081	2.38152	2.61983
ENSG00000116525.14	42.9366	41.5305	42.9161	39.964	41.6323	35.8156	34.2001	36.3071	34.9109	34.8252	28.1261	30.0236	29.1068	31.489	8.12293	9.40861	10.5768	13.2271	10.9383	11.5338	11.2027	12.5955	12.6555	14.2744	23.7669	25.5941	29.0711	26.4568	23.6164	62.3624	58.6368	59.5381	67.4919
ENSG00000160094.15	23.9707	27.2051	24.4492	26.1607	26.9694	29.2832	33.5317	33.3092	29.829	38.707	34.4432	27.7941	28.0173	28.4134	44.0348	45.4573	49.6787	49.6283	54.376	56.5706	47.6859	60.3363	48.6292	57.5084	40.6655	45.316	43.6603	41.7453	39.6181	65.9085	70.3642	72.8746	80.8405
ENSG00000134686.21	241.815	250.497	218.482	229.925	235.917	242.938	227.815	254.483	242.498	252.649	312.997	303.952	294.181	327.632	129.326	120.515	128.63	122.536	131.996	155.652	110.044	135.807	118.085	126.21	118.508	113.567	108.668	110.598	109.915	104.549	106.634	95.9754	107.663
ENSG00000121903.15	12.9073	13.4054	10.664	15.118	13.4847	9.91124	11.6971	8.54937	8.06487	8.98358	8.87402	11.4446	10.273	10.2522	9.08485	9.3029	9.93574	9.20609	9.99173	6.26122	9.31908	7.31349	9.46674	7.29125	13.1917	12.4093	12.7655	12.4694	12.4703	17.7305	13.42	16.1944	12.8497
ENSG00000121904.19	1.97561	2.75994	1.95073	1.84045	1.17827	4.95562	5.01304	4.99638	4.75054	6.32178	4.06099	3.71579	4.20259	5.71196	0.320642	0	0.106836	0	0.210352	5.16276	6.04749	3.8599	6.17829	7.08586	44.2632	43.1001	47.2003	45.8657	42.046	64.808	60.4503	52.1554	53.5194
ENSG00000142698.15	0	0	0	0	0	0	0	0.111031	0	0	0	0	0	0	0	0	0	0	0	0	0	0.101576	0	0	0.436091	0.664783	0.536367	0.216859	0.551784	0.244559	0.120901	0	0.124754
ENSG00000163866.9	34.1122	36.0106	30.9516	32.4708	29.3259	42.1228	44.449	46.855	44.3015	44.9179	44.0693	44.5895	44.0493	47.8926	47.9894	48.9459	47.4352	49.7341	45.5412	93.0395	75.544	77.7058	77.5276	77.3283	34.0151	36.4523	27.5693	26.9989	35.7556	29.7139	31.9178	30.4835	30.5647
ENSG00000189280.3	0	0	0	0	0.261839	0	0	0	0	0	0	0	0.155651	0.146461	0	0	0	0	0	0.109846	0	0	0.29895	0.102694	0.109023	0.110797	0.32182	0.108429	0.441427	0.244559	0	0	0
ENSG00000188910.8	0	0	0	0	0	0.112628	0	0	0	0	0	0	0	0	0	0	0	0	0	1.64769	1.48709	1.7268	1.7937	1.84848	0	0	0.107273	0	0.220714	0	0	0	0
ENSG00000187513.9	0	0	0	0	0	0	0	0.111031	0.220955	0.443634	0.300814	0.594527	0.622606	0.732303	84.4357	83.4089	88.8875	92.6958	91.1877	1909.45	1196.71	1694.19	1369.29	1629.23	0.981204	1.10797	1.50183	0.650577	1.545	0.244559	0.362702	0	0.124754
ENSG00000116544.12	0.131707	0	0.130049	0	0.130919	0.112628	0.111401	0	0	0	0	0	0	0.146461	0.106881	0.105715	0.213672	0.105817	0.210352	0.768921	0.0991392	0.507881	0.49825	0.205387	1.52632	0.77558	1.82365	1.62644	1.98642	2.07875	1.08811	1.07169	1.74655
ENSG00000284773.1	2.50244	2.10281	1.56059	2.36629	1.04735	0.675767	0.557005	0.666185	0.773343	0.110908	0.601628	2.08084	1.24521	1.02522	0.855045	1.05715	1.06836	0.74072	0.736233	1.75753	0.991392	2.84413	1.29545	2.97811	0.981204	1.32957	1.50183	1.73487	1.43464	1.34507	1.81351	2.0243	0.998031
ENSG00000241014.2	1.18537	0.525702	0.910342	0.394382	0.523677	0.112628	0.222802	0.666185	0.662866	0.998176	0.300814	1.33769	0.466954	1.31815	1.28257	0.528574	0.320508	0.211634	0.736233	0.988613	0.991392	1.01576	0.896849	0.308081	0.109023	0.332391	1.39455	0.108429	0.772498	0.611397	0.483603	1.07169	0.873277
ENSG00000163867.17	8.82439	8.93693	9.36352	6.57303	7.85516	5.85664	7.24106	7.99422	6.18675	8.20722	10.0773	9.21517	7.78257	7.90887	7.161	8.14003	7.05117	8.14792	8.20374	10.5452	10.3105	10.2592	10.9615	11.7071	9.04888	11.4121	9.22551	12.4694	8.27676	9.78234	9.30935	9.76425	9.4813
ENSG00000197056.11	13.8293	11.3026	10.0138	11.9629	12.0446	12.8396	15.5961	12.2134	13.1468	13.7526	14.5895	13.9714	18.3669	14.4996	16.2459	17.2315	17.5211	16.7191	17.5644	7.35968	14.5735	10.2592	12.5559	11.5017	9.48497	8.64218	10.0837	12.5778	9.15962	12.1057	8.70485	10.8359	8.98228
ENSG00000116560.12	282.117	279.148	288.709	273.044	274.931	575.077	516.455	528.173	511.511	522.933	261.708	240.189	240.793	269.487	426.667	428.25	385.891	402.317	419.022	379.408	453.463	417.478	440.851	421.968	232.436	221.705	267.647	278.989	235.502	292.248	250.748	280.067	250.007
ENSG00000146463.12	90.6146	85.8208	81.0205	92.9427	83.5265	106.208	93.911	94.0431	99.2089	104.587	87.6873	79.2207	93.0795	85.9724	101.109	107.512	104.379	100.315	110.014	53.0556	70.2897	60.2347	69.456	61.5135	67.267	57.6145	63.184	62.0216	65.1105	67.2536	61.9011	62.3959	60.8799
ENSG00000142687.19	136.054	124.723	117.044	129.226	125.29	88.6381	81.7683	83.6062	77.9972	79.6323	189.363	175.385	182.89	166.965	106.026	101.803	101.28	110.896	110.856	134.671	135.722	139.464	135.424	141.614	121.015	123.096	110.706	112.875	117.971	134.507	132.749	122.41	142.344
ENSG00000020129.16	93.5122	96.8606	90.7741	87.4213	96.2257	106.095	108.839	115.472	100.203	113.903	74.0003	76.5453	77.9814	81.1392	46.1724	49.2631	43.9096	40.3163	43.5429	48.442	41.1428	48.8582	46.2376	43.6448	72.391	71.1318	74.0186	72.7562	65.2209	99.1685	95.6324	83.8296	91.1951
ENSG00000116819.9	1.31707	0.788553	1.04039	1.18315	0.785516	0.563139	0.334203	0.333092	0.220955	0.332725	1.20326	0.297263	0.311303	0	0.106881	0	0.213672	0.317452	0.210352	0.988613	0.495696	0.914186	0.797199	0.924242	1.09023	1.44036	2.46729	1.8433	1.10357	1.10051	0.967205	1.07169	0.873277
ENSG00000126067.12	119.722	121.437	136.942	126.202	121.1	151.034	154.959	156.109	159.972	153.608	108.293	123.216	106.933	111.896	107.629	103.495	108.011	105.711	115.168	134.781	102.113	112.14	90.9804	110.293	125.812	109.024	103.948	89.0206	109.805	86.696	109.536	89.9025	83.3356
ENSG00000142686.8	37.1415	34.8278	36.9339	37.4663	38.4903	38.0682	38.8789	41.7476	35.7947	40.4816	46.0246	43.8464	48.2519	47.7461	35.5912	33.5116	33.3328	32.3801	31.7632	59.2069	46.5954	54.1401	47.0348	50.1145	27.0376	29.472	27.6765	25.1556	31.1206	33.5045	33.3686	32.3887	35.3054
ENSG00000092853.14	7.63902	5.51987	8.19308	6.44157	7.72424	55.3002	52.6926	60.7338	58.6636	57.8942	4.06099	6.68843	3.89129	5.12612	13.0394	12.3686	11.4314	10.8992	11.2538	7.46952	7.83199	4.97723	5.1818	6.05892	1.41729	1.21877	1.28728	0.867436	0.993212	0.366838	0.604503	0.238152	0.249508
ENSG00000232335.1	0.263415	0.131425	0	0.131461	0	1.35153	0.891208	1.66546	1.10478	1.3309	0.150407	0	0	0	0.106881	0.634288	0.106836	0.317452	0.841409	0	0.693974	0.101576	0.29895	0.205387	0.109023	0.110797	0	0	0	0	0	0	0
ENSG00000134698.11	24.4976	22.868	25.7497	26.0292	23.6964	15.3174	13.9251	9.88174	12.0421	14.7508	32.1871	24.9701	27.0833	27.974	41.6834	33.723	38.2473	33.6499	35.6547	26.363	36.8798	33.1138	37.2691	29.6785	22.0226	20.6083	23.2783	23.9629	17.1053	19.4424	17.2888	16.5516	19.2121
ENSG00000092847.14	57.161	51.6502	55.1407	53.1101	54.9861	48.7678	51.3558	53.1837	48.4997	47.247	40.7603	37.4552	39.3798	45.5492	59.96	63.5346	61.217	58.9402	59.8452	43.2793	49.5696	43.4746	48.0313	39.7424	50.3685	45.5376	52.7785	48.6848	48.4467	49.4008	52.9545	55.4895	50.6501
ENSG00000126070.20	20.2829	21.5538	22.8886	23.9258	20.9471	22.6382	21.0548	20.9848	19.2231	22.0708	22.4107	26.6051	23.8147	23.4337	20.4142	25.583	21.5809	22.2216	21.6663	16.4769	28.2547	25.6988	25.7097	24.2357	19.6241	19.2787	20.1674	21.5775	20.416	28.9802	25.2682	25.6014	22.9547
ENSG00000092850.12	0	0.262851	0	0	0	0	0.222802	0	0.110478	0	0	0	0	0	0.641284	0.634288	0.747852	0.105817	0.736233	0.219692	0.594835	1.01576	0.29895	0.616162	0.218045	0.110797	0.107273	0.108429	0.110357	0.122279	0.241801	0	0
ENSG00000116863.11	55.1854	54.673	53.06	49.8236	48.9638	48.4299	43.892	46.0778	39.7719	38.1525	33.0896	26.0106	30.819	27.681	31.6367	28.543	31.9439	30.8986	29.3441	55.0328	34.0047	49.8739	34.1799	43.1313	33.688	32.0204	34.542	31.2277	31.4517	23.5999	28.7743	23.1008	27.3211
ENSG00000171812.13	43.4634	49.9417	42.7861	46.6685	49.0947	45.0511	40.2157	44.7454	41.871	43.6979	11.1301	9.06654	11.2069	8.49471	11.5431	11.6286	10.6836	11.9573	12.6211	0.109846	0.0991392	0.203152	0	0.205387	10.9023	8.53138	7.29459	8.78279	8.82855	2.69014	2.17621	3.21506	3.61786
ENSG00000054116.12	53.6049	54.673	54.6205	56.1337	57.6045	56.2013	52.6926	57.625	56.2331	56.1197	59.11	53.8047	54.6336	55.3621	59.5325	57.2974	61.858	60.7391	59.3193	89.3047	65.6301	80.5499	72.7444	77.2256	64.8685	61.3816	62.004	60.0699	64.6691	47.9335	62.3847	56.0849	55.5155
ENSG00000116871.16	316.756	344.203	335.526	308.933	352.827	306.573	286.523	322.544	288.126	308.325	279.456	300.979	310.213	296.29	189.179	195.255	197.326	197.243	184.479	283.293	209.382	286.75	225.607	250.675	267.324	279.763	254.989	245.376	243.447	276.718	283.996	271.97	291.55
ENSG00000054118.15	167.4	170.327	182.329	179.181	163.518	182.907	178.242	176.095	172.345	160.817	245.615	252.971	232.232	219.837	220.708	217.349	214.42	216.184	208.249	162.352	179.144	162.014	176.779	166.774	133.008	138.053	133.877	138.248	134.194	179.384	166.722	161.11	166.297
ENSG00000214193.11	410.532	404.265	396.519	422.646	415.276	35.0272	38.2105	26.5364	25.9622	32.3853	22.5611	26.6051	24.2816	26.3629	16.3527	15.1172	13.034	11.7457	12.7263	15.9277	11.8967	15.7443	12.6555	17.0471	20.2782	18.6139	23.922	29.276	19.9746	12.2279	11.1229	10.8359	10.2298
ENSG00000142694.7	64.1415	77.8039	57.3516	59.4202	76.7187	63.1842	63.8327	75.723	61.6465	69.2069	75.9556	60.939	68.1753	64.2962	48.5238	52.8574	49.6787	58.8343	44.9102	85.2404	47.1902	72.7286	53.4124	67.5724	27.2557	28.3641	25.5311	24.7219	23.8371	18.4642	18.256	22.1482	23.9527
ENSG00000286379.1	9.61463	6.96555	6.24235	7.49326	7.85516	1.01365	1.67101	0.555154	0.883821	0.665451	0.300814	0	0.155651	0.292921	0.106881	0	0.320508	0.105817	0	0.659075	0.793113	0.914186	0.597899	1.02694	0.327068	0.443189	1.93092	1.73487	0.551784	1.22279	0.241801	1.07169	0.249508
ENSG00000196182.11	138.424	135.5	142.794	146.447	140.607	83.2319	85.2217	85.1606	81.422	90.0576	70.2401	63.0199	68.4866	58.5842	46.9206	47.3602	48.6104	48.7817	43.8584	108.528	93.8848	100.967	97.2583	97.7643	42.1918	44.0973	45.1621	48.9017	38.5145	59.6723	65.5281	61.6815	59.6324
ENSG00000181817.6	21.4683	24.708	22.1083	22.2169	25.1365	27.3685	23.5056	32.1989	29.0556	26.1744	16.5448	14.7145	17.433	21.2368	16.2459	16.5972	14.7434	16.5075	16.5126	28.7796	18.0433	25.1909	18.2359	21.0522	23.1128	23.7106	18.5583	20.2763	23.8371	17.1191	20.0695	15.8371	20.3349
ENSG00000116885.18	6.05854	5.51987	5.8522	5.52135	4.58218	5.51876	4.79024	4.44123	6.18675	4.65815	5.41466	4.31032	3.89129	3.66151	3.63394	3.27716	5.12812	3.49197	3.78634	3.51507	3.76729	2.94571	3.1888	3.38889	3.92482	5.20747	3.2182	4.33718	4.0832	3.5461	2.90162	4.40582	2.86934
ENSG00000116898.12	41.4878	45.4732	39.4048	43.1191	43.3343	50.7951	48.4594	47.7432	50.7092	53.236	47.0774	36.8607	39.0685	42.62	53.8678	60.2574	65.8109	52.3795	55.6382	89.9638	60.2766	80.9562	66.1675	77.3283	40.6655	36.8954	34.4348	34.6974	33.1071	27.7574	30.5879	26.9112	28.8181
ENSG00000163873.10	0	0.131425	0	0	0	0	0	0	0	0	0	0	0	0	0	0	0	0	0	0	0	0	0	0	0	0.221594	0.214547	0	0	0	0.241801	0	0
ENSG00000233621.3	1.97561	0.525702	0.650245	0.920225	0.523677	1.91467	1.11401	3.10886	0.994299	1.99635	5.41466	6.5398	6.0704	6.73719	1.71009	0.951433	1.1752	1.05817	0.946585	5.16276	3.07331	5.07881	4.1853	5.03199	6.86843	4.43189	8.0455	6.6142	6.51105	4.76889	5.31963	5.12028	3.86737
ENSG00000163874.11	13.1707	11.9597	11.5744	11.0427	11.39	14.0785	10.5831	10.77	8.72773	9.98176	144.842	142.092	139.308	141.188	9.40549	9.62004	9.40156	7.08975	7.4675	7.57937	7.3363	9.04028	7.27444	6.98317	21.3684	20.6083	27.1402	29.1675	18.54	20.9098	20.0695	23.1008	20.5844
ENSG00000163875.16	41.3561	38.1134	36.9339	34.8371	36.0028	39.1945	40.3271	40.4152	39.6615	42.4779	40.6099	39.536	43.738	36.9081	30.8885	31.3973	36.6447	36.1895	35.0236	39.3248	35.7892	40.021	40.3582	39.6397	39.7933	37.671	33.6838	29.6012	40.2803	28.3688	26.5981	28.8164	27.5706
ENSG00000163877.11	18.3073	16.0339	17.2965	16.564	17.2813	20.4983	20.0522	21.762	23.0898	19.6308	21.057	25.8619	22.5695	19.3328	20.0936	19.5572	19.1236	20.7402	18.4058	14.1701	13.9786	14.2207	13.5524	15.7121	16.1354	17.0628	16.6274	17.7824	16.2225	17.3637	21.1576	23.3389	17.3408
ENSG00000163879.11	5.13658	5.38845	5.20196	4.86404	5.10585	10.1365	9.46908	8.77143	8.3963	8.65086	2.85774	2.22948	3.57998	3.95444	9.51237	7.82289	7.47852	8.99446	9.78138	9.77629	11.401	9.04028	10.5629	11.5017	3.92482	3.8779	5.14912	5.20461	4.30392	3.05698	2.05531	3.09598	3.86737
ENSG00000134697.13	92.0634	88.3179	91.0342	85.8438	80.2535	128.734	128.334	133.015	129.148	129.874	83.7768	87.5441	82.6509	93.7348	60.9219	53.8088	57.6914	56.718	56.5847	72.6081	56.311	63.993	57.0994	59.2542	59.5264	63.93	66.0804	63.3228	68.2005	76.18	71.0896	68.3497	64.6225
ENSG00000169218.14	0	0	0	0	0	0	0	0	0	0	0.150407	0	0	0.292921	0	0	0	0	0	0	0	0	0	0	0.109023	0	0	0	0.110357	0	0	0	0
ENSG00000116922.15	17.1219	13.6683	16.5162	15.2494	17.1504	25.0034	31.0809	28.868	27.3984	27.838	17.8984	17.3899	16.6547	19.9186	16.5665	15.4343	15.3844	14.0737	15.5661	6.92029	14.276	9.14186	13.0541	11.1936	17.3346	19.2787	19.0947	16.8066	20.7471	17.6082	19.2232	19.8857	17.5903
ENSG00000134690.11	10.4049	9.59406	10.0138	9.20225	9.42619	40.8839	37.5421	39.749	37.7833	38.818	5.41466	5.35074	4.98084	8.64117	13.8945	13.3201	12.9271	13.333	15.9868	15.708	14.5735	13.2049	14.7482	12.8367	3.16166	3.54551	4.29094	3.36131	3.42106	2.56787	2.53891	1.90522	1.6218
ENSG00000183317.17	0	0	0	0	0.130919	0	0	0.111031	0	0	0	0	0	0	0	0	0	0	0	0	0	0	0.0996499	0	0.327068	0.443189	0.858187	0.542147	0.331071	0	0.120901	0.119076	0.124754
ENSG00000185090.15	0.790244	0.919978	0.390147	0.657303	0.916435	0.788394	1.00261	1.33237	1.65716	1.88544	0.601628	0.445895	0.622606	0	0.961925	1.48001	0.747852	1.58726	1.89317	0.54923	1.68537	1.42207	0.896849	1.43771	7.08647	6.98022	5.68549	5.31304	7.61462	3.30154	2.53891	1.66707	4.61589
ENSG00000233728.1	0.131707	0	0	0	0	0.112628	0.111401	0	0	0	0	0	0	0	0	0	0	0	0	0.109846	0	0	0	0.102694	0.109023	0.443189	0.214547	0.108429	0.110357	0	0.120901	0.119076	0.249508
ENSG00000196449.4	23.5756	24.5766	27.1802	18.536	28.8022	42.6859	39.3245	48.6315	44.3015	44.5852	43.9189	42.0628	39.8468	39.2514	21.3761	22.623	22.115	24.0205	21.5611	18.564	20.6209	21.2294	24.1153	21.3603	36.5226	39.4438	33.7911	29.7097	31.5621	33.1377	41.2271	33.4604	34.3073
ENSG00000197982.14	52.8146	51.5188	43.0462	47.0629	54.2006	59.4675	65.1695	70.1714	54.355	65.9905	40.9107	40.5765	39.3798	36.6151	27.3614	27.6973	24.9996	27.195	25.1371	62.0629	32.3194	50.9913	32.4859	43.5421	53.8572	53.7366	45.8057	49.0101	50.6538	50.9905	59.2413	57.1566	64.373
ENSG00000188786.10	22.2585	23.2623	21.5881	23.0056	23.3036	29.6211	35.9825	26.3143	29.9394	30.3889	38.5042	34.4826	37.8233	33.2466	18.0628	16.7029	16.6664	17.2482	16.723	8.78767	9.71564	10.6655	11.5594	10.064	16.8985	13.628	12.551	13.6621	15.0085	17.8528	16.0798	17.5042	16.3428
ENSG00000204084.14	16.4634	15.5082	13.0049	17.2213	14.1393	14.9795	16.1531	11.9913	13.8097	13.5308	22.7115	21.1057	16.499	22.4085	17.9559	19.3458	18.6963	19.9994	19.9835	14.28	14.3752	18.2837	16.5419	20.0253	6.43234	7.97739	8.79642	8.4575	6.62141	7.0922	7.97944	9.28794	8.60802
ENSG00000183431.12	70.4634	77.6725	74.9082	74.8011	73.9694	136.054	124.769	120.024	136.55	124.439	82.1223	80.5584	72.3779	83.7754	92.238	99.2661	95.6182	97.5634	99.6018	153.565	137.308	186.291	141.204	173.963	76.6429	76.6716	77.6659	77.9608	80.1191	84.6173	91.5218	84.0678	81.8386
ENSG00000183386.10	34.3756	32.7249	32.5122	31.9449	33.2535	54.2866	58.9311	62.0662	54.4655	57.4506	63.0206	54.3992	56.1902	55.2156	59.8531	56.6631	59.5076	57.5645	51.2208	95.8955	67.712	88.2697	84.0049	89.2407	37.9399	34.2363	32.5038	30.6855	32.6656	37.5397	41.4689	37.509	40.545
ENSG00000183520.12	28.4488	27.4679	33.5526	28.264	29.4568	56.6518	51.69	49.2977	54.9074	51.0179	29.0286	26.9023	28.3286	26.9487	33.133	38.163	41.4523	42.1152	39.9669	50.1996	38.2677	41.0368	40.6572	45.2879	25.2933	26.3697	23.2783	26.5652	27.8099	27.0237	28.5325	23.8152	22.5805
ENSG00000185668.8	0	0	0	0	0	0.337883	0.111401	0	0.110478	0.221817	0	0.297263	0.155651	0	0.106881	0	0	0	0	0.109846	0.0991392	0.101576	0	0	1.19925	0.77558	0.536367	0.325288	0.993212	1.83419	2.05531	1.19076	1.99606
ENSG00000224592.5	0	0	0	0	0.130919	0	0	0	0	0	0.150407	0.148632	0	0.146461	0	0	0	0	0	0	0.0991392	0	0	0	0.218045	0.443189	0.536367	0.433718	0.220714	0.855955	2.29711	1.90522	2.49508
ENSG00000116954.8	23.0488	21.2909	23.1487	25.3719	21.2089	16.8942	16.9329	17.987	19.3336	19.7417	28.1261	29.875	26.3051	31.489	23.7275	22.8344	23.9312	21.6925	23.3491	35.3704	35.591	35.3485	31.9876	35.2239	38.703	43.2109	38.4039	36.4323	38.8456	22.3771	27.5653	26.554	23.7032
ENSG00000228436.4	0.790244	1.70853	1.04039	1.70899	1.04735	1.01365	0.779807	0.222062	0.773343	0.665451	2.40651	0.743159	1.24521	2.34337	0.961925	2.11429	1.81621	2.22216	2.10352	3.95445	2.47848	3.35202	4.28495	3.2862	5.88722	4.21029	5.2564	4.22875	5.40749	2.20103	2.05531	1.78614	1.99606
ENSG00000214114.9	8.29756	8.14838	6.89259	6.17865	6.28413	11.488	12.8111	13.1016	17.345	11.8672	7.21954	8.02611	7.78257	7.03011	5.66467	8.56289	6.08965	5.60831	6.20539	6.81045	8.82339	9.85289	7.27444	8.31818	8.39474	7.7558	6.22186	6.07205	6.95248	6.60308	8.70485	6.54919	5.23966
ENSG00000158315.11	0.921951	0.525702	0.910342	0.657303	0.523677	0.675767	0.222802	0.999277	1.10478	0.887267	0.752036	1.48632	0.778257	0.732303	0.427522	0.105715	0.53418	0.529086	0.420704	0.109846	0.0991392	0	0.0996499	0.102694	0.109023	0.332391	0.107273	0.325288	0.220714	0	0	0	0
ENSG00000174574.16	90.7463	103.695	97.4066	88.3416	94.131	87.2865	85.5559	89.2687	85.7306	89.1704	107.24	118.162	110.046	107.795	55.471	60.2574	57.5846	53.3319	62.2642	49.211	68.3069	54.4449	65.2707	54.1195	179.887	166.861	150.29	135.32	158.583	133.651	167.206	149.202	133.487
ENSG00000168653.11	72.7024	70.1812	88.9535	77.4303	86.6686	82.894	68.4002	71.7259	77.6658	74.7523	75.8052	69.2624	71.1327	69.2759	93.1999	95.7775	108.011	101.479	84.1409	142.36	66.9189	105.842	78.3248	101.359	88.7444	98.7203	83.7805	80.4547	83.4298	55.6371	76.0465	81.8053	63.0007
ENSG00000127603.32	1050.5	993.971	1035.06	1048	956.758	634.207	612.594	518.181	516.814	562.749	625.393	633.914	744.325	592.726	858.465	869.398	770.394	845.056	766.313	426.971	526.726	464.711	509.809	482.865	920.26	912.858	876.96	902.567	900.071	1018.83	848.722	892.476	785.7
ENSG00000183682.8	0.395122	0.262851	0	0.131461	0.261839	1.23891	1.00261	0.777215	1.54669	0.998176	0.601628	0.297263	0.933908	0.585842	0.320642	0.317144	0	0	0	1.20831	1.28881	0.914186	0.797199	0.924242	2.07143	1.88355	2.25274	2.38545	1.43464	0.611397	1.20901	2.61968	1.49705
ENSG00000237624.1	0.658537	0.788553	0.260098	0.394382	0.130919	1.01365	0.891208	1.55443	1.43621	0.554542	0.451221	0.445895	0.466954	0.439382	1.06881	2.43144	0.961523	2.32798	1.99835	1.31815	0.991392	1.01576	0.896849	1.12963	0.218045	0.443189	0.214547	0.216859	0.441427	0.611397	0.241801	0	0
ENSG00000291129.1	8.69268	6.30842	7.15269	9.07079	6.41505	3.94197	3.67623	3.77505	4.08767	2.88362	4.51221	4.01306	4.51389	4.54028	1.28257	0.634288	0.854687	0.952355	0.946585	2.74615	2.2802	3.35202	2.1923	2.46465	1.85339	1.32957	4.07639	4.33718	1.10357	5.25801	3.62702	5.23935	2.49508
ENSG00000090621.15	373.654	376.928	390.407	382.813	402.97	378.091	368.849	382.39	373.635	370.323	326.835	313.018	310.992	326.9	349.072	368.733	392.195	351.525	351.604	195.526	182.515	176.032	189.933	186.389	180.651	189.131	165.094	154.404	174.585	133.774	150.279	133.127	141.471
ENSG00000228060.3	3.81951	5.12559	4.29161	3.81236	4.97493	3.49146	5.12444	5.21845	4.75054	4.87997	2.55692	4.60758	1.86782	2.78275	5.55779	4.65145	6.19648	3.80942	3.36563	4.28399	2.7759	1.11734	2.7902	2.77273	2.94361	1.66196	3.2182	2.71074	2.86928	0.855955	1.57171	2.61968	3.11885
ENSG00000163909.8	0.131707	0	0	0	0	0.337883	0.111401	0.222062	0.662866	0.554542	3.30896	3.56716	5.60345	4.68674	0.320642	0.105715	0.106836	0.211634	0.210352	1.64769	1.09053	0.609457	1.09615	0.718855	0.545113	0.664783	0.965461	0.867436	0.551784	0.611397	0.483603	0.238152	0.249508
ENSG00000116981.4	0	0	0	0	0	0	0	0	0	0	0	0	0	0	0	0	0	0	0	0	0	0	0	0	0.218045	0.221594	0.214547	0.108429	0.110357	0.366838	0.362702	0.357229	0.748523
ENSG00000116983.13	0	0	0	0	0	0	0	0	0	0	0	0	0	0	0	0	0	0	0	0	0	0	0	0	0.327068	0.110797	0	0	0	0	0.120901	0	0.124754
ENSG00000084072.17	31.478	24.1823	28.8709	31.682	31.5515	32.8873	32.0835	33.0872	34.5795	34.0489	34.1424	26.7537	24.7486	32.3678	35.0568	39.643	46.0463	37.7767	40.4928	61.8432	46.3971	52.9212	41.0558	51.6549	33.797	31.688	27.1402	27.1074	31.8931	27.7574	30.1043	32.5078	30.8142
ENSG00000116985.12	0.263415	0	0	0.131461	0	0.225256	0.111401	0.222062	0.110478	0.221817	0.150407	0.297263	0.155651	0.585842	0.106881	0.211429	0.213672	0.211634	0.315528	0.219692	0	0.203152	0	0.205387	0.545113	0.110797	0.32182	0.108429	0.441427	0.244559	0.241801	0.476305	0.374262
ENSG00000198754.5	0	0.131425	0	0.394382	0	0.225256	0.111401	0.111031	0.110478	0.110908	0	0.148632	0	0	0.534403	0.211429	0.641016	0.634903	0	0.768921	0.0991392	0.304729	0.597899	0.718855	0.327068	0.77558	0.32182	0.216859	0.662141	0	0.241801	0.119076	0
ENSG00000043514.17	17.7805	16.691	16.3862	18.4045	18.1978	17.9078	14.3707	16.9877	14.6935	14.1963	17.748	18.7276	21.1686	16.55	20.0936	20.6144	19.9783	22.9623	17.0385	22.7381	23.8925	21.8389	19.8303	22.798	14.7181	13.628	17.0565	16.915	13.905	19.0756	18.3769	20.243	19.4616
ENSG00000116990.12	9.87805	9.19978	9.49357	10.2539	10.0808	0	0.445604	0.333092	0.110478	0.221817	2.1057	1.33769	1.08956	1.17168	7.90916	8.35146	8.54687	7.4072	9.78138	37.5673	28.9486	33.317	32.5855	33.5808	5.66918	5.76145	4.8273	5.42147	4.41427	5.86941	4.11062	5.12028	6.11294
ENSG00000168389.18	7.2439	9.33121	7.93298	8.93933	7.85516	18.8088	16.2645	16.7656	15.025	16.969	15.4919	15.3091	18.6782	16.2571	4.06146	3.38287	2.88457	2.53961	3.26046	1.53784	1.38795	1.92995	2.3916	1.02694	15.3722	13.1849	14.5892	16.156	12.4703	26.0455	21.1576	22.8626	23.0795
ENSG00000228477.1	1.05366	0.657127	0.390147	0.131461	0.392758	0.450511	0.334203	0.666185	0.552388	0	0.300814	0.297263	0.311303	0.146461	0.213761	0.105715	0	0.317452	0.105176	0	0	0	0.0996499	0	0.436091	0.221594	0.536367	0.542147	0.331071	0.489117	0.483603	0.595381	0.748523
ENSG00000131236.18	688.171	685.91	680.286	689.643	679.209	737.712	719.539	792.205	734.566	759.723	1077.97	1047.26	1069.17	1003.25	324.383	331.627	352.879	335.97	324.153	326.352	361.065	296.399	355.053	312.702	726.091	746.33	664.237	595.061	726.038	688.31	787.184	746.965	712.469
ENSG00000131238.18	64.8	64.2671	62.1634	60.209	63.8886	112.515	102.6	108.588	123.404	121.888	150.407	137.187	142.577	140.456	145.144	134.892	150.104	166.027	150.717	94.4675	110.639	102.592	116.391	103.618	52.876	55.9526	48.9167	43.1549	56.0613	42.6755	47.0303	45.7253	43.0401
ENSG00000117000.9	41.2244	38.5077	37.5841	45.091	37.0502	21.9624	23.2828	21.651	24.4156	21.4053	24.6668	25.2674	26.772	25.1912	20.628	22.5172	22.2219	23.174	23.4543	12.4126	17.1511	12.5955	15.7447	13.6582	23.7669	20.4975	23.7074	21.0353	23.8371	27.5128	23.092	27.2684	26.9468
ENSG00000259943.2	3.29268	2.62851	3.25122	3.15506	3.14206	1.35153	2.56222	3.21989	2.54099	1.3309	4.2114	2.08084	2.33477	2.92921	3.09954	3.17144	3.31191	3.28033	4.20704	3.51507	2.57762	4.57093	3.48775	4.00505	2.18045	3.10232	4.18366	4.22875	3.31071	3.42382	2.41801	3.57229	2.86934
ENSG00000084073.10	77.5756	81.221	79.85	82.5573	75.5404	108.01	106.945	117.804	128.265	116.565	102.878	100.475	110.979	109.845	70.755	68.0803	76.7082	76.7174	75.9371	48.3322	65.4318	47.8424	62.7794	49.8064	91.252	98.6095	79.8114	79.2619	108.812	119.1	126.099	119.672	120.637
ENSG00000049089.15	0.790244	1.57711	0.650245	0.657303	1.44011	2.13993	1.44821	2.33165	1.65716	2.55089	1.20326	0.89179	1.08956	0.878763	3.09954	2.43144	2.35039	2.01053	2.31387	6.7006	5.45265	6.3993	5.5804	6.05892	9.26693	10.6365	11.4783	10.3008	7.1732	9.41551	8.10034	8.69256	8.85753
ENSG00000084070.12	54.9219	57.1701	56.7013	50.218	57.7354	47.4163	46.0086	49.4087	48.9416	53.7906	33.0896	33.2935	36.5781	31.0496	15.177	16.7029	18.6963	15.3435	16.0919	27.5713	23.6943	26.4098	28.1013	29.5758	25.6203	26.3697	22.2056	22.5533	26.4856	25.9232	23.2129	20.243	23.4537
ENSG00000187801.15	3.29268	3.02279	4.03152	3.41798	4.0585	5.40613	7.35246	6.21772	6.84961	7.09814	5.71547	7.58022	7.62692	7.76241	2.56513	2.32572	3.84609	4.23269	3.99669	0.878767	1.7845	0.81261	1.3951	0.513468	1.30827	1.44036	2.03819	1.8433	2.64856	3.05698	2.17621	1.78614	2.61983
ENSG00000260920.2	1.71219	3.02279	2.60098	1.84045	2.61839	5.40613	4.12183	5.7736	5.52388	6.76541	4.36181	4.01306	4.51389	6.15134	4.3821	3.06573	2.45723	2.32798	3.89152	0.988613	1.68537	1.7268	2.29195	3.1835	2.50752	3.32391	2.03819	1.95173	3.20035	2.56787	2.17621	2.26245	2.61983
ENSG00000279667.1	0.131707	0	0.260098	0	0	0	0.111401	0	0.110478	0.554542	0	0	0	0.146461	0	0.211429	0.106836	0	0	0.109846	0.0991392	0	0.3986	0.102694	0	0.110797	0.214547	0.108429	0.110357	0.366838	0	0	0.124754
ENSG00000187815.10	2.23902	1.83996	0.910342	1.97191	2.09471	5.29351	3.00783	4.44123	5.08197	4.10361	4.2114	3.86443	4.20259	5.71196	2.7789	3.91144	3.73926	2.96288	2.83975	3.95445	3.27159	2.94571	3.3881	3.79966	2.94361	2.54833	2.46729	2.71074	3.08999	3.05698	3.62702	2.38152	2.86934
ENSG00000164002.12	8.29756	9.19978	8.06303	9.33371	10.0808	14.4164	13.4795	16.9877	13.3678	13.4199	7.06913	7.28295	8.71648	7.61595	9.72613	8.66861	7.26484	7.51302	8.09856	10.7649	9.02166	8.93871	10.6625	8.52357	8.72181	10.3041	9.65461	7.91535	9.60105	13.4507	9.55115	14.051	12.2259
ENSG00000117010.17	1.8439	1.57711	2.47093	2.23483	2.88022	2.36518	2.89642	1.88752	1.87812	2.77271	2.70733	2.67537	1.55651	1.31815	3.63394	4.22859	3.31191	3.7036	4.52257	4.0643	3.86643	4.06305	2.5909	3.08081	1.63534	2.10515	2.68183	2.9276	2.75892	2.20103	3.26432	3.09598	1.99606
ENSG00000117016.10	1.05366	0.919978	0.520196	0.920225	1.04735	0.112628	0.557005	0.666185	0.44191	0.221817	0.902443	0.148632	0.778257	1.17168	1.60321	1.05715	1.28203	0.846537	1.36729	0.439384	0.693974	0.609457	0.49825	0.410774	7.63159	5.98305	6.54368	5.09618	6.51105	2.20103	1.08811	2.0243	1.6218
ENSG00000272145.2	2.23902	1.70853	1.43054	1.70899	1.17827	1.35153	1.67101	0.333092	1.10478	0.998176	1.20326	0.148632	1.86782	1.31815	1.92385	2.00858	2.02988	2.32798	1.15694	1.20831	1.58623	1.32049	1.49475	1.02694	1.41729	0.997174	2.14547	1.73487	1.10357	2.81242	0.846304	1.66707	1.74655
ENSG00000066136.21	30.9512	29.5707	29.0009	27.2124	29.7187	40.0955	41.3297	40.9704	39.7719	45.1397	24.9676	29.5777	23.8147	24.6054	38.7977	39.1144	36.7516	37.7767	37.5479	47.1239	44.3152	45.4046	40.8565	41.7963	36.7406	37.7818	36.3657	34.4806	35.3142	43.6537	47.6348	42.9865	50.0263
ENSG00000117013.17	0.395122	0.394276	0.260098	0.262921	0.261839	0.337883	0.222802	0.222062	0.110478	0.110908	0.150407	0.445895	0.466954	0.146461	0.427522	0.317144	0.213672	0.105817	0	0.329538	0.297417	0.304729	0	0.513468	1.30827	1.10797	1.07273	0.867436	0.772498	0.733676	0.120901	0.238152	0.124754
ENSG00000179862.7	8.69268	13.7997	11.1842	7.88764	12.961	13.4027	11.1401	12.8796	8.50678	13.9745	11.7318	10.7015	11.6739	9.51994	15.177	15.5401	13.9955	14.3911	14.5143	27.5713	11.6984	25.8004	20.7272	23.2088	8.72181	11.5229	11.371	9.43336	9.82176	4.89117	6.40773	5.12028	5.36442
ENSG00000171793.17	79.2878	83.3238	83.8816	88.2101	87.585	158.355	150.725	159.44	157.541	142.517	254.038	248.661	243.127	239.024	88.0696	86.7918	89.7422	88.7806	80.2494	53.2753	61.3671	57.1874	56.3022	55.4545	98.0114	95.3963	96.4388	91.0807	103.404	139.765	128.276	132.532	116.395
ENSG00000281207.1	1.18537	1.57711	2.60098	1.97191	1.70195	2.70307	2.89642	1.33237	2.09907	2.32908	7.21954	5.05348	6.84866	5.12612	1.71009	0.951433	1.70937	1.16399	1.36729	2.74615	1.68537	1.82837	1.89335	1.84848	2.3985	2.54833	5.79276	6.50577	3.75213	8.68183	6.40773	11.1932	5.23966
ENSG00000171790.16	0.131707	0	0.260098	0	0.130919	0	0	0	0	0.221817	0	0.445895	0.155651	0.146461	0.106881	0.211429	0.213672	0.529086	0.420704	2.41661	1.38795	1.62522	0.896849	1.33502	0	0.221594	0.750914	0.650577	0.441427	0.855955	0.967205	0.95261	0.748523
ENSG00000010803.17	28.4488	26.6794	25.8797	26.818	23.8273	38.2934	35.4255	35.3078	33.1433	31.6089	37.4514	37.4552	36.8894	38.5191	44.2486	46.9373	42.0934	43.1734	43.5429	39.5445	37.772	34.3328	36.0733	37.6886	26.8196	24.9294	22.4201	25.4809	21.0782	23.2331	23.4547	23.9343	30.5647
ENSG00000127129.10	0	0	0	0	0	0	0.111401	0	0	0	0	0	0	0	0	0	0	0	0	0	0	0	0	0	0.436091	0.553986	1.07273	1.08429	0.662141	0.733676	0.362702	0.476305	0.499016
ENSG00000127124.16	5.53171	3.67991	5.20196	5.25843	4.32034	30.4095	31.8607	29.6452	27.6194	29.2798	53.8457	53.0615	58.6806	59.9024	7.05412	7.61146	8.3332	7.30138	7.4675	7.46952	5.84921	6.90718	5.87934	5.64815	11.7744	12.4093	12.7655	8.89121	12.9118	21.7657	21.3994	21.1956	20.0854
ENSG00000198815.9	47.8098	41.7933	50.589	46.0112	42.6797	41.3344	38.4333	40.3042	42.5339	39.3725	49.9352	48.3053	52.9215	51.2612	57.7155	63.8517	63.8879	63.7019	68.68	54.7033	70.0914	63.0788	68.8581	66.5455	58.0001	53.8474	56.104	57.2507	51.4263	62.607	57.4278	63.5867	60.2561
ENSG00000177181.15	0.395122	0.394276	0.130049	0.262921	0.392758	0	0	0	0	0	0	0	0	0	0.213761	0	0.106836	0	0	0.109846	0.693974	0.203152	0.29895	0.410774	0.545113	0.553986	0.64364	0.433718	0.441427	0.366838	0.241801	0.119076	0
ENSG00000127125.9	21.9951	20.1081	20.2876	17.0899	19.507	22.3003	22.9486	24.6488	22.8689	27.5053	21.2074	20.8084	16.0321	15.0854	28.2165	28.9658	28.9525	27.5125	29.239	25.3744	19.5304	25.6988	23.7167	24.5438	27.0376	21.2731	21.7765	20.8185	22.6232	16.9968	18.0142	18.0996	18.9626
ENSG00000186409.19	1.05366	1.18283	0.390147	0.788764	1.30919	0.675767	1.33681	0	0.773343	0.776359	1.50407	0.148632	0.622606	0.439382	0.855045	1.69144	1.1752	1.48144	0.631057	2.30676	1.88364	1.42207	1.29545	1.84848	3.05263	2.54833	2.68183	2.9276	2.42785	1.58963	1.45081	0.95261	0.748523
ENSG00000171960.12	21.2049	16.9539	18.9871	17.3528	15.9722	22.4129	25.288	25.426	25.8518	24.6217	10.5285	8.47201	8.40518	12.7421	15.177	17.9715	18.0553	18.9413	18.7213	30.5372	23.0994	29.4571	18.7342	24.133	14.5	12.2985	10.9419	13.9874	13.1325	15.5295	13.42	13.9319	14.0972
ENSG00000285728.3	1.05366	0.788553	0.390147	0.657303	0.916435	0.675767	1.89382	0.666185	0.552388	0.776359	0.451221	0.743159	0	1.02522	0.748164	1.37429	0.427344	1.16399	0.105176	1.97723	0.892252	0.507881	0.896849	0.616162	0.545113	0.553986	0.429094	0.650577	1.10357	0.489117	0.725404	1.19076	0.623769
ENSG00000065978.19	857.283	844.935	897.858	845.687	867.209	933.121	908.029	945.205	946.793	926.529	780.463	782.843	727.67	800.261	679.654	745.077	820.607	713.737	809.646	738.055	590.572	627.639	590.027	615.854	634.73	641.183	482.516	469.066	589.085	392.272	542.602	444.154	468.201
ENSG00000164007.11	0	0	0	0	0	0	0	0	0	0	0	0	0	0	0	0	0	0	0	0	0	0	0	0	0.218045	0.664783	0.429094	0.325288	0.882855	0	0	0.119076	0.124754
ENSG00000117385.16	245.107	247.737	236.819	241.625	239.713	285.737	283.627	306.556	273.322	277.937	417.229	392.091	449.366	403.352	178.063	178.869	153.416	174.281	161.13	331.185	265.99	319.254	280.813	308.286	309.733	335.383	326.54	328.324	326.325	799.584	670.273	676.472	805.536
ENSG00000164008.17	3.6878	4.20562	6.3724	4.3382	6.28413	3.82934	3.34203	4.55226	4.64006	3.8818	4.96343	4.31032	5.1365	4.97966	4.27522	5.07431	2.77773	4.02105	3.99669	1.20831	2.57762	3.55517	3.5874	2.15657	2.50752	2.43754	3.2182	1.73487	2.75892	3.79066	3.62702	3.09598	1.87131
ENSG00000274386.6	0.263415	0	0.390147	0.394382	0.523677	0.788394	0.222802	0.333092	0.552388	0.221817	0	0.148632	0	0.146461	0.320642	0.422859	0.747852	0.317452	0.315528	0.54923	0.495696	1.01576	0.697549	0.616162	0.981204	0.886377	0.536367	0.867436	0.882855	0.244559	0.483603	0.714457	0.873277
ENSG00000177868.12	11.5902	10.2512	11.4443	10.5169	9.03343	7.99657	7.68666	8.77143	5.96579	6.98723	9.32524	6.24253	6.53736	9.51994	13.0394	8.88004	11.5383	12.4864	11.1487	20.8707	13.4829	14.4238	15.2464	16.6364	10.9023	10.1933	8.26005	8.99964	12.36	5.62485	7.85854	7.0255	8.23376
ENSG00000164010.15	21.7317	18.531	20.2876	20.2449	19.3761	15.7679	15.8189	14.2119	14.9145	15.3054	23.4635	25.416	23.8147	23.1408	14.2151	16.0686	16.3459	15.026	18.3006	15.9277	15.0692	16.049	16.7412	18.4848	18.0978	19.1679	21.562	20.8185	19.0917	19.4424	22.7293	21.3146	24.2023
ENSG00000228192.10	0.790244	0.525702	1.04039	0.657303	2.09471	2.47781	1.55961	2.22062	1.9886	2.43999	1.20326	1.78358	0.778257	1.75753	0.748164	1.58572	1.28203	1.26981	1.57764	0.878767	1.09053	1.42207	0.49825	0.410774	1.30827	1.44036	1.07273	0.542147	1.545	1.58963	1.20901	0.95261	1.87131
ENSG00000164011.18	6.32195	7.2284	7.80293	6.31011	8.64067	7.77132	8.02087	7.55009	6.18675	7.76359	5.41466	7.13432	7.15996	6.59073	9.19173	11.4172	10.1494	9.20609	9.78138	10.8747	11.8967	13.6112	11.2604	13.3502	9.1579	7.31261	9.97643	9.2165	7.94569	7.82588	7.37494	6.19196	8.109
ENSG00000117394.24	876.249	961.246	829.972	889.463	903.867	161.396	156.518	165.103	165.385	162.037	127.996	133.323	137.907	104.573	34.6293	34.8859	38.3541	39.364	33.446	18.1246	28.4529	24.1751	27.2044	22.9007	556.997	585.785	520.705	524.473	574.076	1008.8	924.164	892.238	994.912
ENSG00000227533.7	2.23902	2.23423	3.51132	2.76067	2.48747	0.337883	0.779807	0.222062	1.21525	0.776359	0.150407	0.445895	0.466954	0.439382	0.213761	0.211429	0.106836	0.105817	0.105176	0.54923	0.396557	0.81261	0.597899	0.616162	1.41729	1.66196	1.82365	2.49388	2.31749	0.733676	1.32991	1.19076	1.37229
ENSG00000186973.11	0.263415	0.262851	0.130049	0	0	0	0	0.222062	0	0	0	0	0	0	0.106881	0.211429	0.106836	0.105817	0.105176	0.988613	1.09053	1.62522	0.797199	1.84848	0.654136	0.553986	1.07273	0.433718	0.331071	0.855955	0.362702	0.714457	0.249508
ENSG00000117395.13	72.9658	76.8839	76.4688	69.6742	78.9443	135.942	129.782	131.682	135.556	128.876	55.5002	61.3849	56.0345	54.044	60.9219	65.8603	62.7127	62.4321	59.74	54.4836	38.3669	51.296	39.6607	46.6229	55.7106	58.9441	54.3876	50.4197	58.7098	51.7241	57.5487	49.8929	48.654
ENSG00000243710.8	1.58049	1.97138	1.69064	1.70899	2.22563	0.337883	0.445604	0.333092	0.220955	0.332725	1.80489	0.743159	0.778257	1.31815	4.91651	6.4486	3.84609	5.60831	4.94328	0.878767	0.594835	1.62522	1.09615	0.410774	3.16166	1.77275	3.96912	2.81917	2.64856	2.56787	2.78071	1.66707	2.61983
ENSG00000179178.11	0	0	0.130049	0.262921	0.130919	0	0	0.111031	0	0	0	0	0.155651	0	0.213761	0	0.106836	0.105817	0.105176	0.219692	0	0.609457	0.1993	0.102694	2.18045	2.43754	1.93092	2.60231	2.42785	0.978234	0.725404	1.42891	1.12279
ENSG00000253313.6	0	0	0	0	0	0	0	0	0.110478	0	0	0	0	0	0	0	0	0	0	0	0	0	0	0.102694	0	0	0	0	0	0	0	0	0.124754
ENSG00000066056.14	12.6439	13.4054	9.62362	10.3854	13.3538	6.53241	5.57005	7.66112	6.4077	6.87632	88.7402	88.1386	91.523	91.3914	1517.06	1356.74	1362.26	1506.1	1320.38	2661.68	2264.34	2562.97	2385.82	2519.9	8.1767	7.7558	6.32913	6.28891	7.39391	1.34507	1.20901	1.54799	0.748523
ENSG00000117400.18	0.131707	0.394276	0.650245	0.262921	0.261839	0	0	0	0	0	0.451221	0.148632	0	0.439382	0.641284	0.317144	0.53418	0.317452	0.52588	1.53784	0.198278	0.609457	0.896849	0.924242	0.545113	0.110797	0	0.108429	0	0.366838	0	0.357229	0.499016
ENSG00000117399.14	13.8293	15.2454	17.0364	14.0663	12.1755	99.4503	104.494	113.584	104.401	104.808	12.3334	15.1604	15.0982	17.2823	36.9807	33.0887	30.9824	32.2742	34.1822	31.4159	33.509	30.7776	24.8128	26.803	3.27068	2.99152	4.18366	4.01189	3.20035	3.30154	3.38522	3.92951	1.6218
ENSG00000066322.15	210.732	218.692	198.975	209.548	220.206	206.221	191.387	202.409	192.452	198.859	197.033	208.828	203.281	196.843	154.549	155.401	150.639	167.297	152.716	197.173	166.058	185.173	170.999	178.995	149.797	157.775	139.885	138.248	153.617	185.865	191.265	164.087	180.644
ENSG00000159479.17	40.961	37.3248	37.5841	41.8045	33.5153	50.7951	57.7057	56.4036	59.437	50.6852	47.2278	43.4005	48.4076	47.1603	31.316	29.4944	34.6148	30.8986	35.4443	48.5519	34.9961	40.5289	37.2691	44.3636	40.3384	44.2081	40.6566	39.3599	44.3635	46.833	55.1307	46.0825	48.155
ENSG00000229431.1	1.18537	0.394276	0.650245	0.657303	0.785516	0.112628	1.33681	0.666185	0.44191	0.332725	0	1.18905	0.622606	0.292921	0.641284	0.528574	0.53418	0.317452	0.210352	1.31815	0.495696	0.304729	0.597899	1.02694	0.654136	1.44036	1.07273	0.759006	0.662141	0.611397	0.846304	1.42891	1.12279
ENSG00000198198.17	74.8097	69.2612	74.518	73.0921	73.9694	70.6176	70.6282	65.5082	61.2046	64.1051	60.3133	60.0472	66.4631	64.4427	87.8559	78.3346	81.409	76.2942	77.8303	67.6651	74.1561	74.3538	73.9402	74.3502	58.1091	50.9667	69.2986	64.624	55.9509	76.7914	65.0445	69.8977	68.4899
ENSG00000229372.1	0.395122	0.131425	0.130049	0.262921	0.523677	1.57679	1.67101	0.777215	1.21525	0.554542	0.451221	0.594527	0.622606	0.878763	2.99266	2.00858	1.60254	2.64543	2.10352	2.52646	1.88364	3.65674	1.49475	1.84848	3.3797	3.10232	5.36367	3.25288	2.31749	1.58963	1.08811	1.07169	1.24754
ENSG00000178922.18	22.9171	25.3651	25.7497	22.3483	24.8747	53.0477	45.8972	44.0792	46.1796	45.0288	35.9473	35.0771	39.2242	38.2262	131.463	144.512	129.485	137.88	132.101	112.263	82.2855	132.963	80.5171	108.342	81.4399	76.3392	89.2515	98.0202	76.9187	41.4527	44.8541	42.0339	34.0578
ENSG00000142949.17	659.195	701.418	635.289	645.472	655.775	300.153	298.109	318.103	291.992	306.551	456.185	465.217	504.622	424.003	615.205	622.343	599.243	668.659	570.685	221.34	262.421	239.11	263.873	230.239	975.862	927.926	911.288	845.208	937.482	619.467	572.344	526.674	522.594
ENSG00000066135.13	31.8732	32.8564	35.7635	35.1	31.0279	28.4948	23.06	25.315	25.0784	20.8508	37.4514	35.523	39.3798	37.0545	34.5224	34.9916	39.5293	40.7396	37.2323	45.9156	33.3108	39.31	35.3757	40.564	40.8835	46.424	42.1584	39.7936	41.7149	45.4879	48.4812	50.7265	50.0263
ENSG00000236200.7	2.63415	0.919978	1.69064	1.44607	2.09471	3.60409	2.33942	2.66474	3.09337	2.10726	1.65448	2.22948	3.42433	1.46461	1.92385	1.79715	2.35039	1.05817	2.31387	3.73476	0.693974	0.914186	1.49475	3.08081	1.96241	2.65913	3.00366	2.27702	2.64856	1.58963	2.29711	1.42891	2.74459
ENSG00000126091.21	1.97561	2.49708	1.30049	2.36629	1.70195	2.13993	1.78242	1.33237	0.773343	1.3309	2.40651	2.08084	1.08956	1.17168	1.06881	2.22001	1.4957	2.22216	0.736233	1.64769	2.18106	2.23468	1.49475	1.23232	2.18045	2.54833	3.54002	3.03602	1.98642	4.52433	2.17621	3.45321	2.99409
ENSG00000117407.17	1.58049	2.36566	1.04039	2.89213	1.96379	0.337883	1.11401	0.777215	0.662866	0.443634	0.150407	0.297263	0.466954	0.292921	0.106881	0	0	0	0.210352	0.54923	0.693974	0.81261	0.3986	0.616162	0.872181	0.997174	1.39455	1.40958	1.32428	2.69014	0.846304	0.95261	0.748523
ENSG00000237950.3	0.131707	0.657127	0.130049	0.394382	0.392758	0.788394	0.445604	0.555154	0.110478	0.221817	0.150407	0	0.466954	0.439382	0.213761	0.528574	0.106836	0.529086	0.315528	0.439384	0.991392	1.7268	0.597899	1.02694	0	0.221594	0.429094	0.216859	0.220714	0.366838	0.120901	0.238152	0.249508
ENSG00000117408.11	74.1512	84.2437	69.7062	74.1438	81.5627	63.0715	63.1643	63.0655	61.2046	65.1032	46.6262	52.9129	49.1858	46.428	47.3481	41.3345	35.6832	42.856	35.9702	70.9605	51.7506	68.6655	53.3127	61.1027	62.2519	62.3788	69.6204	73.2983	62.3516	66.5199	66.858	57.752	61.5037
ENSG00000132768.14	21.9951	22.9995	22.1083	23.1371	22.2563	39.9829	41.4411	43.0799	40.2139	42.8107	31.1343	30.6181	31.1303	30.7567	37.3013	35.0973	33.6533	34.8138	32.0787	35.5901	27.065	29.3555	33.4824	25.9815	33.3609	33.3499	34.4348	34.9143	34.7624	34.1159	35.4239	35.3656	33.8083
ENSG00000117410.14	74.8097	82.2724	75.8185	76.3787	75.6713	90.6654	94.2452	102.814	90.4812	100.039	101.525	88.1386	97.9047	92.856	73.9614	72.2032	72.5416	78.5163	75.4113	179.708	130.864	161.303	138.115	157.429	200.057	208.631	171.101	170.56	195.332	186.109	214.357	196.833	202.226
ENSG00000117411.18	96.0146	107.637	97.7968	99.2528	105.521	105.307	98.7012	119.136	106.059	105.585	121.078	116.527	112.225	112.921	86.5733	85.7346	89.7422	88.0399	84.9823	74.4755	52.6429	69.7829	57.9963	64.7997	76.6429	79.1092	61.8968	63.6481	68.4213	59.9169	82.8169	70.8503	85.9554
ENSG00000159214.13	7.50732	10.6455	6.89259	10.3854	9.16435	2.59044	3.11923	2.33165	2.20955	2.6618	4.66262	3.86443	4.20259	3.80797	5.02339	4.65145	5.87598	3.38615	3.47081	8.45814	9.02166	9.44659	8.76919	8.42088	10.0301	9.75015	10.5128	10.1924	9.93212	6.84764	4.71512	8.21626	4.99016
ENSG00000196517.13	21.0732	21.8166	21.198	17.2213	21.6017	4.0546	3.67623	5.66257	4.4191	5.43451	45.2725	32.4017	34.2433	33.8324	3.20642	4.01716	4.80762	6.56066	4.20704	0.439384	0.693974	0.711034	1.09615	0.924242	13.8459	13.2957	15.8765	15.9391	15.3396	70.1883	56.2188	66.9208	76.4741
ENSG00000230615.8	0.263415	0	0.780293	1.05169	0.785516	0.112628	0.557005	0.111031	0.220955	0.332725	0.902443	1.93221	1.08956	0.585842	0.106881	0.317144	0.427344	0.105817	0.315528	0.878767	0.693974	0.711034	0.49825	0.513468	0.436091	0.664783	0.429094	0.759006	0.441427	1.10051	1.45081	1.78614	1.12279
ENSG00000178028.14	36.0878	34.3021	31.992	31.8135	33.3844	30.2969	30.8581	30.6445	27.288	26.2853	33.8416	39.3874	34.0877	38.3727	58.143	53.3859	48.0762	51.1097	48.0655	73.1574	57.699	70.3923	55.9036	68.9074	39.1391	35.0119	47.8439	55.1906	41.1631	54.5366	46.5467	51.0837	43.7886
ENSG00000117419.16	53.4732	55.7244	48.8984	55.3449	58.1282	61.9453	60.4907	57.1808	52.6978	63.7723	55.9514	47.5622	44.0493	49.2108	42.4316	45.8802	46.1531	46.7712	47.2241	63.1614	41.0436	55.2575	46.3372	52.271	50.6955	50.4127	44.4112	45.2151	50.7642	38.1511	51.6246	45.7253	47.4065
ENSG00000187147.19	52.8146	48.2332	48.7683	51.5326	53.8078	62.2832	59.5995	64.7309	63.0827	62.996	73.3987	74.0186	70.3544	78.3564	69.4724	65.3317	71.1527	69.2044	63.9471	91.3918	80.7984	96.599	79.9192	86.2626	40.3384	39.333	41.0857	40.1189	35.5349	40.719	48.723	44.7726	49.5273
ENSG00000126106.14	9.21951	7.7541	11.0542	8.93933	10.4735	10.587	10.1375	8.77143	8.61725	7.65268	7.06913	11.296	6.0704	10.1058	8.44357	9.72575	9.29473	9.841	11.2538	19.1132	13.4829	17.268	15.5454	19.2037	7.08647	6.75863	6.11458	6.07205	6.73177	5.99169	4.95693	5.71566	6.86146
ENSG00000198520.12	2.37073	3.15421	1.82068	1.84045	1.44011	0.337883	0.779807	0.333092	0.773343	0.332725	0.451221	0.297263	0.778257	0.878763	0.534403	0.105715	0.53418	0.105817	0.315528	1.09846	0.892252	0.609457	1.09615	0.410774	3.05263	2.99152	3.43275	3.79503	3.53142	3.79066	2.41801	3.45321	3.2436
ENSG00000142945.13	10.8	12.354	11.3143	10.5169	9.42619	40.3207	43.7806	44.7454	42.092	45.9161	10.9797	7.87748	5.4478	9.08056	17.3147	14.0601	17.9484	15.8726	15.8816	15.0489	16.2588	16.9632	14.3496	14.7879	1.74436	0.886377	0.64364	2.38545	1.65535	0.733676	0.967205	0.595381	0.623769
ENSG00000225721.5	8.42927	5.25702	7.67289	5.38989	7.20056	6.53241	14.5935	6.88391	16.4612	10.3145	2.85774	8.76927	2.95738	5.41904	13.3601	9.83147	15.4912	6.56066	9.57102	17.0261	6.14663	7.82137	6.87584	14.1717	3.92482	3.8779	2.89638	4.87933	4.19356	2.69014	5.80323	3.57229	5.61393
ENSG00000142937.12	863.473	881.339	1031.55	909.445	922.981	946.186	889.982	921.555	893.212	911.667	699.393	627.523	583.226	642.376	1097.24	1160.01	1316.86	1148.22	1193.22	1128.56	592.059	910.123	660.48	820.727	423.553	407.733	341.666	335.698	384.152	250.306	338.401	254.347	288.306
ENSG00000200913.1	0.263415	1.31425	0.390147	0.262921	0.130919	0.337883	0.334203	0.555154	0.44191	0.332725	0.150407	0.594527	0.155651	0.878763	0.320642	0.528574	0	0.211634	0.210352	0.109846	0.396557	0.507881	0.29895	0.513468	0.436091	0.221594	0.214547	0.542147	0.441427	0.366838	0.362702	0	0.249508
ENSG00000142959.5	1.18537	1.31425	0.780293	0.657303	1.30919	0.225256	0.111401	0.222062	0	0.443634	0.752036	0.594527	0.311303	0.439382	0.320642	0.211429	0.427344	0.105817	0.210352	0.878767	0.793113	0.81261	0.996499	1.02694	0.763159	1.32957	0.858187	0.433718	0.441427	0.855955	0.967205	0.95261	1.12279
ENSG00000173846.13	40.4341	39.8219	36.2836	31.682	34.5627	47.6415	45.7858	44.7454	43.1967	47.8015	55.9514	58.8582	53.6997	60.6347	35.3775	37.7402	33.5465	33.015	36.3909	26.363	23.0003	26.9177	24.5139	25.0572	70.6467	70.6886	79.0605	72.214	63.8966	87.7965	87.2903	82.9961	81.7138
ENSG00000290041.1	2.23902	2.62851	2.60098	2.49775	2.48747	1.12628	2.22802	0.888246	0.883821	1.55272	2.55692	1.33769	1.40086	2.19691	0.855045	0.845718	0.641016	0.423269	0.420704	0.109846	0.297417	0	0.697549	0	1.74436	1.21877	2.57456	2.38545	1.87607	3.66838	3.98972	2.5006	2.12082
ENSG00000222009.9	36.7463	32.7249	34.463	39.964	31.4206	17.6826	17.6013	10.5479	13.3678	16.6363	30.9839	28.9832	30.819	24.8983	60.1738	61.8431	47.542	47.0886	49.9586	18.7837	26.4702	22.7531	28.6992	22.3872	23.876	22.0486	39.0475	43.8055	20.8574	58.4495	41.7107	56.4421	42.4163
ENSG00000117425.14	1.18537	2.62851	1.30049	1.57753	1.83287	1.35153	0.668406	1.11031	1.21525	0.998176	0.752036	1.18905	0.622606	0	2.67202	1.90287	1.28203	1.58726	2.52423	2.41661	1.38795	1.42207	1.89335	2.15657	0.872181	1.44036	1.6091	2.27702	0.551784	5.01345	3.74792	4.88212	5.61393
ENSG00000070785.17	26.4732	28.2565	28.8709	25.5034	28.9332	39.8702	44.0034	46.1888	45.5168	43.2543	25.4188	28.5373	29.2625	30.9032	24.0481	19.5572	23.7176	21.0576	20.8249	26.2532	16.1597	22.7531	16.4422	21.463	19.9511	21.2731	17.3783	21.1437	20.0849	20.1761	25.2682	22.2672	23.4537
ENSG00000126107.15	70.7268	64.6613	64.5043	74.4067	69.1254	67.2388	56.2575	66.2854	61.536	61.3324	59.4108	68.9651	61.171	61.2205	101.964	98.949	95.725	98.8332	90.2411	83.2632	83.2769	88.2697	87.094	80.2037	44.3722	42.2137	49.3458	52.4799	40.7217	60.2837	52.8336	54.5369	56.8878
ENSG00000126088.14	75.8634	75.9639	77.2491	77.6933	73.1839	69.1534	65.0581	78.3877	72.9152	69.2069	65.8783	62.2767	55.8789	59.3165	101.216	99.2661	98.0754	96.2936	92.4498	157.849	102.609	130.627	105.529	125.286	66.2858	65.4811	62.004	66.901	68.642	64.0744	68.188	65.2538	68.6146
ENSG00000162415.7	18.0439	14.8511	16.6463	13.9348	13.8774	1.12628	1.11401	1.33237	1.10478	1.10908	0.601628	0.445895	0.311303	0.439382	4.06146	3.48859	5.87598	3.7036	4.8381	1.20831	1.58623	1.82837	2.3916	2.46465	1.09023	1.10797	0.214547	0.759006	0.882855	1.46735	1.20901	0.833533	0.873277
ENSG00000281912.1	0.263415	0.131425	0.390147	0.131461	0.130919	0.225256	0.445604	0.111031	0.220955	0.221817	0.300814	0	0.155651	0.439382	0.320642	0	0.320508	0.423269	0.631057	0.329538	0.396557	1.01576	1.1958	0.821549	0.327068	0.443189	0.858187	0.325288	0.331071	0.366838	0.604503	0.119076	0.748523
ENSG00000186603.7	1.44878	1.0514	1.17044	0.525843	0.785516	5.40613	5.12444	4.21917	3.86672	4.54725	0.752036	0.89179	0.933908	1.31815	3.42018	2.8543	3.52559	4.12687	3.36563	0.109846	0.297417	0.304729	0.1993	0.308081	0	0	0.32182	0.216859	0	0	0.120901	0.238152	0
ENSG00000132781.21	0.658537	1.44568	1.04039	0.525843	0.654596	0.675767	0.557005	0.777215	0.331433	0.332725	0.601628	0.594527	0.466954	0.439382	0.534403	0.634288	0.641016	0.634903	0.736233	0.109846	0.991392	0.711034	0.797199	0.513468	0.545113	0.443189	0.750914	0.650577	0.441427	0.366838	0.120901	0.476305	0.499016
ENSG00000132773.12	7.37561	7.35983	7.28274	6.83595	6.54596	22.1877	19.4952	20.2076	18.5602	21.4053	7.97158	6.98569	7.00431	8.20179	12.1844	12.0515	13.5682	14.0737	13.6729	16.9163	13.6812	15.2364	11.1608	13.6582	5.7782	5.31826	6.11458	4.7709	6.29034	6.84764	6.52863	6.43011	7.11097
ENSG00000070759.17	0.658537	0.262851	0.780293	0.788764	0.392758	0.563139	0.668406	0.666185	0.773343	0.554542	1.80489	1.18905	1.24521	1.75753	4.59587	3.27716	2.99141	5.18504	2.31387	2.85599	4.16384	3.8599	4.1853	4.21044	1.09023	0.77558	1.07273	1.62644	0.993212	2.07875	1.32991	1.07169	2.24557
ENSG00000280670.3	1.97561	2.36566	1.95073	3.15506	1.70195	1.35153	2.56222	1.77649	1.65716	1.77453	0.451221	1.78358	1.24521	0.878763	4.91651	4.12287	4.1666	4.65596	4.10187	0.54923	1.48709	1.7268	1.1958	0.718855	1.41729	1.21877	0.965461	1.30115	1.21393	1.83419	0.725404	0.95261	0.748523
ENSG00000132763.15	7.2439	6.57127	7.15269	7.75618	9.03343	13.8532	12.2541	13.8788	14.3621	14.8617	7.06913	7.28295	6.38171	7.46949	8.01605	7.08289	11.5383	8.14792	9.46585	14.939	6.54318	5.48512	6.27794	9.6532	9.37595	7.42341	8.26005	5.74676	8.71819	6.96992	8.34214	6.90642	6.36245
ENSG00000117450.15	288.307	299.519	298.852	308.012	290.379	359.62	340.664	378.504	409.099	361.783	261.708	243.905	244.373	268.755	257.903	279.51	287.175	275.442	277.56	504.303	364.436	431.191	349.97	447.231	270.594	281.536	248.338	236.051	282.514	255.686	332.719	292.927	282.692
ENSG00000117448.14	81.9219	73.3354	74.2579	80.3225	73.4457	82.6688	82.6595	82.1628	80.4277	83.7359	77.6101	69.8569	70.5101	68.69	93.4136	88.8004	101.494	94.918	90.6618	142.69	101.915	133.674	105.629	133.194	57.1279	53.6258	55.0313	57.3592	61.7998	60.7728	64.9236	59.0618	62.5017
ENSG00000289407.1	0.658537	0.525702	0.130049	0.262921	0.392758	0.337883	0.334203	0.666185	0.773343	0.554542	0	0.148632	0	0	0.213761	0.422859	0.106836	0.634903	0.315528	0.329538	0.198278	0	0.0996499	0.102694	0.218045	0.664783	0.214547	0	0.220714	0.244559	0	0.238152	0
ENSG00000132780.17	67.961	66.8956	66.8451	65.8618	56.6881	142.361	140.254	135.569	150.802	132.757	53.9962	55.4396	50.5867	60.3418	113.721	115.758	101.494	102.431	110.119	167.405	136.118	159.779	144.094	157.943	35.8685	34.2363	45.913	50.9618	42.046	41.3304	41.1062	38.9379	35.6796
ENSG00000159588.15	0.790244	0	1.04039	0.525843	0.523677	1.46416	1.22541	0.333092	0.994299	0.443634	0.451221	0.445895	0.778257	0.732303	1.81697	1.37429	0.747852	1.69307	1.26211	4.61353	3.37073	7.31349	4.5839	4.41582	2.61654	1.66196	3.11093	4.22875	1.76571	4.89117	2.29711	2.9769	1.49705
ENSG00000159592.11	77.7073	64.5299	68.2757	77.6933	65.4596	55.075	55.8119	57.1808	54.355	57.3397	98.9679	100.029	95.4143	97.8357	95.5513	93.8747	98.9301	90.0504	99.9173	68.5438	88.7295	72.5254	80.2182	76.096	80.1317	77.2256	82.2787	78.1776	86.7405	89.3862	86.6857	84.6632	78.2207
ENSG00000159596.7	16.3317	17.7424	15.866	16.827	14.2702	20.6109	17.3785	21.54	20.4384	21.849	30.3822	22.592	25.6825	25.6306	25.972	25.7944	30.2346	26.3485	30.8166	19.0033	23.5951	18.7916	21.624	20.7441	21.5865	22.1594	16.5201	22.1196	22.7335	22.4994	20.674	22.0291	24.2023
ENSG00000197429.11	16.3317	16.691	19.5073	16.827	19.8997	15.0921	17.7127	18.209	18.1183	16.4144	16.6952	22.1461	19.7677	22.4085	7.26788	8.77432	9.82891	7.72465	9.36067	3.62492	5.15524	3.35202	3.986	4.8266	15.4812	15.9548	15.6619	10.4092	15.2292	11.9834	13.9036	13.3365	12.7249
ENSG00000230896.1	1.18537	1.97138	1.69064	1.57753	2.35655	0.788394	1.11401	1.4434	0.662866	1.77453	1.80489	1.04042	0.778257	1.61107	0.427522	0.634288	0.213672	1.05817	0.210352	0.54923	0.396557	1.11734	0.49825	1.33502	1.63534	2.32674	1.6091	1.62644	1.32428	1.22279	1.20901	1.30984	0.873277
ENSG00000086015.23	148.698	140.494	136.291	145.001	138.251	91.7916	92.5742	78.1657	91.9174	90.1686	127.395	126.337	133.238	123.759	114.362	117.978	108.652	108.78	106.333	81.5057	70.3888	73.5412	65.3703	80.2037	167.132	158.329	199.85	215.883	150.416	114.453	102.403	109.312	110.781
ENSG00000117461.15	35.9561	36.4049	32.9024	40.4899	35.2173	25.116	28.9642	24.5378	28.3927	28.6144	9.77646	10.9987	11.6739	7.46949	36.0188	32.983	30.9824	31.5335	32.6046	26.5827	24.3882	21.9405	28.7988	23.1061	24.6391	28.2533	26.1747	22.987	23.9474	42.4309	42.1943	46.7969	46.7827
ENSG00000117472.10	0.921951	1.97138	0.520196	1.18315	1.57103	0.225256	0.445604	0.222062	0.662866	0.776359	0	0	0.466954	0.146461	0.213761	0	0.427344	0.105817	0	1.20831	0.793113	1.52364	0.49825	1.02694	0.763159	0.443189	1.82365	0.975865	0.882855	1.95647	1.93441	0.833533	1.99606
ENSG00000085998.15	140.005	136.025	134.861	135.142	136.68	115.894	120.424	120.357	105.285	122.11	188.911	171.967	183.046	191.424	120.348	118.4	119.87	123.489	112.223	109.187	106.575	106.655	109.216	104.542	126.575	127.971	119.073	122.525	120.068	122.157	125.374	114.313	118.142
ENSG00000171357.6	3.16098	1.44568	2.73103	1.57753	1.83287	1.01365	1.67101	1.22134	0.994299	1.55272	0.451221	0.89179	0.311303	0.585842	2.03073	3.17144	2.45723	2.96288	2.73458	0.219692	0.297417	0.203152	0	0.513468	0.436091	0.886377	1.18001	0.433718	0.551784	0.122279	0.120901	0.357229	0.998031
ENSG00000085999.13	3.29268	3.54849	3.77142	3.81236	3.27298	17.232	16.0417	18.7642	17.124	17.1908	1.80489	1.48632	2.49042	3.95444	7.80228	5.49717	4.48711	5.18504	5.57433	3.84461	4.95696	4.16462	3.48775	5.23737	1.09023	0.664783	1.18001	0.867436	0.993212	0.611397	0.483603	0.833533	1.12279
ENSG00000132128.18	193.083	190.83	167.243	185.228	188.393	226.945	225.921	225.503	215.1	227.695	151.61	153.091	151.76	145.875	158.29	155.189	156.087	155.34	153.873	165.648	153.467	151.653	158.244	151.062	173.128	165.531	170.457	173.596	167.411	166.422	162.49	177.9	171.162
ENSG00000173660.12	87.5854	82.1409	94.1554	93.7315	91.9053	76.9248	74.9728	88.1584	87.1668	86.0649	52.6425	50.9807	46.8511	53.1652	81.6568	88.5889	97.2207	86.3468	77.0941	105.562	65.7293	92.1296	69.157	94.0673	77.8422	72.4613	58.3567	59.7446	69.5248	45.1211	68.3089	59.5381	56.264
ENSG00000117481.11	16.7268	15.6396	15.866	13.8034	15.1866	22.3003	20.275	20.3186	19.5545	18.4108	23.7643	24.8215	24.4373	24.166	28.7509	27.4858	26.8158	22.8565	26.8199	24.8252	23.3968	25.1909	24.8128	24.9545	12.9737	13.7388	16.091	13.9874	13.7946	20.0538	16.6843	14.1701	16.4675
ENSG00000117480.16	0.658537	1.83996	2.47093	1.84045	0.916435	0.788394	1.22541	1.66546	0.883821	0.998176	0.150407	0.148632	0.155651	0.439382	3.3133	2.11429	2.99141	3.59778	2.10352	4.61353	4.16384	7.00876	3.1888	5.13468	2.07143	3.21312	3.32548	5.5299	3.08999	5.01345	3.38522	3.69136	3.2436
ENSG00000197587.12	0	0	0	0	0	0	0	0	0	0	0	0	0	0	0	0	0	0	0	0	0	0	0	0	0	0	0	0	0	0	0.120901	0	0
ENSG00000282881.3	0	0	0	0	0	0	0	0	0	0	0	0	0	0	0	0	0	0	0	0	0	0	0	0	0	0	0	0	0	0	0	0	0
ENSG00000079277.22	27.7902	29.965	27.9605	29.3157	29.9805	23.4266	24.2854	21.54	20.8803	22.4035	23.4635	27.6455	23.659	23.2872	39.2252	37.0002	37.4994	33.8615	39.2307	69.9718	82.3846	80.8547	77.129	79.1768	26.9286	23.9322	32.3966	34.6974	30.4585	29.8361	25.1473	26.9112	22.83
ENSG00000142961.16	21.7317	25.2337	22.4985	23.6629	20.2925	15.7679	13.8137	13.8788	15.9088	12.8654	18.5001	23.1866	25.0599	21.9691	25.2238	22.9401	21.0467	26.8776	25.0319	75.1346	67.8112	68.9702	76.8301	78.8687	6.97745	5.65065	7.50914	8.13221	7.94569	7.0922	8.22124	8.57349	10.1051
ENSG00000123472.13	40.5658	36.9306	40.4452	36.2831	35.61	36.1535	36.9851	39.86	38.3357	38.3743	25.5692	26.9023	25.0599	26.6558	28.8578	35.4144	30.8756	33.1208	30.3959	38.3362	38.6643	38.8021	35.6747	36.7643	29.8722	27.2561	24.6729	27.7579	31.3413	22.1326	22.9711	21.4337	21.7072
ENSG00000228237.5	0.395122	0.131425	0.130049	0.394382	0	0.112628	0.111401	0.222062	0.331433	0	0	0.445895	0.155651	0.146461	0.427522	0.528574	0.747852	0.74072	0.420704	0.659075	1.48709	0.101576	0.597899	1.02694	0.545113	0.221594	0.32182	0.108429	0	0	0	0.238152	0.124754
ENSG00000159658.15	114.454	115.26	117.174	114.634	120.969	92.4674	97.253	94.5982	104.401	99.5958	117.318	126.932	121.097	118.487	178.811	186.798	181.835	192.587	205.83	485.08	643.017	504.123	660.081	521.684	98.8835	94.0668	84.2096	79.1535	97.4451	77.5251	75.2002	77.3995	74.4781
ENSG00000186377.8	1.05366	0.788553	0.650245	0.788764	1.44011	0.225256	0.222802	0.888246	0.331433	0.443634	0.601628	0.148632	0.622606	0.439382	1.38945	0.740003	0.641016	0.634903	1.15694	0.329538	0.793113	0.81261	0.3986	0.718855	0.327068	0.332391	0.214547	0.108429	0.441427	0.978234	0.725404	0.595381	0.499016
ENSG00000162367.12	0	0	0	0	0	0	0	0	0	0	3.91058	2.67537	2.49042	3.36859	94.6962	91.0204	87.4986	88.7806	88.7686	84.5814	112.82	97.6147	110.014	103.31	0.872181	0.997174	0.965461	1.8433	1.32428	6.11397	4.59422	4.5249	4.24163
ENSG00000226252.1	0	0	0	0	0	0	0	0	0	0	0	0	0.155651	0	2.13761	1.69144	1.60254	1.37562	1.78799	1.53784	1.38795	1.42207	2.29195	1.5404	0	0	0	0	0	0	0	0.238152	0
ENSG00000123473.17	8.42927	10.1198	10.664	9.85955	9.81895	28.1569	27.516	30.5335	29.829	30.6107	6.01628	6.5398	7.00431	10.8381	11.5431	12.6858	11.5383	13.1213	12.3056	5.2726	8.82339	6.50088	7.37409	7.29125	6.97745	6.86942	8.4746	8.02378	7.39391	4.76889	6.64953	5.0012	4.24163
ENSG00000162368.15	159.629	167.042	174.135	171.162	163.256	150.245	155.182	158.219	170.577	162.924	195.228	197.532	206.082	193.767	104.957	114.912	116.024	109.415	117.482	66.0174	80.6001	65.7198	87.094	76.5067	134.752	140.38	115.104	107.454	134.856	98.6794	123.923	104.549	103.296
ENSG00000237424.1	5.4	4.73132	4.94186	3.15506	3.4039	1.91467	2.33942	2.22062	2.32003	2.55089	1.65448	1.48632	1.86782	1.17168	3.8477	2.96001	4.1666	3.28033	2.94493	0.988613	0.198278	0.81261	0.597899	0.102694	0.218045	0.221594	0	0.433718	0.110357	0	0	0	0
ENSG00000186564.6	4.87317	6.04557	4.55171	4.73258	4.97493	1.23891	1.11401	1.88752	0.883821	1.77453	0	0.148632	0.466954	0.292921	0.427522	0.105715	0.427344	0.211634	0.210352	0.109846	0	0	0	0	0.109023	0.110797	0.107273	0.108429	0	0	0.120901	0	0
ENSG00000269113.4	1.44878	1.31425	2.21083	2.23483	1.70195	1.35153	1.22541	1.11031	0.662866	0.887267	0	0	0.311303	0.146461	0	0.211429	0	0.105817	0.105176	0.109846	0	0.101576	0.0996499	0	1.74436	1.32957	1.93092	1.62644	1.98642	5.86941	4.71512	5.71566	5.98819
ENSG00000117834.13	0	0	0	0	0	0	0	0	0	0	0	0	0	0	0	0	0	0	0	0.878767	0.594835	0.406305	0.697549	0.924242	0	0	0	0	0	0	0	0	0
ENSG00000272491.1	0	0.131425	0.130049	0	0.130919	0	0.111401	0	0	0	0	0	0	0.146461	0	0	0	0	0.105176	0.878767	0.594835	1.52364	1.7937	1.43771	0	0	0	0.325288	0	0	0.120901	0	0
ENSG00000132122.12	4.60976	3.94276	5.5921	6.44157	6.02229	3.94197	4.79024	5.99566	5.19245	5.98906	4.2114	3.71579	3.73563	5.41904	4.3821	6.87146	6.62383	7.30138	6.20539	7.79906	10.8062	6.90718	9.66604	11.7071	2.3985	1.10797	2.36001	2.16859	2.53821	1.46735	1.45081	1.19076	1.37229
ENSG00000186094.18	0	0.131425	0	0.262921	0	0	0	0	0	0	0	0	0	0	0	0	0	0	0	0.439384	0.396557	0.507881	0.3986	0.616162	0.109023	0.110797	0.214547	0.433718	0.220714	0	0.241801	0	0.124754
ENSG00000162373.13	8.16585	8.14838	5.98225	9.07079	6.93872	0.112628	0.111401	0.666185	0.110478	0.443634	0	0	0.155651	0	0	0	0	0	0	2.6363	1.58623	2.33625	1.49475	1.5404	0.545113	0.443189	0.64364	0.759006	0.772498	0.244559	0.241801	0.238152	0.623769
ENSG00000162374.18	0	0	0	0	0	0	0	0	0	0	0	0	0	0	0	0	0	0	0	0	0	0	0	0	0	0	0	0	0	0	0	0	0
ENSG00000142700.12	0.131707	0	0	0.131461	0.130919	0.112628	0.111401	0.111031	0.220955	0.221817	0	0	0	0	0	0	0	0	0	0	0.0991392	0.101576	0	0	0.109023	0	0.214547	0.216859	0.220714	0	0	0.119076	0.124754
ENSG00000185104.21	46.0976	41.2676	43.3063	42.9876	43.727	50.3446	54.2523	51.0742	51.9245	53.9015	43.1668	40.8737	39.8468	47.5997	47.0275	41.9687	45.1916	45.0781	41.5446	27.9009	24.5865	27.7303	25.5104	28.7542	29.109	28.4749	29.2856	24.7219	30.3481	22.7439	22.0039	25.2442	23.5785
ENSG00000123080.12	6.84878	7.35983	6.50245	6.17865	7.06964	12.5017	12.4769	13.9899	12.7049	13.5308	1.65448	0.594527	0.778257	1.31815	8.76421	4.65145	5.02129	5.39668	5.57433	1.31815	1.28881	0.711034	2.09265	1.43771	0.436091	0.221594	0.107273	0.108429	0.220714	0.489117	0.725404	0.595381	0.374262
ENSG00000123091.5	137.766	134.974	144.224	132.118	143.357	83.9077	80.8771	92.4886	98.2146	93.274	132.208	125.148	131.992	118.487	96.1925	92.7118	102.028	99.2565	110.014	48.1125	66.7207	41.1384	64.0749	46.6229	121.451	136.945	95.7951	92.7072	127.352	90.8535	113.284	101.215	101.3
ENSG00000085831.16	1.71219	0.657127	1.17044	0.788764	0.785516	0.112628	0.111401	0	0.220955	0.221817	0.601628	0.148632	0.311303	0.146461	11.9706	11.7343	11.0041	12.0632	10.3073	10.7649	8.72425	8.1261	10.2639	8.93434	1.85339	2.10515	1.71637	1.62644	1.87607	0.489117	0.362702	0.357229	0.374262
ENSG00000085832.18	80.8683	85.4266	85.8323	86.764	79.0753	50.0067	56.1461	54.8492	58.4427	54.2342	82.8743	79.2207	84.9857	84.9471	73.6407	70.3003	75.6398	75.5535	80.2494	31.4159	49.0739	29.965	45.7393	35.532	54.4023	56.5065	47.6294	47.2752	50.5434	38.518	44.1287	48.3449	41.044
ENSG00000117859.19	79.5512	82.4038	81.4106	86.764	74.624	65.5494	64.1669	64.3978	62.6408	66.3232	89.9435	94.2325	88.877	85.533	79.4123	89.7518	83.5457	89.2039	88.1376	61.0743	76.0397	56.0701	69.3563	58.9461	112.075	112.016	102.124	109.297	114.219	114.576	107.843	113.122	109.284
ENSG00000078618.23	224.824	225.658	233.438	237.024	228.978	205.771	200.41	211.069	227.584	199.968	268.176	267.834	264.296	265.679	183.086	198.849	182.262	179.36	180.587	165.977	161.795	168.413	161.831	167.699	186.865	196.222	211.972	206.883	200.408	233.553	211.455	215.29	210.335
ENSG00000169213.7	187.288	203.71	203.527	204.684	192.32	93.5937	95.025	94.2651	91.9174	86.8413	133.562	144.47	130.28	115.85	23.3	28.1201	26.8158	24.0205	25.5578	0.659075	1.98278	1.52364	2.09265	1.02694	140.094	128.192	112.852	102.357	134.856	79.6038	89.4665	82.758	79.593
ENSG00000117862.13	6.58537	5.12559	5.46205	6.96742	7.4624	8.22183	6.79546	11.4362	10.4954	10.2036	11.4309	9.95833	10.1173	9.95932	6.09219	5.7086	6.51699	7.51302	6.41574	6.15137	5.45265	7.00876	5.7797	5.85354	7.52256	8.30979	7.29459	6.83106	9.82176	6.96992	10.1557	7.9781	7.8595
ENSG00000198841.4	1.58049	2.89136	3.90147	3.15506	2.09471	3.82934	4.67884	5.55154	5.96579	3.54907	2.55692	4.01306	2.33477	3.80797	3.8477	1.69144	2.35039	3.7036	2.94493	3.18553	2.47848	2.23468	2.9895	3.90236	4.03384	3.10232	3.6473	3.6866	2.42785	4.76889	4.47332	4.04859	3.86737
ENSG00000134717.18	34.639	34.9592	39.5349	38.6494	38.7521	37.7303	36.2053	36.4181	38.8881	41.4798	36.8497	34.0367	32.5311	36.3222	31.316	35.943	35.79	33.4382	42.0704	29.219	32.3194	29.965	32.7848	29.3704	42.8459	42.3245	29.6075	30.4687	41.6045	27.3906	33.6104	33.1032	32.6855
ENSG00000157077.16	63.2195	58.0901	59.5624	60.9978	62.1867	51.8088	47.791	50.63	48.6102	44.0306	41.6628	42.2114	37.9789	33.8324	44.4623	47.6773	49.6787	47.6177	47.8551	28.2304	32.9142	28.8476	28.6992	29.165	28.1278	31.9096	29.1784	29.6012	31.4517	32.6486	30.9506	28.9355	24.9508
ENSG00000154222.15	56.3707	51.6502	57.4816	55.3449	56.819	56.5391	50.7988	61.7331	58.2217	59.8906	59.5612	55.291	59.1475	56.5338	65.4109	61.526	59.5076	64.8659	61.3177	60.3054	57.7981	65.6182	63.6763	69.729	45.0264	48.1968	60.3949	57.576	45.0256	65.7863	53.8008	52.9889	50.4006
ENSG00000272100.1	0.395122	0.788553	0.260098	0.525843	0.523677	0.563139	1.00261	0.555154	0.773343	0.665451	0.752036	0.297263	0.933908	0.878763	0.748164	0.845718	1.28203	0.74072	1.05176	1.86738	1.18967	0.304729	0.49825	1.6431	1.09023	0.77558	0.965461	1.08429	0.441427	0.244559	0.725404	0.95261	0.374262
ENSG00000085840.13	2.23902	2.49708	1.95073	2.76067	1.96379	23.9897	27.2932	26.2033	27.5089	26.7289	1.95529	0.89179	2.02347	2.05045	6.09219	5.49717	4.59395	3.0687	4.4174	3.40522	4.46126	4.77408	3.68705	3.1835	0.981204	1.55116	0.750914	1.73487	0.993212	1.71191	0.967205	1.19076	0.499016
ENSG00000134748.13	28.1854	32.0678	28.0906	26.4236	25.7911	39.9829	38.7675	40.1931	38.2253	30.8325	27.0733	23.0379	27.7059	26.2164	40.8284	39.7487	42.307	39.364	40.2824	44.7073	39.6557	43.6778	43.1484	44.569	22.8948	24.7078	22.6347	21.0353	24.4992	21.7657	28.0489	27.6257	26.5726
ENSG00000134744.14	43.4634	35.0906	39.795	37.5978	35.0864	33.5631	34.6457	33.5313	36.1262	34.2707	37.9026	30.3209	36.7337	37.6404	55.1504	66.0717	59.1871	59.5751	52.1673	27.6812	37.772	29.0508	36.4719	30.2946	45.2444	48.6399	51.8131	53.8894	48.557	56.2485	47.5139	56.9184	52.6461
ENSG00000116157.6	4.21463	3.94276	4.29161	4.3382	4.58218	9.79862	9.69188	11.6582	9.94299	11.8672	34.744	27.4969	29.4181	30.1709	17.4215	16.1744	16.8801	22.7507	18.511	30.9765	23.9917	29.4571	26.5069	30.3973	7.52256	5.98305	6.11458	5.20461	7.61462	15.1626	17.2888	15.8371	19.4616
ENSG00000162377.6	21.9951	28.7822	24.4492	20.9022	23.5655	51.4709	52.0242	54.183	51.9245	56.5633	29.0286	30.1722	31.5972	29.585	36.5532	36.5773	39.5293	36.9302	35.0236	18.4541	21.8106	18.69	20.8268	19.6145	16.7895	16.7304	11.9073	12.5778	17.2157	15.0404	18.256	17.8614	20.3349
ENSG00000162378.13	49.9171	47.3132	48.8984	52.1899	47.3928	58.6791	56.9259	57.2919	57.7798	61.6651	51.8905	54.6965	50.2754	48.332	39.0114	44.823	45.7258	43.9141	51.1156	18.7837	33.3108	21.9405	33.3827	24.0303	40.5564	42.3245	38.1893	30.1434	46.0188	30.9367	34.2149	33.2223	31.8122
ENSG00000228929.1	0.263415	0.131425	0.260098	0.525843	0.392758	0.225256	0	0.111031	0.44191	0	0.150407	0.445895	0.155651	0.292921	0.320642	0.422859	0.747852	0.317452	0.841409	0.219692	0.297417	0.203152	0.29895	0.821549	0.218045	0.110797	0.429094	0.325288	0.441427	0.244559	0.120901	0.595381	0.124754
ENSG00000203995.11	1.58049	1.0514	0.780293	0.394382	0.130919	3.26621	3.11923	4.44123	4.19815	4.87997	1.05285	2.52674	1.24521	1.90399	1.06881	0.951433	1.1752	0.634903	0.631057	0	0.495696	0.203152	0.3986	0.102694	0.545113	0.553986	0.107273	0.542147	0.110357	1.46735	1.32991	1.66707	0.499016
ENSG00000121310.17	5.00488	4.20562	3.64137	3.94382	3.92758	16.7815	15.5961	11.8803	11.9316	14.1963	29.7806	27.051	21.1686	25.6306	53.3334	53.8088	39.3156	37.7767	46.1723	65.1386	58.393	76.0806	57.498	71.1667	30.3083	23.9322	48.9167	48.2511	27.8099	34.2382	27.0817	34.6512	27.8201
ENSG00000116171.19	80.2097	83.3238	95.1958	83.8719	78.9443	105.42	107.056	103.592	110.588	103.256	91.7483	95.7188	92.4569	85.8259	99.8265	108.675	109.293	101.584	115.589	65.2485	83.0786	66.2277	78.5241	64.697	94.9587	83.3195	75.5205	71.7803	86.4094	82.5385	112.679	92.5222	89.4485
ENSG00000174348.14	1.44878	1.0514	1.82068	1.05169	2.22563	33.2252	37.5421	32.1989	31.5966	32.0525	40.7603	36.1175	38.6015	34.5647	4.16834	3.06573	3.63242	3.28033	3.78634	0.219692	0.495696	0.711034	0.697549	0.718855	3.27068	4.21029	2.78911	3.6866	3.42106	55.148	46.0631	42.8674	56.8878
ENSG00000162383.13	0	0	0	0	0	4.16723	3.23063	2.8868	3.09337	3.9927	2.85774	2.824	2.17912	2.48983	0	0	0	0	0	0	0	0	0	0	0.109023	0.553986	0.107273	0.433718	0.331071	4.03522	3.86882	2.85783	3.36836
ENSG00000157184.7	17.3854	17.3482	14.5655	14.9865	15.8412	22.9761	20.6092	23.9826	23.4213	22.6253	22.8619	23.3352	21.3242	21.6762	17.2078	15.7515	16.2391	15.3435	18.3006	22.6283	19.927	20.1121	20.3286	20.7441	15.5902	15.29	15.3401	12.0357	14.0153	14.429	12.5737	14.6464	15.3447
ENSG00000236723.2	0.658537	0.394276	0.910342	0.394382	0.130919	0.675767	0.557005	1.11031	0.883821	0.665451	0.300814	0.594527	0.778257	0.292921	1.06881	0.422859	0.854687	0.211634	0.52588	1.86738	1.09053	1.62522	0.697549	1.43771	0.545113	0.77558	0.750914	0.216859	0.441427	0.489117	0.846304	0.476305	0.374262
ENSG00000162384.14	28.3171	28.3879	33.1625	32.6022	33.5153	26.1296	26.7362	26.8694	29.608	26.2853	31.8863	36.4148	31.2859	32.9536	44.8899	48.3116	45.5121	47.4061	40.7031	57.6691	47.0911	51.296	43.547	53.8114	20.3872	17.6167	18.5583	18.7583	22.2921	12.9616	17.5306	16.0753	16.717
ENSG00000162385.11	13.3024	12.0911	15.4758	15.6438	14.7939	28.9453	31.4151	33.7534	32.8119	29.058	15.7927	14.7145	15.2538	15.9642	27.789	28.8601	30.7687	30.5812	26.6096	44.927	31.328	37.5832	36.7708	42.0017	17.5526	19.6111	15.4474	15.8307	20.5264	12.9616	18.0142	15.599	14.4715
ENSG00000157193.18	36.878	39.2962	38.8846	40.227	36.6574	81.4299	76.6438	69.5053	70.9266	72.645	36.6993	43.1032	40.625	39.105	65.304	68.3974	56.9436	70.3684	61.8435	20.8707	29.3452	17.6743	25.7097	19.3064	29.8722	28.9181	31.002	33.83	31.3413	22.2548	18.9814	20.7193	17.8398
ENSG00000174332.6	23.5756	21.1595	18.0768	22.3483	19.7688	12.8396	11.9199	13.9899	11.9316	13.8636	12.6342	14.12	13.2304	13.3279	0	0	0	0.105817	0	0	0	0.101576	0	0	0.436091	0.332391	0.64364	0.650577	0.331071	0.122279	0.241801	0.238152	0
ENSG00000058804.12	19.6244	22.868	18.727	22.4798	21.2089	59.5801	64.5011	60.8449	69.3799	65.8796	27.9757	27.051	28.9512	30.7567	33.8812	34.6744	35.6832	36.6127	36.8116	17.2458	21.6123	12.4939	19.0331	18.5875	19.6241	20.2759	15.9837	18.9752	23.3957	23.4776	26.5981	23.9343	24.7013
ENSG00000058799.15	20.5463	22.3423	20.1576	19.1933	21.7326	22.9761	23.8398	24.9819	25.0784	23.6235	34.744	27.3482	30.819	27.974	15.7114	15.3286	16.6664	13.2271	14.7247	40.3134	32.1211	38.7005	31.3897	36.5589	27.8008	30.9124	27.0329	26.4568	26.1546	28.1242	30.467	27.6257	29.9409
ENSG00000081870.12	19.0976	21.5538	21.8482	21.2966	18.4596	12.5017	14.8163	17.0987	15.5773	13.309	9.17483	7.72885	8.56083	10.3987	6.09219	7.1886	8.54687	7.72465	9.36067	9.66644	9.51736	10.3608	11.958	10.064	9.04888	10.8581	8.79642	9.86708	8.38712	9.17095	10.3975	9.64517	7.98425
ENSG00000116212.15	49.7854	47.1818	52.0196	51.1382	48.3092	40.7713	40.9955	40.8593	37.6729	45.0288	46.0246	42.5087	44.0493	46.8674	27.8958	29.3887	26.9227	24.3379	28.6079	30.0978	28.0564	28.4413	25.8093	29.2677	39.9023	39.4438	40.5493	38.384	39.287	42.4309	40.139	40.8431	44.6619
ENSG00000116209.12	153.702	144.699	149.036	151.574	146.891	108.348	104.16	113.807	114.344	113.016	220.798	203.477	249.821	210.171	114.897	112.163	114.421	133.859	115.589	141.152	146.429	146.473	145.29	150.138	210.414	226.802	217.658	202.438	244.992	389.46	401.39	405.097	438.884
ENSG00000116205.14	12.1171	13.9311	13.1349	11.4371	12.3064	14.7542	13.0339	12.6575	11.8211	12.3108	11.7318	7.87748	8.40518	9.22702	17.9559	13.4258	14.1023	18.8355	18.1955	11.9732	17.9442	14.0175	14.3496	14.1717	14.609	13.5173	11.5855	10.8429	13.905	12.717	10.6393	12.9793	9.7308
ENSG00000215883.11	5.66341	5.12559	4.16157	6.04719	4.97493	4.73037	6.79546	6.77288	5.85531	7.43086	5.11384	3.86443	5.1365	4.24736	10.5812	13.8486	11.1109	11.7457	12.6211	6.92029	8.52597	8.02452	7.47374	6.57239	7.30452	6.42623	6.8655	5.96362	6.95248	3.30154	2.41801	3.45321	2.99409
ENSG00000116221.15	83.7658	78.8553	84.1416	76.1157	86.5376	101.027	103.714	104.48	102.523	104.032	85.5816	83.9769	80.6274	83.0431	102.498	99.9004	115.062	106.346	103.704	128.19	93.9839	111.328	89.7846	107.212	81.658	81.6575	73.8041	65.1661	74.9323	57.349	72.0568	60.6098	67.7414
ENSG00000157216.17	42.8049	41.6619	37.5841	45.4854	41.8942	53.4982	43.7806	52.4065	48.1682	53.236	60.3133	59.1554	61.638	48.332	88.8178	82.1403	89.6353	93.5424	87.822	110.944	91.3072	96.8021	91.1797	90.5758	82.9662	80.8819	80.3478	79.5872	83.4298	97.0898	110.503	106.454	116.021
ENSG00000162390.18	1.97561	1.31425	1.30049	1.97191	1.70195	5.06825	5.45865	5.44051	4.4191	5.2127	0.752036	0.89179	0.622606	1.17168	9.29861	8.24575	8.54687	10.3701	9.78138	9.11721	9.51736	9.04028	8.37059	9.03704	8.1767	7.8666	10.9419	9.86708	9.49069	7.0922	6.16593	5.83473	6.11294
ENSG00000184313.20	0.131707	0	0	0	0	0	0	0	0	0	0	0	0	0	0	0	0	0	0	0.878767	1.09053	1.42207	1.1958	1.43771	0.872181	0.553986	0.64364	1.08429	0	0.244559	0.241801	0	0.124754
ENSG00000162396.6	5.26829	4.33704	5.46205	6.44157	5.36769	5.63139	4.67884	7.32803	8.06487	5.43451	6.16669	5.35074	5.4478	5.5655	5.23715	4.75716	5.23496	5.18504	6.73127	6.7006	6.14663	7.61822	6.47724	6.26431	8.39474	9.19616	7.72368	8.13221	9.60105	7.82588	8.34214	6.66827	8.98228
ENSG00000006555.11	0	0	0	0	0	0	0	0	0	0	0	0	0	0	0	0	0	0	0	0	0	0	0	0	0	0	0.107273	0.108429	0	0	0.120901	0	0
ENSG00000116133.13	519.454	533.588	481.181	515.457	544.362	450.173	431.233	448.786	416.39	448.736	291.79	270.658	320.331	297.461	363.394	338.604	363.883	406.867	337.405	266.706	305.943	264.504	276.13	267.414	184.357	182.926	165.845	158.632	180.323	299.462	309.022	291.141	249.633
ENSG00000287724.1	2.89756	3.28564	2.08078	2.76067	3.27298	1.68942	2.78502	2.22062	2.43051	2.77271	1.35366	1.04042	2.33477	1.75753	2.35137	1.48001	2.99141	1.90471	2.10352	1.09846	1.38795	0.406305	1.7937	1.12963	1.19925	1.32957	0.750914	0.759006	0.772498	1.58963	2.41801	2.85783	1.49705
ENSG00000242396.2	0.658537	1.18283	0.520196	0.788764	0.654596	0.563139	0.445604	0.888246	0.662866	0.887267	0.601628	0.743159	0.311303	0.292921	0.106881	0.422859	0.320508	0.423269	0.52588	0.329538	0.0991392	0.101576	0	0	0.218045	0.110797	0.107273	0.542147	0.220714	0.244559	0.362702	0.476305	0.249508
ENSG00000143001.5	0.131707	0.131425	0.130049	0.131461	0.261839	0	0	0	0	0	0	0	0	0.146461	0	0.105715	0	0	0	0	0	0	0	0	0	0	0	0	0	0	0	0	0
ENSG00000162399.9	0	0	0	0	0	0	0	0	0	0	0	0	0	0	0	0	0	0	0	0	0	0	0	0	0	0	0	0	0	0	0	0	0
ENSG00000169174.12	27.5268	30.885	24.059	26.1607	28.5404	21.0614	17.1557	19.5414	18.6707	19.1872	4.81303	4.16169	5.7591	4.8332	0.641284	0.845718	0.106836	0.74072	0.105176	2.74615	2.47848	2.84413	2.1923	2.15657	0.436091	0.332391	0.32182	0.216859	0.882855	2.81242	2.41801	2.61968	1.99606
ENSG00000162402.15	75.7317	74.3868	76.8589	77.9562	68.6017	80.191	83.9963	72.8362	83.963	79.6323	79.2645	73.5727	83.2735	75.7201	90.3141	89.4347	87.4986	85.9235	83.0891	63.8205	87.8373	68.8687	83.9052	64.0808	53.8572	56.3957	59.5367	59.6362	56.8338	68.3541	66.7371	70.4931	68.2404
ENSG00000162407.9	18.8341	24.0509	22.7586	20.7708	23.5655	42.1228	38.5447	40.0821	35.5738	35.7125	12.935	13.3769	12.6078	16.4036	48.8444	48.8402	44.6574	51.6388	46.8034	31.5258	48.9747	36.7706	48.3302	42.1044	9.1579	11.4121	10.0837	8.78279	12.4703	13.573	11.9692	12.9793	17.8398
ENSG00000162409.12	12.6439	13.1425	13.5251	11.1742	12.5683	3.26621	4.34464	2.55371	3.53528	3.32725	0.752036	0.297263	0.778257	1.31815	6.41284	5.28574	7.69219	7.08975	5.88986	2.6363	4.46126	4.36778	3.986	3.69697	7.1955	7.09102	7.61641	7.69849	6.62141	2.69014	1.69261	2.61968	2.37032
ENSG00000187889.13	0	0	0.130049	0	0	0	0	0.111031	0	0	0	0	0	0	0	0	0	0	0	0.878767	0.991392	0.914186	1.09615	0.308081	0.109023	0	0.107273	0.108429	0	0.244559	0.120901	0	0
ENSG00000173406.16	0	0	0	0	0	0.563139	0.891208	0.444123	0.773343	0.443634	0.150407	0.148632	0.155651	0.146461	0	0	0	0	0	0.219692	0	0.203152	0	0.102694	3.27068	2.76993	2.57456	3.25288	1.98642	2.07875	1.81351	3.45321	3.49311
ENSG00000162600.12	4.34634	5.12559	4.81181	3.54944	2.74931	4.95562	5.68145	5.21845	4.64006	4.32543	4.2114	3.71579	2.95738	3.66151	3.63394	3.17144	4.91445	4.3385	3.47081	1.86738	4.26298	3.8599	3.88635	3.69697	5.34211	5.53986	4.29094	4.87933	4.41427	4.03522	5.31963	4.28674	4.24163
ENSG00000184292.7	2.89756	1.57711	1.43054	2.49775	2.09471	0.901022	0.779807	1.33237	1.32573	1.55272	7.36995	7.13432	8.09387	5.71196	58.5706	56.7688	56.3025	61.6914	65.2092	7.68921	8.32769	9.64974	9.26744	6.98317	0.763159	1.10797	0.858187	1.08429	0.882855	5.50257	2.65981	4.28674	4.24163
ENSG00000162601.12	52.1561	54.8044	60.0826	59.1573	56.0335	43.2491	48.4594	33.0872	44.7434	41.4798	43.7685	47.4135	46.0728	50.236	39.1183	39.7487	30.7687	38.5174	37.1272	33.2833	80.7984	37.1769	70.6518	42.6178	34.4512	35.2335	54.1731	54.54	45.3567	47.4444	39.8972	49.6548	39.2975
ENSG00000283445.1	0.658537	0.262851	0.390147	0.131461	0.261839	0.225256	0.111401	0.111031	0.110478	0.221817	0.752036	0.594527	0.466954	0.439382	10.9018	16.4915	9.93574	11.005	11.8849	0	0.198278	0	0.1993	0	0	0	0.107273	0	0	0.489117	0	0	0.124754
ENSG00000177606.9	565.419	553.038	548.806	537.148	560.465	333.829	302.008	325.653	276.305	313.649	126.793	130.796	128.879	127.128	214.723	221.789	223.714	238.406	199.835	142.031	110.639	136.722	119.48	128.47	206.489	205.972	195.13	185.74	195.111	174.615	176.031	162.658	167.669
ENSG00000290013.1	2.23902	3.28564	2.99113	3.28652	3.14206	0	0	0	0.220955	0	0	0	0	0.146461	0.106881	0.105715	0.106836	0.105817	0	0	0.0991392	0	0	0	0	0	0	0.108429	0	0	0	0	0.249508
ENSG00000232453.7	1.18537	1.31425	1.30049	2.10337	0.785516	0.788394	0.557005	1.22134	1.21525	0.332725	0.902443	0.445895	0.311303	0.439382	0.961925	0.528574	0.427344	1.37562	1.15694	0.329538	0.396557	0.507881	1.1958	0.616162	0.436091	0.553986	0.429094	0.542147	1.10357	0.489117	0.725404	0.238152	0.623769
ENSG00000237352.6	1.31707	1.70853	1.43054	2.36629	1.30919	0.788394	0.779807	0.999277	0.552388	0.443634	0.300814	1.04042	0.311303	0	2.45825	1.79715	3.09824	2.64543	2.6294	4.94307	3.66815	5.28196	3.28845	3.49158	0.218045	0	0.107273	0.216859	0.110357	0	0.120901	0.119076	0.124754
ENSG00000224609.8	1.58049	1.0514	0.910342	1.05169	2.09471	0.450511	0.334203	0.222062	0.44191	0.443634	0.150407	0.297263	0.155651	0.146461	0.213761	0.317144	0.427344	0.317452	0.315528	0.219692	0.594835	0.203152	0.797199	0.410774	0.545113	0.664783	0.536367	0.542147	0.110357	0.855955	0.604503	0.476305	1.12279
ENSG00000172456.18	8.82439	8.80551	7.02264	8.28202	7.98608	5.40613	5.01304	5.21845	5.30293	5.98906	12.0326	8.47201	8.56083	9.51994	5.34403	6.13145	6.08965	6.45485	5.04845	7.90891	5.15524	6.60245	7.97199	7.80471	4.68797	5.31826	3.75457	5.09618	5.73856	4.40205	4.35242	5.23935	5.61393
ENSG00000134709.13	0	0	0	0	0	0	0	0	0	0	0	0	0	0	0.213761	0.105715	0.213672	0	0	1.64769	3.07331	2.43783	3.88635	1.74579	2.61654	2.43754	2.03819	2.60231	2.09678	1.83419	0.967205	0.95261	1.49705
ENSG00000134716.11	0.263415	0	0	0	0.261839	0	0.334203	0.222062	0	0.221817	0	0	0.311303	0.292921	0.320642	0.422859	0.427344	0.211634	0.420704	0.878767	0.594835	1.11734	0.697549	0.821549	0.872181	2.10515	1.6091	1.08429	0.772498	2.81242	1.81351	1.07169	1.24754
ENSG00000226476.7	0.131707	0.131425	0	0.131461	0	0	0	0	0.110478	0	0	0	0	0	0.641284	0.740003	0.427344	0	0.52588	0.109846	0.198278	0.203152	0.29895	0.205387	0.109023	0	0.107273	0.108429	0	0	0	0	0.124754
ENSG00000231252.4	0	0	0	0	0	0	0	0	0	0	0	0	0	0	0.748164	0.740003	0.320508	1.05817	0.420704	0.219692	0	0.406305	0.0996499	0.513468	0.109023	0	0.107273	0.216859	0	0	0	0	0
ENSG00000162599.18	8.29756	9.46264	10.1438	8.28202	6.93872	18.5836	18.604	19.4304	16.3507	19.1872	16.3944	11.4446	11.6739	10.9845	30.3541	32.1373	34.4012	30.8986	33.7615	11.8634	10.4096	9.75132	12.1573	10.064	1.19925	0.664783	1.71637	0.975865	0.551784	3.17926	3.26432	3.57229	3.86737
ENSG00000237928.6	0	0	0	0	0	0	0	0	0.110478	0.221817	0	0	0	0.146461	0.641284	1.37429	1.60254	0.846537	1.26211	3.40522	1.98278	2.64098	2.3916	2.87542	0.218045	0	0.107273	0	0	0.122279	0.120901	0	0
ENSG00000162604.13	25.5512	23.9194	26.7901	22.6112	31.2897	19.9351	20.3864	21.2069	18.0079	17.8563	38.805	36.8607	37.9789	41.3019	22.1243	24.103	22.5424	23.9147	27.9768	14.7194	23.1986	15.7443	20.6275	21.3603	30.0903	32.9068	26.3893	26.9989	31.3413	24.4559	27.8071	27.7448	26.5726
ENSG00000132849.22	11.7219	9.19978	8.58323	8.80787	9.68803	5.40613	5.23584	5.66257	3.31433	4.54725	3.15855	2.824	2.80173	3.66151	8.87109	6.76574	9.72207	9.52355	7.36233	4.0643	3.76729	2.53941	3.7867	3.38889	7.52256	7.7558	7.72368	7.15634	9.38033	11.6165	11.6065	10.3596	15.22
ENSG00000240563.2	0	0	0.130049	0	0	0.112628	0.111401	0.111031	0.110478	0.221817	0	0	0	0	0	0	0	0	0	0	0	0	0	0.205387	0	0	0	0	0.110357	0	0	0	0
ENSG00000132854.19	0	0	0	0	0	0.112628	0	0.111031	0	0	0	0	0	0	0	0	0	0	0	0	0	0	0.0996499	0	0.872181	2.65913	1.71637	1.8433	2.20714	0.122279	0.120901	0.476305	0.623769
ENSG00000162607.13	24.1024	22.2109	20.4177	21.2966	22.1254	73.3207	75.9754	81.7186	85.8411	76.4159	23.7643	24.227	21.3242	25.3377	30.9954	35.3087	35.4695	29.7346	36.9168	12.9618	21.7115	15.0333	16.9405	14.8906	11.8835	14.736	11.5855	11.4935	11.5875	12.717	13.1782	14.051	15.8437
ENSG00000116641.18	185.576	198.321	193.643	185.228	183.68	118.484	118.196	114.029	119.205	119.781	116.265	115.933	122.653	126.395	37.3013	37.6344	34.508	37.6709	36.7065	6.15137	11.6984	9.24344	10.0646	8.0101	88.0903	85.5354	85.8187	75.7922	87.513	98.5571	91.28	89.9025	86.8287
ENSG00000125703.15	4.87317	5.78272	7.02264	6.83595	3.66574	13.628	13.1453	13.9899	13.6992	19.0763	5.11384	5.20211	5.7591	5.5655	9.29861	11.84	8.11953	10.3701	9.46585	5.82183	9.02166	5.28196	6.57689	6.26431	6.21429	7.31261	6.00731	6.07205	4.96606	3.5461	6.04503	3.45321	5.36442
ENSG00000230798.7	0	0	0	0	0	0	0	0	0	0	0	0	0	0	0	0	0	0	0	0	0	0	0	0	0	0	0	0	0.110357	0	0	0	0
ENSG00000187140.6	0	0	0	0	0	0	0	0	0	0	0	0	0	0	0	0	0	0	0	0	0	0	0	0	0	0	0	0	0	0.122279	0	0.119076	0
ENSG00000088035.18	8.69268	8.93693	8.84333	8.28202	8.37883	17.1194	17.3785	16.3215	19.0022	19.6308	14.4391	14.5659	15.0982	14.3531	20.3073	19.9801	20.6193	20.3169	18.8265	16.5867	20.2244	18.9948	20.1293	19.2037	13.5188	14.6252	12.1219	14.3127	15.2292	8.43727	12.8155	12.7412	12.7249
ENSG00000142856.17	9.0878	10.2512	10.1438	9.07079	12.8301	10.6996	12.5883	9.99277	12.9259	10.869	3.30896	3.41853	3.26868	3.95444	7.6954	8.66861	10.1494	7.4072	9.15032	6.48091	9.1208	6.70403	8.07164	8.11279	3.59775	4.54268	3.6473	4.01189	3.53142	3.30154	4.23152	3.69136	3.74262
ENSG00000203965.13	3.5561	2.75994	4.55171	3.94382	3.53482	5.51876	7.24106	4.99638	6.96009	5.76724	3.15855	2.67537	3.73563	2.78275	4.91651	5.7086	5.98281	5.39668	6.83645	3.18553	6.04749	4.16462	4.5839	4.41582	4.03384	2.99152	3.32548	3.03602	4.19356	4.52433	3.26432	4.64397	4.24163
ENSG00000116652.6	0.263415	0.262851	0.260098	0.394382	0.261839	0.112628	0.334203	0.222062	0.331433	0.443634	0.300814	0.297263	0	0.146461	0.427522	0.317144	0.427344	0.423269	0.52588	0.109846	0	0.203152	0	0.102694	0.327068	0.77558	0.107273	0.325288	0.110357	0	0.241801	0.238152	0.124754
ENSG00000079739.17	140.795	135.763	137.722	126.86	138.251	69.604	74.193	68.395	73.0257	73.1996	66.1791	63.4658	64.4397	61.2205	29.1784	28.8601	37.9268	36.4011	34.2874	57.4494	46.4963	60.7426	51.9176	58.1246	47.0978	47.9752	43.2312	36.866	49.6606	67.6205	70.9687	63.3485	64.7473
ENSG00000185483.13	4.08293	5.12559	3.25122	3.41798	3.01114	68.3651	69.9598	77.2774	72.1419	75.9723	109.196	105.826	117.672	98.4215	10.1537	9.3029	10.6836	9.52355	9.99173	4.83322	8.72425	4.06305	10.9615	5.54545	42.3008	43.7649	40.7639	32.312	47.6742	59.4277	59.604	57.9901	58.3848
ENSG00000158966.16	5.4	5.25702	5.8522	5.65281	4.58218	8.78497	9.35768	9.77071	9.50108	7.8745	12.7846	12.4851	11.9852	12.5956	23.3	23.5744	19.2305	22.2216	19.4576	17.9049	24.9831	20.7215	24.9125	20.5387	56.3647	55.3986	59.9658	50.0944	60.4756	45.7325	42.0734	49.2975	43.5391
ENSG00000162437.15	5.4	4.99417	3.77142	3.15506	2.88022	6.41978	8.80067	7.77215	8.50678	7.65268	4.51221	3.41853	4.04694	4.39382	26.7202	26.323	29.1662	27.0892	27.3458	17.2458	23.496	17.1664	21.5244	16.9444	19.406	19.0571	17.3783	19.8426	20.7471	32.2817	38.0837	37.2708	35.8044
ENSG00000162434.14	338.488	334.215	340.858	352.052	321.014	231.788	233.496	222.839	232.887	228.804	489.726	475.324	480.185	500.456	499.881	459.119	485.89	541.89	471.399	213.321	310.107	225.499	295.661	224.694	135.188	137.056	124.866	117.754	142.029	127.17	121.868	124.316	131.241
ENSG00000162433.15	304.244	307.93	300.933	304.726	296.401	19.7099	20.7206	23.7606	22.427	23.7344	11.7318	10.9987	10.7399	8.9341	18.811	18.2886	19.9783	18.4122	17.7748	5.05291	4.75868	3.75832	5.97899	4.62121	60.9437	62.1572	50.0967	43.6971	61.5791	29.4693	33.6104	31.6743	39.7965
ENSG00000116675.16	7.11219	6.96555	5.8522	9.33371	4.97493	8.22183	8.46647	9.43762	8.94869	9.42722	2.1057	1.78358	2.95738	2.05045	6.09219	8.24575	7.47852	8.57119	7.57268	1.97723	4.5604	1.7268	4.48425	1.12963	16.0263	15.0684	17.3783	11.4935	15.5603	9.17095	10.6393	7.9781	7.23573
ENSG00000213625.9	128.415	125.906	130.699	126.071	118.744	99.1124	104.048	105.257	105.948	104.476	217.037	205.26	206.705	197.868	108.484	117.132	113.994	128.356	123.477	95.6758	133.937	113.867	130.342	114.401	108.587	103.263	89.5733	83.7075	105.722	129.738	142.542	147.178	153.697
ENSG00000116678.20	16.4634	18.7938	18.597	15.9067	20.6852	9.79862	11.1401	10.2148	8.83821	9.09449	32.4879	31.2127	31.1303	25.1912	64.9834	65.5431	57.3709	69.7335	70.7835	11.0944	21.5132	9.54816	21.8233	11.399	11.6654	12.9633	10.7273	9.86708	14.5671	10.1492	8.46304	9.5261	9.7308
ENSG00000184588.18	1.8439	1.57711	0.780293	1.57753	2.48747	3.49146	4.56744	3.55298	2.54099	4.54725	11.2805	12.7823	11.2069	9.08056	90.421	99.2661	96.0455	95.7645	97.8138	17.6852	26.1727	15.7443	29.2971	23.1061	5.7782	5.98305	6.11458	5.85519	8.49748	3.30154	3.62702	2.5006	2.61983
ENSG00000118473.23	81.7902	79.2496	86.0924	82.5573	81.039	49.5562	44.8946	34.8637	42.3129	41.8125	56.4027	54.5478	53.0771	51.2612	33.0261	33.5116	27.8842	26.8776	33.1305	21.6396	35.0953	27.0193	35.6747	25.1599	34.8872	34.2363	46.2348	47.9258	39.0663	9.17095	9.55115	11.4313	10.3546
ENSG00000152760.10	0.395122	0.131425	0.130049	0.131461	0	0.112628	0.334203	0.333092	0	0.221817	0.752036	0.89179	0.622606	1.31815	3.42018	2.11429	3.31191	3.59778	3.89152	5.4923	6.74146	6.70403	8.66954	5.75084	0.218045	0	0.32182	0.108429	0.220714	0.122279	0.362702	0	0.124754
ENSG00000152763.17	4.47805	3.28564	3.64137	3.94382	3.01114	1.68942	2.33942	4.55226	2.76194	2.32908	2.85774	1.93221	1.71217	1.75753	2.45825	2.53715	3.20508	2.64543	3.57599	2.19692	2.7759	2.94571	3.08915	2.46465	5.45113	5.31826	4.18366	3.90346	5.07642	2.9347	1.81351	3.69136	2.86934
ENSG00000198160.15	31.6098	37.982	33.6827	30.236	31.6825	33.5631	32.4177	31.6438	35.1319	32.4962	52.9433	48.6026	53.8554	55.9479	34.8431	39.4316	40.1703	38.0942	41.4394	18.3443	27.065	19.1979	26.6065	18.5875	31.5075	31.0232	29.1784	24.5051	33.5485	34.4828	29.258	32.865	30.6895
ENSG00000116704.8	37.4049	37.7191	36.4137	39.8326	38.7521	65.4367	67.0634	67.1736	65.7342	67.0996	69.0369	75.5049	80.0048	74.1091	11.5431	14.2715	14.6365	15.8726	15.5661	7.57937	10.6079	10.9702	10.6625	8.83165	70.4286	66.3675	60.5022	56.4917	60.1445	40.8413	44.0078	45.8443	47.157
ENSG00000081985.14	0	0	0	0	0	0.112628	0.111401	0.333092	0	0.110908	0.300814	0	0	0	0	0	0.427344	0.105817	0	0.329538	0.396557	0.406305	0.29895	0.102694	0	0.110797	0	0	0.220714	0.244559	0	0	0.124754
ENSG00000142864.15	339.805	335.135	355.294	351.657	345.758	519.101	537.287	563.592	559.459	568.849	301.867	310.64	317.218	301.123	408.284	435.545	480.334	435.12	447.945	280.107	281.952	267.349	283.006	262.998	195.478	203.091	174.856	158.958	202.063	203.717	220.281	201.596	194.741
ENSG00000116717.13	88.7707	88.5808	99.6175	93.8629	105.652	88.8633	72.0764	79.8311	76.8924	71.2032	183.346	169.143	162.5	149.829	102.392	99.0547	111.75	105.076	100.969	89.4146	83.0786	83.5972	89.386	88.3165	209.651	239.322	199.743	190.836	202.284	224.994	239.383	223.744	214.452
ENSG00000172380.6	347.971	342.626	359.455	359.939	361.861	228.747	247.644	247.821	265.588	246.328	374.965	375.146	350.216	335.981	190.141	218.935	223.501	197.455	243.588	41.4119	54.4274	40.6305	55.0068	39.1263	152.087	145.255	117.679	93.7915	140.043	99.1685	127.792	119.314	120.263
ENSG00000232284.9	0.395122	0.525702	0.390147	0.262921	1.44011	1.23891	0.445604	0.666185	0.552388	0.332725	0.752036	0.445895	0.622606	0.585842	1.38945	0.845718	0.53418	0.952355	0.736233	0.988613	0.594835	0.81261	0.797199	1.5404	0.436091	0.553986	1.07273	1.08429	0.551784	0.366838	0.362702	0.714457	0.249508
ENSG00000162595.8	1.05366	1.18283	1.43054	0.920225	0.654596	26.3549	26.402	34.8637	29.829	26.9507	17.748	20.3625	23.3477	19.0399	1.17569	1.37429	2.77773	1.26981	2.10352	1.428	1.48709	1.92995	1.5944	1.95118	1.30827	1.32957	1.07273	1.40958	1.10357	1.10051	1.08811	1.19076	0.748523
ENSG00000116729.14	431.605	434.098	433.453	463.136	435.045	486.327	474.011	497.862	494.608	477.794	838.369	810.935	800.671	786.64	332.292	305.198	325.636	340.731	302.381	161.583	175.575	172.476	169.903	185.054	278.226	283.419	251.771	261.857	298.074	364.148	350.491	324.483	386.862
ENSG00000234383.1	0.658537	0.525702	0.650245	0.525843	0.916435	0.901022	0.668406	0.222062	0.331433	0.221817	0.902443	0.297263	0.778257	0.585842	0.320642	0.105715	0.213672	0.211634	0.210352	0.219692	0.297417	0.203152	0.697549	0	0.654136	0.221594	0.64364	0.433718	0.551784	0.366838	0.846304	1.07169	0.623769
ENSG00000116745.7	0	0	0	0	0	0.112628	0.111401	0	0.110478	0	0	0	0	0	0	0	0	0	0	0	0	0	0	0	0	0	0.107273	0	0	0	0	0	0
ENSG00000024526.17	5.13658	5.6513	6.3724	4.3382	6.28413	28.8327	23.8398	30.2004	31.5966	26.7289	6.76832	4.16169	3.89129	6.44427	9.83302	8.45718	9.40156	9.94681	8.41409	3.07569	6.44405	4.87566	5.08215	4.41582	1.19925	0.664783	0.858187	1.30115	1.32428	0.244559	0.120901	0.95261	0.249508
ENSG00000285041.1	0	0	0	0	0	0	0	0	0	0.110908	0	0.148632	0	0.146461	0	0	0	0	0	0.109846	0.0991392	0	0	0	0	0	0	0	0	0	0	0	0
ENSG00000033122.21	0.263415	0.525702	0.780293	0.131461	0.523677	0.225256	0.111401	0.222062	0.220955	0.110908	5.41466	5.20211	6.53736	4.1009	0.106881	0.211429	0.106836	0	0	0.109846	0	0.101576	0	0.205387	2.50752	2.10515	2.89638	3.57817	1.87607	12.9616	9.67205	13.9319	14.2219
ENSG00000066557.6	19.6244	21.1595	20.9379	22.2169	19.6379	25.5665	27.516	28.6459	33.2538	29.9453	22.1098	26.0106	27.0833	21.9691	24.4757	25.0544	24.3586	25.9252	25.9785	7.79906	19.927	10.7671	22.0226	13.1448	20.6053	19.5003	20.5965	19.0836	20.9678	17.7305	14.8708	15.7181	14.9705
ENSG00000116754.14	226.668	222.109	233.178	227.558	220.337	190.116	173.228	169.211	186.597	159.265	194.928	201.099	203.903	186.591	219.212	220.098	187.604	200.206	214.98	168.943	279.176	231.898	266.364	219.045	166.151	165.088	208.11	239.954	177.895	255.564	215.808	252.561	240.775
ENSG00000118454.13	28.5805	30.7536	31.862	32.6022	31.0279	36.604	34.5343	38.6387	38.2253	38.707	34.5936	35.0771	37.9789	34.1253	24.7963	22.3058	24.2518	20.7402	23.2439	14.1701	21.1166	15.2364	21.923	17.9714	25.1842	25.7049	25.6383	21.6859	25.4924	29.7139	28.8952	31.5552	30.44
ENSG00000197568.15	4.74146	6.30842	6.76254	7.09888	5.76045	3.82934	3.56483	3.33092	4.4191	3.8818	3.00814	2.22948	3.73563	2.48983	1.49633	1.05715	1.06836	1.16399	1.05176	5.2726	3.76729	4.2662	4.1853	3.59428	5.88722	4.65348	3.6473	3.57817	4.41427	4.64661	5.92413	4.64397	5.61393
ENSG00000116761.12	3.02927	2.75994	1.95073	3.28652	1.96379	2.59044	2.67362	2.55371	3.20385	2.6618	7.97158	6.68843	5.60345	5.27258	5.87843	5.18002	5.76914	6.03158	5.78469	3.29538	3.96557	3.25044	4.08565	2.15657	3.70677	6.53703	6.22186	4.98775	6.29034	9.17095	10.7602	10.4787	6.98622
ENSG00000271992.1	0.131707	0.394276	0.130049	0.131461	0.130919	0	0	0.222062	0.110478	0.110908	0	0	0	0.146461	0.106881	0	0.213672	0.105817	0.210352	0.439384	0.594835	0.101576	0	0.205387	0.218045	0.332391	0.107273	0.433718	0.331071	0.122279	0.362702	0.595381	0.499016
ENSG00000050628.21	0.131707	0	0	0.131461	0.130919	0	0	0	0.110478	0.110908	0	0.148632	0	0.146461	0	0	0	0	0.105176	3.84461	5.35351	3.96147	5.5804	4.8266	0.545113	0.77558	0.536367	0.216859	0.441427	0.978234	0.362702	0.95261	0.748523
ENSG00000235079.1	0.921951	0.525702	0.910342	0.394382	0.916435	0.563139	0.334203	0.555154	0.773343	0.443634	0.300814	0.594527	0.933908	0.292921	0.641284	1.05715	1.4957	0.423269	0.315528	0.439384	0.495696	0	0.29895	0.205387	0.654136	0.77558	0.32182	0.542147	0.993212	0.611397	0	1.19076	0.998031
ENSG00000132485.14	132.102	136.42	136.291	136.851	135.894	92.0169	99.5924	84.3834	102.081	96.8231	114.159	122.77	119.385	112.335	104.743	103.706	98.7164	104.124	113.169	64.5894	99.2383	74.7601	92.6744	72.1936	96.9211	92.6264	111.243	112.983	103.735	111.152	103.733	105.859	100.552
ENSG00000207721.1	0.790244	1.0514	1.43054	1.18315	0.261839	0.225256	0.445604	0.777215	0.44191	0.554542	1.05285	1.33769	0.622606	0.732303	0.855045	0.740003	0.427344	0.74072	0.315528	0	0.693974	0.101576	0.697549	0.205387	0.436091	0.221594	0.32182	0.867436	0.993212	0.855955	0.241801	0.476305	0.623769
ENSG00000229956.11	0.263415	0.525702	0.130049	0	0.261839	0.337883	0.111401	0.222062	0.662866	0.665451	0.451221	0.297263	0.155651	0.439382	0.106881	0.211429	0	0	0.210352	0.109846	0.396557	0.101576	0.0996499	0.102694	0.327068	0.221594	0.64364	0.216859	0.220714	0.122279	0.362702	0.476305	0.499016
ENSG00000172260.15	25.6829	24.1823	26.3999	28.0011	23.5655	9.01022	9.46908	10.659	13.1468	8.87267	32.9392	30.4695	30.9746	35.5899	16.994	22.3058	16.4527	20.4227	18.9317	0.109846	0.396557	0.304729	0	0.308081	35.2143	35.4551	29.2856	24.8303	33.4381	27.7574	29.8625	30.9598	31.8122
ENSG00000286863.2	0.263415	0.394276	0.650245	0.394382	0.392758	0	0	0.111031	0	0	0.601628	0.297263	0.466954	0.146461	0.213761	0	0.106836	0.105817	0.210352	0	0	0	0	0	1.09023	0.77558	0.32182	0.759006	1.21393	0.978234	0.362702	0.595381	0.623769
ENSG00000162620.16	0	0.262851	0	0.131461	0	0.675767	0.557005	0.444123	0.44191	0.776359	0.451221	0.445895	0.311303	0.585842	0	0.317144	0.106836	0	0.631057	0.659075	0.991392	0.101576	0.49825	0.616162	0.545113	0.553986	0.214547	0.542147	0.662141	1.10051	0.120901	0.238152	0.124754
ENSG00000259030.8	1.18537	0.788553	1.04039	1.44607	0.654596	0.337883	0.111401	0.333092	0.331433	0	0	0.148632	0	0.146461	0.320642	0.634288	0.213672	0.423269	0.315528	0.219692	0.495696	0.304729	0.3986	0.308081	0.545113	1.21877	0.858187	0.542147	0.882855	0.489117	0.846304	0.714457	0.623769
ENSG00000254685.8	9.61463	11.9597	7.67289	7.49326	9.94987	10.6996	10.6945	8.43834	10.1639	8.42904	8.27239	9.3638	8.87213	6.15134	7.48164	9.93718	8.54687	10.4759	8.93997	5.82183	8.92252	7.21191	7.97199	7.49663	8.28572	7.7558	6.4364	7.69849	6.62141	8.07043	8.58394	8.09718	7.8595
ENSG00000178965.14	0	0	0	0	0	0.788394	0.334203	0.111031	0.110478	0.221817	0	0	0	0	0	0	0	0	0	0	0.0991392	0	0	0	0	0	0.214547	0	0	0	0	0	0
ENSG00000116791.14	31.0829	33.7764	35.3733	32.7337	34.1699	27.0307	29.0756	27.3136	30.1604	28.5035	35.6465	29.875	30.6633	35.297	30.2472	26.8515	27.8842	25.7136	26.3992	11.8634	14.276	12.3923	13.0541	12.5286	18.4248	19.0571	18.7728	17.5656	20.1953	16.2631	17.5306	14.4082	18.3388
ENSG00000162623.16	17.3854	13.9311	19.2472	18.4045	17.9359	29.7337	30.7467	30.5335	32.4804	31.9416	21.2074	25.8619	18.9895	21.5297	22.4449	21.4601	21.6877	22.9623	23.1387	7.13998	6.74146	7.61822	7.57339	7.08586	8.61279	10.9689	7.83096	7.91535	8.71819	9.29323	14.0245	11.6695	7.73474
ENSG00000137968.17	0.395122	0	0.130049	0	0.261839	0.112628	0.111401	0	0.110478	0.332725	0.752036	1.33769	0.933908	1.17168	7.48164	8.66861	6.8375	6.66648	6.83645	3.40522	7.3363	5.68827	6.67654	5.95623	20.1692	23.3782	23.922	25.6978	22.6232	20.7875	22.9711	21.5528	23.7032
ENSG00000117054.15	20.678	18.9253	19.1172	21.9539	24.0891	32.2115	32.9747	34.0864	35.4633	32.4962	28.2765	24.9701	21.7912	27.2417	36.0188	33.3001	33.3328	33.4382	36.6013	20.651	32.1211	21.8389	32.2866	24.8519	21.4775	20.6083	18.8801	18.433	21.2989	24.2113	20.3113	21.4337	22.0814
ENSG00000137955.16	48.7317	49.8103	53.9703	49.5607	42.9415	78.6142	69.8484	63.2875	75.5667	67.6541	62.7198	53.9533	56.5015	65.9073	56.433	58.566	51.6018	49.7341	51.8518	36.1393	37.9703	38.1927	39.1624	33.9916	62.1429	64.2623	70.9077	74.5995	69.9662	57.8381	65.1654	58.1092	53.8937
ENSG00000057468.7	0	0	0.130049	0.394382	0	0.337883	0.334203	0.111031	0.44191	0.110908	0.150407	0.148632	0	0	0.534403	0.317144	0	0.317452	0.420704	0.329538	0.297417	0.304729	0.3986	0.410774	0.545113	0.332391	0.214547	0.975865	0.220714	0.855955	0.362702	0.714457	0.623769
ENSG00000184005.12	0.131707	0.525702	0.780293	0.657303	0.261839	0.450511	0.445604	0.555154	0.994299	0.554542	3.60977	3.12127	1.71217	3.66151	57.3949	57.7202	54.5932	71.9557	65.2092	40.7528	57.4016	44.2872	51.3197	51.8603	26.4925	28.4749	22.4201	26.3484	37.3006	32.5263	31.4342	31.6743	38.549
ENSG00000226415.1	6.45366	6.7027	4.42166	5.12697	5.62953	2.81569	1.78242	1.88752	2.76194	2.43999	0.902443	1.33769	0.622606	0.878763	1.17569	1.48001	1.06836	0.952355	0.841409	1.31815	1.09053	1.42207	1.29545	1.5404	0.872181	0.997174	0.64364	0.650577	0.772498	0	0.846304	0.95261	0.499016
ENSG00000117069.15	0	0	0	0	0	0.112628	0.222802	0.333092	0.110478	0	10.9797	11.1474	11.5182	6.59073	0	0	0	0	0	0	0	0	0	0.102694	7.30452	9.52855	6.75822	8.24064	7.06284	23.5999	26.4772	21.7909	23.0795
ENSG00000288543.1	0	0.131425	0	0	0	0	0	0	0	0	0	0.148632	0	0	0	0	0	0	0	0	0	0	0	0	0.109023	0.110797	0	0	0.110357	0	0	0	0
ENSG00000142892.15	40.1707	41.0048	42.656	40.7528	36.9192	63.6347	59.2653	61.178	61.0941	57.3397	70.5409	63.6144	68.331	77.0383	30.9954	32.6659	30.9824	39.5756	35.1288	15.8178	21.8106	18.9948	24.3146	21.3603	38.594	38.779	33.0402	32.312	44.4738	45.1211	40.139	40.0096	40.7945
ENSG00000226084.5	0.526829	1.31425	0.650245	0.788764	0.916435	0.337883	0.445604	1.55443	0.994299	1.10908	0.451221	0.445895	0.311303	0.878763	0.534403	0.740003	1.60254	0.952355	1.26211	1.09846	0.793113	1.21891	0.49825	1.23232	0.218045	0.886377	0.32182	0.975865	0.662141	0.122279	0.604503	0.238152	0.748523
ENSG00000289212.1	0	0.262851	0	0.262921	0.130919	0.112628	0	0	0.220955	0.110908	0.150407	0	0	0	0.213761	0.528574	0.213672	0.105817	0.105176	0	0.198278	0	0.1993	0.102694	0.218045	0	0.32182	0.108429	0.331071	0	0.120901	0	0.124754
ENSG00000154027.19	25.2878	24.5766	24.1891	24.1888	25.0056	27.0307	21.2776	23.6496	25.7413	24.6217	11.4309	12.931	13.386	13.1815	13.8945	13.2143	15.8117	14.9202	11.7797	0.988613	1.68537	1.7268	0.597899	1.12963	8.50377	11.1905	8.4746	7.26477	8.93891	2.56787	2.78071	2.85783	2.37032
ENSG00000036549.13	45.8341	45.8675	46.0373	49.5607	43.858	59.1296	57.2601	59.1794	62.9722	58.4487	55.6506	56.6287	54.7893	58.5842	57.6086	59.4117	58.7598	56.5064	57.5313	24.6055	35.1944	24.5814	30.7918	27.2138	38.0489	34.3471	36.2584	36.7576	41.4942	44.0205	36.7538	40.9622	43.4144
ENSG00000077254.14	81.9219	88.4494	96.4963	89.3933	83.6574	63.4094	62.8301	69.7273	74.5724	62.8851	78.5125	68.6679	74.8683	68.9829	66.0522	60.2574	63.8879	61.374	63.4212	35.2605	55.7162	43.1699	55.0068	44.1582	54.4023	57.5037	55.1385	59.5278	63.5656	60.1614	54.8889	58.8236	57.6363
ENSG00000180488.17	42.0146	44.4218	47.5979	45.4854	40.8468	27.9317	26.6248	30.0893	29.4975	27.7271	53.3945	52.9129	49.6528	47.1603	21.483	21.7772	22.115	24.1263	25.7681	8.56798	13.8795	6.29773	11.8583	10.1667	23.985	24.9294	19.9529	17.8909	25.4924	22.0103	22.2457	23.458	21.4577
ENSG00000219201.4	0.790244	0.525702	1.04039	0.394382	0.654596	0.225256	0.222802	0.555154	0.773343	0.665451	3.91058	4.60758	3.26868	3.80797	0.320642	0.845718	0.106836	0.74072	0.841409	0.329538	0.0991392	0.203152	0.0996499	0.205387	0.218045	0.664783	0.214547	0.216859	0.551784	0.244559	0.483603	0.357229	0
ENSG00000235927.4	1.71219	2.75994	2.08078	2.10337	1.44011	1.46416	2.56222	2.10958	2.20955	1.44181	2.70733	3.2699	2.64607	2.48983	0.106881	0.634288	0.106836	0.211634	0.420704	0	0	0.203152	0	0	1.52632	1.66196	1.82365	1.95173	1.76571	0.733676	1.20901	1.54799	1.49705
ENSG00000162614.19	59.4	65.4499	62.9437	62.4438	60.2229	86.2729	69.9598	79.6091	89.9288	70.9814	198.838	194.113	209.04	166.819	13.1463	15.8572	11.1109	11.2166	14.1988	1.75753	2.7759	3.45359	2.69055	2.15657	169.748	183.48	175.821	158.958	179.33	204.818	194.046	199.214	192.121
ENSG00000162613.18	136.054	137.208	149.816	136.193	135.894	197.662	196.845	181.646	207.146	200.633	140.48	133.174	123.587	139.43	157.649	157.621	149.891	150.895	162.076	66.8962	103.501	76.69	95.1657	79.0741	97.0302	96.6151	107.381	105.177	104.067	107.484	98.1713	92.4031	96.809
ENSG00000162616.9	203.488	212.778	217.572	200.872	206.591	196.085	183.812	205.296	214.437	187.768	237.192	224.731	241.882	204.02	132.853	137.746	136.857	133.541	147.352	25.8138	38.6643	26.1051	38.0663	28.0354	38.485	41.5489	33.2548	32.7457	35.0935	39.3739	39.8972	37.2708	34.3073
ENSG00000137960.6	4.60976	3.41706	4.55171	3.81236	4.0585	2.70307	3.23063	2.66474	3.20385	2.88362	1.50407	1.48632	2.02347	1.75753	21.0555	20.4029	19.7646	21.1634	24.0853	10.8747	9.41822	11.275	11.2604	10.8855	0.327068	0.443189	0.107273	0	0	0.122279	0.120901	0.119076	0.124754
ENSG00000213561.4	0	0.131425	0	0.262921	0	0	0	0.222062	0	0.221817	0.150407	0	0	0	1.49633	0.740003	1.06836	1.48144	1.36729	0.219692	0.495696	0.406305	0.29895	0.308081	0	0	0	0	0	0	0	0	0
ENSG00000122420.10	9.87805	8.80551	8.84333	10.3854	9.16435	4.61774	6.46125	5.66257	3.64576	6.65451	3.91058	4.31032	1.86782	4.68674	0.320642	0.740003	0.641016	0.529086	1.05176	0.439384	0.396557	0.203152	0.49825	0.410774	0.872181	1.32957	1.07273	0.650577	0.772498	0.244559	0.362702	0.595381	0.499016
ENSG00000137959.17	2.89756	1.97138	2.99113	2.10337	2.88022	8.78497	10.8059	8.77143	11.2687	10.7581	7.21954	9.66106	10.1173	6.2978	15.9252	16.2801	20.6193	14.3911	24.506	1.428	1.38795	1.01576	1.7937	1.5404	0	0.110797	0	0	0	0	0	0	0
ENSG00000137965.11	5.66341	5.91415	11.3143	9.07079	7.20056	11.3754	13.8137	10.77	13.8097	15.4163	22.4107	22.592	27.7059	23.7266	25.0101	20.9315	23.5039	21.2693	27.3458	10.2157	14.276	11.5797	16.0436	11.2963	0.218045	0.221594	0	0.108429	0.110357	0.122279	0.120901	0.119076	0
ENSG00000162618.15	49.7854	50.2045	42.9161	47.3258	50.6658	79.0647	84.5533	83.3841	96.3365	90.834	180.789	173.305	175.108	166.672	301.938	330.676	316.982	346.763	337.089	372.597	518.101	362.322	491.972	398.451	18.7519	22.381	14.5892	15.8307	19.3125	15.0404	18.3769	18.695	19.9606
ENSG00000117114.21	31.7415	36.2734	35.6334	36.4146	27.4931	99.6756	100.149	97.1519	104.733	101.37	98.6671	100.921	109.734	97.9821	143.968	136.901	147.22	151.213	146.3	75.9035	139.687	83.3941	131.837	100.64	83.7294	72.3505	73.4823	73.732	83.7609	181.952	158.863	158.967	195.115
ENSG00000233290.4	0	0	0	0	0	0	0	0	0	0	0	0	0	0	0	0	0	0	0	0	0.0991392	0	0.0996499	0	0	0	0	0	0	0	0	0	0
ENSG00000236268.6	0	0	0	0	0	0	0	0	0	0	0	0	0	0	0	0	0	0	0	1.31815	1.58623	1.52364	0.996499	0.924242	0	0.332391	0.107273	0.216859	0.331071	0.244559	0	0.238152	0.124754
ENSG00000137941.17	6.98049	9.59406	7.02264	8.0191	9.94987	8.78497	6.57266	7.55009	8.3963	7.65268	29.6302	29.5777	31.5972	30.1709	4.06146	5.28574	3.95293	4.76177	5.04845	5.71199	9.21994	6.29773	9.66604	7.90741	27.4737	27.6993	28.1056	27.6495	23.1749	40.9636	36.8747	37.9853	38.4242
ENSG00000271576.2	1.44878	1.0514	1.04039	1.57753	0.785516	1.46416	1.67101	0.555154	1.21525	1.77453	1.35366	1.63495	1.24521	2.19691	1.81697	1.05715	1.06836	1.58726	2.6294	1.86738	2.47848	1.42207	1.7937	2.25926	3.05263	2.21594	2.89638	3.03602	1.87607	2.9347	2.17621	2.38152	1.87131
ENSG00000142875.21	31.8732	34.0392	29.9113	31.9449	32.2061	39.3071	41.7754	39.3049	48.2787	38.5961	45.7238	41.3196	42.6485	38.0797	64.3421	79.0746	77.3492	71.8499	86.7703	25.4843	38.6643	25.1909	39.3617	25.3653	41.9737	42.1029	36.6875	36.107	46.681	40.719	43.8869	41.3194	38.7985
ENSG00000203943.9	0.263415	0.262851	0.130049	0.131461	0	0.563139	0.222802	0.333092	0.220955	0	0.451221	0.297263	0.155651	0.292921	1.28257	1.58572	1.60254	1.48144	1.36729	2.19692	1.68537	1.52364	1.3951	1.74579	0.327068	0.332391	0.107273	0.433718	0.441427	0.366838	0.483603	0.238152	0
ENSG00000117133.11	17.7805	16.1653	21.0679	15.3809	21.6017	29.2832	27.4046	32.9761	31.7071	29.8344	22.8619	22.7407	22.1025	13.6208	25.6513	24.843	25.9611	24.9729	24.0853	21.2003	19.8278	20.5184	19.8303	20.3333	16.3534	22.2702	19.9529	17.7824	19.8642	18.0973	18.3769	16.4325	14.8457
ENSG00000174021.12	5.4	7.62268	6.50245	7.62472	6.41505	6.98292	6.79546	7.88318	8.17534	6.32178	6.76832	7.43159	6.22606	6.73719	10.3674	7.40003	7.58535	6.7723	9.78138	8.78767	10.5088	10.7671	9.06814	10.1667	11.2293	8.86377	11.5855	10.0839	9.26998	11.2497	9.30935	10.955	8.48326
ENSG00000285851.1	0.131707	0	0.390147	0	0.130919	0	0	0.333092	0	0	0	0.148632	0.155651	0	0.213761	0.105715	0	0	0	0.219692	0.693974	0.304729	0.3986	0.718855	0.218045	0.332391	0.64364	1.08429	0.551784	0.244559	0.604503	0.476305	0.873277
ENSG00000122432.19	0.263415	0.262851	1.17044	0.920225	0.654596	0.450511	0	0.444123	0.220955	0.443634	0.902443	0.89179	0.466954	0.732303	1.49633	0.845718	1.06836	0.529086	0	0.439384	0.793113	1.21891	0.697549	1.02694	1.09023	1.44036	0.64364	1.08429	0.662141	0.855955	0.241801	1.19076	1.24754
ENSG00000117151.13	20.678	18.531	25.7497	20.6393	18.7215	15.8805	17.6013	18.9863	20.5488	21.0726	40.3091	32.699	38.9129	34.2718	15.0702	17.4429	15.4912	20.1053	15.8816	7.68921	10.6079	8.73555	11.659	9.34512	28.3459	32.242	24.1365	26.1315	29.5756	31.5481	33.8522	31.9124	38.9232
ENSG00000117155.17	9.48293	5.78272	8.19308	6.70449	7.59332	13.8532	11.1401	14.1009	15.6878	13.7526	11.1301	11.5933	13.2304	9.37348	9.40549	9.19718	8.76055	9.94681	10.3073	5.2726	6.24577	5.18039	5.3811	3.59428	12.8647	15.0684	9.11824	10.3008	11.146	7.82588	9.67205	11.6695	9.85556
ENSG00000171517.6	0.526829	0.262851	1.04039	0.262921	0.785516	1.80204	1.22541	0.888246	1.32573	1.77453	0.300814	0	0.155651	0	0	0	0	0	0	0	0	0	0	0	0.327068	0.443189	0.214547	0.108429	0.441427	1.22279	1.08811	0.95261	0.623769
ENSG00000153898.13	0.658537	0.394276	0.260098	0.657303	0.130919	1.01365	0.891208	0.999277	0.662866	0.443634	0.300814	0.594527	0.466954	0.439382	0.213761	0	0	0	0	0.109846	0	0	0	0	0.654136	0.443189	0.750914	0.975865	0.662141	0.366838	0.483603	0.714457	0.249508
ENSG00000162643.13	3.6878	4.07419	3.51132	3.81236	4.45126	4.61774	6.68406	4.10814	4.4191	3.8818	1.50407	1.33769	1.55651	1.31815	0.641284	0.528574	0.320508	0.634903	0.420704	0.219692	0.0991392	0	0.0996499	0.205387	6.21429	6.09384	5.14912	6.39734	6.84213	7.58132	8.94665	7.85903	6.86146
ENSG00000055732.13	0.790244	0.657127	1.43054	0.262921	0.130919	1.23891	1.00261	0.888246	0.773343	1.10908	0	0	0	0	0	0	0	0	0	0	0	0.101576	0	0.102694	1.19925	0.886377	0.858187	1.30115	0.772498	1.58963	0.967205	1.30984	0.623769
ENSG00000280099.1	0.395122	0	0.130049	0	0.523677	0.112628	0.445604	0.111031	0.220955	0.554542	0	0.297263	0	0.585842	0.106881	0.528574	0.320508	0	0.52588	0.659075	0.991392	0.304729	0.49825	0.616162	5.45113	5.76145	5.90004	8.02378	3.97285	5.01345	2.78071	3.81044	5.11491
ENSG00000097096.10	1.44878	1.57711	1.56059	1.05169	2.09471	3.04095	2.33942	1.33237	2.32003	1.99635	6.01628	7.28295	7.78257	6.88365	2.13761	2.8543	2.13672	3.0687	3.15528	0.219692	0.396557	0.101576	0.597899	0.205387	13.4098	12.1877	15.0183	12.9031	12.36	12.1057	10.2766	11.3122	10.7288
ENSG00000162642.14	23.839	27.2051	27.1802	26.818	21.9944	25.5665	22.6144	20.9848	23.5317	25.5089	28.8782	24.9701	29.4181	28.9992	14.322	15.8572	14.1023	15.9784	15.6712	16.0375	20.6209	17.8774	18.6345	16.431	37.2857	34.3471	36.0439	37.4082	33.2174	34.605	40.0181	34.0558	33.9331
ENSG00000142867.14	33.0585	30.885	31.992	32.7337	27.3621	35.0272	36.5395	38.0836	41.7605	38.2634	36.8497	33.2935	38.6015	34.8576	61.5632	65.7546	64.4221	64.3368	71.4146	35.0408	50.0653	42.9667	44.4439	37.4832	20.1692	19.8327	19.3092	20.71	19.7539	17.7305	21.7621	23.1008	22.83
ENSG00000223653.6	0.790244	0.788553	1.04039	1.05169	0.392758	1.12628	1.22541	1.4434	1.43621	0.887267	1.05285	0.594527	0.155651	0.439382	0.534403	0.528574	0.961523	0.529086	0.946585	1.09846	0.793113	0.81261	1.29545	1.33502	0.436091	0.221594	0.32182	0.433718	0.220714	0.733676	0.362702	0.238152	0.499016
ENSG00000153904.21	147.38	154.688	142.664	146.447	148.332	115.106	122.43	130.461	132.684	128.21	170.411	155.023	178.221	147.486	64.8765	75.9032	77.4561	71.6382	75.0957	48.3322	66.4232	59.6252	65.47	56.7896	235.162	227.91	207.252	189.535	237.047	208.119	233.338	221.244	212.83
ENSG00000282057.1	1.18537	1.44568	1.82068	1.31461	1.30919	2.13993	1.44821	1.33237	1.54669	2.32908	8.72361	8.02611	9.49474	7.03011	0.213761	0.528574	0.320508	0.317452	0.52588	0	0.495696	0.507881	0.1993	0.102694	14.5	13.9604	14.3746	15.0717	12.9118	11.9834	10.7602	11.0741	12.1011
ENSG00000142871.18	1186.16	1249.99	1146.38	1223.37	1180.5	1120.31	969.411	1032.59	926.576	954.145	1814.66	1456.89	1641.03	1432.09	659.774	664.734	607.042	644.321	623.274	173.337	181.722	198.886	170.401	174.99	963.433	997.396	912.253	926.421	934.392	913.793	906.271	851.157	871.655
ENSG00000117174.11	37.4049	28.5193	35.3733	32.4708	32.7298	50.7951	49.2392	49.2977	45.7377	46.6924	33.5408	35.0771	28.4842	30.0244	30.6747	31.3973	34.508	33.6499	30.5011	19.7723	23.2977	19.5026	21.1258	23.0034	32.1617	32.3528	36.1511	29.8181	32.1138	28.1242	29.9834	31.198	31.6875
ENSG00000171502.15	0.131707	0.262851	0.650245	0.525843	1.04735	3.15358	3.00783	2.99783	2.87242	3.43816	1.50407	2.22948	1.40086	1.46461	0	0	0.106836	0	0	0.219692	0.594835	0.406305	0.1993	0.205387	3.05263	3.7671	3.32548	3.57817	4.0832	3.91294	2.65981	1.54799	2.74459
ENSG00000285210.1	0.395122	0.131425	0.650245	0.394382	0.392758	0.112628	0	0	0	0	0.451221	0	0.155651	0	0.748164	1.26858	0.747852	0.317452	0.420704	4.0643	3.46987	4.16462	3.68705	3.59428	0.436091	0	0.64364	0.542147	0.441427	0.244559	0.241801	0.119076	0.124754
ENSG00000122417.16	34.7707	34.6963	39.5349	33.5225	31.6825	41.6723	39.3245	34.9747	43.1967	37.1543	35.4961	44.7382	39.2242	41.5948	51.944	60.2574	55.2342	56.5064	60.5814	32.9538	50.9575	44.3888	49.9246	43.5421	28.782	28.9181	35.722	35.5649	31.231	38.8848	38.93	42.0339	39.4222
ENSG00000137975.8	0.263415	0.131425	0.130049	0.131461	0	0.112628	0.222802	0.111031	0.220955	0	0.150407	0	0.155651	0.439382	0	0.211429	0	0	0	0.109846	0	0	0	0	1.41729	1.88355	2.03819	1.51801	1.98642	2.07875	2.17621	2.5006	3.49311
ENSG00000236915.3	0.526829	0.394276	0.650245	0.394382	0.654596	0.450511	0.557005	0.999277	1.43621	0.887267	1.20326	0.297263	0.466954	1.46461	2.03073	1.05715	1.92305	0.634903	1.26211	1.20831	1.48709	2.23468	2.49125	1.12963	1.30827	1.21877	1.07273	1.51801	1.65535	2.81242	1.57171	1.30984	2.37032
ENSG00000097033.15	174.907	180.053	179.988	175.237	171.766	175.024	166.544	180.536	186.707	182.555	188.31	182.371	188.183	181.465	164.382	177.178	175.638	177.984	195.207	136.099	150.791	133.065	152.963	139.458	157.647	156.335	148.788	129.898	165.315	143.678	164.183	162.896	165.548
ENSG00000183291.18	114.19	115.917	123.677	119.629	119.267	138.983	144.376	142.564	154.669	158.71	191.017	177.466	185.848	193.914	113.187	116.92	133.331	142.112	142.829	101.388	126.303	112.851	124.463	108.958	125.921	124.204	110.706	88.1531	137.174	143.311	162.249	152.894	159.56
ENSG00000153936.18	36.6146	42.7133	36.2836	41.2787	40.585	52.1467	55.2549	55.7374	64.9608	59.1142	57.9067	57.9664	59.6145	55.8015	43.5004	45.6688	46.3668	50.0515	47.1189	23.2873	35.0953	29.0508	31.888	32.1431	49.3873	54.4014	47.093	45.4319	53.5231	64.6857	53.9217	66.3254	64.7473
ENSG00000267272.5	0	0	0	0.131461	0.130919	0.225256	0.111401	0.222062	0.110478	0.110908	0.150407	0	0.466954	0.585842	0	0	0.106836	0.317452	0	0.329538	0.793113	0.507881	0.597899	0.616162	0.654136	0.553986	0.858187	0.216859	0.331071	0	0.241801	1.19076	0.249508
ENSG00000143013.13	12.3805	14.194	14.4354	12.8831	11.7827	30.6348	26.6248	27.9798	27.8404	32.0525	54.8986	48.1567	49.1858	50.3824	22.2312	24.9487	24.8928	26.6659	25.1371	26.6926	23.1986	20.5184	24.6135	22.3872	53.7482	43.6541	48.9167	46.0825	46.681	70.5552	73.1449	75.2562	82.0881
ENSG00000237505.8	0.131707	0	0.130049	0.131461	0	0.225256	0.222802	0.111031	0.110478	0	0.300814	0.148632	0	0.146461	0.213761	0.211429	0.641016	0.423269	0.210352	1.53784	0.793113	0.914186	0.797199	1.84848	0.109023	0	0.107273	0.216859	0.331071	0.122279	0.604503	0.357229	0.124754
ENSG00000065243.20	60.1902	69.6555	72.8274	63.8899	58.7828	62.7337	61.9389	58.5132	66.839	60.1124	75.2036	84.5715	80.1605	78.0635	83.6875	84.9946	82.4773	82.1141	87.191	40.643	77.1303	46.8266	73.9402	49.7037	58.2181	59.4981	63.9349	61.0458	65.9934	48.9117	52.4709	52.6317	46.5332
ENSG00000137947.12	14.2244	15.2454	14.4354	13.409	16.234	16.1058	17.4899	20.3186	18.2288	17.1908	17.748	16.0522	13.6973	19.9186	12.9326	12.4743	11.9656	12.169	11.9901	15.4883	13.3838	13.4081	15.5454	11.399	25.1842	29.0289	26.0674	26.3484	31.1206	23.9667	25.8727	21.0765	27.3211
ENSG00000137944.18	20.678	26.2851	27.4403	25.109	26.8385	21.5119	24.2854	25.093	24.1946	25.1762	24.366	25.5647	28.6399	29.7315	28.2165	28.1201	29.5936	30.4753	30.6062	20.3215	22.7029	23.972	22.7202	23.0034	8.50377	10.8581	8.36733	10.3008	11.9185	9.53779	10.6393	9.04979	10.6041
ENSG00000213516.10	8.56097	10.1198	8.97338	9.99101	9.81895	12.8396	12.2541	14.1009	13.3678	10.9799	14.2887	12.7823	15.8764	11.4239	7.80228	8.14003	10.2562	8.78282	10.0969	7.79906	8.62511	7.51664	6.87584	6.98317	8.50377	8.42058	7.72368	7.26477	8.27676	10.7606	11.7274	8.69256	10.8536
ENSG00000117226.12	78.6293	81.6152	80.2402	75.5899	74.7549	68.3651	69.0686	73.8355	72.1419	72.7559	82.1223	80.4098	87.0091	75.7201	14.8564	19.3458	15.0639	16.4017	15.8816	10.8747	17.4485	13.8144	15.4457	14.4798	11.8835	10.0825	9.54733	10.6261	12.8014	20.9098	22.1248	18.9331	19.4616
ENSG00000117228.11	37.8	40.4791	43.8265	39.1753	33.1226	54.8497	52.247	52.1845	59.8789	51.0179	169.358	152.496	159.076	141.627	34.3087	32.3487	33.226	35.1313	30.8166	1.20831	1.09053	1.01576	1.29545	0.924242	2.94361	2.43754	1.18001	2.16859	1.87607	11.4943	9.55115	8.93071	12.6001
ENSG00000234518.2	0.658537	0.131425	0.910342	1.44607	0.523677	1.23891	0.891208	0.444123	0.773343	0.443634	0.752036	0.594527	1.24521	0.292921	0.320642	1.26858	1.06836	1.05817	1.26211	1.20831	0.198278	0.609457	1.3951	0.616162	0.327068	1.44036	0.536367	0.759006	0.662141	0.855955	0.725404	0.714457	0.998031
ENSG00000162645.13	0.526829	0.525702	1.30049	0.262921	0.916435	4.50511	5.90425	2.66474	3.86672	3.65998	25.2684	23.7811	25.2155	28.5598	77.8091	71.7803	79.9133	81.2676	88.4531	53.8245	44.91	48.7566	49.9246	45.3906	12.2105	11.0797	11.8001	9.75865	11.6978	21.5212	21.0367	18.9331	20.0854
ENSG00000162654.9	0	0	0	0	0	0.225256	0.222802	0.111031	0.552388	0.332725	9.77646	7.72885	9.80604	8.9341	10.0468	14.6943	10.6836	12.9097	13.6729	5.38245	9.6165	7.82137	8.66954	6.67508	0.981204	1.44036	0.965461	2.16859	1.87607	0.489117	0.725404	0.476305	0.623769
ENSG00000154451.15	0	0	0	0	0	0	0.111401	0.555154	0.331433	0.110908	0.300814	0.743159	0.466954	0.439382	0	0	0	0.211634	0	0.54923	0.495696	0.507881	1.09615	0.924242	0.218045	0.221594	0.214547	0.216859	0.220714	0.122279	0	0	0
ENSG00000197147.15	2.76585	1.18283	2.34088	1.70899	2.35655	19.372	18.604	21.3179	23.2003	19.2981	22.2603	20.3625	21.7912	20.358	56.5398	54.5488	52.777	59.3634	56.4796	17.6852	33.6082	21.4326	31.589	21.5657	8.83084	6.98022	7.72368	6.18048	8.82855	7.94815	6.77044	7.73995	8.73277
ENSG00000231999.8	0.263415	0.525702	0.260098	0.131461	0.654596	0.675767	0.779807	0.555154	0.773343	0.665451	0.752036	0.89179	0.778257	0.585842	5.34403	3.80573	3.95293	4.23269	4.10187	4.0643	5.45265	4.77408	6.77619	4.10774	1.09023	0.553986	0.750914	0.650577	0.551784	0.489117	0.120901	0.357229	0.374262
ENSG00000171488.15	28.0537	26.548	26.7901	28.9213	30.1114	44.2627	42.778	42.5248	44.7434	44.0306	34.5936	39.9819	41.4033	33.393	142.899	135.843	134.506	158.62	140.62	45.4762	60.8714	47.5377	67.0644	47.8552	7.52256	9.63935	9.86915	7.48163	8.60783	14.1844	14.9917	14.6464	15.719
ENSG00000272931.1	0.263415	0.262851	0.130049	0.131461	0.130919	0.225256	0.222802	0	0	0.110908	0.150407	0.148632	0.155651	0.146461	0.748164	0.211429	0.53418	0.74072	0.420704	0.54923	0.495696	0.507881	0.697549	0.718855	0.654136	0.77558	1.18001	1.08429	1.65535	0.733676	0.846304	0.476305	0.748523
ENSG00000171492.14	47.678	44.2904	50.8491	44.4337	43.9889	50.7951	48.7936	54.7382	57.2274	52.9033	52.0409	54.9937	53.8554	54.9227	31.2091	36.0487	31.4098	36.7186	34.2874	16.8064	19.3321	20.5184	17.0401	21.1549	55.2745	51.5207	46.9857	46.8415	53.4127	40.2299	42.4361	40.2478	42.5411
ENSG00000228175.3	0.131707	0.131425	0.260098	0.131461	0	0.112628	0.334203	0.444123	0.220955	0.110908	0	0.297263	0	0.146461	0.427522	0.211429	0	0.211634	0.210352	0.219692	0.396557	0.101576	0	0.205387	0.654136	0.110797	0.107273	0.650577	0.331071	0.244559	0.483603	0.95261	0.124754
ENSG00000162664.17	28.8439	29.1765	27.4403	27.4753	32.468	46.8532	49.462	45.6336	50.1568	42.9216	20.9066	19.6194	20.8573	18.0147	36.3394	36.2602	35.6832	41.3745	38.1789	24.7153	38.8626	29.8634	36.9701	30.5	26.0564	31.5772	40.9784	40.0105	32.3346	38.3957	33.7313	35.961	34.3073
ENSG00000143032.8	0	0	0	0	0	0	0	0	0	0	0	0	0	0	0	0	0	0	0	0	0	0	0	0	0	0.110797	0.107273	0	0	0	0	0	0
ENSG00000233593.12	0	0.262851	0.130049	0.131461	0.523677	0	0.222802	0.111031	0	0	0	0	0	0	0	0.211429	0	0.211634	0	0	0.0991392	0.304729	0	0.308081	0.872181	0.110797	0.429094	0.542147	0.441427	0.366838	0	0.476305	0.374262
ENSG00000122482.22	26.6049	26.4165	28.7408	26.818	24.0891	40.6586	39.2131	42.4138	41.4291	40.2598	42.2644	42.36	40.3137	36.7616	37.622	37.1059	37.9268	40.2105	41.5446	21.9692	23.0003	20.2137	27.902	22.6953	33.579	32.0204	33.362	31.0108	36.197	41.575	37.9628	43.701	39.2975
ENSG00000162669.16	0.395122	0.525702	0.390147	0.262921	0.654596	0.225256	0.222802	0.222062	0.110478	0.221817	0	0.148632	0.155651	0	0.106881	0.211429	0	0.74072	0.210352	0.439384	1.28881	0.81261	0.996499	1.02694	0	0.443189	0.32182	0	0.551784	0.611397	0.604503	0.238152	0.124754
ENSG00000097046.13	5.92683	5.6513	4.03152	8.0191	5.62953	17.6826	18.9382	18.209	18.3393	16.4144	7.06913	8.47201	7.31562	8.34825	7.6954	10.7829	8.3332	9.41773	9.57102	15.0489	18.6382	15.338	21.8233	16.9444	1.85339	1.55116	2.78911	1.8433	2.64856	2.07875	2.17621	2.9769	2.37032
ENSG00000069702.11	52.5512	49.416	47.2078	47.9831	47.9165	16.1058	12.9225	15.8774	13.8097	14.6399	15.1911	18.7276	19.1451	18.454	30.1403	29.6001	27.35	33.1208	31.1321	55.8017	88.333	50.9913	86.8947	61.9242	3.92482	5.87225	3.86184	2.9276	4.8557	11.372	7.01224	8.45441	9.60605
ENSG00000289483.1	0.131707	0	0	0	0.523677	0.225256	0.557005	0.333092	0	0.221817	0.150407	0.148632	0.155651	0	1.71009	1.69144	1.81621	2.43379	1.15694	0.439384	1.58623	0.507881	1.7937	1.12963	0.109023	0.221594	0.32182	0.108429	0.110357	0	0.241801	0.357229	0
ENSG00000172031.7	4.60976	3.67991	2.21083	2.76067	3.14206	3.26621	2.67362	3.99711	2.87242	2.32908	2.85774	2.67537	3.42433	3.22213	12.9326	14.4829	12.2861	16.8249	13.0418	14.0603	19.7287	21.2294	19.0331	18.5875	4.25188	4.98587	3.32548	3.14445	5.18677	2.32331	2.41801	1.19076	1.6218
ENSG00000189195.15	3.81951	3.54849	4.16157	3.28652	4.18942	1.57679	2.11662	1.55443	2.20955	1.55272	4.81303	3.71579	3.57998	3.95444	4.27522	4.96859	2.56406	4.02105	3.99669	1.75753	2.57762	3.14886	3.88635	2.56734	4.36091	2.21594	3.32548	4.22875	2.75892	1.95647	2.17621	1.66707	2.99409
ENSG00000174842.17	10.5366	9.33121	10.9241	10.2539	11.39	19.8225	15.2619	16.2105	18.2288	16.0817	11.8822	10.2556	13.0747	12.1562	9.9399	10.36	11.9656	10.8992	10.9383	12.6323	15.0692	12.697	14.8478	12.8367	9.1579	8.42058	9.11824	8.4575	8.27676	9.41551	9.55115	10.5978	10.8536
ENSG00000122484.9	25.5512	23.3937	27.5704	26.818	25.3983	29.1706	25.6222	24.3157	27.6194	25.6198	15.0407	11.5933	14.7869	12.8885	22.9793	19.7687	24.5723	23.703	23.9801	20.2116	20.7201	20.5184	20.6275	21.2576	20.2782	18.9463	18.0219	17.1319	22.7335	18.0973	20.4322	22.3863	19.4616
ENSG00000162676.13	0	1.0514	0.390147	0.262921	0.130919	0.450511	0.445604	0.555154	0.773343	0.776359	0.601628	0.594527	1.08956	0.732303	0.320642	0.105715	0.106836	0.529086	0.210352	0.54923	0.793113	1.32049	1.29545	1.12963	0.654136	0.886377	0.64364	1.8433	0.993212	2.9347	1.81351	2.85783	0.873277
ENSG00000067208.17	52.9463	51.9131	56.4412	54.5562	50.6658	46.5153	54.5865	55.5154	53.4712	54.3451	67.232	72.3837	69.2649	54.9227	27.2546	28.1201	25.2133	29.0997	26.0837	15.708	25.2805	19.0963	25.2114	24.133	66.1768	68.251	65.7586	60.5036	69.0834	110.785	105.788	110.265	109.534
ENSG00000122406.14	643.522	631.894	690.69	661.904	659.048	702.347	691.577	717.925	738.432	684.416	678.186	599.878	597.546	665.81	963.208	1003.97	1139.41	997.433	1123.7	943.247	624.279	793.818	613.246	760.549	539.989	512.658	407.103	388.177	491.198	389.949	472.842	423.911	432.771
ENSG00000154511.12	14.3561	14.7197	15.7359	14.1978	15.9722	4.0546	4.79024	6.88391	6.84961	8.09632	23.0123	26.6051	26.772	25.0448	0.855045	1.05715	1.60254	1.79889	1.89317	3.18553	5.0561	2.74256	3.3881	2.67003	11.6654	11.4121	12.1219	10.3008	10.815	25.5564	22.4875	20.1239	23.0795
ENSG00000143033.18	15.4098	14.7197	14.6955	17.6157	13.6156	21.6245	24.3968	21.54	27.1775	23.8453	18.5001	20.6598	17.7443	16.55	29.1784	26.4287	28.5252	27.9357	26.1888	28.4501	39.6557	38.9037	38.7638	35.4293	28.5639	31.0232	32.2893	31.8783	29.1342	36.5615	32.1596	33.2223	34.4321
ENSG00000117500.13	67.1707	73.4669	69.7062	75.1955	78.5516	86.2729	92.6856	100.261	107.495	101.148	184.85	172.413	194.564	174.142	78.4504	89.2232	78.9518	82.9607	84.3512	59.5365	78.5182	54.5464	73.2427	62.2323	192.425	212.509	183.438	166.764	225.238	207.997	204.201	206.954	208.214
ENSG00000122483.18	3.16098	4.99417	5.98225	4.46966	4.45126	13.0648	9.91468	11.3251	12.8154	11.9781	4.96343	8.62064	6.53736	8.05533	5.77155	5.18002	5.98281	5.39668	6.83645	4.39384	5.65093	5.07881	5.97899	4.72391	4.03384	4.43189	5.04185	6.18048	3.53142	4.52433	4.11062	5.4775	2.99409
ENSG00000223745.8	25.5512	26.2851	24.7093	30.6303	25.0056	11.3754	9.58048	6.88391	9.83251	8.20722	20.0041	17.5385	17.2773	19.0399	15.2839	16.7029	14.316	13.9679	14.0936	9.22706	10.1122	10.9702	10.2639	8.83165	23.6579	24.7078	31.5384	35.5649	29.0239	22.4994	19.7068	22.0291	19.9606
ENSG00000117505.13	58.3463	60.3243	58.522	56.1337	57.9972	91.1159	87.4497	89.4908	86.8354	86.7304	74.6019	68.5192	75.4909	69.4223	47.3481	50.4259	53.8453	46.5596	51.5363	26.0335	35.9875	26.2067	33.582	24.3384	67.376	68.9158	59.3222	49.4438	67.097	55.3925	66.1326	58.4664	57.262
ENSG00000137942.18	45.5707	43.6333	47.0777	46.8	43.5961	32.7747	26.5134	26.6474	31.0442	27.5053	66.3295	61.0876	63.8171	49.3572	122.592	120.621	129.165	138.303	138.622	70.5211	119.264	82.4799	116.092	86.468	96.049	90.1889	88.0715	89.129	94.3551	90.609	92.7308	85.3776	88.8248
ENSG00000137936.18	54	58.3529	52.9299	54.8191	57.6045	64.5357	67.6204	66.1743	61.4256	69.9832	68.5856	65.398	72.3779	60.1953	72.3582	77.2775	72.9689	76.7174	64.6833	38.7756	37.8712	38.8021	41.554	39.0236	42.6279	47.0888	49.2385	42.2875	46.4602	70.7997	72.7822	64.5393	66.9928
ENSG00000260464.1	0.395122	0.657127	0.390147	0.394382	0.261839	0.675767	0.111401	0.555154	0.662866	0.443634	0	0	0.155651	0.146461	0.213761	0.528574	0.747852	0.423269	0.736233	0.659075	0.693974	1.11734	1.09615	0.718855	0.654136	0.664783	0.858187	0.867436	0.551784	0.733676	0.725404	0.833533	0.998031
ENSG00000067334.14	43.4634	44.2904	47.3378	39.0438	39.4067	81.4299	70.4054	79.387	91.6964	79.965	47.8295	48.8998	46.0728	44.6705	46.2793	45.8802	46.1531	44.7607	48.381	40.8627	40.5479	46.3188	39.2621	39.3317	40.1203	43.6541	42.5875	42.8296	47.5638	49.034	43.5242	45.4871	48.654
ENSG00000023909.10	35.0341	37.8505	35.1132	35.8888	33.6463	51.8088	52.0242	52.6286	54.4655	57.7833	31.5855	33.5908	31.4416	24.166	43.9279	44.1888	49.0377	45.3956	49.6431	21.2003	32.3194	19.6042	30.9911	18.8956	29.3271	32.0204	26.7111	25.8062	29.0239	26.5346	23.3338	22.3863	20.9587
ENSG00000198691.14	6.05854	4.73132	4.16157	4.3382	4.97493	1.80204	1.44821	1.99855	1.76764	1.77453	0.902443	1.33769	0.778257	0.732303	5.45091	4.54573	4.1666	5.71413	4.73292	18.4541	20.6209	21.331	18.3356	18.4848	0.109023	0.443189	0.64364	0.542147	0.662141	0.244559	0.483603	0.238152	0.499016
ENSG00000137962.13	417.644	393.882	417.067	414.495	401.399	311.866	318.05	319.213	340.382	318.529	108.444	109.542	121.408	100.911	443.127	471.911	463.027	435.438	477.605	153.125	278.68	160.897	260.784	178.276	24.094	21.9378	24.3511	25.4809	25.2717	16.5077	13.2991	13.6938	14.8457
ENSG00000117528.14	57.4244	54.4102	62.6836	54.8191	62.9722	46.0648	47.791	55.5154	57.0065	48.9106	50.3864	46.819	47.6293	47.0138	36.4463	36.3659	35.149	32.8033	36.6013	20.9806	36.4832	22.2452	33.9806	22.798	46.7707	53.1826	53.2076	49.4438	61.6895	56.6153	51.3828	52.0363	50.6501
ENSG00000117525.14	197.166	198.847	208.338	218.356	215.231	345.317	307.021	339.643	346.347	348.807	205.607	220.421	241.415	228.039	0.534403	0.951433	1.06836	1.05817	0.841409	0.878767	1.38795	0.81261	1.29545	0.924242	8.50377	7.7558	7.18732	7.69849	9.26998	15.8963	16.2007	14.8845	10.9783
ENSG00000224081.10	0.395122	0.525702	0.390147	0	0.654596	0.225256	0.891208	0.444123	0.110478	0.998176	0	0.148632	0	0.146461	0.534403	0.740003	0.641016	0.423269	0.631057	1.428	0.793113	1.52364	1.09615	1.5404	1.74436	0.886377	1.39455	1.73487	1.87607	1.46735	0.967205	1.19076	1.87131
ENSG00000143036.17	1.58049	1.57711	1.04039	0.788764	1.83287	0.450511	1.00261	0.888246	0.773343	1.77453	0.150407	0.445895	0.466954	0.292921	1.28257	1.48001	1.28203	1.37562	0.736233	3.29538	3.17245	3.25044	3.28845	3.49158	6.54136	6.09384	4.72003	4.87933	5.40749	4.1575	3.86882	3.81044	4.24163
ENSG00000117519.16	207.571	220.926	229.406	214.149	206.329	384.173	381.548	422.694	413.739	399.825	376.018	347.798	374.497	344.915	240.909	233.524	228.843	232.057	247.164	226.063	278.878	221.639	282.508	239.379	299.158	316.88	269.471	262.725	311.537	406.09	420.13	419.029	438.884
ENSG00000235501.8	5.53171	5.12559	5.8522	4.20674	5.49861	7.65869	5.68145	7.55009	5.08197	6.65451	7.67076	8.76927	8.09387	7.90887	5.77155	5.28574	4.05977	5.18504	5.78469	5.93168	4.5604	4.57093	5.48075	6.98317	3.81579	6.31544	5.79276	3.57817	6.06963	6.23624	6.28683	6.78734	6.4872
ENSG00000172339.10	5.53171	6.30842	8.97338	6.83595	4.97493	11.1501	10.6945	11.3251	13.0364	11.5345	6.46751	7.87748	9.18343	9.08056	5.34403	4.96859	6.19648	6.03158	5.36398	8.23844	7.03888	6.80561	6.27794	5.54545	9.70302	9.86095	6.75822	8.56593	12.691	10.1492	13.1782	10.2406	10.7288
ENSG00000152078.10	0.921951	0.262851	0.260098	0.262921	0.523677	0.112628	0.445604	0	0.331433	0.443634	0.150407	0.148632	0.155651	0	0	0.105715	0	0	0	1.53784	0.892252	1.01576	1.29545	1.43771	4.25188	4.76428	3.86184	6.28891	4.30392	3.17926	2.78071	3.57229	4.74065
ENSG00000271092.5	0.395122	0.394276	0.130049	0.394382	0	0.225256	0	0.333092	0.220955	0.110908	0.300814	0.297263	0.311303	0.146461	0.106881	0.845718	0.53418	0.105817	0.52588	0.219692	0.594835	1.01576	0.896849	0.513468	0.327068	0.221594	0.536367	0.650577	0.551784	0.244559	0.241801	0.357229	0.374262
ENSG00000122481.17	1.71219	2.10281	1.56059	1.97191	1.44011	1.12628	0.668406	1.22134	0.662866	0.998176	1.80489	1.48632	1.71217	2.05045	1.60321	1.16286	1.4957	1.37562	1.26211	3.73476	4.85782	4.67251	6.07864	3.1835	3.81579	4.65348	3.96912	5.5299	2.53821	2.81242	2.90162	3.09598	2.12082
ENSG00000228502.1	1.44878	1.70853	0.520196	0.394382	1.44011	0.675767	0.334203	0.888246	0.773343	0.776359	1.35366	0.743159	1.08956	0.878763	1.17569	1.26858	1.70937	0.952355	1.15694	0.988613	0.892252	0.711034	1.09615	0.616162	0.545113	0.332391	0.107273	0.325288	1.21393	0.611397	0.725404	0.476305	0.374262
ENSG00000137970.7	3.02927	1.0514	2.60098	2.10337	2.74931	2.70307	2.89642	3.21989	2.20955	2.6618	1.20326	1.78358	1.55651	1.31815	2.35137	3.38287	3.31191	2.85706	3.57599	2.74615	1.48709	2.33625	1.1958	2.25926	1.09023	1.55116	0.965461	1.30115	2.20714	1.34507	1.45081	1.30984	1.6218
ENSG00000117569.20	11.0634	9.72549	9.62362	11.9629	6.93872	10.6996	12.4769	9.21555	11.7106	9.2054	11.2805	11.4446	10.5843	9.95932	13.467	12.4743	9.40156	12.9097	12.0953	18.4541	29.2461	26.3082	23.916	25.8788	21.6955	19.6111	24.4583	25.1556	18.6503	24.3336	24.5428	23.5771	19.5864
ENSG00000188641.14	22.3902	24.3137	21.5881	22.0854	21.3398	19.2593	24.5082	26.8694	27.288	24.5108	33.5408	30.0236	27.7059	28.9992	35.0568	40.4887	41.1318	39.4698	39.5462	8.34829	11.6984	7.82137	11.5594	6.67508	4.14286	3.10232	3.11093	2.27702	3.31071	5.38029	6.04503	3.92951	5.23966
ENSG00000225206.12	1.97561	2.10281	1.17044	2.62921	2.61839	1.91467	2.78502	3.10886	2.87242	1.77453	8.4228	6.98569	6.69301	6.00488	2.88578	1.90287	3.09824	3.0687	3.36563	1.20831	0.495696	1.01576	1.69405	1.02694	5.01504	4.21029	6.75822	5.20461	4.0832	12.4725	11.3647	11.4313	6.36245
ENSG00000259946.1	0.131707	0	0	0.262921	0.130919	0	0	0	0	0.110908	0.752036	0.297263	0.155651	0.292921	0.534403	0	0.106836	0.211634	0.315528	0.219692	0.198278	0.101576	0.29895	0.821549	1.09023	0.886377	1.39455	2.06016	0.220714	1.95647	1.08811	1.42891	1.6218
ENSG00000226053.1	0	0.262851	0.260098	0.131461	0.130919	1.01365	1.00261	1.33237	1.10478	1.21999	0.300814	0.445895	0.622606	0.732303	0.748164	0.951433	0.961523	0.952355	0.420704	0.219692	0	0	0.0996499	0.205387	0.545113	0.443189	1.50183	0.542147	1.10357	0.489117	0.483603	0.595381	0.374262
ENSG00000162627.17	28.3171	33.3821	30.3014	26.6865	27.4931	34.0136	28.2958	33.1982	35.3528	30.0562	42.866	46.0758	45.1389	45.2563	36.2325	36.0487	36.9652	35.1313	38.0737	40.5331	40.4488	40.021	43.1484	38.6128	35.2143	33.1283	26.282	27.5411	30.7896	33.7491	43.5242	39.7714	36.0539
ENSG00000117598.14	0.395122	0.394276	0.780293	0.525843	0.785516	0.450511	0.557005	0.777215	0.220955	0.221817	0	0	0	0.146461	0	0	0	0	0	0	0	0	0.0996499	0.102694	0.109023	0	0.107273	0	0.110357	0.122279	0.362702	0	0.249508
ENSG00000117600.14	1.58049	1.44568	1.17044	1.57753	1.30919	0.901022	1.22541	0.999277	1.21525	0.776359	0.601628	0.445895	0.622606	0.439382	0	0	0	0	0	0.109846	0	0	0.3986	0	0.109023	0.110797	0	0	0.110357	0.489117	0.362702	0.238152	0.124754
ENSG00000099260.12	16.4634	20.2395	17.0364	15.118	16.3649	3.04095	1.89382	2.55371	1.65716	2.6618	7.06913	6.83706	6.22606	6.73719	159.145	168.404	163.459	153.858	177.748	202.116	202.343	196.144	203.385	195.221	7.30452	7.8666	7.08004	8.56593	9.49069	15.774	14.629	13.9319	12.1011
ENSG00000223656.1	0	0	0	0	0.130919	0.112628	0	0	0	0	0	0	0	0	0.106881	0.105715	0.106836	0	0.105176	1.31815	0.495696	1.52364	0.797199	1.02694	0	0	0	0	0	0.122279	0.120901	0	0
ENSG00000156869.14	9.35122	8.54266	9.36352	10.1225	8.24792	5.74402	5.90425	5.7736	4.86102	4.21452	10.0773	9.06654	11.0512	8.20179	1.71009	1.26858	2.56406	1.26981	1.99835	3.84461	5.75007	7.51664	5.48075	4.41582	1.63534	2.65913	1.82365	2.38545	1.98642	11.0051	11.3647	10.4787	9.85556
ENSG00000162688.17	27.1317	26.9422	26.3999	27.8697	28.4095	20.9488	24.3968	21.9841	23.5317	21.4053	32.4879	34.1853	29.8851	32.6607	31.7435	32.243	33.3328	33.1208	33.7615	19.7723	35.8884	23.3625	30.5925	21.0522	18.2068	17.0628	16.3056	15.8307	17.9882	19.3201	17.8933	14.4082	17.216
ENSG00000228084.3	0.395122	0.394276	0.780293	0.788764	0.130919	0.225256	0.222802	0.555154	0.220955	0.332725	0.300814	0.297263	0.466954	0.146461	0.534403	0.211429	0.53418	0.105817	0.315528	0.219692	0.991392	1.21891	1.29545	0.308081	0.981204	0.553986	0.750914	0.650577	0.662141	0.489117	0.362702	0.119076	0.374262
ENSG00000117620.15	32.0049	27.3365	36.6738	30.7618	31.4206	15.5426	17.9356	17.5429	19.0022	16.5254	17.5976	17.3899	19.4564	17.7217	14.322	16.0686	12.393	14.7086	17.6696	10.6551	24.9831	13.4081	21.1258	14.069	31.8346	28.5857	28.8565	29.1675	27.6996	24.7004	20.9158	22.0291	24.0775
ENSG00000288826.1	0.395122	0.394276	0.130049	0.262921	0	0.225256	0.111401	0.555154	0.220955	0	0.902443	0.743159	1.08956	1.31815	2.45825	1.16286	1.38887	2.53961	1.99835	3.18553	3.96557	4.87566	3.28845	3.59428	0.545113	0.664783	0.858187	0.759006	0.882855	0.366838	0.604503	1.30984	0.499016
ENSG00000156875.14	0.526829	0.525702	0.520196	0.657303	1.57103	1.01365	0.445604	1.22134	1.43621	1.10908	1.50407	1.63495	2.17912	0.732303	0.748164	1.37429	1.60254	1.05817	1.15694	0.219692	1.09053	0.203152	0.29895	0.616162	0.981204	0.997174	0.429094	0.216859	0.331071	0.489117	1.32991	0.714457	0.623769
ENSG00000156876.10	2.50244	3.54849	4.16157	3.94382	3.92758	6.19453	7.68666	6.88391	7.95439	8.20722	4.2114	4.31032	3.42433	3.36859	3.20642	4.65145	4.05977	3.0687	4.8381	1.428	3.07331	2.64098	2.1923	1.43771	3.92482	2.76993	3.00366	2.38545	3.31071	2.56787	3.26432	3.69136	3.74262
ENSG00000122435.11	7.77073	8.27981	10.664	10.7798	8.64067	15.43	16.1531	15.8774	17.7869	14.9726	7.06913	11.296	8.40518	11.2775	11.1156	10.5715	10.2562	10.6875	10.2021	7.24983	11.6984	9.44659	11.7587	8.62626	7.74061	7.53421	9.33279	10.5177	8.82855	9.53779	8.46304	10.1215	8.35851
ENSG00000122477.14	0.526829	0.525702	0.650245	0.394382	0.916435	0.337883	0.111401	0.444123	0.331433	0.332725	0.902443	0.297263	0.155651	0.292921	0.961925	0.740003	0.53418	0.846537	0.631057	0.659075	1.48709	2.1331	1.7937	1.6431	0.654136	1.21877	1.18001	1.19272	0.662141	1.10051	0.483603	1.30984	0.623769
ENSG00000137992.15	19.0976	19.3195	21.198	16.9584	21.4708	29.3958	25.288	23.9826	31.2652	24.178	23.4635	22.1461	24.126	22.4085	22.4449	21.4601	20.192	23.9147	26.294	14.8292	14.97	16.6585	17.4387	14.1717	22.4587	23.7106	19.3092	19.951	23.3957	20.7875	23.4547	27.0303	25.2003
ENSG00000224616.5	2.63415	3.02279	4.55171	3.28652	2.88022	2.36518	2.45082	0.999277	2.09907	3.10544	1.95529	3.56716	3.11303	2.05045	3.42018	3.17144	2.6709	2.96288	3.36563	2.74615	2.97417	2.1331	3.7867	2.46465	6.43234	7.645	6.54368	6.50577	6.06963	7.58132	7.73764	8.21626	7.23573
ENSG00000137996.13	53.3415	51.9131	58.7821	48.6404	56.0335	54.7371	53.6953	55.9595	55.1283	50.1306	65.4271	59.0068	55.4119	61.2205	45.8518	45.0345	46.0463	41.9036	52.6932	46.5747	53.436	51.8039	50.8215	50.2172	67.594	75.3421	59.5367	65.5998	74.1598	59.55	70.0015	60.4907	64.872
ENSG00000079335.20	1.71219	1.97138	2.08078	1.57753	2.22563	3.60409	5.01304	3.99711	4.08767	4.65815	6.01628	5.49937	8.24952	7.32303	14.5358	12.8972	14.316	11.6399	14.8298	7.90891	10.4096	8.73555	10.2639	10.6801	5.7782	4.87507	5.36367	5.09618	4.96606	4.03522	4.35242	3.21506	4.36639
ENSG00000181656.7	0.263415	0	0.260098	0.131461	0.130919	0.450511	1.00261	0.222062	0.44191	0.332725	0.300814	0.148632	0.155651	0.292921	0	0	0	0	0	0	0	0	0.0996499	0	0	0	0	0	0	0	0	0	0
ENSG00000162692.12	109.449	107.243	110.281	114.897	109.056	169.73	174.788	172.653	168.368	157.046	710.523	637.482	700.12	677.527	4.27522	3.48859	3.95293	3.91524	3.78634	0	0	0	0.0996499	0	0.327068	0.110797	0	0.216859	0.110357	0.366838	0.241801	0.595381	1.12279
ENSG00000162694.14	66.7756	64.7928	74.2579	69.6742	63.4959	50.232	59.8223	50.2969	58.4427	56.6742	81.3702	89.179	84.3631	76.5989	36.5532	40.8059	35.8969	39.7873	41.1239	25.9236	39.5565	30.676	33.7813	34.0943	30.9624	35.1227	31.4311	30.9024	37.5213	35.2164	36.9956	38.4616	41.7926
ENSG00000162695.12	54.2634	58.6158	56.1811	53.5045	55.2479	61.0443	67.3976	63.0655	69.2695	68.2087	70.9922	69.2624	75.9579	69.8617	48.6307	48.3116	46.901	51.0039	51.7466	19.223	34.0047	21.8389	33.2831	25.5707	58.5452	62.0464	60.2876	60.1783	67.6488	80.2152	71.2105	72.7556	80.092
ENSG00000117543.22	18.8341	19.0567	20.2876	19.5876	17.0195	25.7918	21.2776	22.4282	26.4042	22.6253	18.8009	16.7954	15.4095	17.7217	30.3541	36.3659	34.0807	35.5546	35.4443	17.5753	16.4571	14.8301	13.8513	17.0471	17.6617	17.2844	15.0183	15.5054	16.3328	9.53779	14.0245	8.93071	9.4813
ENSG00000233184.9	3.95122	5.78272	5.98225	5.65281	4.97493	9.68599	7.79807	5.99566	8.72773	5.54542	8.4228	9.06654	9.33908	6.73719	9.51237	11.4172	7.37168	10.0526	10.6228	8.01875	7.63372	9.54816	8.56989	6.05892	7.1955	5.65065	9.11824	7.69849	7.94569	6.72536	6.28683	5.83473	5.73868
ENSG00000289355.2	0	0	0	0	0	0	0	0	0	0	0	0	0.155651	0	0.855045	0.528574	0.427344	0.74072	0.420704	0.878767	1.18967	2.23468	2.29195	1.12963	0	0	0	0	0	0	0	0	0.124754
ENSG00000225938.3	0.131707	0.262851	0.260098	0.131461	0.130919	0.225256	0.445604	0.222062	0.44191	0.110908	0.752036	0.89179	0.466954	0.585842	6.51972	4.86288	4.59395	6.24321	6.83645	4.83322	5.35351	6.09457	5.28145	3.79966	0.218045	0.332391	0.32182	0.216859	0.331071	0.244559	0.120901	0.119076	0.124754
ENSG00000170989.10	2.89756	4.07419	3.38127	4.20674	3.4039	10.4744	11.1401	11.3251	10.8268	12.8654	38.2034	36.8607	35.1772	28.7063	305.358	300.441	298.072	347.821	305.747	190.363	256.473	187.205	248.925	203.847	19.297	21.0515	17.1637	17.5656	17.5467	12.717	12.3319	12.6221	10.7288
ENSG00000183298.5	1.71219	1.18283	1.17044	1.97191	1.70195	2.36518	1.78242	1.99855	1.9886	1.55272	1.20326	1.93221	1.24521	0.732303	0.213761	0.317144	0.641016	0.211634	0.52588	0.219692	0	0.203152	0.0996499	0.102694	0.436091	0.110797	0.214547	0	0.110357	0	0.120901	0.238152	0
ENSG00000118733.17	0	0	0	0	0	0	0	0	0	0	0	0	0	0	0	0	0	0	0	0	0.0991392	0	0.0996499	0	0.109023	0	0	0	0.110357	0	0.120901	0	0
ENSG00000060718.22	1723.13	1673.05	1680.23	1754.61	1659.01	621.593	625.293	596.124	600.225	539.57	41.6628	32.8476	26.772	21.6762	0	0.317144	0	0.211634	1.15694	13.1815	20.8192	17.4711	21.5244	17.4579	3138.87	3272.84	3219.17	3169.72	3458.58	4647.47	3821.06	3836.16	4093.67
ENSG00000185946.16	16.9902	13.4054	15.7359	16.564	14.1393	7.77132	9.58048	7.99422	8.72773	7.20905	11.4309	14.12	10.273	10.1058	17.5284	16.5972	15.2775	15.3435	17.2489	7.90891	14.6726	7.82137	16.2429	12.0152	16.8985	14.5144	16.9492	22.4449	14.3464	18.3419	15.2335	15.3608	15.9685
ENSG00000240038.8	3.02927	1.44568	1.69064	1.70899	1.96379	0.337883	0.779807	0.666185	0.773343	0.665451	0.902443	0.594527	0.466954	0.439382	3.52706	1.69144	2.24355	2.11634	3.36563	6.81045	3.46987	4.57093	6.17829	6.26431	2.61654	1.66196	3.2182	3.03602	2.20714	2.44559	1.57171	1.66707	2.24557
ENSG00000198890.9	21.3366	20.5024	20.2876	19.7191	22.9109	43.1364	41.9982	44.4123	43.4177	37.8198	16.244	21.9975	15.4095	16.843	19.2385	22.5172	18.5895	19.682	22.8232	18.1246	18.8364	16.4553	21.923	16.431	17.8797	19.3895	12.6583	14.8548	16.995	16.1409	20.5531	19.2903	19.9606
ENSG00000162631.20	6.45366	7.09698	8.06303	5.38989	6.54596	17.4573	17.1557	21.3179	22.7584	21.6271	3.91058	5.20211	3.73563	5.27258	0	0	0.213672	0	0.105176	25.2646	26.6684	18.2837	22.7202	20.6414	12.2105	14.4036	12.9801	11.7104	14.7878	7.94815	7.25404	9.04979	7.60999
ENSG00000289612.1	0.131707	0.262851	0.130049	0	0.130919	0.901022	0.779807	0.666185	0.773343	0.998176	0	0	0.155651	0	0	0	0	0	0	0.329538	0.396557	0.406305	0.49825	0.205387	0.218045	0.332391	0.32182	0	0.441427	0.366838	0.120901	0.476305	0.499016
ENSG00000134215.16	0	0.262851	0.130049	0	0.130919	1.12628	1.55961	1.99855	1.43621	1.55272	0.150407	0.297263	0	0.146461	4.91651	4.54573	4.59395	5.92576	6.73127	27.2418	33.9056	23.1594	31.6887	25.3653	1.52632	1.10797	0.858187	0.975865	1.545	2.56787	2.78071	2.85783	3.2436
ENSG00000162636.16	6.98049	4.33704	6.1123	6.17865	9.42619	13.9658	17.1557	12.8796	14.1411	14.7508	8.57321	11.8905	9.49474	10.6916	4.80963	5.7086	6.8375	5.07922	6.52092	9.11721	13.3838	11.0718	14.1503	12.6313	8.83084	8.86377	9.86915	9.2165	8.93891	9.78234	9.91385	8.57349	9.10703
ENSG00000162639.16	2.23902	3.28564	2.47093	2.23483	1.70195	6.19453	6.23845	6.55082	6.51818	5.65633	4.96343	5.79664	4.66954	2.92921	3.42018	4.65145	3.20508	3.0687	3.05011	9.00736	5.35351	5.993	5.48075	6.16162	4.25188	4.54268	4.18366	3.03602	4.0832	4.76889	5.07783	3.57229	3.61786
ENSG00000290126.1	0.395122	0.657127	0.260098	0.394382	0.261839	0.450511	0.445604	0	0.220955	0.110908	0.601628	0.297263	0.466954	0.292921	0.641284	0.211429	0.320508	0.105817	0.315528	0.54923	1.09053	1.11734	0.49825	0.924242	1.09023	1.21877	0.750914	0.867436	0.772498	0.244559	1.08811	1.30984	0.873277
ENSG00000134186.12	52.5512	56.9072	62.4235	55.7393	62.5794	78.2763	67.7318	69.6163	73.5781	64.8814	53.3945	58.2636	62.7275	58.7307	67.6554	66.9174	62.8195	65.5008	74.5698	56.0214	72.7681	68.1576	76.7304	61.6162	53.3121	54.1798	69.1913	72.5393	59.2616	84.3727	70.1224	79.0666	71.1097
ENSG00000116266.11	48.4683	48.8903	58.0018	43.7764	51.0585	30.9726	33.8659	32.532	35.5738	35.4907	54.5978	45.184	46.8511	50.8218	39.9733	39.8545	38.1404	42.1152	41.229	23.3972	33.2116	23.972	35.0768	26.9057	36.1955	38.3358	35.4002	38.2756	38.7353	45.7325	43.6451	44.6536	42.5411
ENSG00000162641.20	0.131707	0.525702	0	0.262921	0	0.112628	0.222802	0.111031	0	0.221817	0.150407	0	0	0.292921	0.106881	0.105715	0	0.105817	0	0	0	0	0	0.205387	0	0	0	0	0.110357	0	0	0	0.124754
ENSG00000121957.15	14.7512	14.8511	15.6059	17.8787	12.961	24.1023	22.0574	27.7577	27.1775	30.0562	18.1993	17.0926	17.433	23.1408	8.87109	8.14003	9.93574	8.78282	7.99338	4.39384	7.93113	3.45359	6.07864	3.69697	2.18045	1.66196	1.18001	2.49388	1.76571	1.34507	1.45081	1.78614	1.6218
ENSG00000121940.17	58.478	49.5474	55.2708	54.1618	60.092	51.8088	52.6926	53.961	54.355	51.7942	103.33	97.3538	107.244	91.2449	40.9353	40.9116	36.9652	43.4909	44.5947	32.7341	34.6987	35.0438	37.1694	33.2727	68.3572	67.0323	65.4368	67.0094	67.9798	67.3759	61.6593	63.1104	70.8602
ENSG00000085433.17	42.1463	45.8675	41.0955	42.4618	40.7159	35.4777	36.6509	33.5313	37.7833	33.8271	41.362	43.2518	43.2711	39.9837	31.4229	31.0801	29.4867	27.7241	29.87	14.8292	24.2891	16.9632	21.3251	14.8906	53.6391	50.8559	53.2076	45.5404	48.8881	50.3791	46.7885	45.4871	43.2896
ENSG00000244716.3	1.31707	1.31425	1.04039	0.788764	1.70195	2.0273	0.779807	0.666185	1.10478	0.998176	0.451221	0.743159	0.311303	0.292921	1.28257	1.79715	1.81621	1.26981	1.57764	1.20831	1.09053	1.01576	0.797199	1.74579	0.981204	0.221594	0.429094	0.867436	1.21393	0.122279	0.241801	0.476305	0.124754
ENSG00000197780.11	49.9171	55.7244	62.8136	54.6876	55.7716	69.1534	69.5142	69.2832	75.5667	72.3123	88.4394	87.99	82.9622	80.5533	19.9867	24.7372	24.0381	21.4809	27.2406	23.7267	23.8925	21.331	22.4212	24.133	75.8798	70.5778	60.5022	57.4676	74.7116	67.3759	84.6304	69.8977	67.9909
ENSG00000273382.1	2.89756	1.44568	2.47093	1.70899	1.96379	1.57679	2.89642	1.99855	1.9886	1.88544	1.35366	2.22948	1.40086	2.19691	1.17569	1.26858	1.4957	1.37562	0.736233	0.109846	0.693974	0.406305	0.597899	0.616162	2.61654	1.55116	1.93092	3.14445	1.43464	2.44559	2.65981	4.04859	3.36836
ENSG00000215717.7	44.2537	47.576	50.589	53.636	47.1309	45.6142	47.791	50.2969	48.7206	56.2306	63.3214	68.222	66.7745	64.0033	27.789	34.0401	36.8584	33.6499	34.8133	22.079	27.9572	21.6357	27.1048	22.4899	66.0677	61.16	53.3149	43.4802	61.7998	50.9905	63.8355	59.8953	54.1432
ENSG00000179902.13	0	0	0	0	0	0	0	0	0	0	0	0	0.155651	0	0	0	0	0	0	0	0	0	0	0	0	0	0	0.108429	0	0	0	0	0
ENSG00000116299.17	0.395122	0.525702	0.650245	0.788764	0.261839	0.563139	1.11401	1.22134	0.44191	1.44181	0.902443	1.18905	1.55651	0.732303	0.641284	0.845718	1.28203	1.26981	0.736233	1.31815	0.693974	1.21891	0.996499	0.308081	2.07143	1.66196	1.50183	1.8433	1.32428	2.69014	4.11062	4.16767	4.24163
ENSG00000031698.13	255.117	272.839	257.497	262.264	245.343	191.017	178.242	195.303	189.801	184.219	349.997	295.331	310.213	310.203	205.959	225.067	238.03	226.766	207.933	209.696	149.304	192.893	156.65	187.108	187.083	192.011	175.177	170.017	188.379	211.421	218.83	200.762	224.058
ENSG00000143126.8	16.7268	17.7424	14.8256	15.5124	17.4123	10.6996	10.1375	9.43762	7.29152	11.0908	5.11384	4.16169	4.35824	3.07567	9.83302	9.09147	6.62383	9.41773	9.36067	5.16276	5.35351	6.29773	5.68005	5.03199	48.9512	47.7536	47.4148	40.2273	44.9152	20.7875	19.2232	18.2187	20.5844
ENSG00000134222.16	9.48293	12.2226	10.4039	11.5685	9.03343	22.4129	20.3864	20.9848	20.1069	21.1835	8.87402	11.296	10.8956	11.7168	9.29861	7.61146	9.40156	6.98393	9.2555	6.7006	6.64232	9.34501	8.17129	6.77778	4.90602	4.21029	5.79276	4.01189	3.31071	3.17926	3.02252	4.16767	2.86934
ENSG00000134243.12	210.6	208.967	214.451	212.572	209.209	100.013	95.2478	98.2622	101.639	102.368	652.466	630.942	668.99	581.741	82.8325	84.9946	79.8064	91.2144	88.7686	197.723	233.076	215.342	226.504	207.236	646.504	630.436	557.929	535.967	684.102	584.006	585.401	545.131	537.689
ENSG00000143106.13	70.8585	75.044	85.5722	77.5618	78.8134	103.955	104.271	117.248	110.146	104.698	82.5735	75.5049	87.7874	95.3458	92.3448	84.3604	97.648	89.3097	88.1376	108.308	90.1175	101.881	79.3213	88.83	90.5978	97.8339	83.0296	81.2137	99.7626	73.0007	85.4767	76.0897	85.9554
ENSG00000143028.9	0.263415	0.262851	0.130049	0.394382	0.654596	1.46416	2.11662	1.22134	1.21525	2.32908	0.150407	0.297263	0.466954	0.146461	0.213761	0	0	0.211634	0.105176	0	0.0991392	0	0	0.205387	3.81579	4.54268	3.96912	3.25288	3.64178	3.30154	2.53891	2.5006	2.61983
ENSG00000162650.17	5.66341	5.78272	5.8522	7.23034	6.15321	8.55971	6.68406	8.88246	7.51248	7.98541	6.46751	6.39116	8.09387	6.15134	10.0468	7.08289	8.54687	7.19557	7.36233	5.05291	7.93113	7.21191	6.07864	7.80471	9.81204	10.9689	14.911	12.5778	10.5943	16.1409	13.42	12.2648	12.6001
ENSG00000174151.15	19.361	21.9481	20.4177	20.3764	22.9109	17.5699	20.4978	19.4304	17.0136	17.5235	31.2847	33.4421	33.932	29.2921	17.2078	16.3858	18.3758	19.1529	19.2472	20.651	23.3968	20.5184	21.4247	19.3064	26.9286	27.8101	30.8947	28.8422	28.141	28.9802	28.8952	33.6986	26.3231
ENSG00000181754.7	7.90244	4.33704	4.81181	7.3618	6.8078	2.81569	3.89903	4.21917	3.20385	2.88362	3.76018	4.60758	3.11303	3.36859	4.3821	5.81431	3.63242	4.12687	6.10021	2.41661	2.37934	2.23468	1.89335	1.5404	13.5188	13.5173	9.11824	9.32493	11.8082	6.23624	7.85854	6.90642	7.11097
ENSG00000156097.13	0	0	0	0.131461	0	0	0	0	0	0	0	0	0	0	0	0	0	0	0	0	0	0	0	0	0.436091	0.332391	0.429094	0.216859	0.220714	0	0.120901	0.238152	0
ENSG00000065135.12	130.127	136.945	136.681	130.409	128.825	130.873	140.699	147.782	156.105	144.957	139.728	131.836	135.572	149.39	94.0549	104.235	108.438	113.224	111.697	72.0589	91.3072	76.0806	87.5923	80.8199	85.1467	82.4331	72.8386	60.9374	86.6301	76.0577	82.9378	75.2562	81.589
ENSG00000116337.20	153.176	167.436	158.4	158.673	164.566	115.556	101.486	105.035	99.8718	106.694	93.4028	94.3812	96.6595	95.7852	105.919	104.129	93.6951	106.664	92.8705	133.023	118.273	135.401	135.125	131.961	141.838	142.707	155.976	158.09	147.657	265.468	245.428	249.346	236.908
ENSG00000228703.1	1.58049	0.919978	1.56059	0.657303	2.88022	0.901022	3.00783	0.555154	0.883821	1.88544	0.451221	1.18905	0.622606	0.146461	1.71009	0.951433	1.81621	0.634903	0.736233	2.30676	1.38795	0.914186	1.49475	2.36195	2.50752	1.99435	2.03819	0.975865	2.97964	2.81242	3.50612	3.57229	5.11491
ENSG00000168765.19	7.77073	8.93693	6.24235	5.78427	10.3426	8.67234	6.57266	9.10452	8.3963	9.09449	4.96343	3.2699	4.98084	5.12612	10.7949	8.14003	9.08105	8.57119	8.83479	8.78767	6.34491	7.00876	5.48075	6.98317	7.95865	7.8666	5.90004	6.93948	6.84213	4.52433	7.97944	7.0255	5.11491
ENSG00000213366.13	37.6683	39.4276	38.8846	40.227	39.2758	18.5836	16.1531	14.323	16.5716	13.309	16.6952	20.9571	18.2112	21.5297	34.2018	35.943	30.6619	33.544	35.1288	25.7039	23.7934	27.8319	21.923	28.2407	29.5451	31.134	32.182	34.6974	30.0171	25.0673	33.0059	26.1968	29.9409
ENSG00000134184.13	21.7317	19.8452	19.5073	21.691	20.4234	17.232	18.2698	16.0995	19.5545	18.8544	9.32524	8.02611	10.1173	11.2775	27.2546	29.3887	30.6619	32.3801	27.2406	0.219692	0	0.101576	0	0	0.218045	0	0	0.108429	0.110357	0	0	0.119076	0.249508
ENSG00000134202.12	19.8878	18.7938	21.198	20.5079	21.078	11.9385	12.4769	12.5465	11.2687	11.5345	40.6099	44.4409	32.9981	40.5696	32.4917	32.0316	32.7986	39.2582	30.3959	27.791	21.6123	27.2224	21.0261	24.133	37.6128	39.333	32.5038	34.2637	42.7081	33.26	31.5551	35.2466	33.5588
ENSG00000184371.14	130.522	140.888	114.313	116.869	125.028	142.249	138.694	138.233	126.607	150.392	405.648	328.476	385.549	328.218	95.1237	80.1318	79.5928	88.2515	90.1359	25.7039	33.4099	32.7075	30.0943	30.9108	65.9587	69.5806	68.4404	66.142	62.9034	72.6339	63.3519	63.9439	73.7296
ENSG00000168710.18	173.854	169.67	157.489	173.66	174.908	132.563	134.572	151.113	144.063	139.079	208.615	184.749	181.178	178.828	153.053	151.383	161.002	162.535	161.656	85.0207	111.631	95.5832	110.014	92.0135	186.647	173.73	191.268	193.221	190.035	120.078	111.47	121.696	122.134
ENSG00000143093.15	52.6829	53.8845	54.1003	53.8989	49.6184	54.0613	49.7962	57.736	50.5987	47.9124	50.236	47.7108	58.3693	52.8723	55.1504	54.5488	49.5719	56.2947	51.2208	54.0442	51.5524	57.0858	58.2952	49.601	61.3798	61.9356	65.6513	64.4071	62.7931	68.5987	60.3294	60.3716	63.1255
ENSG00000258634.3	14.6195	12.2226	11.7044	12.8831	12.961	11.3754	11.8085	8.43834	9.50108	10.2036	9.92687	7.43159	9.02778	8.34825	14.4289	13.3201	15.7049	15.7668	14.1988	19.3329	19.6296	21.0263	18.1363	21.771	13.8459	15.4008	18.9874	18.6499	13.3532	11.9834	12.8155	14.051	12.3506
ENSG00000156150.9	0.131707	0.394276	0.130049	0.657303	0.392758	0	0.222802	0.777215	0.220955	0	0	0.297263	0	0	0.320642	0.211429	0.320508	0.211634	0.105176	0.768921	0.495696	0.406305	0.597899	0.410774	0.327068	0.553986	0	0.433718	0.441427	0.366838	0.604503	0.238152	0.124754
ENSG00000197106.7	3.42439	4.59989	5.5921	2.49775	3.66574	1.12628	0.557005	0.444123	1.10478	0.443634	1.50407	2.22948	2.64607	1.46461	0	0	0	0.105817	0	0.219692	0.594835	0.304729	0.29895	0.616162	37.5038	47.3104	38.6184	39.0346	44.5842	14.0621	15.3544	13.4556	17.3408
ENSG00000116396.15	2.89756	2.62851	3.38127	2.23483	2.88022	2.70307	4.34464	4.10814	3.75624	4.21452	9.02443	10.9987	9.80604	8.49471	38.3701	35.3087	32.4781	35.872	35.5495	81.1761	77.0311	74.9632	78.8231	73.3232	13.6278	13.2957	14.4819	12.6862	10.9253	3.66838	3.62702	3.92951	3.2436
ENSG00000162775.17	8.69268	8.93693	6.76254	8.41348	9.42619	12.0512	11.0287	13.1016	13.6992	11.9781	10.6789	9.66106	10.1173	11.8633	10.0468	9.72575	10.5768	11.4283	9.6762	7.57937	6.74146	7.82137	7.27444	6.98317	5.34211	6.64783	5.57822	7.91535	6.51105	7.45904	6.77044	10.1215	6.11294
ENSG00000224699.11	3.29268	2.62851	3.90147	2.62921	3.27298	2.92832	3.23063	2.99783	3.31433	3.43816	3.30896	2.67537	2.80173	2.19691	4.27522	4.54573	4.48711	2.75125	3.47081	6.59075	3.86643	4.87566	4.1853	3.69697	4.797	5.09667	3.6473	3.79503	5.18677	4.27978	2.78071	2.61968	2.12082
ENSG00000168679.18	11.1951	14.7197	14.5655	10.9112	14.532	7.77132	7.35246	8.6604	11.6001	9.31631	31.7359	30.1722	29.7294	26.3629	4.70275	4.86288	4.80762	5.07922	4.31222	1.31815	2.08192	1.32049	1.29545	1.5404	15.8083	13.4065	13.0874	13.6621	16.0017	8.07043	8.46304	8.21626	7.60999
ENSG00000273373.1	1.18537	0.919978	1.82068	2.49775	2.22563	2.13993	1.22541	1.11031	1.87812	0.665451	0.601628	0.148632	0.622606	0.439382	1.92385	0.951433	1.1752	2.22216	1.78799	3.73476	4.36212	6.70403	4.3846	6.98317	1.74436	1.66196	3.11093	4.55404	2.20714	2.44559	1.45081	3.09598	2.49508
ENSG00000134248.14	68.6195	74.9125	75.1683	68.6225	65.1978	56.6518	57.9285	69.7273	61.536	62.2196	55.801	52.6156	54.478	68.3971	63.3802	65.7546	71.2596	66.7706	62.5798	96.9939	68.406	81.0578	75.136	83.4899	77.4061	76.1176	68.7622	65.7082	66.6555	38.0289	55.2516	40.2478	42.4163
ENSG00000177301.16	0	0	0	0	0	0	0	0	0	0	0	0	0	0	0	0	0	0	0	0	0	0	0	0	0.872181	0.77558	0.536367	0.542147	0.772498	0.611397	0.725404	0.357229	0.374262
ENSG00000177272.10	0	0	0	0	0	0	0	0	0	0	0	0	0	0.146461	0	0	0	0	0	0.109846	0	0	0	0	0.109023	0.110797	0.32182	0.433718	0	0.122279	0.604503	0.357229	0.374262
ENSG00000143119.14	0	0	0	0	0	0	0	0	0	0	2.25611	1.93221	2.33477	2.48983	0	0	0	0	0	0.109846	0	0.203152	0.0996499	0.205387	0	0	0	0	0	0	0	0	0
ENSG00000121931.16	17.9122	17.8739	18.4669	20.6393	20.9471	17.3447	17.6013	17.876	18.6707	20.0744	23.6139	21.8489	20.3903	22.5549	19.1316	20.7201	20.7262	20.4227	18.7213	10.5452	12.5907	11.986	12.5559	12.3232	17.8797	18.1707	19.3092	19.192	16.995	20.5429	14.7499	19.5285	21.8319
ENSG00000156171.15	36.3512	29.4393	36.8038	38.2551	29.5878	23.4266	22.7258	21.651	23.5317	21.1835	44.2197	39.9819	39.0685	40.2767	42.8591	44.823	49.7855	47.6177	42.5963	42.6202	44.91	45.6077	44.9421	44.569	38.376	37.7818	38.5111	38.4925	44.2531	24.7004	32.0387	26.4349	28.6934
ENSG00000134255.16	31.8732	24.5766	25.8797	28.7899	24.0891	24.1023	25.7336	21.762	27.5089	19.6308	29.7806	26.6051	31.2859	29.2921	31.7435	27.6973	29.0594	33.4382	31.658	27.2418	35.3927	31.0823	41.554	31.4242	30.1993	23.489	29.3929	28.7338	29.4653	30.8144	25.2682	27.0303	25.8241
ENSG00000273221.1	0.526829	0.131425	0.260098	0.131461	0.523677	0.337883	0.111401	0.111031	0.331433	0.332725	0	0.594527	0	0.439382	0.641284	0.211429	0.106836	0.423269	0.315528	0.878767	0.297417	0.304729	0.996499	1.12963	0.545113	0.332391	0.429094	0.108429	1.545	0.489117	0.483603	0.595381	0.124754
ENSG00000162777.17	0.790244	0.919978	1.04039	1.05169	1.30919	0.675767	1.11401	0.999277	1.21525	0.887267	2.25611	0.89179	1.08956	0.878763	1.06881	1.05715	1.28203	0.634903	2.31387	1.97723	3.66815	2.74256	2.29195	2.36195	2.3985	1.77275	1.18001	1.08429	1.43464	1.58963	1.45081	0.95261	1.12279
ENSG00000064886.14	0.263415	0.131425	0	0.131461	0	0	0.111401	0.444123	0.220955	0.221817	0.451221	0	0.155651	0	0.106881	0	0	0	0	0	0	0	0	0	0.218045	0	0	0	0.220714	0	0	0	0
ENSG00000173947.14	0.131707	0	0	0	0	0.225256	0	0.111031	0	0.110908	0.150407	0	0.778257	0	0.106881	0.105715	0.427344	0.211634	0.420704	1.09846	0.693974	0.711034	0.797199	0.205387	5.45113	4.21029	2.68183	2.81917	3.97285	2.32331	3.26432	3.69136	4.24163
ENSG00000085465.13	2.10732	2.36566	1.95073	2.49775	3.14206	0.563139	0.557005	0.888246	0.883821	0.887267	1.95529	1.04042	1.08956	1.61107	3.74082	3.38287	2.13672	2.22216	2.31387	9.88613	8.22855	14.2207	9.86534	15.7121	3.81579	2.99152	7.50914	8.24064	3.42106	6.11397	3.74792	5.0012	5.23966
ENSG00000260948.1	1.31707	1.31425	1.17044	0.920225	0.916435	0.450511	0.668406	0.555154	1.21525	0.998176	0.601628	0.594527	1.08956	0.732303	1.28257	1.37429	1.1752	1.37562	1.26211	0.54923	2.08192	1.7268	1.3951	1.5404	1.09023	1.99435	1.39455	1.62644	1.32428	1.10051	1.20901	0.95261	0.623769
ENSG00000116455.14	18.7024	28.5193	21.5881	23.2685	18.7215	40.2081	42.8894	44.9675	44.412	39.2616	22.8619	23.1866	20.8573	26.3629	25.2238	28.8601	26.6021	28.1474	26.1888	26.1433	30.3366	28.1366	24.1153	26.3923	27.9098	29.2504	23.6001	25.8062	29.1342	24.4559	25.8727	25.006	26.4478
ENSG00000116459.11	118.405	116.443	129.009	124.625	117.304	134.14	137.58	143.341	147.598	142.406	120.476	104.488	103.508	118.194	128.684	146.626	151.814	151.107	146.405	163.341	124.122	135.401	129.047	143.36	125.049	118.553	100.408	96.2854	114.661	88.5302	119.813	98.476	95.0625
ENSG00000143110.12	0.395122	0	0.390147	0.131461	0.654596	0.337883	0.222802	0.222062	0.110478	0	0.300814	0.445895	0.155651	0.146461	1.06881	0.845718	0.427344	0.529086	0.420704	1.428	0.396557	1.11734	1.09615	1.02694	1.09023	0.443189	1.6091	1.19272	0.662141	1.22279	1.45081	0.714457	0.374262
ENSG00000116473.15	44.1219	52.9645	49.8087	53.373	51.975	47.9794	50.9102	59.2904	59.5474	51.3506	59.11	53.9533	53.5441	53.1652	52.6921	52.4345	54.1658	49.5224	65.8402	42.4005	47.5868	39.2084	41.1554	39.3317	70.6467	69.6914	61.3604	58.9856	70.9595	43.6537	59.1204	51.6791	53.3947
ENSG00000231346.5	0.131707	0.262851	0.260098	0	0.130919	0	0.111401	0	0.110478	0.110908	0	0.148632	0	0.585842	0	0	0	0.105817	0	0.329538	0.297417	0.304729	0	0.205387	0.763159	0.443189	0.858187	1.8433	0.993212	0.366838	0.362702	0.95261	0.748523
ENSG00000197852.12	17.9122	21.0281	15.996	14.8551	17.9359	10.8123	11.1401	12.6575	11.1582	11.3127	14.1383	11.8905	14.4756	14.6461	39.1183	34.7801	41.2387	40.8454	38.7048	39.4347	34.1039	31.8949	36.1729	34.6077	26.2745	24.9294	22.3129	20.1679	24.9406	42.4309	44.0078	42.7484	38.549
ENSG00000227811.3	0.658537	1.57711	1.30049	1.18315	1.57103	0.450511	0.779807	0.666185	0.331433	0.221817	0.150407	0.594527	0.466954	0.732303	1.28257	1.26858	1.1752	1.58726	0.946585	1.20831	0.495696	1.52364	0.49825	1.12963	3.48872	2.99152	3.2182	3.14445	3.42106	3.5461	4.59422	3.81044	3.61786
ENSG00000064703.13	21.3366	22.868	21.5881	17.6157	21.8635	40.8839	37.4307	37.4174	38.2253	38.0416	30.6831	26.4564	25.3712	24.4589	34.95	36.3659	34.1875	37.4593	31.9735	16.6966	24.6857	23.4641	25.909	21.0522	26.2745	21.9378	24.4583	27.6495	22.7335	31.7926	29.8625	32.3887	31.5627
ENSG00000171385.11	0	0	0.130049	0	0	0.112628	0.445604	0.222062	0.220955	0.221817	1.50407	1.78358	2.49042	1.17168	0	0	0	0	0	0	0	0	0	0	2.18045	2.99152	2.25274	1.95173	2.09678	3.79066	3.50612	3.45321	1.99606
ENSG00000231437.3	0	0	0	0	0	0	0	0	0	0	0	0.148632	0	0	0	0	0	0	0	0	0	0	0	0	0	0.110797	0.214547	0.108429	0.220714	0.122279	0.241801	0.238152	0.124754
ENSG00000143079.15	88.3756	85.9523	88.5633	92.6798	89.8106	56.3139	58.5969	60.0676	60.5417	57.0069	104.383	96.0161	103.041	97.2498	125.264	125.483	129.699	140.948	134.31	50.3094	73.4621	52.007	72.5451	56.0707	122.432	113.013	107.595	95.3095	122.386	97.9457	106.997	95.8563	90.8208
ENSG00000134245.18	25.9463	26.4165	28.4807	26.818	26.7075	8.55971	8.13227	10.659	7.07057	8.09632	50.236	55.1424	51.6763	52.14	6.6266	4.86288	4.80762	5.18504	5.46916	5.4923	10.1122	10.3608	9.96499	8.11279	52.3309	55.3986	57.3913	50.0944	59.372	27.5128	21.7621	19.6476	20.9587
ENSG00000007341.19	16.9902	16.4282	16.5162	13.9348	17.5432	13.7406	16.1531	13.7678	13.3678	16.0817	16.5448	13.2282	20.2347	15.2319	9.29861	8.66861	8.65371	9.20609	10.0969	13.6209	11.5001	14.2207	15.4457	14.8906	24.7481	25.7049	20.9183	20.9269	22.2921	20.1761	19.8277	20.6002	21.8319
ENSG00000116489.13	202.566	217.641	220.303	213.492	213.268	209.15	203.975	230.722	236.864	223.48	249.826	224.88	234.1	248.69	170.261	185.001	191.664	177.773	183.637	105.782	132.846	107.264	123.566	117.995	155.793	154.562	139.026	135.862	154.61	106.75	131.661	133.365	135.358
ENSG00000155363.19	123.146	127.088	121.596	128.569	123.981	85.3718	86.3357	83.6062	81.3115	88.0613	127.094	119.797	122.498	122.148	150.06	140.601	146.899	153.752	139.884	108.198	107.764	99.3415	107.522	99.5101	63.3422	60.8276	76.7005	71.7803	65.9934	84.7396	71.5732	80.0192	74.2286
ENSG00000155366.17	189.395	196.087	199.105	192.196	207.114	147.88	137.023	135.013	137.766	145.512	176.127	174.048	174.797	176.924	202.218	185.318	207.475	190.894	182.06	288.016	169.627	245.713	180.865	258.685	190.026	195.225	172.71	179.017	174.033	126.926	167.931	156.466	156.067
ENSG00000155367.16	6.45366	8.67408	7.54284	7.3618	8.24792	1.80204	0.891208	1.66546	1.54669	1.99635	2.40651	2.37811	2.02347	3.51505	2.03073	2.53715	2.45723	1.69307	2.52423	2.19692	2.18106	2.23468	2.7902	3.08081	2.94361	2.99152	3.00366	2.9276	2.75892	1.83419	1.81351	2.5006	2.12082
ENSG00000215866.9	0.131707	0	0	0.131461	0.261839	0	0.222802	0	0.110478	0	0.150407	1.04042	0.778257	0.439382	0.855045	1.37429	1.06836	0.529086	0.52588	0	0.198278	0.101576	0.29895	0.102694	0.218045	0.332391	0.107273	0.759006	0.220714	0	0.120901	0.238152	0.124754
ENSG00000224167.3	0.790244	0.131425	0.520196	0.394382	0	0.675767	0.668406	0.666185	0.110478	0.221817	1.50407	3.12127	2.95738	2.34337	3.3133	3.91144	3.52559	2.64543	4.20704	0.219692	0.0991392	0.81261	0.1993	0.205387	0.872181	1.21877	1.50183	0.542147	0.662141	0.855955	0.241801	0.714457	0.374262
ENSG00000226419.8	1.71219	0.262851	1.43054	0.131461	0.916435	1.35153	0.891208	0.888246	0.773343	1.3309	1.05285	1.04042	1.55651	0.732303	1.06881	0.528574	0.641016	0.846537	1.47247	0.329538	0.297417	0.406305	0.3986	0.205387	0.545113	0.332391	0.64364	0.542147	0.220714	0.611397	0.120901	0.714457	0.374262
ENSG00000198799.12	19.2293	21.0281	17.2965	21.691	18.7215	18.1331	15.4847	16.7656	15.4669	17.8563	28.2765	26.9023	28.7955	30.1709	30.7816	29.8116	26.2816	26.3485	26.8199	19.8821	32.7159	28.8476	29.4964	27.1111	20.6053	24.2646	24.5656	28.1917	25.9339	34.1159	29.8625	34.1749	37.1767
ENSG00000081026.19	14.4878	10.9083	13.0049	12.0944	12.0446	11.6007	12.2541	11.8803	15.7983	11.9781	14.8903	14.5659	10.7399	11.8633	18.5972	18.9229	22.115	15.1319	14.7247	6.48091	10.8062	8.32925	12.5559	5.44276	19.406	17.0628	17.5928	17.2403	18.4296	16.7523	18.1351	16.9088	19.3369
ENSG00000116793.16	27.1317	27.5994	33.1625	31.2876	29.4568	34.802	34.2001	34.3085	38.1148	34.7143	49.1831	51.2779	54.6336	52.7258	55.471	51.8002	46.901	52.3795	52.0622	32.6242	43.2247	34.6375	39.9596	37.6886	48.079	50.9667	47.5221	48.468	45.136	39.0071	41.348	37.6281	34.8063
ENSG00000232450.1	0.131707	0.131425	0.130049	0.525843	0.392758	0.112628	0.445604	0.333092	0.220955	0	1.50407	0.743159	1.24521	1.02522	0.320642	0.740003	1.06836	0.846537	0.631057	0.659075	0.991392	1.11734	1.29545	0.718855	0.327068	0.997174	0.536367	0.542147	0.441427	0.366838	0.241801	0.357229	0
ENSG00000081019.14	19.4927	22.7366	19.8975	22.3483	24.0891	17.3447	17.4899	16.5436	17.0136	18.4108	15.0407	14.7145	15.8764	18.1611	18.1697	19.5572	18.8031	17.7773	19.7731	8.78767	12.9872	7.11034	12.7552	9.03704	11.8835	10.7473	11.0492	12.4694	11.4771	13.3284	12.3319	12.8602	12.1011
ENSG00000134242.16	0.658537	1.18283	1.04039	1.44607	0.785516	2.36518	2.11662	1.88752	2.54099	1.88544	2.40651	2.824	2.64607	2.92921	5.13027	5.92002	5.12812	5.18504	5.04845	0.329538	0.198278	0.101576	0.0996499	0.205387	0.763159	0.221594	0.32182	1.19272	0.331071	0.978234	0.241801	0.357229	0.249508
ENSG00000226167.1	0.131707	0.919978	0.260098	0.131461	0.523677	1.01365	1.22541	0.444123	0.331433	0.554542	0	0.445895	0.155651	0.146461	0.855045	0.634288	0.320508	0.105817	0.52588	1.53784	0.693974	0.304729	0.3986	1.23232	0.436091	0.332391	0.214547	0.650577	0.441427	0.244559	0.120901	0.119076	0.249508
ENSG00000188761.13	0.526829	0	0.130049	0	0	0.112628	0.111401	0	0	0.110908	0	0	0.155651	0.146461	0.106881	0.105715	0.213672	0.105817	0.420704	0.988613	0.793113	1.01576	1.09615	0.718855	0.109023	0	0.214547	0.433718	0	0.366838	0.241801	0.238152	0.124754
ENSG00000134262.13	26.4732	24.0509	22.2384	20.9022	23.1727	30.0716	35.6483	27.6467	32.0385	29.8344	19.5529	22.8893	20.079	23.8731	34.95	31.3973	30.6619	31.1102	31.1321	38.6658	39.7548	41.7478	38.2656	38.0993	17.8797	17.1736	21.562	17.1319	18.3192	18.5865	16.5634	20.0048	17.4655
ENSG00000118655.8	17.6488	18.0053	17.5566	19.0618	15.9722	34.5767	35.8711	36.085	35.4633	38.1525	12.7846	10.5529	13.0747	11.7168	11.3293	10.8886	11.5383	10.0526	11.4642	7.57937	8.52597	6.80561	7.57339	8.31818	7.52256	6.64783	9.44006	8.34907	7.61462	7.33676	8.46304	7.85903	7.98425
ENSG00000163349.22	83.1073	82.0095	84.7919	79.1393	74.7549	84.2456	89.455	81.0525	79.3229	84.0686	77.9109	79.8152	84.9857	79.9675	87.6421	89.4347	87.1781	85.2886	87.4013	27.0221	44.5135	28.2382	45.3407	30.6027	52.876	48.6399	51.1694	46.8415	50.5434	71.1666	64.1982	77.8758	65.8701
ENSG00000116774.12	22.6537	17.0853	18.9871	20.3764	22.3872	71.6313	72.9676	67.7288	72.6943	72.4232	36.2481	22.8893	39.2242	31.489	3.74082	4.22859	4.48711	4.12687	3.99669	5.16276	4.36212	5.48512	4.28495	5.54545	35.9775	38.0034	36.473	34.2637	40.2803	146.368	131.903	129.912	150.952
ENSG00000282048.2	0	0	0	0	0	0	0	0	0	0	0	0	0	0	0	0	0	0	0	0	0	0	0	0	0	0	0	0	0	0	0.120901	0	0.124754
ENSG00000134207.17	0	0	0	0	0	0	0.111401	0	0	0.110908	0	0	0	0	0	0	0	0	0	0	0	0	0	0	0	0	0	0.108429	0	0	0	0	0
ENSG00000197323.12	40.961	46.9189	44.7368	49.1663	45.8218	41.1091	44.6718	37.6394	39.4405	41.5907	38.9554	42.2114	40.3137	37.0545	53.0128	53.8088	51.7086	54.0726	59.74	26.8024	41.341	24.2767	41.0558	24.4411	47.97	53.515	52.6712	52.5883	50.2124	49.5231	48.2393	47.6305	46.2837
ENSG00000116752.6	19.8878	20.1081	23.2788	22.2169	23.9582	33.901	37.2079	37.4174	35.3528	31.2762	22.1098	19.1735	20.3903	20.7974	23.8344	22.2001	23.6107	24.1263	25.0319	26.363	26.6684	25.2925	27.1048	26.2896	31.1805	29.8044	23.4929	23.4208	31.0103	21.032	25.7518	27.6257	23.5785
ENSG00000175984.16	1.97561	1.83996	2.21083	0.920225	1.57103	1.80204	1.44821	2.44268	1.76764	1.55272	2.25611	5.49937	4.20259	2.05045	0.427522	0.740003	0.427344	0.634903	0.420704	4.0643	4.95696	5.18039	5.48075	4.41582	4.14286	3.54551	5.79276	3.57817	3.86249	5.50257	2.53891	5.4775	3.99212
ENSG00000213281.5	101.678	105.14	95.3259	97.1494	103.688	124.116	128.222	130.35	141.301	127.545	96.1101	101.218	102.419	96.2246	110.728	109.098	113.139	115.447	120.953	78.2103	113.019	77.5027	109.615	81.6414	52.3309	52.6286	52.8858	41.3116	50.2124	62.7293	64.6818	60.967	62.7512
ENSG00000009307.17	630.746	619.277	641.271	639.425	605.109	615.849	625.85	641.98	649.056	609.885	843.784	854.484	828.221	842.441	703.381	746.875	780.971	780.296	767.891	461.243	513.045	426.112	503.531	450.003	673.542	666.999	576.058	522.196	691.386	558.939	667.734	603.478	573.868
ENSG00000052723.12	35.561	34.5649	34.3329	37.8607	34.3009	41.447	42.3324	41.0814	46.4006	39.7052	36.6993	29.875	30.819	33.393	33.7743	36.4716	39.5293	33.3324	42.8067	30.9765	47.7851	33.1138	44.0453	35.6347	38.0489	38.0034	28.2129	30.4687	36.3074	30.6921	34.6985	32.865	38.1747
ENSG00000134198.10	0	0	0	0	0	0.675767	0.334203	0.666185	0.44191	0.110908	1.05285	1.33769	1.71217	1.31815	0.427522	0.845718	1.06836	1.26981	0.631057	20.5412	27.1641	18.69	29.4964	20.9495	17.0075	17.6167	14.2674	10.9514	19.3125	15.6518	16.3216	18.695	27.3211
ENSG00000134259.6	0.658537	1.31425	0.650245	0.920225	0.392758	0.788394	0.668406	1.11031	0.110478	0.665451	4.96343	6.68843	5.91475	4.24736	0	0	0	0	0	0.109846	0	0	0	0	4.90602	5.42906	7.40186	6.07205	5.29713	2.81242	4.35242	3.92951	3.49311
ENSG00000173218.15	44.9122	42.319	42.9161	41.8045	47.7855	57.6654	60.9363	63.1765	58.6636	59.5578	52.6425	47.2649	48.5632	47.1603	48.8444	48.8402	52.0291	54.4958	51.1156	38.2264	48.7765	41.3415	48.0313	38.5101	31.7256	32.9068	30.0366	27.3242	32.776	29.5916	31.9178	30.2454	26.8221
ENSG00000177551.5	0	0	0	0	0	0	0	0	0	0	0	0	0	0	0	0.105715	0.106836	0.105817	0	0.659075	0.594835	0.81261	1.09615	0.924242	0.545113	0.997174	0.750914	0.975865	0.882855	2.32331	2.05531	1.30984	1.49705
ENSG00000163393.13	4.87317	4.33704	6.1123	4.99551	3.27298	0.788394	0.557005	0.333092	0.773343	0.443634	0.902443	1.63495	1.71217	1.02522	0.106881	0	0	0	0	9.11721	13.7803	10.6655	14.6485	13.1448	26.8196	30.1368	36.473	35.1311	34.2106	23.3553	22.1248	22.8626	18.0893
ENSG00000173212.5	0.263415	0.131425	0.130049	0.262921	0	0	0	0.222062	0	0	0.150407	0	0	0	0	0	0	0	0	0	0	0.101576	0.0996499	0	2.50752	1.21877	2.46729	2.9276	1.98642	3.17926	2.53891	2.14337	1.49705
ENSG00000163399.16	506.151	509.537	490.414	504.415	489.769	447.02	442.93	446.011	445.888	432.099	818.215	796.517	873.516	803.043	863.061	814.003	827.765	902.409	766.629	769.031	764.66	732.263	735.317	771.126	443.94	481.635	440.572	436.32	479.832	764.979	699.289	665.398	719.58
ENSG00000203865.13	17.3854	15.9025	12.7448	14.8551	19.2451	17.0068	16.7101	16.4326	13.3678	14.3072	12.6342	27.051	19.3008	20.5045	32.0642	30.1287	36.4311	24.0205	27.5561	69.3128	39.4574	26.613	31.9876	39.9478	20.4963	24.9294	20.9183	26.7821	25.3821	29.9584	28.7743	34.1749	41.1688
ENSG00000224950.2	0.131707	0.131425	0.260098	0.262921	0.130919	0.337883	0.668406	0.333092	0.773343	0.332725	0.601628	0.445895	0.622606	1.02522	0.213761	0.422859	0.320508	0.529086	0.631057	0.878767	0.693974	1.32049	1.1958	1.74579	1.30827	0.443189	0.858187	1.19272	0.331071	0.855955	0.846304	0.476305	0.748523
ENSG00000116815.16	3.81951	4.20562	4.29161	5.65281	4.18942	6.75767	6.23845	7.10597	7.29152	7.54177	23.9147	20.0653	24.5929	24.6054	8.33669	8.98575	9.08105	9.52355	9.04514	10.6551	11.9958	10.3608	12.6555	9.6532	7.63159	11.5229	9.11824	10.0839	9.15962	10.3937	9.06755	11.5504	12.4754
ENSG00000177173.5	0.526829	0.394276	0.130049	0	0.261839	0.112628	0.557005	0.111031	0.220955	0.332725	1.05285	0.89179	0.933908	1.46461	0.213761	0.211429	0.106836	0	0.105176	0	0	0.101576	0.49825	0	1.09023	2.65913	1.28728	1.30115	1.65535	1.83419	1.57171	1.78614	1.74655
ENSG00000143061.18	1.31707	0.394276	1.43054	1.31461	1.96379	3.37883	3.89903	2.8868	3.31433	2.6618	1.95529	2.52674	2.95738	2.19691	1.49633	2.11429	2.35039	1.37562	2.10352	5.2726	6.8406	5.89142	6.27794	5.44276	86.564	86.7542	69.2986	69.5033	84.423	25.6787	27.0817	26.554	30.6895
ENSG00000134247.10	79.5512	82.6666	77.3791	78.482	86.4067	44.9385	42.5552	42.5248	39.2196	42.367	161.838	174.196	191.763	156.127	255.338	259.318	241.022	271.209	250.845	226.942	271.542	236.469	284.6	232.19	597.117	608.166	531.432	514.823	588.092	458.914	435.242	419.624	489.285
ENSG00000134256.13	0.131707	0.262851	0.390147	0.131461	0.523677	0	0.111401	0.222062	0	0	0.300814	0.743159	0.778257	0.439382	0.320642	0.317144	0.747852	0.634903	0.420704	3.40522	1.7845	3.04729	3.28845	2.77273	3.27068	4.09949	4.18366	4.7709	5.40749	3.30154	3.50612	3.81044	3.74262
ENSG00000116830.12	21.6	20.1081	21.5881	19.982	21.4708	44.488	41.4411	40.9704	44.8539	38.818	22.4107	21.403	22.1025	24.6054	28.0027	28.7544	25.6406	26.1368	24.7164	9.11721	12.4915	11.5797	15.3461	9.85859	22.2406	20.7191	21.2401	21.2522	21.6299	16.9968	15.4753	15.0036	13.8477
ENSG00000134253.10	8.9561	7.49125	8.19308	6.57303	4.97493	5.06825	6.34985	5.10742	7.18105	5.98906	6.46751	7.13432	5.29215	8.64117	11.5431	9.40861	7.90586	9.94681	10.3073	8.89752	8.82339	8.5324	7.97199	6.57239	6.97745	6.86942	7.40186	7.3732	6.73177	5.50257	5.80323	4.76305	5.61393
ENSG00000134258.18	0	0	0	0	0	0	0	0	0	0	0	0	0	0	0	0	0	0	0	0	0	0	0	0	0	0	0	0	0	0	0	0	0
ENSG00000198162.12	109.185	105.14	99.8776	99.3843	97.5349	94.72	108.839	98.4843	108.71	110.798	107.842	108.204	126.389	109.26	88.8178	91.7604	95.8318	108.568	101.81	37.4575	56.1128	34.8406	55.4054	39.4343	68.5752	77.2256	62.1113	61.3711	82.4366	77.4028	66.1326	74.4226	70.6107
ENSG00000183508.5	0	0.262851	0.130049	0.131461	0.130919	0.337883	0.557005	0.111031	0.331433	0.221817	0.902443	0.594527	0.311303	0.439382	0.641284	0.951433	1.06836	0.846537	0.841409	0.329538	0.0991392	0.304729	0.29895	0.513468	1.41729	1.77275	1.18001	1.19272	2.42785	4.03522	4.95693	4.5249	6.23769
ENSG00000196505.11	10.8	8.41123	7.80293	9.99101	8.90251	8.78497	8.46647	8.99349	10.2744	10.5363	13.5366	11.296	15.4095	10.5452	11.4362	11.3115	11.5383	8.67701	11.7797	9.44675	11.5001	8.22767	12.2569	10.7828	15.0451	16.7304	14.911	14.7464	19.3125	19.0756	21.0367	21.3146	17.5903
ENSG00000065183.16	45.5707	45.4732	41.3556	42.1989	38.6212	88.0749	88.8979	89.1577	101.197	91.8322	57.6059	52.6156	56.9684	54.6298	63.0596	66.0717	66.5588	69.2044	55.9537	27.1319	36.0867	26.1051	33.4824	28.9596	34.5602	37.3386	32.7184	34.4806	38.7353	40.4744	37.9628	36.9136	33.9331
ENSG00000155761.14	0.790244	0.394276	0.130049	0.262921	0.916435	1.01365	0.668406	0.555154	1.76764	0.221817	0.300814	1.04042	0.466954	0.439382	0.534403	0.740003	0.747852	0.952355	0.736233	1.64769	2.7759	1.62522	1.89335	2.05387	2.50752	1.88355	3.75457	3.14445	2.64856	0.366838	0.967205	0.95261	1.37229
ENSG00000092607.15	33.5854	27.8622	26.2699	27.2124	28.4095	12.6143	13.4795	14.323	15.1354	14.1963	0.601628	0.594527	1.24521	0.439382	0	0	0	0	0	25.4843	24.0908	26.4098	26.9055	25.7761	1.74436	1.77275	1.71637	1.30115	1.65535	0.122279	0.241801	0	0
ENSG00000116874.12	11.7219	10.1198	10.4039	11.1742	9.94987	12.9522	15.0391	14.8781	16.1297	15.1945	8.87402	10.5529	11.3626	13.4744	15.8183	15.0115	17.2006	16.6133	18.7213	10.5452	10.1122	8.43083	8.76919	8.93434	6.65038	5.65065	5.36367	6.28891	6.06963	5.25801	5.07783	6.19196	4.99016
ENSG00000231365.7	15.278	14.0625	13.265	14.1978	14.9248	14.6416	12.0313	13.9899	12.9259	15.6381	12.4838	10.107	11.8295	10.9845	13.1463	11.84	9.82891	11.9573	11.1487	7.24983	6.64232	8.43083	8.17129	6.98317	7.30452	6.75863	10.191	8.24064	7.94569	5.99169	7.01224	8.45441	4.24163
ENSG00000232650.6	0	0	0	0	0.130919	0	0.111401	0	0	0	0	0	0	0	0	0	0	0	0	0	0	0	0	0	0.109023	0	0.214547	0	0	0	0	0	0
ENSG00000203857.10	0	0	0	0	0	0	0	0	0	0	0	0	0	0	0	0	0	0	0	0	0	0	0	0	3.92482	3.10232	3.75457	3.46974	4.30392	0.978234	0.846304	1.66707	1.74655
ENSG00000260941.1	0	0	0.130049	0	0	0.112628	0.111401	0.222062	0.110478	0	0	0	0.155651	0.146461	0.748164	0.845718	0.961523	0.529086	0.841409	3.84461	4.5604	5.89142	3.1888	5.03199	0.981204	1.10797	1.82365	1.19272	0.441427	2.20103	2.17621	2.0243	3.36836
ENSG00000143067.5	13.4341	14.0625	14.9556	13.8034	15.0557	25.5665	28.4072	27.6467	27.8404	26.7289	50.988	63.9116	61.0153	58.1448	42.3247	46.303	45.9395	45.5014	49.0121	13.7307	27.2633	17.3695	28.8985	18.9983	49.2782	44.8728	46.6639	43.4802	45.467	57.7158	62.2638	58.7046	57.8858
ENSG00000092621.13	87.0585	88.1865	81.9308	91.6281	90.9889	92.58	100.149	104.147	103.849	108.136	147.549	103.745	120.941	137.38	73.5339	73.2603	79.9133	72.6964	62.8953	233.862	141.868	190.963	150.671	176.53	47.4249	49.5263	45.8057	47.4921	44.9152	123.38	118.12	115.028	160.933
ENSG00000134250.21	440.034	445.927	429.942	449.464	417.894	374.938	382.996	349.858	361.593	384.852	1014.04	1079.07	1204.74	997.982	156.58	156.564	147.327	157.668	136.308	5.05291	9.81478	6.29773	9.36709	6.16162	329.794	314.221	308.411	300.783	350.162	348.741	292.821	286.974	277.577
ENSG00000265808.4	137.634	149.299	158.66	152.494	151.605	154.413	149.5	165.436	170.688	155.605	209.367	193.964	203.903	192.303	66.4797	71.146	74.6783	70.7917	76.463	42.1808	54.2291	44.1857	55.804	41.3855	230.038	220.819	198.456	197.016	212.989	162.876	187.396	182.544	188.254
ENSG00000274642.1	0.263415	0.919978	0.910342	0.657303	0.523677	0.112628	0.222802	0	0.331433	0.110908	1.50407	0.743159	0.933908	0.146461	0	0	0	0	0	0	0	0	0	0	0.436091	0.443189	0.858187	0.650577	0.331071	0.489117	0	1.07169	0.998031
ENSG00000270231.5	17.9122	17.2167	20.4177	20.1135	14.1393	17.3447	15.5961	12.3244	12.0421	12.5327	18.3497	20.2139	16.966	21.6762	26.9339	24.843	21.3672	21.3751	18.8265	6.15137	15.0692	9.24344	13.4527	9.96128	25.7293	22.7134	34.4348	36.2154	27.4789	27.2683	21.883	25.1251	20.3349
ENSG00000275131.4	10.5366	8.27981	8.19308	10.2539	8.77159	6.75767	6.46125	4.55226	5.19245	4.76906	8.72361	10.2556	9.96169	9.81286	5.45091	4.96859	3.20508	4.55014	2.6294	1.64769	2.7759	1.42207	2.29195	1.12963	6.10527	5.53986	10.7273	8.56593	5.51784	7.94815	7.49584	6.66827	6.61196
ENSG00000281741.2	0.131707	0.262851	0.130049	0	0	0.337883	0	0.111031	0	0	0.150407	0	0.155651	0	0	0.105715	0	0.105817	0	0.329538	0.0991392	0.304729	0.0996499	0.308081	0.763159	1.99435	0.429094	1.30115	1.21393	1.10051	0.846304	1.30984	1.37229
ENSG00000226067.7	1.44878	0.657127	2.47093	1.44607	0.654596	0.901022	1.67101	1.99855	2.20955	1.77453	1.35366	2.22948	2.17912	2.05045	0.106881	0.211429	0	0.105817	0	1.53784	0.693974	1.62522	0.797199	0.821549	8.28572	9.97174	7.08004	7.80692	7.72498	9.66006	9.55115	9.64517	8.60802
ENSG00000188610.12	0.658537	1.70853	0.910342	0.920225	0.392758	2.70307	2.00522	2.44268	3.20385	2.21817	1.50407	1.33769	0.933908	1.02522	1.81697	2.43144	1.70937	0.74072	2.2087	0.659075	1.18967	1.32049	0.896849	0.821549	0.763159	0.664783	0.64364	0.975865	0.772498	0.733676	0.846304	1.07169	0.499016
ENSG00000171943.12	15.5415	12.7483	13.0049	13.409	13.3538	8.44708	9.02348	8.43834	10.2744	9.53813	17.1464	13.6741	12.9191	13.9138	18.9179	17.8658	15.3844	18.518	17.6696	7.68921	14.3752	8.63398	13.7517	10.4747	15.0451	19.5003	15.3401	14.0958	16.1121	16.9968	14.3872	17.3851	18.2141
ENSG00000227082.3	2.23902	2.36566	1.56059	2.49775	2.22563	1.01365	1.55961	1.22134	0.994299	1.21999	0.150407	0.445895	0.466954	0.146461	0.427522	0.528574	0.53418	0.634903	0.631057	0	0	0.203152	0.1993	0.102694	0.654136	1.21877	1.07273	1.19272	0.662141	1.95647	2.53891	2.0243	2.49508
ENSG00000291141.1	0	0	0	0	0	0.225256	0	0.222062	0.110478	0.221817	0.150407	0.148632	1.55651	1.31815	0	0	0.320508	0.105817	0.105176	0.439384	0.396557	0.507881	0.3986	0.410774	0	0.110797	0.429094	0.108429	0.220714	0	0	0.357229	0
ENSG00000277702.1	0.526829	0.657127	0.390147	0.394382	0.785516	0.788394	1.00261	0.777215	0.662866	0.443634	0.902443	0.148632	1.40086	0.146461	0.641284	0.528574	0.53418	1.05817	0.315528	0.768921	1.09053	0.81261	0.597899	0.616162	1.74436	0.997174	0.858187	0.650577	0.993212	0.611397	1.32991	0.833533	1.37229
ENSG00000232721.3	0	0	0	0	0	0	0	0	0	0	0	0	0	0	0.106881	0	0	0	0	1.31815	1.28881	1.52364	0.797199	1.84848	0	0.110797	0.107273	0	0.331071	0	0	0	0
ENSG00000273213.4	0.526829	0.131425	0.390147	0.525843	0.392758	0.225256	0.445604	0.666185	0.44191	0.221817	8.57321	5.49937	5.60345	5.5655	0.855045	0.951433	0.961523	1.16399	0.736233	0	0.0991392	0	0	0	0	0.110797	0.107273	0.108429	0.110357	0.122279	0.120901	0.238152	0.124754
ENSG00000263513.6	0	0	0	0.131461	0.392758	0.450511	0.222802	0.333092	0	0.110908	0.300814	0	0	0	0	0.845718	0.320508	0.634903	0.52588	0.439384	0.198278	0	0.597899	0.205387	0	0.110797	0	0	0	0	0	0.119076	0.124754
ENSG00000289318.2	0.658537	0.788553	0.910342	0.525843	0.392758	0.225256	0.334203	0.999277	0.662866	0.665451	1.65448	2.37811	2.95738	1.90399	3.95458	3.06573	2.99141	3.91524	3.89152	0.878767	0.991392	0.609457	1.49475	0.205387	0.872181	0.886377	1.50183	0.650577	0.772498	2.32331	2.29711	2.0243	1.37229
ENSG00000270872.2	0.658537	0.262851	0.390147	0.131461	0	0.788394	0.334203	0.333092	0.110478	0.887267	1.35366	1.93221	2.02347	1.02522	2.67202	2.11429	2.99141	2.53961	3.26046	0.439384	1.09053	1.11734	1.49475	0.821549	1.52632	1.10797	0.750914	0.433718	1.545	1.10051	2.41801	1.42891	0.623769
ENSG00000266338.7	67.6976	61.6386	56.0511	64.0213	62.7103	59.5801	55.5891	43.0799	41.9815	44.807	57.7563	57.0746	53.2328	58.7307	62.632	59.5174	48.2898	57.9878	48.9069	35.6999	76.1389	63.3836	66.3668	61.5135	55.0564	49.1939	70.5859	76.8765	54.9577	57.8381	49.8111	50.9646	43.2896
ENSG00000288905.2	3.6878	3.81134	3.77142	3.81236	3.92758	4.73037	5.01304	5.55154	4.97149	3.8818	3.91058	4.16169	3.42433	4.39382	2.45825	2.96001	2.45723	2.43379	1.89317	10.5452	5.94835	7.61822	5.7797	7.18855	5.88722	4.65348	5.68549	5.09618	4.52463	2.81242	4.47332	3.21506	3.61786
ENSG00000196369.12	9.21951	7.62268	8.32313	9.46517	7.85516	5.40613	5.01304	4.77432	4.4191	5.43451	13.8375	12.931	11.5182	12.3027	10.9018	10.2543	9.61523	11.8515	10.6228	4.50368	7.63372	3.55517	7.97199	4.8266	6.7594	8.42058	8.26005	7.48163	8.27676	9.04867	12.0901	9.40702	11.3526
ENSG00000215784.6	0.263415	0.131425	0.130049	0	0.261839	0.901022	1.00261	0.444123	0.662866	0.887267	0.451221	0.743159	0	0.292921	0.320642	0.634288	0.641016	0.317452	1.05176	0.329538	0.297417	0.304729	0	0.205387	0.218045	0	0.32182	0.433718	0	0.122279	0.241801	0.119076	0
ENSG00000290867.1	5.79512	4.07419	4.81181	4.20674	4.45126	1.57679	1.55961	1.99855	1.87812	1.44181	1.95529	1.18905	0.311303	1.02522	1.06881	0.634288	0.961523	1.16399	0.631057	4.0643	3.66815	5.18039	4.68355	4.72391	4.797	6.09384	4.93458	4.66247	4.52463	4.64661	3.62702	4.88212	5.36442
ENSG00000281571.2	0.263415	0.262851	0	0.394382	0.523677	0.112628	0.445604	0	0	0	0.300814	0	0.155651	0.732303	0.320642	0.528574	0.427344	0.211634	0	0.768921	0.396557	0.81261	0.29895	0.924242	0.436091	0.664783	0.64364	0.108429	0.662141	0.733676	0.483603	0.833533	0.124754
ENSG00000223612.3	2.37073	3.15421	2.21083	3.0236	3.27298	1.57679	2.78502	1.88752	2.32003	2.77271	5.11384	2.67537	3.26868	3.22213	2.56513	2.11429	2.45723	3.38615	2.94493	2.30676	2.18106	2.43783	2.29195	1.6431	3.59775	2.88073	3.11093	3.03602	1.545	4.89117	3.14342	3.69136	4.36639
ENSG00000162825.18	7.63902	8.01696	6.89259	7.62472	6.93872	10.1365	7.68666	8.99349	8.06487	8.98358	5.56506	5.94527	7.00431	7.03011	8.97797	9.40861	7.47852	8.25374	7.4675	8.01875	5.84921	8.02452	6.17829	6.4697	14.5	13.1849	14.5892	14.3127	13.6843	11.0051	10.5184	12.1458	14.4715
ENSG00000117262.19	5.13658	5.6513	6.50245	4.73258	4.84401	6.19453	7.01826	4.77432	6.07627	7.43086	5.26425	2.67537	5.4478	5.27258	5.66467	5.92002	5.87598	6.1374	5.78469	7.03014	5.45265	8.22767	4.9825	6.77778	5.88722	6.75863	5.57822	5.09618	5.51784	7.33676	7.25404	7.73995	5.73868
ENSG00000174827.14	0.131707	0.131425	0.130049	0.525843	0.261839	0.450511	0.222802	0.333092	0.331433	0.332725	0	0	0	0	0	0	0	0	0.105176	0.109846	0.0991392	0.203152	0.0996499	0.308081	0.545113	1.44036	0.858187	1.19272	0.441427	1.46735	0.725404	1.19076	0.499016
ENSG00000265491.5	49.6537	41.5305	45.6472	39.1753	44.7744	53.6108	49.2392	55.2933	45.1853	58.7815	54.1466	49.0485	54.478	53.1652	43.821	45.563	44.5506	47.4061	42.8067	29.219	28.5521	32.8091	31.1904	30.0892	46.7707	46.978	42.373	45.4319	48.1156	41.3304	43.2824	46.916	39.9212
ENSG00000186141.10	30.5561	31.0164	32.5122	29.973	33.2535	38.8566	32.0835	38.7497	40.2139	39.4834	33.992	28.5373	34.0877	33.2466	28.3234	31.7144	29.3799	35.4488	32.1839	25.7039	24.9831	25.4956	24.9125	24.9545	41.3196	41.9921	42.6948	35.1311	41.7149	38.6403	42.0734	39.2951	35.4301
ENSG00000186364.12	3.5561	3.54849	2.21083	3.15506	3.4039	4.0546	4.79024	3.99711	4.19815	4.43634	3.15855	3.2699	2.80173	3.66151	5.87843	4.01716	4.48711	5.29086	5.67951	6.48091	5.75007	5.58669	5.1818	6.367	3.81579	4.32109	5.68549	5.31304	4.96606	4.1575	4.71512	5.0012	5.11491
ENSG00000131788.16	193.873	189.516	185.58	181.547	179.359	136.617	128.891	128.463	127.712	133.977	107.24	104.637	108.489	104.426	110.194	112.903	112.498	107.616	111.171	46.5747	59.8801	53.0228	57.498	50.7306	59.1993	53.6258	56.8549	56.817	56.5027	81.0712	81.487	81.329	82.3376
ENSG00000198483.13	5.92683	5.38845	6.3724	6.96742	6.28413	5.74402	5.68145	4.77432	4.4191	6.65451	1.35366	2.08084	1.55651	1.02522	1.06881	0.845718	0.427344	0.423269	0.946585	1.20831	0.297417	0.609457	0.3986	1.23232	0.327068	0.664783	0.214547	0.759006	0.110357	0.489117	0.362702	0.238152	0.124754
ENSG00000143127.13	564.234	558.164	518.375	570.408	545.279	230.324	218.457	197.746	206.704	196.419	57.0043	48.8998	54.9449	55.2156	306.534	248.641	252.881	285.389	238.539	16.1473	27.2633	21.9405	24.5139	22.3872	1.74436	0.886377	1.39455	2.27702	1.87607	5.86941	6.89134	8.69256	6.36245
ENSG00000131779.11	25.6829	23.5252	26.53	26.5551	25.922	22.3003	23.617	23.3165	21.4327	19.0763	21.6586	19.0249	19.3008	20.5045	27.5752	23.6801	24.2518	24.867	23.875	24.8252	23.3968	21.8389	21.1258	24.7492	16.4624	19.1679	15.0183	16.156	18.871	12.5948	14.9917	15.3608	14.3467
ENSG00000211451.13	2.76585	0.788553	0.650245	1.57753	2.35655	1.23891	1.44821	2.22062	1.32573	2.55089	1.35366	2.08084	0.933908	1.17168	1.17569	1.48001	1.38887	0.952355	0.841409	0.988613	1.18967	0.609457	1.69405	0.821549	1.74436	1.32957	1.07273	1.73487	2.09678	1.46735	0.604503	1.54799	1.74655
ENSG00000265241.8	44.1219	40.7419	48.6383	44.5652	45.9527	56.0886	56.0347	55.1823	58.995	59.336	25.87	25.1188	24.7486	23.8731	30.1403	31.9258	33.1191	31.4277	31.9735	31.4159	30.3366	29.0508	28.4999	27.83	35.4324	31.7988	32.2893	30.794	34.5417	29.2248	33.0059	30.9598	31.937
ENSG00000234222.6	1.58049	1.0514	1.30049	1.70899	2.74931	1.23891	3.11923	1.11031	2.54099	2.6618	0.601628	2.52674	1.08956	1.46461	1.06881	1.37429	3.41875	1.79889	2.6294	2.52646	1.98278	1.52364	2.09265	2.05387	1.63534	1.32957	1.18001	1.40958	1.65535	0.366838	2.29711	1.54799	2.12082
ENSG00000271601.4	60.4537	56.3815	58.6521	58.3685	60.7465	50.3446	50.019	53.961	56.675	58.5597	39.8579	39.8333	44.8276	46.5745	74.7095	76.326	74.3578	76.8233	79.9338	61.4039	64.3413	60.7426	63.178	60.1785	39.0301	33.1283	34.2202	32.4204	36.3074	36.0724	37.4792	39.6524	39.9212
ENSG00000272031.3	10.6683	11.9597	10.4039	10.5169	8.50975	3.82934	5.12444	5.88463	4.86102	5.10179	2.85774	2.22948	2.33477	3.51505	1.49633	1.48001	1.1752	1.05817	0.736233	0.878767	1.48709	1.21891	0.797199	1.43771	7.41354	6.98022	6.22186	8.02378	9.15962	11.2497	9.67205	9.88332	9.60605
ENSG00000121851.13	9.74634	9.72549	13.6551	8.15056	8.90251	10.1365	7.57526	8.21628	10.2744	6.98723	10.9797	9.21517	10.273	8.20179	8.33669	10.7829	11.2178	10.3701	9.57102	15.8178	11.5993	11.986	8.86884	11.7071	9.04888	10.4149	7.61641	8.34907	9.26998	5.38029	7.85854	5.35843	7.48523
ENSG00000265972.6	474.015	451.709	450.489	487.588	475.106	229.648	210.102	230.278	238.742	237.344	235.838	244.648	216.355	238.438	34.0949	25.7944	17.8416	23.0681	48.9069	164.989	161.795	162.725	177.277	175.503	204.417	212.398	196.203	175.656	214.644	202.372	180.384	180.996	204.721
ENSG00000233396.9	0.526829	0.657127	1.56059	1.97191	1.44011	0.563139	1.55961	1.55443	0.883821	1.66363	2.40651	1.78358	2.02347	3.07567	1.06881	0.740003	0.53418	0.634903	1.05176	0.109846	0	0.406305	0	0.205387	2.50752	2.10515	1.71637	1.30115	1.43464	2.81242	2.17621	2.14337	1.37229
ENSG00000271425.9	6.71707	5.6513	6.76254	5.52135	5.36769	4.61774	4.23324	3.77505	4.75054	4.43634	14.5895	13.0796	14.7869	14.4996	5.45091	3.27716	2.02988	3.7036	3.05011	0.659075	0.396557	0.507881	0.697549	0.308081	5.23309	5.09667	4.29094	4.22875	4.63499	5.01345	4.83603	4.5249	3.61786
ENSG00000264343.7	0.921951	1.18283	2.34088	0.657303	1.04735	2.13993	0.779807	1.11031	1.54669	1.66363	4.96343	3.56716	2.49042	4.97966	0.641284	0.740003	0.961523	0.74072	1.05176	0	0	0	0	0	0.545113	0.553986	0.32182	0.433718	0.441427	0.489117	0.483603	0.714457	0.124754
ENSG00000287978.1	0.263415	0.394276	0.130049	0	0.130919	0.112628	0.111401	0	0.110478	0	0	0.148632	0.155651	0.146461	0.106881	0	0.106836	0.317452	0.315528	0.329538	0.198278	0.609457	0.29895	0.102694	0.327068	0.110797	0.32182	0.325288	0.220714	0.366838	0.241801	0.119076	0.748523
ENSG00000268043.9	13.039	12.7483	14.1753	14.5921	13.7465	13.1774	12.5883	8.54937	10.2744	7.09814	10.9797	14.2686	14.6312	14.7925	16.5665	16.0686	16.1322	17.4598	16.1971	9.99598	15.5648	12.5955	16.0436	15.404	32.8158	25.2617	38.7257	32.9626	27.5892	23.2331	20.4322	20.243	18.0893
ENSG00000227242.4	0.131707	0	0	0	0	0	0	0	0	0	0	0	0	0	0	0	0	0	0	1.97723	1.98278	2.74256	1.7937	2.36195	0.218045	0.110797	0.32182	0.542147	0.220714	0	0.362702	0.238152	0
ENSG00000131791.8	36.0878	37.1934	39.6649	39.8326	37.8357	26.017	32.1949	31.0886	33.3642	35.2689	87.8378	79.3693	85.4526	74.9878	27.0408	26.1115	23.9312	26.8776	27.7665	16.5867	28.2547	19.4011	26.3076	20.1279	75.0076	64.5947	72.5168	62.9975	77.4705	78.1365	85.4767	92.9985	90.3218
ENSG00000180867.11	5.66341	4.46847	3.90147	5.65281	6.54596	4.50511	4.67884	4.77432	5.63436	5.2127	7.67076	8.76927	7.62692	8.20179	4.16834	4.12287	5.02129	4.44432	3.99669	5.2726	7.63372	6.29773	5.68005	4.41582	5.7782	8.53138	8.15278	6.83106	9.04926	9.04867	8.22124	5.95381	8.48326
ENSG00000131781.13	0.658537	1.0514	0.780293	0.920225	0.785516	0.563139	0.445604	0.777215	0.552388	0.443634	0.902443	0.594527	1.24521	1.31815	1.81697	1.16286	1.06836	1.48144	1.15694	2.30676	3.27159	3.65674	3.28845	3.08081	0.654136	1.44036	0.965461	0.975865	1.21393	0.489117	1.32991	0.833533	0.998031
ENSG00000226015.2	0.131707	0.131425	0	0.394382	0.523677	0.112628	0.111401	0.666185	0.44191	0.221817	0.150407	0.297263	0.622606	0.439382	0.427522	0.634288	0.53418	0.317452	0	0.54923	0.396557	1.01576	0.896849	0.924242	0.654136	0.886377	0.214547	0.216859	0.441427	0.244559	0.967205	0.357229	0.249508
ENSG00000131778.20	1.05366	1.0514	0.910342	0.920225	1.17827	0.225256	0.557005	0.999277	0.773343	0.665451	0.451221	0.297263	0.622606	0.439382	1.06881	0.951433	1.1752	0.317452	0.946585	0.219692	1.28881	0.507881	0.797199	0.616162	0.436091	0.332391	0.32182	0.759006	0.772498	0.855955	0.483603	0.595381	0.998031
ENSG00000116128.12	37.4049	31.805	32.5122	32.0764	30.766	32.0989	31.5265	27.9798	31.2652	28.7253	27.5245	25.1188	26.9277	28.2669	34.0949	32.8773	34.4012	32.3801	35.4443	16.367	23.1986	16.7601	22.9195	20.5387	41.8647	36.5631	47.7367	45.5404	39.7285	59.0609	52.35	56.6803	58.8838
ENSG00000289419.1	0	0.131425	0.130049	0.131461	0	0.337883	0	0	0	0.110908	0	0	0	0	0	0.211429	0.106836	0.105817	0	0	0	0.101576	0.0996499	0	0.327068	0.443189	0.429094	0.216859	0.110357	0.733676	0.241801	0.238152	0.374262
ENSG00000162836.12	8.9561	10.3826	7.28274	8.54494	9.03343	6.19453	6.01565	7.32803	6.84961	6.65451	13.2358	13.8228	11.8295	13.7673	19.8798	19.7687	19.0168	20.5285	16.1971	23.8366	21.1166	23.261	24.0156	23.5168	16.0263	18.0599	19.3092	19.192	16.4432	16.7523	12.5737	15.7181	16.218
ENSG00000265107.3	0	0	0.260098	0.131461	0	0	0	0	0	0	0	0.297263	0	0	22.0174	21.7772	19.2305	21.1634	24.506	1064.96	1027.68	999.104	1089.87	1070.27	9.37595	8.97457	10.0837	10.1924	9.82176	0.855955	0.120901	0.119076	0.499016
ENSG00000274415.1	0	0	0	0	0	0	0	0	0	0	0	0	0	0	0.427522	0.317144	0.641016	0.105817	0	20.3215	13.9786	6.3993	12.0576	14.1717	0.109023	0.110797	0	0.325288	0	0	0	0	0
ENSG00000188092.15	3.02927	3.02279	3.25122	3.54944	3.79666	4.27986	3.89903	3.33092	4.30863	3.10544	4.66262	6.0939	7.31562	5.71196	2.67202	3.48859	3.84609	4.55014	3.26046	5.93168	5.45265	7.31349	6.37759	6.77778	3.70677	4.21029	3.2182	5.20461	3.97285	5.13573	3.62702	3.21506	4.36639
ENSG00000274372.5	0	0.131425	0	0.262921	0.130919	0.112628	0	0	0	0.110908	0	0	0	0	0	0	0.106836	0	0	0.329538	0.594835	0.304729	0.797199	1.12963	0	0.110797	0.107273	0	0	0	0.120901	0.119076	0
ENSG00000206791.1	0	0	0	0	0	0	0	0	0	0	0	0	0	0	0.106881	0	0	0	0	0	0	0	0	0	0	0	0	0	0	0	0	0	0
ENSG00000263956.8	7.77073	8.67408	8.97338	8.93933	7.20056	6.0819	7.12966	5.44051	6.07627	4.65815	7.06913	7.87748	7.31562	8.49471	12.1844	11.5229	8.65371	9.841	8.93997	17.795	27.759	29.0508	26.3076	27.0084	11.5564	11.5229	20.7038	19.8426	14.3464	13.6953	12.9364	14.2891	11.8516
ENSG00000227733.12	0	0	0	0	0	0	0	0	0.220955	0	0	0	0.155651	0.439382	0	0.105715	0	0	0	0.219692	0.793113	0.609457	0.29895	0.513468	0.327068	0.77558	0.32182	0.433718	0.662141	0.855955	0.725404	0.357229	0.499016
ENSG00000274020.4	3.16098	2.23423	1.56059	4.3382	3.14206	1.57679	0.779807	1.33237	1.32573	0.665451	3.91058	1.33769	2.49042	2.78275	1.17569	0.740003	0.641016	0.423269	0.736233	0.329538	0.495696	0.507881	0.896849	0.513468	5.7782	5.53986	6.00731	5.85519	4.96606	7.45904	5.31963	6.66827	7.11097
ENSG00000280649.2	0.263415	0.525702	0.780293	0.394382	0.523677	0.225256	0.111401	0.666185	0.110478	0.554542	0.300814	0	0.155651	0	0.106881	0.317144	0.53418	0	0.210352	0.219692	0.297417	0.81261	0.697549	0.410774	0.654136	1.32957	1.07273	1.08429	0.772498	1.22279	0.604503	1.07169	1.24754
ENSG00000270629.7	7.77073	7.49125	10.0138	8.6764	7.72424	9.57336	8.35507	6.43978	8.28582	7.76359	17.4472	16.0522	17.1217	16.9894	5.87843	8.03432	7.37168	9.841	7.25715	0.878767	0.396557	0.406305	0.597899	1.12963	4.797	4.98587	4.50548	5.96362	4.0832	5.38029	5.07783	4.40582	3.11885
ENSG00000286019.2	0.526829	1.18283	0.520196	0.920225	0.523677	1.35153	0.891208	0.999277	1.32573	1.66363	2.25611	1.93221	2.80173	2.92921	0.855045	0.740003	0.427344	1.16399	0.736233	0	0	0	0	0	0.218045	0.443189	0.429094	0.216859	0.220714	0.366838	0	0.119076	0.124754
ENSG00000178104.22	94.1707	91.4721	105.73	95.8348	89.5488	107.447	101.041	106.256	106.942	105.474	235.989	231.42	246.863	225.549	33.6674	42.8145	36.8584	35.872	36.6013	9.77629	11.8967	8.73555	11.3601	11.0909	58.9813	68.5834	57.8204	56.4917	63.7863	85.8401	82.5751	77.7568	83.5851
ENSG00000269713.9	48.2049	48.1017	45.9073	50.218	40.7159	60.5937	54.0295	59.4015	52.2559	52.3488	38.3538	43.995	45.2946	45.4028	51.4096	50.8488	47.7557	48.1468	47.8551	9.77629	18.8364	15.5412	18.0366	14.3771	40.9925	34.7903	43.3385	44.4561	35.0935	37.662	30.3461	32.865	30.1904
ENSG00000274265.5	4.34634	2.89136	4.68176	3.15506	4.32034	3.15358	2.67362	1.99855	2.20955	1.55272	4.36181	4.45895	4.51389	4.54028	2.45825	2.32572	2.02988	1.79889	1.89317	0.659075	0.0991392	0.304729	0.1993	0.513468	3.05263	3.10232	2.25274	2.27702	3.97285	1.46735	2.90162	1.90522	1.74655
ENSG00000289614.2	1.18537	0.788553	0.910342	0.657303	0.654596	0.450511	0.334203	0.777215	0.44191	1.10908	1.35366	1.04042	0.311303	0.146461	0.427522	0.422859	1.1752	0.211634	0.315528	0.109846	0	0	0	0	0.654136	0.553986	0.429094	0.759006	0.551784	0.366838	0.604503	0.476305	0.499016
ENSG00000291233.1	0.395122	0.131425	0.390147	0.262921	0.130919	0.225256	0.222802	0.222062	0.44191	0.332725	0.451221	0.743159	0.778257	0.585842	0	0	0	0	0	0	0	0	0	0	0.545113	0.664783	0.32182	0.216859	0.662141	0.733676	1.45081	0.95261	0.623769
ENSG00000286219.2	1.44878	1.70853	2.21083	1.70899	2.74931	0.901022	1.11401	1.22134	0.883821	0.998176	1.80489	1.63495	1.55651	1.31815	0.427522	1.37429	0.53418	0.846537	0.420704	0	0.198278	0.406305	0.29895	0	2.28948	0.77558	2.25274	1.95173	2.20714	1.58963	1.45081	1.66707	1.37229
ENSG00000291158.1	1.44878	1.97138	2.08078	2.23483	1.30919	1.01365	0.779807	1.55443	0.773343	0.554542	1.35366	1.48632	1.08956	1.02522	0.213761	0.211429	0.641016	0.105817	0.105176	0.768921	0.693974	0.711034	0.3986	0.513468	5.56016	5.09667	4.72003	4.55404	3.31071	2.44559	2.17621	3.45321	2.49508
ENSG00000203814.7	0	0.262851	0	0.131461	0.392758	0	0.222802	0.111031	0.220955	0	0.150407	0	0	0.146461	0.213761	0	0	0.105817	0.210352	0.109846	0.0991392	0.101576	0	0	0.654136	0.886377	0.858187	1.08429	1.10357	1.22279	1.08811	0.95261	0.873277
ENSG00000290791.1	3.81951	6.04557	6.1123	6.83595	8.117	2.13993	3.23063	2.55371	2.43051	2.21817	3.91058	3.71579	4.66954	4.1009	3.42018	2.74858	2.6709	2.85706	4.20704	1.20831	2.97417	2.64098	2.49125	2.36195	5.99625	5.31826	6.65095	6.72263	5.95927	6.4808	6.28683	6.78734	8.35851
ENSG00000290792.1	10.4049	9.33121	9.23347	10.9112	9.03343	2.81569	4.34464	2.55371	3.20385	3.54907	7.36995	10.9987	6.22606	6.15134	3.63394	4.96859	4.05977	4.12687	5.36398	1.86738	3.07331	2.94571	4.68355	2.36195	8.1767	7.53421	11.9073	10.3008	7.39391	13.0839	13.2991	12.6221	13.0992
ENSG00000184678.11	8.56097	5.91415	8.32313	8.0191	7.4624	2.13993	2.00522	1.55443	1.76764	2.88362	8.27239	8.47201	8.56083	8.20179	1.17569	0.740003	1.60254	1.05817	0.736233	3.40522	3.96557	5.07881	3.986	5.75084	25.0752	23.3782	18.8801	20.4932	25.3821	36.4392	36.9956	37.2708	40.6698
ENSG00000178096.9	4.60976	6.57127	7.67289	6.17865	5.89137	7.20818	5.45865	4.99638	4.64006	5.98906	5.26425	5.49937	4.82519	5.12612	5.87843	7.1886	7.47852	7.72465	7.78303	7.90891	5.25438	10.056	7.97199	6.88047	4.36091	6.53703	4.07639	6.72263	6.62141	4.76889	4.35242	3.57229	5.61393
ENSG00000159164.10	45.9658	42.9761	44.3467	43.9079	50.7967	34.0136	31.0809	34.1975	31.3756	34.6034	44.8213	46.0758	46.6954	51.847	13.1463	13.3201	12.393	15.1319	11.0435	24.935	22.6037	23.5657	24.7132	23.8249	23.2218	20.4975	23.0638	23.3123	19.8642	25.0673	24.1801	21.0765	26.9468
ENSG00000143368.10	68.2244	71.7583	70.4865	65.8618	69.78	120.399	101.709	103.814	102.634	105.918	64.2238	57.5205	59.6145	50.8218	49.0582	51.0602	55.5547	52.3795	53.9553	59.5365	45.4057	56.1716	48.4299	53.6061	54.9474	53.7366	51.0621	55.8412	54.4059	66.1531	72.9031	65.0156	70.7355
ENSG00000014914.21	42.5415	41.399	45.7772	46.8	39.7995	24.215	20.1636	17.3208	19.3336	18.4108	16.5448	18.579	18.5225	21.5297	18.0628	17.0201	17.8416	16.2958	13.2522	7.24983	10.6079	9.95447	9.46674	9.03704	10.2481	9.97174	12.551	14.4211	9.82176	10.7606	6.77044	8.33533	9.60605
ENSG00000264522.6	32.5317	33.1192	35.6334	33.6539	29.195	36.604	36.2053	33.4203	34.1376	35.9343	50.6872	46.9676	50.4311	42.3271	33.2399	30.763	33.3328	33.8615	30.9218	19.992	21.9098	19.6042	23.8163	21.0522	43.282	44.5405	40.6566	36.4323	46.3499	43.5314	44.6123	40.2478	38.9232
ENSG00000285184.5	1.44878	1.70853	1.82068	1.84045	0.916435	0.675767	1.11401	0.666185	0.883821	1.3309	2.40651	1.93221	1.71217	2.34337	0.427522	0.951433	0.213672	0.317452	1.15694	1.20831	0.693974	1.11734	0.49825	0.821549	3.16166	2.76993	2.68183	2.60231	2.75892	2.44559	3.62702	2.73875	2.49508
ENSG00000136631.16	32.9268	35.6163	35.7635	36.0202	36.3956	40.9965	38.8789	36.9732	44.0806	44.3634	37.4514	31.6586	32.5311	37.4939	39.5458	35.5201	33.0123	38.6233	36.0754	34.3818	34.5004	37.7864	33.7813	35.2239	37.2857	37.117	33.362	36.7576	37.5213	43.2869	40.5017	40.1287	41.4183
ENSG00000023902.14	41.3561	39.2962	36.4137	41.2787	40.9777	71.1807	68.5116	68.395	65.1818	69.5396	152.062	160.374	149.114	146.753	101.964	101.486	105.127	99.574	99.3914	158.947	109.251	138.753	111.11	136.274	111.639	110.465	101.802	99.972	101.528	97.9457	106.513	88.8308	105.292
ENSG00000143401.15	51.3658	50.8617	58.0018	51.7955	52.3677	72.0818	73.636	73.8355	84.1839	74.4196	53.6953	54.9937	51.8319	47.0138	57.288	57.6145	54.5932	55.4482	61.3177	27.2418	39.8539	29.1524	32.4859	31.0135	61.8158	65.7027	55.2458	46.7331	68.642	52.091	58.0323	56.5612	55.1412
ENSG00000118298.12	0	0.131425	0.390147	0.262921	0.130919	0	0	0.111031	0	0	0.150407	0	0	0	0.106881	0	0	0.105817	0.210352	0.109846	0	0	0.3986	0.102694	0.654136	1.10797	1.82365	0.759006	0.993212	1.34507	0.483603	1.07169	0.873277
ENSG00000117362.13	103.917	107.243	107.29	117.789	111.936	122.201	129.114	136.568	135.777	135.086	154.167	148.037	147.402	154.662	206.707	203.607	212.176	231.634	220.449	333.932	278.383	327.583	289.084	314.859	134.425	147.803	121.433	112.875	133.201	130.35	119.208	120.148	132.489
ENSG00000118292.9	14.4878	18.0053	18.597	14.1978	18.0669	7.20818	9.24628	7.217	8.94869	7.98541	8.27239	5.20211	5.91475	7.61595	17.8491	18.3944	19.3373	20.5285	19.6679	51.7374	31.9228	44.6935	34.5785	47.0337	6.7594	7.645	6.8655	6.6142	8.05605	4.52433	3.86882	6.07289	3.74262
ENSG00000159208.16	20.1512	19.7138	21.198	23.0056	24.351	0.450511	1.33681	0.999277	0.44191	1.10908	2.70733	1.48632	2.17912	2.48983	1.92385	3.06573	2.6709	2.96288	2.73458	6.04153	6.64232	8.93871	7.27444	7.70202	7.52256	9.19616	9.76188	9.86708	7.39391	6.84764	6.28683	7.38272	6.23769
ENSG00000266472.6	46.4927	49.416	47.988	57.9742	46.7382	51.5835	47.3454	51.0742	48.8311	43.1434	38.2034	39.536	37.2007	44.0846	52.2646	51.0602	58.7598	54.2842	53.745	85.8995	53.6343	69.5797	50.0243	68.0859	34.1241	38.6682	30.4656	34.2637	39.7285	23.1108	30.1043	23.3389	27.4459
ENSG00000117360.13	52.0244	49.5474	58.1319	56.5281	51.5822	65.3241	60.9363	57.5139	56.0122	58.0051	43.6181	45.7786	41.8702	45.6957	60.3875	55.1831	49.8924	51.0039	51.4311	61.294	59.6818	61.6568	57.498	67.4697	42.7369	44.762	50.9549	52.1546	48.3363	60.8951	56.4606	60.4907	47.5312
ENSG00000163125.16	40.8293	42.5819	32.9024	37.0719	37.4429	44.488	48.1252	48.0763	50.3778	48.0234	45.5734	47.2649	51.365	47.1603	55.6848	58.566	58.0119	59.1518	62.7901	33.8325	42.3324	29.5587	38.9631	31.0135	38.376	39.5546	34.8639	32.9626	36.4178	46.5884	46.184	43.5819	47.9055
ENSG00000143374.18	24.4976	18.9253	21.198	21.691	21.8635	33.3378	36.6509	33.9754	30.4918	35.9343	26.6221	21.7002	22.8808	26.3629	31.6367	30.023	30.2346	32.0626	28.8182	27.2418	25.8753	29.3555	26.5069	29.6785	23.5489	22.7134	24.1365	23.5292	24.2785	19.9315	17.8933	19.0522	17.9646
ENSG00000143369.15	122.093	128.797	115.223	121.47	117.042	147.993	139.474	150.003	144.726	156.27	123.334	116.23	130.125	112.189	7.37476	6.02574	7.47852	9.20609	7.4675	5.71199	4.46126	5.89142	4.7832	4.92929	63.3422	65.7027	64.7931	67.7684	62.462	29.9584	23.8174	26.3158	31.5627
ENSG00000228126.1	0.131707	0.525702	0.130049	0.131461	0	0.225256	0	0.333092	0	0.221817	0.150407	0.148632	0	0	0.427522	0.211429	0.213672	0.105817	0.105176	0	0	0	0.3986	0	0.545113	0.443189	0.536367	0.542147	0.441427	0.122279	0	0.357229	0.249508
ENSG00000237781.3	0.526829	0.394276	0.260098	0.262921	0.523677	0.788394	0.891208	0.999277	0.773343	0.554542	0.601628	0.594527	0.622606	0	5.23715	3.38287	2.56406	2.96288	2.41905	0.54923	0.793113	0.81261	0.996499	0.924242	1.19925	0.443189	1.50183	0.759006	0.551784	1.58963	0.483603	1.66707	0.998031
ENSG00000143382.16	24.4976	22.7366	22.1083	22.3483	23.1727	47.9794	58.0399	57.4029	59.1055	61.776	42.7156	36.4148	38.1346	41.1554	6.73348	6.34288	5.44863	5.71413	5.57433	1.20831	0.495696	0.914186	0.3986	0.513468	10.3572	10.3041	12.551	9.75865	12.2496	14.9181	12.3319	14.051	12.4754
ENSG00000143384.14	365.224	374.826	352.953	367.038	382.284	500.518	506.317	515.405	537.584	523.599	563.275	534.48	551.94	535.167	245.719	265.238	268.372	266.871	275.667	121.16	161.498	130.322	158.942	132.167	240.613	232.452	221.412	216.859	253.379	258.865	279.401	265.183	266.1
ENSG00000143420.19	72.3073	69.5241	67.7555	76.1157	72.0056	81.8804	78.4263	85.3827	90.3707	78.4123	72.9475	64.0603	71.1327	73.6697	84.7563	84.6775	94.3361	83.7014	87.5065	104.354	80.501	94.4659	79.2217	86.8788	51.0226	55.177	40.1203	45.6488	50.8745	45.6102	56.5815	52.9889	50.5253
ENSG00000288880.2	1.05366	1.0514	1.69064	0.920225	1.30919	0.901022	0.668406	0.444123	0.552388	0.443634	2.1057	1.33769	0.622606	1.61107	0.641284	0.951433	0.854687	0.74072	0.52588	2.52646	1.68537	1.92995	1.5944	3.08081	2.3985	2.65913	3.00366	4.66247	1.98642	1.95647	2.05531	1.90522	2.24557
ENSG00000143457.11	19.8878	19.9767	21.5881	21.2966	20.4234	21.7372	22.6144	20.8738	22.9793	22.958	17.8984	19.1735	19.3008	19.9186	42.111	46.6202	45.5121	47.1945	52.588	18.3443	22.802	17.1664	22.2219	17.4579	31.9436	27.4777	21.0256	20.3847	25.8235	26.1678	29.3789	25.9586	28.0696
ENSG00000163131.12	3.16098	2.10281	2.99113	2.23483	3.27298	1.91467	2.45082	2.44268	3.20385	1.10908	57.3051	63.3171	54.011	56.9732	13.0394	12.7915	13.5682	14.3911	13.5677	2.6363	4.06471	3.25044	3.28845	3.79966	2.18045	4.32109	3.11093	1.95173	2.97964	1.22279	1.32991	0.714457	0.873277
ENSG00000143387.14	25.8146	31.9364	31.6019	32.9966	28.9332	20.1604	18.8268	19.0973	21.985	21.5162	31.2847	24.3756	23.9703	29.4386	7.6954	7.9286	4.59395	4.97341	5.88986	16.8064	14.0778	14.0175	14.3496	18.1768	8.72181	10.5257	15.9837	15.1801	11.8082	11.1274	9.43025	10.5978	11.9764
ENSG00000143437.21	69.0146	73.204	63.0737	67.5708	66.1142	43.1364	47.5682	45.3006	45.9587	46.3597	83.0247	84.7201	82.6509	88.9016	45.2105	53.8088	54.3795	53.8609	52.6932	28.2304	44.6126	27.5272	41.554	30.6027	39.6842	35.4551	40.1203	39.7936	37.9628	47.0775	49.3275	48.2259	50.1511
ENSG00000143379.13	36.0878	36.2734	32.9024	37.3348	31.0279	50.3446	41.9982	44.3013	44.633	42.1452	36.0977	39.2388	36.4224	45.2563	67.5485	68.8203	63.2469	60.4216	65.8402	67.1159	59.6818	63.4851	63.178	60.5892	26.9286	26.2589	31.4311	34.1553	28.5824	36.5615	34.5776	34.5321	33.9331
ENSG00000143418.20	232.068	234.989	225.895	230.582	226.098	221.989	194.395	210.292	216.094	215.939	220.798	212.841	229.897	225.696	182.552	187.749	187.818	198.83	181.534	174.435	187.968	169.328	184.253	172.628	236.906	249.958	216.049	213.823	237.267	276.963	281.336	267.445	275.706
ENSG00000259357.2	6.19024	3.81134	4.81181	4.73258	5.89137	4.95562	6.46125	6.10669	4.64006	5.65633	3.91058	6.0939	5.29215	4.54028	4.70275	4.44002	6.51699	4.3385	3.57599	5.82183	7.03888	6.50088	4.28495	7.39394	8.39474	7.8666	7.29459	7.15634	9.82176	7.82588	8.10034	8.93071	10.2298
ENSG00000143412.10	0.790244	0.394276	0.260098	0.262921	0.523677	0.112628	0.111401	0.222062	0.220955	0.221817	0	0	0	0.146461	0.748164	0.634288	0.854687	0.74072	0.52588	0.768921	0.198278	0.304729	0.1993	0.924242	0.218045	0.664783	0.107273	0.433718	0.551784	0.122279	0.483603	0.357229	0.499016
ENSG00000143409.17	17.2537	15.1139	11.3143	17.4843	13.8774	8.89759	11.3629	9.21555	12.9259	10.0927	10.2277	10.8501	9.65039	9.51994	19.3454	19.3458	17.3074	21.2693	19.8783	15.8178	14.97	15.4396	17.0401	17.3552	6.86843	6.98022	6.54368	8.02378	5.73856	8.80411	7.49584	8.57349	8.98228
ENSG00000143363.17	6.45366	9.19978	10.2739	11.8315	7.59332	11.2628	11.1401	11.9913	13.6992	12.7545	9.02443	13.2282	10.5843	11.131	10.2605	9.83147	13.3545	9.94681	11.8849	8.78767	10.4096	8.02452	9.86534	7.80471	12.6466	12.2985	11.4783	11.2767	11.0357	12.5948	13.6618	15.9562	16.0933
ENSG00000163141.20	0.526829	0.262851	0.650245	0.394382	0.392758	0	0.334203	0	0.331433	0.221817	0.150407	0.148632	0.466954	0.146461	0.641284	0.634288	0.213672	0.105817	0.52588	1.20831	0.991392	1.32049	0.597899	0.410774	0.654136	0.886377	1.07273	1.62644	1.21393	0.855955	0.725404	0.714457	0.873277
ENSG00000143443.10	2.89756	2.89136	2.47093	2.62921	4.0585	4.50511	6.12705	4.99638	3.09337	5.10179	3.76018	3.2699	3.11303	4.24736	7.05412	6.02574	6.94434	8.78282	7.57268	5.38245	7.03888	6.90718	7.17479	6.88047	2.94361	3.65631	2.25274	3.25288	3.86249	3.79066	4.11062	3.45321	3.99212
ENSG00000197622.13	135.263	140.888	130.309	138.56	129.217	124.003	118.976	118.803	127.933	119.781	186.505	178.953	180.711	175.313	131.143	124.215	122.541	116.399	122.951	119.183	141.372	119.962	143.994	120.46	151.76	139.715	157.37	170.017	153.065	173.881	160.677	160.277	156.94
ENSG00000213190.4	84.6878	78.1982	80.1101	87.1584	88.8942	62.8463	63.8327	69.9494	70.2638	71.8687	107.09	120.54	120.785	118.78	32.1711	35.0973	32.2645	34.6022	33.2356	40.7528	49.173	36.9737	42.3512	42.4125	231.891	242.867	195.881	188.667	233.074	155.417	207.949	191.355	181.392
ENSG00000143458.12	13.8293	14.0625	17.2965	15.2494	14.9248	16.8942	17.6013	15.2112	16.7926	17.1908	15.7927	10.5529	13.2304	11.5704	5.45091	6.87146	6.51699	7.30138	6.20539	5.05291	5.75007	7.00876	5.28145	7.18855	5.23309	5.31826	6.00731	9.54179	4.30392	6.11397	5.92413	6.07289	5.11491
ENSG00000261168.1	0.131707	0	0	0.262921	0.130919	0	0	0	0	0	0.601628	0	0	0	1.28257	1.05715	0.854687	0.846537	1.78799	0.659075	2.37934	1.62522	1.29545	1.5404	0.327068	0.553986	0.429094	0.325288	0.110357	0.244559	0	0.238152	0.499016
ENSG00000143434.17	15.0146	14.4568	11.7044	13.409	14.663	4.73037	4.45604	6.43978	5.96579	4.54725	13.0854	11.5933	10.5843	10.1058	101.75	86.1575	81.8363	84.9712	93.2912	96.8841	94.1822	104.217	92.9734	92.9377	21.4775	23.489	24.9947	24.8303	20.5264	16.9968	17.047	16.1944	15.5942
ENSG00000163156.12	23.5756	24.8394	29.9113	28.527	26.0529	31.4231	29.6326	32.0879	29.387	30.8325	33.8416	24.0783	23.9703	25.7771	21.9105	25.9001	25.9611	26.5601	29.0286	43.0596	27.8581	36.3643	27.7027	41.3855	32.1617	30.9124	27.6765	27.8664	29.3549	23.5999	34.4567	30.6026	28.9429
ENSG00000163155.12	6.19024	8.14838	8.45318	6.83595	5.10585	9.68599	8.68927	8.10525	8.28582	7.76359	11.4309	9.21517	9.80604	9.22702	5.34403	6.02574	4.38027	5.92576	4.62775	4.94307	5.0561	5.38354	3.5874	5.64815	9.1579	9.52855	9.86915	10.9514	10.5943	9.17095	11.002	11.4313	12.3506
ENSG00000163157.15	0.658537	0.525702	0.260098	1.05169	0.654596	0.563139	0.779807	0.333092	0.552388	0.332725	0.150407	0	0.155651	0.439382	0.641284	1.58572	0.53418	1.16399	1.68282	1.53784	1.98278	2.03152	1.5944	1.6431	0.763159	0.553986	0.858187	0.650577	0.882855	1.34507	0.846304	1.07169	0.873277
ENSG00000163159.15	35.6927	32.7249	35.7635	32.9966	31.4206	37.6177	34.9799	38.1946	36.3471	38.818	32.0367	30.7668	25.0599	27.974	50.127	45.7745	47.542	47.3003	51.0104	56.2411	45.2075	52.7181	39.4614	51.6549	30.5263	34.0147	29.822	29.3844	32.8863	29.1025	29.4998	29.2927	25.2003
ENSG00000143398.20	107.341	114.472	108.851	108.849	102.641	123.215	120.759	121.579	125.503	113.016	117.167	118.014	115.805	118.047	77.0609	76.5375	71.0459	74.1778	71.6249	49.211	59.4835	53.2259	58.8931	56.5842	115.564	112.902	127.763	125.995	129.78	140.499	143.872	137.771	134.11
ENSG00000159352.16	124.595	115.392	131.479	117.394	120.315	136.955	122.764	129.906	125.282	126.99	116.566	127.526	123.587	126.688	132.211	126.329	125.532	137.986	113.801	215.078	134.73	184.361	141.702	181.357	121.124	120.547	117.893	111.249	133.09	102.837	113.767	106.692	109.284
ENSG00000232671.8	0.526829	0.394276	0.130049	0.262921	0.392758	0.225256	0.111401	0.111031	0.331433	0	0.150407	0.297263	0.155651	0.292921	0.213761	0.422859	0.106836	0.529086	0.631057	0.659075	0.594835	0.304729	0.1993	0.410774	0.654136	0.664783	0.429094	0.325288	0.110357	0.122279	0.604503	0.238152	0.124754
ENSG00000143373.18	35.8244	45.7361	34.9832	38.3865	42.5488	27.1433	23.8398	28.6459	25.0784	26.618	37.0002	33.5908	40.625	33.393	38.0495	34.7801	35.5764	37.1418	37.9686	28.0107	34.4013	27.1208	29.0978	31.9377	34.9963	34.2363	30.6802	31.8783	29.9067	34.2382	32.7641	30.3644	36.0539
ENSG00000143393.17	133.946	130.768	138.892	133.433	141.917	161.959	148.052	152.223	153.674	162.37	111	112.663	112.38	112.335	86.4664	86.1575	89.5285	83.913	87.2962	100.07	81.7898	89.1839	83.7059	84.9276	101.282	106.254	105.557	94.3336	107.488	117.877	122.11	111.693	117.144
ENSG00000143390.18	49.3902	52.7016	55.791	53.1101	45.6908	30.1842	29.187	28.868	33.6957	30.4998	43.6181	38.7929	47.9406	42.9129	68.4036	61.3145	61.9648	62.4321	65.9454	33.1735	48.479	38.3958	51.2201	37.4832	40.8835	41.7705	46.6639	46.6247	43.4806	53.0692	46.184	51.6791	52.6461
ENSG00000237976.2	0.790244	0.525702	0.390147	0.131461	0.130919	0	0.445604	0.111031	0.110478	0.443634	0.150407	0.297263	0.155651	0.292921	0.641284	0.740003	0.641016	0.952355	0.420704	1.428	1.38795	0.914186	1.49475	1.43771	0.981204	0.221594	0.107273	0.542147	0.662141	0.366838	0.846304	0.476305	0.374262
ENSG00000143416.21	3.16098	4.20562	4.03152	3.54944	5.36769	10.4744	11.5857	9.10452	12.1525	9.64903	10.0773	9.95833	7.62692	9.08056	22.8724	17.6544	21.2604	19.682	23.1387	22.8479	14.7717	21.1279	17.937	19.3064	17.4436	21.6054	22.3129	21.3606	19.9746	18.5865	17.8933	20.6002	17.3408
ENSG00000159377.11	158.312	163.099	164.382	168.007	159.983	188.764	184.48	197.191	191.126	200.301	155.671	154.428	155.496	163.011	175.819	175.381	194.441	186.873	171.963	287.577	173.89	234.743	186.246	222.948	175.854	164.645	154.903	148.765	166.528	125.581	159.468	132.651	146.212
ENSG00000143442.24	78.1024	81.8781	77.2491	77.6933	75.1477	63.0715	59.0425	49.9638	58.5531	56.4524	69.0369	59.8986	66.9301	70.3011	108.163	107.512	93.2678	89.733	102.862	86.6684	110.639	103.405	104.732	104.645	67.8121	68.251	87.9642	98.0202	74.3805	83.2722	75.5629	79.3047	79.094
ENSG00000143375.15	0	0	0.130049	0.131461	0	0.450511	0.891208	0.222062	0.552388	0.998176	0	0.148632	0.155651	0	0.641284	0.528574	0.961523	0.74072	0.631057	1.09846	0.495696	0.101576	0.996499	0.410774	0.436091	0.221594	0.64364	0.975865	0.441427	1.34507	0.604503	1.66707	0.873277
ENSG00000143367.17	22.1268	22.868	21.9783	19.7191	20.6852	20.9488	21.0548	23.0944	22.5374	22.958	41.6628	38.6443	39.8468	33.1001	3.09954	3.17144	3.52559	3.38615	3.57599	4.28399	4.75868	3.65674	3.7867	5.13468	115.128	113.456	113.71	106.586	113.116	111.274	115.702	110.026	102.173
ENSG00000143376.14	38.1951	45.2104	46.0373	47.8517	44.6435	31.5358	37.8763	37.9725	34.2481	33.2725	37.1506	35.6716	36.2668	36.7616	29.2853	23.7858	26.709	26.3485	24.0853	20.8707	25.2805	20.5184	23.0191	22.6953	41.5376	37.5602	40.3348	40.661	42.7081	64.4412	58.395	62.1578	59.5076
ENSG00000159409.15	0	0	0	0	0	0	0	0	0.110478	0	0	0	0	0	0	0	0	0	0	0	0	0	0	0.102694	0.109023	0	0	0	0	0.122279	0	0	0
ENSG00000178796.13	0	0	0.130049	0	0	0	0	0	0	0	0	0	0	0	0	0	0	0	0	0	0	0	0	0	0	0	0.107273	0	0	0	0	0	0.124754
ENSG00000269621.1	0	0.131425	0.130049	0.131461	0	0.225256	0.668406	0.555154	0.331433	0	0	0.148632	0	0.146461	0.855045	0.317144	0.641016	0.529086	0.210352	0.878767	0.495696	0.406305	0.597899	0.616162	0.218045	0.443189	0.107273	0.650577	0.441427	0.244559	0.241801	0.119076	0.499016
ENSG00000143436.11	24.4976	21.2909	20.6778	25.8978	21.7326	36.8293	32.5291	37.1953	33.8062	34.0489	27.8253	29.1318	23.659	28.9992	46.2793	45.7745	52.6701	51.2155	45.8568	71.0703	49.2722	59.7268	49.2271	61	23.985	24.3754	22.2056	23.2039	27.5892	24.4559	29.1371	24.6488	26.4478
ENSG00000143450.19	0.395122	1.18283	1.69064	1.05169	1.57103	1.35153	1.22541	2.10958	2.20955	1.21999	1.05285	1.78358	0.933908	1.02522	2.03073	2.32572	3.52559	2.11634	2.73458	6.04153	3.17245	3.8599	4.7832	3.90236	2.94361	2.54833	1.6091	1.8433	2.75892	1.46735	2.41801	2.38152	2.86934
ENSG00000249602.1	0.131707	0.525702	0.260098	0.262921	0.130919	0	0.222802	0.333092	0	0.110908	0	0.445895	0.622606	0.146461	0.855045	1.16286	1.1752	1.05817	0.946585	1.20831	1.28881	1.52364	1.29545	1.23232	0.763159	1.10797	0.965461	0.650577	0.331071	0.489117	0.241801	0.119076	0.499016
ENSG00000182134.17	8.03415	6.177	5.98225	6.57303	6.54596	5.85664	5.01304	4.10814	5.74484	4.21452	6.01628	5.94527	7.62692	7.76241	15.2839	16.2801	13.675	15.4493	17.9851	13.9504	17.4485	15.0333	13.7517	14.2744	9.48497	12.5201	9.01097	11.3851	11.4771	4.76889	5.80323	4.40582	4.99016
ENSG00000203288.6	0.263415	0.657127	0.650245	0.262921	0.392758	0.563139	0.222802	0.111031	0.44191	0	0	0.148632	0.155651	0.146461	1.38945	0.634288	1.4957	1.48144	1.47247	1.428	1.58623	1.21891	1.993	1.6431	1.09023	1.21877	1.6091	0.975865	1.21393	0.855955	0.483603	0.714457	0.124754
ENSG00000143365.20	0	0.131425	0	0	0	0	0	0	0	0	0	0	0	0	0	0	0	0	0	0	0	0.101576	0	0	0	0	0	0	0	0	0	0	0
ENSG00000234614.1	0.658537	0.657127	2.08078	0.657303	1.30919	1.68942	0.891208	2.10958	1.54669	1.21999	0.451221	0.89179	0.466954	0.732303	2.88578	1.79715	2.24355	2.53961	1.68282	0.988613	0.594835	0.203152	0.597899	0.513468	1.63534	1.77275	0.965461	1.08429	1.65535	0.366838	1.20901	0.95261	0.998031
ENSG00000159445.13	14.2244	17.8739	12.7448	15.6438	15.1866	22.6382	19.4952	20.5407	18.2288	17.0799	14.8903	14.8632	15.5651	15.8177	23.4069	23.0458	21.0467	23.174	23.5594	14.3898	15.664	13.6112	11.958	18.1768	18.6429	17.2844	19.9529	19.192	17.6571	16.63	17.1679	17.3851	18.7131
ENSG00000197747.9	548.166	570.65	562.201	603.667	553.789	354.102	334.648	370.177	391.864	370.323	120.777	119.797	127.012	115.118	180.201	195.361	205.125	204.121	202.885	170.701	122.437	142.105	115.793	136.48	285.748	281.757	231.174	223.473	270.926	262.534	395.587	376.757	332.469
ENSG00000163191.6	486.922	520.839	536.192	542.933	495.922	357.255	319.386	359.851	340.602	319.971	331.497	324.612	333.405	342.718	112.118	117.555	134.613	117.669	119.059	309.765	188.662	245.205	209.066	246.465	359.884	339.704	288.136	275.519	305.468	206.774	309.022	251.251	252.876
ENSG00000237975.7	1.97561	3.02279	2.08078	2.23483	2.61839	1.46416	1.55961	1.55443	1.43621	1.44181	3.45936	4.01306	3.11303	2.78275	0.534403	0	0.106836	0.317452	0.420704	0	0	0	0	0	0.218045	0.110797	0.750914	0.433718	0.772498	0.122279	0.362702	0.357229	0.124754
ENSG00000143631.11	0	0.262851	0.260098	0.131461	0.130919	0.450511	0.222802	0.111031	0.552388	0.221817	0	0.148632	0.311303	0.439382	0	0	0	0	0	0	0	0	0	0	0	0	0	0	0	0	0	0	0
ENSG00000203783.5	0	0	0	0	0	0	0	0	0	0	0	0	0	0	0	0	0	0	0	0	0	0	0	0	0.763159	0	0.429094	0.325288	0.331071	0.366838	0.725404	0.714457	0.374262
ENSG00000197956.10	599.532	628.345	659.088	681.887	644.647	580.709	514.784	612.779	564.651	563.637	329.091	317.031	310.369	338.324	504.263	519.376	566.017	566.545	507.895	746.952	463.376	603.058	417.932	618.934	208.233	208.077	172.496	158.199	185.62	205.307	308.901	267.564	263.979
ENSG00000196154.12	12.7756	12.2226	13.7852	13.6719	14.663	11.8259	11.4743	13.1016	12.3735	11.6454	0.601628	0.148632	0	0	0.213761	0.528574	0.213672	0.105817	0.420704	3.84461	3.07331	4.77408	3.48775	4.10774	9.48497	7.53421	6.97277	7.80692	8.60783	8.80411	16.8052	10.7169	10.4793
ENSG00000188015.10	4.08293	4.99417	4.29161	3.6809	3.53482	3.49146	3.00783	4.10814	4.64006	4.10361	0.752036	0.594527	0.622606	0.585842	0.855045	0.528574	0.854687	0.529086	0.736233	1.53784	1.28881	2.03152	0.597899	0.924242	0.872181	1.32957	0.965461	0.975865	0.772498	1.22279	1.32991	0.833533	1.12279
ENSG00000196754.13	1.44878	1.97138	1.04039	0.920225	1.70195	2.70307	1.78242	1.11031	4.08767	2.21817	0.451221	0.445895	0.622606	0.439382	1.49633	0.951433	1.4957	0.846537	1.05176	1.64769	1.88364	1.01576	0.697549	1.12963	2.18045	2.10515	0.965461	1.08429	1.32428	1.58963	1.32991	2.73875	1.74655
ENSG00000285867.1	3.02927	3.94276	4.03152	3.54944	3.4039	2.36518	2.45082	2.99783	2.32003	1.3309	1.80489	4.01306	3.42433	1.90399	2.03073	3.06573	2.45723	3.38615	3.36563	3.62492	2.67676	4.06305	2.9895	2.56734	0.545113	0.664783	0.858187	0.542147	0.882855	1.10051	1.20901	0.595381	1.12279
ENSG00000188643.11	197.956	211.201	194.943	198.243	202.008	252.061	239.512	268.472	228.799	255.2	302.017	291.021	310.369	317.673	393.534	383.533	396.361	399.142	383.262	479.148	253.697	333.068	281.511	337.554	43.7181	49.7479	40.9784	36.5407	35.9763	70.066	95.3906	88.7118	77.0979
ENSG00000189171.15	7.11219	7.09698	8.45318	9.33371	7.33148	10.6996	7.01826	6.43978	6.51818	6.65451	3.45936	3.56716	4.04694	5.71196	14.2151	11.1	12.1793	11.7457	11.359	14.28	10.6079	13.4081	10.3636	12.0152	4.57895	6.53703	6.00731	8.56593	5.95927	6.35852	5.56143	5.4775	7.11097
ENSG00000160678.12	1.31707	0.525702	2.34088	1.05169	1.30919	0.450511	0.334203	0	0.331433	0.221817	0	0	0.155651	0	0.427522	0.634288	0.427344	0.529086	0.315528	0.878767	0.793113	0.81261	0.49825	0.205387	0.436091	0.553986	0.64364	0.975865	0.993212	0.366838	0.120901	0.119076	0.249508
ENSG00000272030.1	1.31707	1.31425	0.780293	0.920225	1.70195	1.35153	0.111401	0.444123	0.552388	0.665451	0.601628	0.594527	0.933908	0.878763	2.7789	1.16286	1.92305	0.952355	0.946585	1.09846	1.28881	1.82837	1.29545	1.6431	0.327068	0.553986	0.536367	0.542147	1.21393	0.611397	0.725404	0.95261	0.873277
ENSG00000160679.14	51.2341	57.5644	58.0018	52.8472	48.702	76.249	71.965	76.3892	71.2581	74.8632	49.0327	47.4135	50.1198	45.6957	62.2045	57.6145	62.0717	61.4798	60.6866	76.2331	70.0914	83.6988	66.7654	78.9714	57.891	57.6145	63.0768	61.9132	57.2752	58.4495	63.3519	64.1821	59.5076
ENSG00000143553.11	29.1073	33.2507	30.9516	29.973	26.5766	26.2423	26.5134	25.093	24.3051	24.9544	24.366	21.7002	21.6355	21.9691	23.9413	22.0944	26.6021	27.9357	28.5027	36.7984	23.5951	31.8949	26.4072	29.9865	21.9136	21.7162	16.8419	19.5173	21.2989	17.6082	18.4978	19.7666	19.5864
ENSG00000143621.17	134.21	127.22	142.924	141.715	141.786	241.812	251.098	247.821	266.362	244.442	147.249	144.767	141.176	148.657	223.701	230.458	234.719	234.702	232.018	237.926	201.054	215.24	192.125	202.614	159.718	168.855	150.183	144.32	176.681	158.596	185.703	160.157	178.523
ENSG00000169418.10	0.131707	0	0.130049	0.262921	0	1.01365	1.00261	0.555154	1.10478	1.21999	1.05285	0.743159	0.778257	0.585842	109.446	94.0861	92.7336	104.442	89.2945	237.926	204.524	236.977	200.695	241.946	0.218045	0.110797	0.32182	0.216859	0.331071	0	0.483603	0.119076	0
ENSG00000143614.11	0.658537	0.131425	0.520196	1.18315	0.523677	0.788394	0.891208	0.666185	0.773343	0.776359	1.05285	0.594527	0.778257	1.61107	1.28257	1.05715	1.28203	1.79889	1.15694	0.219692	0.495696	0.101576	0.1993	0.102694	0.545113	0.664783	0.536367	0.542147	0.110357	0.489117	0.483603	0.95261	0.623769
ENSG00000284738.2	0.263415	0.131425	0.130049	0.131461	0.523677	0	0.668406	0	0.220955	0.110908	0.150407	0.297263	0	0.146461	0.213761	0.528574	0.53418	0.105817	0	0.329538	0.198278	0.406305	0.29895	0.616162	0	0.110797	0.107273	0.216859	0.110357	0.611397	0.241801	0.238152	0.249508
ENSG00000198837.10	82.4488	85.0323	77.8993	86.8955	85.6212	72.0818	71.965	73.7244	70.8162	74.7523	62.8702	60.0472	66.3075	66.4931	118.637	116.075	94.2293	120.208	106.649	69.3128	83.5743	85.8319	84.8021	79.8956	62.47	62.3788	72.3023	72.4309	55.9509	62.607	59.8458	55.1323	62.876
ENSG00000289935.1	0.263415	0.525702	0.260098	0.262921	0.261839	0.112628	0	0.444123	0.552388	0	0	0	0.622606	0.146461	0.213761	0.105715	0.854687	0.211634	0.52588	0.109846	0.198278	0.101576	0.3986	0.308081	0	0.110797	0.32182	0.108429	0.331071	0.366838	0	0.238152	0
ENSG00000160741.17	41.8829	41.5305	39.4048	36.1517	42.8106	30.86	31.7493	33.7534	34.0271	32.8289	43.6181	41.4683	47.4737	47.5997	49.272	43.6602	46.4736	40.2105	43.1222	62.0629	59.3844	62.5709	55.7043	58.638	41.7557	47.7536	51.7058	50.6366	42.377	54.5366	54.5262	57.752	51.6481
ENSG00000143570.19	0.921951	0.919978	1.04039	0.788764	0.261839	0.675767	1.00261	0.555154	0.662866	0.443634	1.35366	1.18905	1.55651	0.732303	2.67202	1.26858	1.70937	1.16399	1.26211	1.53784	2.47848	1.11734	2.29195	1.95118	2.18045	2.21594	1.93092	1.30115	2.31749	2.07875	2.65981	2.14337	2.49508
ENSG00000282386.1	1.05366	1.0514	1.04039	0.920225	0.523677	0.788394	1.00261	0.666185	0.44191	0.998176	1.20326	1.78358	1.40086	0.732303	0.855045	0.634288	1.1752	0.74072	0.736233	0.439384	0.198278	0.203152	0.597899	0.308081	1.19925	1.77275	1.93092	1.62644	0.993212	0.978234	1.57171	0.833533	1.37229
ENSG00000273026.1	0.790244	0.394276	0.130049	0.525843	0.130919	0.337883	0	0.444123	0.220955	0.554542	0.300814	0.89179	0.311303	0.439382	0	0.422859	0.320508	0.211634	0.420704	0.219692	0.396557	0.101576	0.29895	0.513468	0.763159	0.443189	0.429094	0.433718	0.662141	0.366838	0.604503	0.595381	0.748523
ENSG00000143578.16	4.08293	4.07419	3.90147	3.6809	3.79666	4.73037	4.56744	3.88608	3.75624	4.32543	5.26425	6.39116	4.20259	4.1009	11.5431	8.45718	10.8973	9.52355	7.4675	11.7535	8.22855	10.3608	9.06814	11.1936	5.23309	4.98587	4.72003	5.42147	4.74534	3.5461	2.53891	5.23935	4.61589
ENSG00000143543.15	1.31707	1.70853	1.30049	1.84045	1.70195	1.68942	2.11662	1.77649	2.65146	1.88544	1.05285	0.89179	2.33477	1.75753	2.13761	1.69144	1.38887	1.90471	1.68282	3.18553	1.7845	2.74256	1.3951	3.38889	1.85339	2.10515	2.25274	2.27702	2.53821	2.32331	2.29711	3.57229	2.49508
ENSG00000285641.1	1.44878	0.919978	0.780293	1.05169	0.392758	0.112628	0.111401	0.111031	0	0.110908	0	0.297263	0.155651	0.585842	0.641284	0.211429	0.427344	0	0.631057	0.109846	0.297417	0.914186	0.797199	0.924242	0.545113	0.553986	1.18001	1.30115	0.331071	0.733676	1.08811	0.95261	0.249508
ENSG00000272654.2	0.263415	0.657127	0.130049	0.657303	1.04735	0.337883	0.222802	0.222062	0.331433	0.110908	0.451221	0.743159	0.311303	0.439382	0.534403	0.634288	0.213672	0.423269	0.631057	1.09846	0.594835	0.609457	0.697549	0.410774	0.763159	0.110797	0.536367	0.650577	0.551784	0.733676	1.45081	1.19076	0.748523
ENSG00000143545.10	27.7902	31.5421	27.7004	32.8652	30.766	15.3174	10.8059	17.876	11.7106	10.6472	23.9147	17.0926	21.9468	23.5802	16.6734	16.1744	20.192	18.7296	16.1971	24.8252	14.97	22.9562	20.3286	21.3603	9.81204	10.5257	8.58187	10.3008	12.9118	8.43727	6.16593	8.09718	6.4872
ENSG00000177954.14	331.244	326.33	337.477	364.409	312.635	334.167	321.949	365.624	390.87	304.222	259.753	218.191	242.972	258.796	317.649	344.63	379.054	342.319	353.181	392.699	197.089	295.18	212.653	285.283	205.617	177.165	151.255	146.813	190.586	117.633	187.275	154.561	156.691
ENSG00000143549.22	558.307	561.45	620.203	596.043	592.148	676.442	671.748	701.937	698.108	711.921	528.079	526.008	528.281	519.496	501.698	548.237	547.855	523.478	521.779	574.824	556.27	530.228	533.227	531.337	361.519	372.943	309.162	300.566	347.293	299.095	353.151	328.888	305.398
ENSG00000143612.21	136.054	131.82	133.56	134.484	137.596	129.184	130.005	143.785	128.706	139.079	172.667	149.078	161.411	155.541	173.467	191.978	198.074	188.143	185.951	168.064	160.705	165.163	170.8	164.002	120.252	110.354	92.4697	85.9846	100.204	89.2639	117.757	99.4286	104.793
ENSG00000143569.20	246.819	241.166	259.448	256.348	247.437	327.184	305.35	306.667	309.337	321.856	244.712	241.378	276.593	272.563	244.115	239.232	256.62	245.919	234.543	185.859	180.235	160.186	179.27	162.461	222.733	200.1	198.563	202.546	198.532	202.128	211.092	202.549	205.095
ENSG00000143575.16	58.2146	58.2215	53.4501	63.8899	53.0223	50.5699	44.3376	49.2977	50.9302	50.0197	68.4352	56.6287	66.9301	64.7356	48.31	49.1573	47.9693	47.8294	47.2241	59.9759	40.7462	51.7023	42.0523	51.7576	43.7181	45.0944	38.833	42.3959	45.5774	36.9283	45.3377	42.3911	48.5293
ENSG00000143595.13	0	0	0	0	0	0	0	0	0	0	0	0	0	0	0	0	0.106836	0	0	0	0	0	0.0996499	0	1.85339	2.21594	1.71637	1.95173	2.75892	5.50257	3.74792	3.69136	4.8654
ENSG00000143515.20	184.917	186.887	180.378	180.101	177.788	134.252	137.914	133.459	126.386	137.97	139.879	133.62	168.726	141.042	130.181	137.958	141.985	157.138	136.939	77.002	110.639	92.9422	104.333	97.5589	127.12	120.658	118.859	106.152	124.703	182.074	175.91	175.518	175.653
ENSG00000160712.13	7.11219	5.38845	6.3724	5.91573	6.67688	5.51876	5.12444	5.32948	3.86672	4.87997	3.15855	3.71579	2.33477	3.36859	15.2839	16.2801	16.2391	16.7191	13.147	13.8406	19.0347	14.9317	17.937	17.766	5.23309	6.98022	5.47094	6.07205	6.17998	3.66838	5.92413	3.57229	4.61589
ENSG00000169291.10	0	0	0.130049	0	0.130919	0.225256	0.222802	0.222062	0.110478	0.110908	3.00814	4.16169	3.11303	3.51505	173.574	168.298	166.45	190.048	184.689	153.125	199.765	142.511	198.503	155.067	0.654136	0.997174	0.32182	0.650577	0.882855	0.244559	1.08811	0.357229	0.623769
ENSG00000273110.1	0	0	0	0	0	0	0	0	0	0	0	0	0.155651	0	1.49633	0.951433	0.53418	0.74072	0.52588	0.878767	0.991392	0.406305	0.697549	1.12963	0	0	0	0	0	0	0	0	0
ENSG00000163239.12	0	0	0	0	0	0	0.111401	0.111031	0	0	0.451221	0.297263	0.155651	0.292921	7.58852	5.49717	6.19648	6.03158	6.83645	19.5526	17.2502	22.6515	18.4352	23.6195	0.218045	0.110797	0.107273	0.325288	0	0.122279	0.120901	0	0
ENSG00000160714.10	91.6683	77.6725	86.3525	92.4169	84.4429	103.843	95.2478	101.371	94.6793	99.263	91.2971	98.2456	97.7491	92.5631	110.835	111.106	116.558	107.404	119.27	135.77	119.165	130.424	116.69	127.956	96.049	93.956	90.3242	90.7555	99.873	94.7665	105.304	93.832	100.676
ENSG00000229780.1	0.790244	0.394276	1.04039	0.920225	1.04735	1.91467	1.44821	1.11031	0.994299	0.665451	1.50407	1.18905	0	0	1.60321	2.00858	2.13672	1.37562	1.47247	1.75753	1.58623	0.914186	0.996499	0.924242	1.74436	1.77275	1.82365	0.759006	2.20714	1.95647	0.967205	1.30984	2.24557
ENSG00000160716.6	0	0	0	0	0	0.112628	0.334203	0.222062	0.220955	0	0	0	0	0.146461	0	0	0.106836	0	0	0.219692	0	0.406305	0	0.410774	0.545113	0.110797	0.32182	0.325288	0.220714	0.489117	0.725404	0.714457	0.374262
ENSG00000233875.1	0	0	0	0	0	0	0	0	0	0	0	0	0	0	0	0	0	0	0	0	0	0	0	0	0.218045	0.221594	0.107273	0	0	0.122279	0	0.119076	0
ENSG00000160710.18	320.312	312.398	317.71	314.191	296.401	345.993	339.773	316.771	326.351	330.729	400.233	400.117	408.741	389.439	339.025	345.687	348.392	341.684	359.492	203.215	216.123	192.589	209.165	198.301	278.553	241.316	273.547	265.977	277.216	325.874	296.207	290.784	299.908
ENSG00000287064.1	0	0	0	0	0	0	0	0	0	0	0	0	0	0	0	0	0	0.105817	0	1.86738	2.18106	1.7268	3.28845	2.36195	0.109023	0.221594	0.32182	0.216859	0.441427	0.366838	0.241801	0	0.124754
ENSG00000143603.19	0	0.262851	0	0.131461	0	0.337883	0.222802	0.111031	0.110478	0.110908	13.5366	10.4042	9.49474	11.131	10.2605	8.24575	8.65371	9.94681	9.57102	66.2371	78.1217	64.5009	86.2968	69.6263	2.18045	1.99435	1.50183	1.8433	1.65535	1.46735	1.45081	1.07169	1.74655
ENSG00000163344.6	14.0927	14.194	18.0768	15.3809	15.4485	22.7508	21.0548	21.0958	20.5488	18.189	14.7399	17.5385	17.2773	19.3328	25.3307	23.1515	25.6406	22.3274	20.8249	62.6122	32.3194	46.014	32.5855	48.9848	9.26693	12.7417	10.7273	9.54179	12.2496	11.6165	13.5409	12.8602	12.2259
ENSG00000163346.17	101.415	110.003	100.008	111.084	113.638	70.3924	72.2992	70.2825	62.7513	66.7669	232.379	217.745	227.251	215.59	157.542	145.146	146.899	158.726	146.09	367.764	292.758	361.205	291.675	355.32	446.666	458.7	423.944	436.537	446.725	552.58	494.604	477.496	550.165
ENSG00000163348.4	37.4049	41.2676	37.8442	37.3348	31.0279	38.6313	37.3193	39.527	34.469	40.8143	35.3457	31.064	33.1537	35.7364	38.6908	32.1373	36.9652	31.9568	36.7065	56.4608	53.5351	56.4764	55.4054	54.4276	41.2106	35.0119	38.2966	40.2273	36.0867	42.5532	45.9422	39.5333	39.7965
ENSG00000271380.1	2.37073	1.57711	1.17044	1.31461	1.83287	1.57679	1.55961	1.22134	1.43621	0.998176	0.451221	2.67537	0.466954	1.90399	2.88578	1.26858	1.92305	1.69307	2.31387	8.34829	3.46987	3.45359	2.1923	4.92929	2.18045	1.77275	2.03819	1.51801	1.87607	1.71191	1.32991	1.78614	2.99409
ENSG00000160691.19	683.693	701.549	671.313	696.084	732.886	472.136	466.547	486.648	466.216	488.441	535.75	540.425	556.454	526.086	568.177	535.974	543.047	556.81	537.45	546.813	585.119	550.949	643.838	557.832	449.718	443.853	424.159	406.285	427.964	428.467	484.932	457.61	457.223
ENSG00000173207.13	12.6439	14.194	13.265	15.2494	13.3538	20.9488	26.6248	24.6488	22.0955	21.7381	8.72361	10.5529	9.96169	12.4491	13.0394	16.9144	15.9186	15.8726	16.723	17.0261	13.8795	16.4553	11.659	13.6582	6.7594	5.76145	6.97277	6.50577	4.63499	6.11397	5.80323	5.83473	6.36245
ENSG00000160688.19	28.0537	32.1992	27.9605	27.3438	26.4457	47.9794	52.9154	46.2998	43.4177	43.2543	32.9392	31.8072	31.4416	37.9333	44.0348	42.2859	41.2387	41.692	45.8568	54.2639	41.341	49.366	37.867	49.7037	49.6053	54.1798	48.3803	51.6124	51.9781	37.1729	41.5898	36.9136	40.6698
ENSG00000160685.14	46.7561	51.6502	52.1496	49.6921	54.0697	32.3242	32.5291	33.6423	28.0613	35.9343	66.3295	59.8986	60.0814	60.6347	44.1417	33.723	35.149	38.4116	36.4961	45.0368	45.2075	48.8582	42.6502	47.6498	66.5038	69.5806	71.1223	67.2263	63.1241	88.4079	85.4767	82.6389	82.7118
ENSG00000163354.15	0.395122	0.788553	0.130049	0	0.392758	0.112628	0.111401	0	0	0	0	0	0.155651	0.146461	2.03073	1.16286	0.854687	1.16399	0.946585	1.75753	1.38795	2.1331	1.69405	1.95118	0.763159	0.664783	0.429094	1.08429	0.772498	0.611397	0.967205	0.833533	0.623769
ENSG00000232093.1	0.395122	0	0.520196	0.525843	0.261839	0.112628	0.111401	0.222062	0.552388	0.221817	0	0	0	0.585842	0.855045	0.740003	0.747852	0.952355	0.736233	0.54923	0.793113	1.62522	1.1958	1.23232	0.545113	0.553986	0.32182	0.108429	0.441427	0.244559	0.120901	0.119076	0.124754
ENSG00000143537.14	222.322	245.503	217.702	228.873	242.463	156.215	153.622	168.989	155.111	171.908	169.058	164.535	161.877	167.112	669.821	635.874	642.084	770.349	627.796	937.645	696.651	836.175	717.978	831.51	124.831	137.942	121.648	115.803	123.82	82.7831	91.0382	83.2343	79.8425
ENSG00000243364.8	5.4	7.35983	4.68176	4.46966	6.15321	3.60409	3.78763	6.10669	3.86672	5.10179	4.36181	6.24253	5.29215	5.5655	12.2913	11.3115	14.2092	12.3806	13.3574	18.564	13.0864	16.4553	11.958	17.1498	7.30452	10.7473	8.58187	8.56593	8.93891	8.92639	8.94665	10.955	10.2298
ENSG00000143590.14	1.44878	0.919978	1.69064	1.70899	0.916435	0	0.222802	0	0	0.110908	0.150407	0	0	0	0.855045	0.845718	0.961523	1.37562	0.420704	2.52646	0.594835	2.23468	1.29545	2.77273	1.19925	1.21877	0.965461	1.08429	0.993212	1.46735	0.967205	1.30984	0.499016
ENSG00000169242.12	0	0	0	0.262921	0	0.112628	0	0.222062	0.220955	0.332725	6.3171	4.75622	6.69301	6.15134	126.974	116.92	120.19	132.271	126.527	486.947	348.177	446.732	376.577	427.719	18.6429	19.5003	18.9874	18.5414	16.1121	11.7388	13.6618	11.5504	9.60605
ENSG00000169241.19	22.1268	21.6852	22.7586	22.3483	24.351	24.4402	21.5004	20.2076	22.0955	22.8471	40.3091	39.8333	44.8276	37.4939	40.9353	40.2773	38.6746	38.9407	38.0737	60.0857	39.5565	58.2032	44.1449	51.2441	17.3346	17.8383	17.1637	17.2403	19.9746	20.4206	21.1576	19.0522	24.826
ENSG00000179085.8	6.58537	9.33121	7.93298	9.59663	9.29527	6.41978	5.23584	5.99566	5.52388	6.76541	11.1301	10.4042	9.96169	8.64117	12.7188	12.7915	10.8973	14.6028	11.6745	37.2378	21.4141	36.5674	24.6135	30.5	13.8459	15.5116	11.4783	10.5177	15.6707	9.41551	14.629	11.4313	11.9764
ENSG00000163463.13	7.63902	5.38845	6.1123	6.70449	5.89137	4.61774	5.23584	4.10814	2.76194	3.9927	4.96343	4.75622	4.04694	3.95444	6.19908	6.66003	4.70078	5.39668	6.94162	9.99598	10.8062	10.056	9.16779	11.399	4.46993	4.54268	6.65095	8.13221	6.17998	6.60308	6.16593	5.95381	4.24163
ENSG00000163462.19	20.5463	20.5024	17.9468	20.3764	22.649	11.8259	10.8059	9.54865	7.95439	8.20722	9.92687	13.3769	13.853	13.6208	20.2004	23.363	18.4826	17.4598	19.8783	37.8968	35.8884	43.6778	35.4754	39.7424	31.8346	24.597	43.2312	44.6729	29.7964	35.5833	31.5551	30.9598	28.3191
ENSG00000185499.17	20.0195	15.5082	16.1261	18.536	24.0891	6.87029	6.23845	6.21772	5.85531	5.10179	2.40651	2.67537	1.86782	2.48983	1.17569	0.845718	2.02988	0.846537	1.05176	2.6363	1.7845	3.04729	1.69405	2.46465	7.84963	6.09384	9.22551	9.54179	8.05605	15.6518	12.8155	15.2418	11.8516
ENSG00000231064.9	4.47805	5.6513	4.03152	4.60112	5.23677	5.40613	4.56744	3.77505	4.08767	4.21452	8.12198	10.4042	6.84866	9.95932	7.6954	6.34288	4.59395	6.24321	5.2588	11.8634	7.63372	6.90718	7.77269	7.70202	23.7669	22.7134	25.7456	25.9146	28.4721	24.4559	23.2129	26.0777	28.1944
ENSG00000169231.13	40.6976	36.6677	37.7142	37.9921	36.1337	30.2969	33.6431	30.7555	30.2709	32.1634	94.0044	86.5037	92.3013	103.841	61.777	60.4688	49.7855	51.1097	52.7984	84.4715	78.4191	94.8722	69.6553	89.6515	217.718	201.208	248.552	268.038	227.004	256.297	222.215	239.462	224.931
ENSG00000173171.15	15.4098	16.5596	16.9064	17.2213	15.5794	18.0204	16.9329	19.8745	20.4384	16.6363	17.5976	15.1604	12.9191	16.843	19.0247	18.6058	18.1621	18.2006	15.6712	25.3744	17.2502	23.8704	18.4352	21.0522	13.0827	14.4036	16.1983	12.6862	11.9185	15.2849	13.1782	12.9793	12.1011
ENSG00000236263.1	0	0.262851	0.130049	0.525843	0	0.337883	0.222802	0	0.220955	0.221817	0.150407	0.445895	0.778257	0.292921	0.320642	0.211429	0.320508	0	0.420704	1.31815	0.495696	0.81261	0.797199	1.12963	0.436091	0.332391	1.28728	0.867436	0.220714	0.733676	0.725404	0.95261	0.748523
ENSG00000177628.16	4.87317	3.94276	4.16157	3.81236	2.61839	4.50511	4.12183	4.21917	3.53528	3.32725	5.11384	3.41853	4.35824	4.97966	4.06146	3.06573	4.27344	3.7036	3.26046	7.24983	4.36212	5.68827	5.08215	6.16162	9.37595	11.0797	11.1564	10.5177	11.0357	12.1057	14.0245	11.9076	12.7249
ENSG00000160752.15	162.922	165.99	167.503	170.11	171.373	245.078	241.183	274.135	256.86	239.895	173.419	163.792	170.594	162.718	315.832	291.773	294.226	302.425	272.091	448.391	377.026	426.112	358.142	428.746	62.361	63.2652	71.4441	67.7684	65.2209	80.0929	77.6182	86.4493	84.3336
ENSG00000225855.7	6.19024	5.51987	5.46205	5.91573	6.67688	8.55971	7.79807	7.77215	9.83251	7.43086	3.45936	7.72885	6.0704	3.95444	12.6119	8.88004	14.316	9.31191	8.09856	29.9879	19.0347	14.8301	13.652	22.1818	2.3985	3.32391	3.00366	3.90346	4.52463	3.05698	3.98972	5.0012	6.4872
ENSG00000160753.17	51.2341	47.576	45.5171	47.3258	48.8329	55.7507	50.019	59.7346	53.0293	60.0015	46.3254	54.5478	51.8319	49.9431	46.0655	40.9116	40.5977	44.7607	43.7533	59.0971	54.2291	62.0631	55.3057	60.4865	37.5038	40.6626	39.5839	42.6128	34.7624	44.7542	43.0406	43.701	47.2817
ENSG00000116539.14	92.7219	91.3407	93.8953	94.7831	89.4179	92.0169	92.9084	84.2724	86.6145	86.0649	75.5044	75.3563	80.7831	70.8869	67.6554	68.186	72.2211	66.7706	59.5297	22.5184	35.3927	23.0578	33.6817	23.8249	50.8046	47.3104	43.4457	42.1791	49.9917	75.324	66.7371	58.2283	58.2601
ENSG00000237872.4	0	0	0	0	0	0	0	0	0	0	0	0	0	0	0	0	0	0	0	0	0	0	0	0	0	0	0	0	0	0	0	0	0
ENSG00000235919.5	0.658537	1.0514	0.650245	0.262921	0.785516	0.788394	0.668406	0.555154	0.331433	0.665451	1.65448	0.594527	0.155651	0.292921	1.17569	0.634288	0.213672	1.05817	0.841409	1.86738	0.793113	0.914186	1.09615	1.33502	0.981204	0.553986	1.50183	0.433718	1.21393	0.733676	0.725404	1.54799	0.623769
ENSG00000125459.18	27.5268	22.7366	22.7586	23.0056	24.6128	40.8839	37.9877	38.6387	33.6957	40.2598	21.6586	24.3756	25.5268	23.5802	22.4449	19.4515	21.6877	18.8355	20.0886	25.2646	19.3321	23.5657	21.8233	21.3603	25.2933	19.3895	23.4929	26.1315	17.6571	22.0103	21.1576	22.9817	19.7111
ENSG00000287839.2	2.76585	2.62851	2.99113	3.0236	2.09471	2.0273	2.11662	1.11031	1.43621	1.44181	3.91058	2.97263	1.86782	3.66151	0.320642	0.211429	0.213672	0.211634	0.210352	0	0.0991392	0	0.0996499	0.102694	1.30827	0.997174	1.50183	2.60231	1.87607	1.58963	1.93441	1.54799	0.623769
ENSG00000163374.20	39.7756	38.7705	37.5841	39.964	37.4429	38.6313	37.0965	36.196	38.7776	39.3725	32.3375	31.5099	35.6442	32.3678	33.4536	32.8773	32.3713	28.4648	31.658	32.075	28.4529	31.8949	28.8985	31.2189	26.2745	21.7162	25.5311	21.5775	23.6164	36.317	32.885	37.0327	35.3054
ENSG00000132676.16	72.8341	69.6555	73.8678	73.2236	68.9945	97.3104	88.1181	94.2651	100.977	97.2667	90.9963	88.8818	90.5891	93.7348	78.2366	95.249	97.4344	87.7224	80.7752	87.5472	78.6174	81.7689	78.7234	85.8519	87.1091	90.0781	86.2478	78.6114	78.3534	64.6857	76.0465	67.3971	68.7394
ENSG00000203761.5	8.16585	8.93693	6.63249	8.28202	7.85516	7.54606	8.68927	6.55082	9.16964	7.65268	6.3171	6.98569	5.91475	8.64117	6.51972	9.83147	8.11953	8.46537	8.83479	4.50368	6.24577	5.38354	5.08215	4.92929	3.59775	3.54551	5.14912	6.28891	3.64178	6.35852	4.95693	6.07289	6.11294
ENSG00000116580.20	77.4439	70.1812	78.4195	74.8011	68.9945	61.1569	52.3584	49.8528	51.4826	53.4579	74.1507	74.6131	79.0709	70.8869	83.6875	77.1717	68.1613	75.236	70.7835	59.866	63.9448	58.9142	61.8826	62.4377	52.0038	53.515	63.5059	66.901	59.8134	66.0308	60.4503	59.6572	56.8878
ENSG00000132718.9	51.4976	45.7361	51.2393	53.2416	53.6769	35.703	39.3245	37.4174	41.6501	36.378	72.3458	72.8295	77.2031	72.0586	60.9219	60.2574	63.6742	71.9557	70.3628	60.3054	68.2077	64.3993	64.1745	69.1128	75.9888	70.2454	67.475	67.3347	87.1819	102.592	98.6549	87.7592	99.1793
ENSG00000143622.12	31.3463	33.2507	33.1625	33.2595	32.0752	30.7474	27.6274	31.5327	26.6251	30.1671	52.7929	61.0876	56.1902	56.0944	37.0876	32.983	36.2174	41.692	40.8083	43.9384	49.7679	44.8967	51.6187	49.601	33.2519	37.5602	36.902	32.312	36.197	45.8547	50.1738	54.8941	48.2798
ENSG00000132680.11	55.9756	62.9528	62.6836	55.8708	58.9137	50.3446	48.1252	45.1895	54.2445	49.5761	49.3335	54.8451	54.3223	53.0187	70.6481	70.3003	58.5461	60.6332	63.316	40.9725	63.3499	51.7023	57.3984	52.5791	77.4061	77.8904	102.446	105.61	79.2362	97.5789	77.86	85.3776	79.7177
ENSG00000116584.22	265.259	254.44	239.29	251.484	249.794	144.727	147.606	152.445	142.074	149.394	260.204	230.231	243.439	232.579	171.116	170.518	165.489	185.286	158.395	188.496	185.886	189.033	187.143	187.313	63.4512	68.251	72.3023	68.8527	64.8898	82.0494	77.1346	69.1833	82.0881
ENSG00000273002.1	0.395122	0.394276	0.520196	0.262921	0.654596	0.450511	0.222802	0.222062	0.220955	0.110908	0.752036	0.89179	0.311303	0.292921	0.748164	0.740003	0.747852	0.634903	0.420704	0.439384	0.892252	1.32049	1.1958	2.25926	0.981204	0.77558	0.858187	0.542147	0.882855	0.733676	0.604503	0.476305	0.748523
ENSG00000285677.2	1.05366	1.70853	2.08078	2.62921	2.74931	3.26621	6.46125	3.66402	3.64576	3.43816	1.50407	5.20211	2.02347	3.22213	4.70275	4.96859	5.6623	2.64543	2.73458	6.81045	5.94835	3.25044	4.7832	4.92929	5.56016	5.31826	5.57822	5.09618	6.4007	5.01345	6.40773	4.64397	7.11097
ENSG00000163479.14	209.151	209.361	217.052	201.266	211.435	281.907	276.274	288.347	283.375	296.347	340.672	321.936	342.277	360.879	249.994	239.021	245.829	284.437	259.364	446.963	313.181	406.813	299.747	382.534	258.602	253.282	221.09	223.256	286.928	303.008	334.29	296.5	336.337
ENSG00000160803.8	50.7073	55.4616	55.0107	56.6595	55.6407	48.9931	51.69	47.7432	49.6045	58.5597	48.5815	49.7916	55.8789	51.1147	73.427	77.806	72.1143	74.6011	71.099	66.5666	63.8456	66.5324	61.484	59.7677	47.97	50.9667	49.3458	46.2994	51.7574	54.7811	60.0876	59.8953	52.7709
ENSG00000116586.12	15.8049	18.2681	17.6867	16.564	18.3287	22.6382	17.6013	19.6524	19.665	17.8563	18.6505	19.4708	19.3008	21.9691	29.2853	27.2744	31.4098	29.6288	30.2907	83.4829	42.9273	66.0245	47.0348	54.3249	22.3496	21.7162	21.0256	17.9993	22.4024	15.6518	20.674	19.2903	16.9665
ENSG00000132698.15	0	0	0	0	0	0	0	0.111031	0	0	0	0.148632	0	0	0	0	0	0	0	0.109846	0.0991392	0	0	0	0.109023	0	0.107273	0	0	0	0	0	0
ENSG00000254726.3	13.5659	20.1081	17.1665	15.9067	14.1393	23.3139	22.2802	22.9834	23.5317	23.5126	25.5692	30.1722	28.7955	34.5647	47.5619	56.9802	52.8838	46.6654	52.6932	35.6999	39.3582	35.0438	41.6537	34.6077	84.3835	79.6631	78.2023	77.7439	78.0223	72.5116	72.7822	72.3983	68.7394
ENSG00000160789.24	1074.86	1123.56	1113.09	1013.3	1100.9	904.401	836.398	964.746	823.611	851.222	453.177	455.259	475.515	480.977	726.681	666.214	700.951	796.486	650.83	637.875	444.342	564.662	472.042	518.808	333.5	344.025	352.071	327.349	299.177	392.15	407.798	379.377	380.125
ENSG00000196189.14	2.10732	1.70853	1.43054	1.05169	1.70195	1.12628	1.33681	0.777215	1.21525	1.3309	2.55692	1.63495	1.40086	1.17168	2.7789	3.38287	2.56406	2.43379	1.57764	1.428	1.68537	1.52364	1.5944	1.95118	0.872181	1.55116	2.36001	2.06016	1.10357	1.22279	1.20901	1.30984	0.873277
ENSG00000160785.14	31.7415	28.7822	31.6019	28.264	31.5515	43.5869	39.6587	42.4138	40.8767	39.8161	33.0896	31.8072	33.6207	32.5142	31.8504	32.8773	27.5637	33.3324	31.8684	26.363	27.9572	26.2067	25.61	27.3165	37.8309	30.4692	33.2548	29.9265	31.5621	38.0289	45.4586	41.7957	44.7866
ENSG00000160783.19	5.00488	4.33704	3.38127	5.25843	4.97493	4.27986	5.12444	6.32875	5.52388	6.21087	4.06099	3.2699	4.20259	4.54028	5.87843	7.82289	5.55547	5.71413	6.73127	14.4997	6.74146	12.9002	8.27094	12.9394	2.72557	2.32674	2.57456	2.9276	1.98642	3.17926	5.07783	3.09598	5.23966
ENSG00000242252.2	0.131707	0.394276	0	0	0	0	0.111401	0	0	0	0	0	0	0.292921	0.213761	0.105715	0	0	0.105176	0.54923	0.198278	1.01576	0.0996499	0.102694	0.109023	0.110797	0.214547	0.216859	0	0	0.120901	0	0.124754
ENSG00000160781.17	4.21463	2.49708	3.64137	4.60112	3.53482	2.13993	3.11923	1.55443	1.65716	2.10726	1.35366	1.33769	1.08956	1.02522	2.7789	3.06573	2.35039	3.17452	3.36563	40.3134	35.3927	45.8109	33.3827	48.266	10.3572	10.0825	15.7692	18.433	9.38033	15.0404	13.5409	14.1701	11.9764
ENSG00000198952.8	106.288	102.906	99.6175	103.197	109.972	123.215	120.87	131.682	127.381	123.33	152.964	155.023	148.803	156.42	126.547	132.883	118.481	117.034	121.268	145.985	141.868	139.058	147.681	146.03	138.132	126.752	136.344	134.561	122.275	181.585	180.263	161.467	162.679
ENSG00000163472.19	4.47805	4.20562	3.51132	5.38989	4.0585	4.27986	4.90164	4.88535	4.86102	4.21452	4.2114	3.56716	3.42433	2.34337	5.87843	4.96859	4.1666	5.39668	3.78634	6.15137	4.65954	7.00876	6.47724	7.39394	5.56016	6.75863	5.36367	4.87933	5.07642	6.60308	4.95693	6.78734	7.11097
ENSG00000198715.13	63.3512	65.187	66.455	64.1528	61.1393	59.918	60.1565	58.4022	58.8846	58.7815	124.387	119.5	120.941	121.123	109.553	104.658	112.071	116.928	112.959	176.083	126.898	148.606	132.734	147.879	125.376	125.976	117.786	115.803	123.489	111.519	107.118	101.453	115.896
ENSG00000163468.15	259.2	255.228	266.08	256.48	243.51	366.829	364.058	387.497	376.508	368.992	284.721	276.752	277.526	280.472	308.137	311.541	332.687	334.594	303.643	339.534	249.93	295.079	259.787	298.633	260.128	265.027	252.414	248.195	267.064	258.009	252.682	236.247	239.403
ENSG00000132677.13	0	0	0	0	0	0	0	0	0	0	0	0	0	0	0	0	0	0	0.105176	0	0	0	0	0.102694	0	0.110797	0	0.216859	0	0.122279	0	0	0.249508
ENSG00000125462.20	0	0.131425	0	0.131461	0	0	0	0	0	0	0	0	0	0	0	0	0	0	0.105176	0.439384	0.693974	0.101576	0.1993	0.102694	0.109023	0.443189	0.214547	0.325288	0	0.366838	0	0.238152	0.124754
ENSG00000163382.13	41.4878	41.7933	35.6334	38.1236	42.0251	36.0409	35.4255	35.974	33.3642	34.1598	29.4798	25.416	28.1729	28.2669	66.3729	66.1774	66.0246	72.5906	73.3077	140.822	83.5743	118.743	93.4716	111.628	53.094	51.1883	45.1621	43.6971	53.4127	28.1242	36.2702	34.0558	30.8142
ENSG00000132692.19	0.263415	0.131425	0.130049	0	0	0	0	0	0	0	0.150407	0	0	0	0.213761	0	0	0	0.105176	0.219692	0	0.101576	0	0.102694	0.654136	1.32957	0.429094	1.19272	0.441427	0.244559	0.362702	0.119076	0.499016
ENSG00000132688.11	675.79	638.334	652.455	654.148	659.964	620.692	589.979	617.22	630.827	585.929	275.245	297.858	347.57	282.522	934.457	866.861	879.58	1026.96	806.806	1048.59	756.729	967.615	783.248	947.349	738.301	799.401	747.696	723.658	801.412	329.787	295.965	314.123	307.394
ENSG00000143320.9	66.3805	63.8728	71.0067	65.9933	67.9471	16.5563	16.3759	17.876	16.1297	19.1872	0.150407	0.297263	0.155651	0.878763	0.748164	0.317144	0.641016	0.317452	0.736233	1.64769	0.991392	1.62522	0.3986	0.821549	93.1053	83.3195	69.4059	65.383	79.5673	73.123	103.37	91.3314	90.0723
ENSG00000143319.17	41.6195	36.4049	37.9743	34.4427	38.0975	72.7575	73.7474	75.2789	80.8696	74.3086	43.9189	39.3874	40.3137	37.0545	36.3394	34.463	40.4908	38.2	36.6013	33.9424	33.2116	30.1681	29.9946	32.2458	35.9775	35.0119	35.2929	34.589	32.776	43.5314	48.2393	41.5576	43.6639
ENSG00000143303.12	9.61463	11.3026	11.4443	12.7517	13.4847	9.79862	10.4717	9.99277	10.4954	8.53995	12.935	12.3364	12.9191	12.0098	18.9179	20.1915	17.8416	16.7191	19.6679	26.1433	21.2158	23.8704	21.8233	26.3923	9.92106	11.5229	12.6583	12.1441	9.49069	10.0269	6.89134	10.2406	13.2239
ENSG00000143314.12	39.2488	40.8733	44.7368	42.4618	44.3816	48.9931	52.6926	62.1772	54.5759	51.7942	34.8945	41.0224	38.2902	41.3019	44.3555	46.9373	47.1146	50.369	46.3827	70.0817	37.3755	55.7653	42.8495	55.1465	31.8346	29.1396	26.8183	24.0713	28.8031	23.2331	26.8399	23.5771	25.2003
ENSG00000143321.19	243.527	242.349	249.694	245.306	250.318	279.204	260.678	286.348	269.676	277.16	338.115	309.303	301.652	330.562	309.419	304.881	323.179	311.737	325.941	253.524	219.395	235.251	207.471	241.125	140.203	143.372	122.184	116.453	129.007	154.072	171.558	158.967	170.164
ENSG00000143294.15	63.3512	65.5813	56.8314	59.2888	61.7939	88.4128	78.9833	83.3841	79.9858	83.7359	48.4311	52.9129	51.2093	49.9431	57.9293	59.7288	61.4307	59.046	59.2141	75.2445	57.9964	69.3766	58.7934	62.5404	60.8346	65.3703	63.184	57.2507	55.2888	64.4412	70.2433	62.7532	68.6146
ENSG00000287624.1	1.31707	0.919978	0.910342	1.05169	1.44011	1.35153	2.11662	0.666185	1.9886	1.10908	0	0.743159	0.933908	1.61107	0.961925	1.16286	1.28203	0.74072	0.946585	1.53784	0.892252	0.81261	0.597899	1.23232	2.07143	1.32957	1.71637	1.19272	1.545	1.83419	1.45081	1.66707	0.998031
ENSG00000027869.12	0.526829	0.262851	0.780293	0.394382	0.785516	1.91467	1.11401	1.22134	1.65716	1.3309	0.601628	1.04042	1.71217	0.439382	0.427522	0.211429	0.427344	0.846537	0.841409	0.54923	0.594835	0.914186	0.3986	0.616162	1.19925	0.997174	0.965461	0.650577	0.662141	0.366838	1.08811	0.595381	0.499016
ENSG00000198400.14	0.263415	0.262851	0	0	0.392758	0.225256	0	0.222062	0.110478	0.110908	0.150407	0	0.155651	0.146461	0	0	0	0	0	0.109846	0.0991392	0.101576	0	0.102694	0.218045	0.332391	0.107273	0.108429	0	0.244559	1.45081	0.95261	1.37229
ENSG00000187800.14	220.478	239.194	203.527	213.624	217.064	118.597	111.401	106.034	105.285	114.458	185.001	179.547	190.829	176.192	326.627	304.353	285.466	311.314	302.171	112.263	163.679	134.588	161.034	129.189	58.2181	53.515	60.824	61.4795	48.1156	110.051	93.9398	103.001	83.2108
ENSG00000132694.19	69.6732	69.1298	66.455	74.0124	75.6713	68.2524	68.2888	68.1729	59.5474	64.8814	70.6913	71.3432	68.4866	72.3515	81.443	77.1717	74.6783	83.2781	72.0456	52.726	49.173	53.7338	48.6292	55.1465	78.4963	69.2482	79.7041	85.6593	78.0223	90.2421	87.5321	84.425	84.4584
ENSG00000224520.2	0	0	0	0	0	0.112628	0	0.111031	0.220955	0.110908	0.150407	0	0.311303	0	0	0	0	0.105817	0	0	0	0	0.29895	0	3.3797	2.54833	1.82365	1.51801	2.31749	3.30154	3.50612	2.38152	2.86934
ENSG00000117036.12	40.5658	39.9534	40.3152	40.8843	37.0502	35.2525	37.6535	38.4166	34.3585	38.1525	40.9107	43.4005	38.2902	43.9382	35.4844	35.0973	38.5678	38.5174	31.9735	20.7609	29.8409	24.0736	27.603	22.798	36.8497	36.7847	35.9366	35.9986	37.9628	38.2734	42.6779	45.249	33.0598
ENSG00000143297.19	0	0	0	0	0	0	0	0	0	0	0	0	0	0	0	0	0	0	0	0	0	0	0	0	0	0	0	0	0	0	0.120901	0	0
ENSG00000183853.18	268.815	258.251	252.555	260.818	261.708	328.986	316.713	312.219	310.663	312.873	449.416	470.122	527.036	471.164	136.273	126.329	129.165	137.457	129.261	50.8587	67.8112	58.1016	72.5451	57.7138	363.154	357.21	324.502	295.253	353.252	448.276	426.537	414.742	458.97
ENSG00000231666.7	0	0	0	0	0	0	0.111401	0	0	0	0	0	0	0	0	0.105715	0	0.105817	0	4.0643	2.57762	3.8599	1.993	2.77273	0	0.110797	0	0	0	0	0.120901	0	0
ENSG00000158473.8	0.263415	0.394276	0.910342	0.525843	0.785516	0.337883	1.11401	0.444123	0.220955	0.443634	1.50407	0.89179	1.24521	2.05045	0	0	0	0	0	3.73476	4.26298	4.97723	4.48425	5.64815	1.30827	1.32957	1.82365	1.62644	1.65535	1.46735	1.69261	1.30984	1.12279
ENSG00000163554.15	0	0	0	0	0	0	0	0	0	0	0	0	0	0	1.38945	1.69144	0.854687	1.05817	0.841409	12.3027	15.0692	11.8844	13.1538	12.2205	0	0.221594	0.107273	0.108429	0	0	0.120901	0.119076	0.124754
ENSG00000163565.20	50.0488	52.7016	45.127	44.6966	46.3454	102.829	101.932	102.703	116.333	110.576	163.793	141.795	156.897	147.779	237.916	256.992	256.94	265.601	259.785	235.839	223.658	221.436	232.184	221.818	38.485	35.5659	28.3202	32.312	39.3974	51.235	56.3397	56.0849	62.3769
ENSG00000163568.16	0	0.131425	0.130049	0.131461	0	0.337883	0.222802	0.222062	0.220955	0.110908	0	0	0	0	0.106881	0.211429	0	0.105817	0.105176	0.109846	0.495696	0.304729	0.29895	0.410774	0.218045	0.110797	0	0.433718	0.110357	0	0	0	0
ENSG00000162706.13	0	0	0.130049	0.131461	0.130919	8.89759	9.02348	8.21628	8.17534	10.7581	5.56506	10.8501	11.2069	4.68674	12.6119	11.3115	11.3246	14.2853	13.9884	0	0.0991392	0.101576	0.0996499	0	28.4549	27.4777	24.0292	24.9388	28.5824	11.6165	8.34214	11.5504	10.8536
ENSG00000225670.4	0	0	0	0	0	0.337883	0.222802	0.888246	0.331433	0.554542	0.150407	0.594527	0	0	0.748164	0.528574	0.747852	0.529086	0.315528	0	0	0	0	0	0.872181	2.10515	1.07273	0.759006	1.76571	0.489117	0.483603	0.714457	0.374262
ENSG00000213088.13	0	0	0	0	0	0.112628	0.222802	0.444123	0.44191	0.554542	0.150407	0.297263	0	0.439382	1.81697	2.11429	0.320508	1.37562	1.05176	0	0	0	0	0	0.109023	0.77558	0.858187	0.325288	0.551784	0.244559	0.120901	0.238152	0
ENSG00000158716.9	10.4049	10.514	11.3143	7.75618	10.3426	12.9522	11.8085	15.9884	11.2687	13.1981	9.32524	8.32338	9.65039	7.76241	45.638	45.8802	48.824	46.3479	46.0671	27.4615	13.1855	22.3468	15.1468	20.9495	16.6805	20.7191	16.8419	14.5295	15.1189	8.19271	13.0573	12.3839	11.7269
ENSG00000158714.11	3.16098	3.02279	2.21083	2.89213	3.27298	0.788394	1.78242	1.11031	0.773343	0.998176	3.00814	1.63495	3.11303	2.48983	0.213761	0	0	0	0	0.109846	0.297417	0	0	0.102694	0.327068	0.110797	0.214547	0.325288	0.110357	0.122279	0.241801	0	0.124754
ENSG00000272668.2	0.658537	0.525702	1.04039	0.788764	0.523677	1.46416	1.33681	0.555154	0.994299	0.665451	1.50407	1.18905	1.55651	1.17168	0.855045	1.05715	0.854687	1.16399	0.736233	0.54923	0.793113	0.406305	0.797199	0.924242	3.92482	2.65913	3.32548	4.66247	2.75892	4.89117	3.02252	3.69136	3.49311
ENSG00000213085.10	0.790244	1.18283	1.69064	1.57753	1.04735	2.25256	1.33681	1.66546	0.883821	1.55272	1.35366	2.824	2.17912	2.34337	0.961925	1.16286	0.854687	0.952355	0.946585	1.09846	0.693974	0.507881	0.597899	1.12963	1.52632	1.32957	1.50183	1.19272	0.993212	1.46735	1.45081	1.30984	1.6218
ENSG00000158710.15	352.185	369.437	340.728	355.207	352.435	408.05	401.266	455.226	450.638	442.525	496.043	470.865	478.005	466.623	377.716	370.847	382.793	391.1	385.26	424.225	298.012	343.429	309.413	353.163	500.305	516.204	461.061	437.296	481.377	350.33	474.172	423.197	399.836
ENSG00000085552.18	0	0	0	0	0.130919	0.225256	0.222802	0.222062	0.331433	0	0	0.148632	0	0.146461	0.106881	0.317144	0.427344	0.317452	0.210352	0.329538	0.594835	0.609457	0.597899	1.02694	3.05263	2.54833	2.78911	1.8433	1.545	0.489117	0.967205	1.07169	0.623769
ENSG00000177807.10	0	0	0	0	0	0	0	0	0	0	0	0	0	0	0	0	0	0	0	0	0	0.101576	0.0996499	0	0.109023	0	0.214547	0	0.110357	0	0	0	0
ENSG00000143315.8	20.1512	20.2395	20.9379	18.273	18.8524	25.2286	25.9564	23.9826	28.0613	27.838	18.0489	18.2817	20.3903	17.5753	18.811	17.9715	16.8801	19.5762	17.6696	15.0489	21.6123	17.6743	18.4352	16.431	25.8384	29.2504	25.6383	23.9629	28.2514	31.7926	28.7743	31.7933	31.438
ENSG00000162728.5	0	0	0	0	0	0	0	0	0	0	0	0	0	0	0	0	0	0	0	0	0	0	0	0	0	0.110797	0	0.108429	0	0	0	0	0
ENSG00000162729.14	47.9415	49.5474	47.2078	44.4337	50.5348	33.6757	28.63	32.1989	25.4099	30.0562	46.4758	40.4278	44.672	46.2815	20.4142	17.9715	16.0254	19.7878	20.299	31.3061	21.3149	28.1366	22.0226	25.3653	74.0264	87.4189	76.915	80.3462	67.7591	76.18	63.1101	60.0144	58.6343
ENSG00000018625.15	5.4	4.46847	2.99113	3.54944	2.74931	2.70307	3.23063	2.44268	3.42481	2.55089	0	0	0	0.146461	0	0	0	0	0	0	0	0	0	0	0.872181	1.21877	0.214547	0.650577	0.772498	0.122279	0	0	0
ENSG00000143318.13	0	0	0	0	0	0	0.111401	0.111031	0	0	0	0.148632	0	0	0	0	0	0	0	0	0	0	0.0996499	0.102694	0.763159	0.886377	0.750914	0.867436	0.882855	0.244559	0.241801	0.595381	0.499016
ENSG00000227741.1	3.02927	3.94276	2.60098	3.28652	4.58218	2.25256	3.89903	3.55298	2.87242	3.9927	1.95529	3.71579	2.17912	3.80797	2.35137	3.06573	3.41875	2.53961	1.57764	4.39384	3.07331	1.62522	3.68705	2.87542	6.10527	5.20747	4.93458	3.6866	5.73856	3.05698	4.35242	4.76305	4.74065
ENSG00000162734.13	694.229	724.417	720.861	738.415	740.61	420.777	432.013	468.661	473.286	462.932	556.807	541.763	552.251	517.592	302.686	335.116	350.315	315.441	332.672	540.112	443.549	440.942	452.211	472.596	869.783	831.422	697.063	615.662	758.041	519.442	760.949	639.915	595.949
ENSG00000132716.19	40.4341	41.5305	38.3644	43.2506	40.1922	29.5085	27.6274	21.0958	27.3984	27.2835	39.5571	36.1175	38.6015	43.0594	50.6614	51.9059	43.1617	46.3479	43.9636	47.3436	51.0567	55.0543	56.9998	53.6061	37.3948	30.58	47.9512	48.1427	38.7353	50.6236	40.9853	45.249	50.8996
ENSG00000228606.4	0.395122	0.394276	1.17044	1.70899	1.17827	0.563139	0.779807	0.444123	0.883821	0	0.300814	1.18905	1.08956	1.90399	0.961925	0.634288	1.1752	1.05817	1.26211	0.54923	0.495696	0.406305	0.697549	0.205387	1.09023	0.997174	0.429094	0.867436	1.43464	1.46735	1.32991	0.476305	1.74655
ENSG00000162735.19	46.361	48.1017	44.0866	46.1427	46.4763	37.6177	40.2157	39.638	46.5111	41.9234	42.2644	44.2923	42.0259	38.9585	19.0247	22.3058	24.6791	21.0576	23.6646	20.5412	18.539	20.7215	18.9335	21.463	39.3572	35.0119	32.0747	32.6373	39.0663	25.8009	30.7088	26.554	33.1845
ENSG00000122218.17	586.361	584.449	573.646	599.461	559.549	460.648	470.669	464.997	468.977	458.717	587.641	584.271	612.488	568.121	378.464	362.602	374.246	370.148	354.549	273.516	323.987	263.387	311.705	269.365	492.455	473.99	475.865	481.644	464.823	568.843	556.385	554.062	556.278
ENSG00000162736.18	226.01	237.617	213.28	224.666	221.254	161.959	159.415	153.445	156.768	161.704	406.4	383.024	399.09	402.767	175.177	172.421	166.557	173.54	175.223	167.735	202.74	179.079	196.011	185.054	236.797	243.975	247.909	243.207	270.043	361.458	319.057	321.387	362.161
ENSG00000171786.6	0.263415	0.525702	0.650245	0.394382	0.392758	0.337883	0.111401	0.111031	0.110478	0.443634	0.451221	0.148632	0.155651	0.292921	0.213761	0.211429	0.53418	0.105817	0.315528	0.219692	0.594835	1.11734	1.3951	1.12963	2.28948	2.32674	1.50183	4.22875	2.42785	1.46735	1.32991	1.78614	1.37229
ENSG00000162738.7	1.8439	1.44568	0.390147	0.920225	1.04735	3.26621	4.12183	3.66402	3.97719	3.77089	1.35366	1.18905	1.55651	0.439382	0	0	0	0.105817	0.105176	0.54923	0.594835	0.203152	0.896849	0.924242	60.1805	63.2652	58.5713	53.8894	53.5231	66.5199	60.9339	63.2295	70.985
ENSG00000026751.17	3.29268	2.36566	3.25122	2.23483	4.97493	0.450511	0.445604	0.111031	0.331433	0.998176	0	0	0.311303	0	0	0	0	0	0	0	0	0	0	0	3.16166	3.54551	4.61276	3.36131	3.64178	1.46735	2.05531	1.30984	0.374262
ENSG00000179914.5	0	0	0	0	0	0	0	0	0	0	0	0.297263	0.622606	0.439382	0.106881	0	0.106836	0	0	0.329538	1.58623	1.52364	0.996499	1.95118	0	0	0	0	0.110357	0	0	0.238152	0.124754
ENSG00000213080.3	0.658537	0.262851	0.780293	1.44607	0.654596	0.337883	0.222802	0.444123	0.552388	0.665451	0.300814	0.594527	0.778257	0.292921	0.320642	0.422859	0.320508	0.211634	0.105176	0.878767	1.48709	1.82837	1.1958	1.6431	0.436091	0.110797	0.32182	0.867436	0.441427	0.366838	0.483603	0.595381	0
ENSG00000158764.7	0	0	0	0	0	0	0	0	0	0	0	0	0	0	0	0.105715	0.213672	0.105817	0	0.659075	0.396557	0.711034	0.49825	1.12963	0.109023	0	0	0	0.220714	0.122279	0.241801	0	0.249508
ENSG00000158769.18	7.50732	9.59406	10.1438	8.0191	8.90251	2.59044	1.89382	2.66474	2.9829	1.66363	22.4107	17.3899	18.6782	17.5753	151.343	147.578	159.186	168.143	166.809	324.045	274.615	291.625	272.343	315.886	46.8797	46.424	44.6257	44.1308	53.8541	34.605	36.3911	36.9136	36.9272
ENSG00000215845.11	0	0	0.130049	0.131461	0	0.450511	0.111401	0.333092	0.110478	0.443634	0.451221	0.445895	0.622606	0.732303	3.63394	3.06573	2.88457	2.75125	3.26046	9.99598	5.15524	12.697	7.37409	9.85859	1.85339	2.54833	2.25274	2.49388	1.98642	0.611397	0.604503	1.54799	1.6218
ENSG00000158773.14	35.6927	35.222	36.9339	36.5461	29.7187	36.0409	31.6379	39.0828	34.2481	30.6107	36.5489	30.1722	32.0642	34.1253	57.7155	55.8174	55.982	53.5435	50.169	79.9678	53.6343	74.7601	62.0819	71.6801	40.9925	43.9865	43.6603	44.2392	37.1903	38.0289	40.9853	40.8431	44.5371
ENSG00000186517.14	0	0.131425	0	0	0.261839	1.01365	0.222802	0.333092	0.552388	0.221817	0	0.297263	0	0.439382	0.106881	0	0	0	0	0.109846	0	0	0	0	1.09023	1.21877	1.28728	1.73487	0.882855	0.244559	0	0.119076	0.124754
ENSG00000143217.9	0.131707	0	0.130049	0	0	0.225256	0.111401	0.111031	0.220955	0.221817	0.601628	1.48632	1.55651	0.585842	0.106881	0.105715	0.106836	0.105817	0.105176	0.109846	0.297417	0.101576	0.1993	0	3.16166	1.55116	1.28728	1.51801	1.545	0.978234	0.725404	0.476305	0.873277
ENSG00000162755.14	0.263415	0.525702	0.650245	0.920225	1.30919	0	0.222802	0.111031	0.110478	0.332725	0.601628	0.445895	0.311303	0.439382	2.24449	2.00858	1.70937	1.05817	1.36729	4.28399	2.57762	2.84413	2.9895	2.05387	2.07143	2.43754	1.39455	1.08429	1.87607	0.244559	0.362702	0.357229	0.249508
ENSG00000143256.5	22.5219	27.0737	34.463	26.818	28.6713	42.2354	37.3193	49.4087	43.0863	47.0252	44.8213	38.1984	43.2711	40.5696	32.5986	37.9516	36.7516	40.2105	36.8116	48.9913	29.7417	42.2557	32.6852	36.9697	37.6128	42.4353	25.9602	24.0713	29.3549	18.4642	23.8174	24.4106	23.9527
ENSG00000158793.14	18.3073	22.7366	20.4177	21.8225	21.8635	20.1604	21.2776	21.8731	19.0022	20.5181	28.4269	24.0783	23.9703	21.5297	27.4683	24.4201	24.4654	24.3379	22.9284	29.6584	24.0908	23.1594	24.2149	27.9327	20.7143	22.4918	24.7802	21.7943	17.9882	21.6434	20.7949	17.8614	19.9606
ENSG00000158796.17	35.2976	31.0164	30.1713	30.236	33.2535	36.8293	37.9877	33.9754	34.8004	35.158	37.4514	31.9558	35.4885	36.7616	53.8678	53.1745	50.9607	52.2737	53.5346	79.3087	67.6129	74.6585	70.9507	77.2256	33.1429	31.2448	32.9329	31.6614	30.1274	38.8848	37.3583	32.0315	33.434
ENSG00000143222.12	49.1268	45.7361	49.6787	49.6921	49.8802	56.2013	50.9102	47.9653	52.035	53.236	51.4392	44.2923	45.6059	49.0643	67.8692	68.186	77.6697	75.7651	78.1458	113.141	73.363	92.7391	68.9577	86.7761	52.4399	50.3019	43.2312	41.4201	56.5027	42.7978	63.231	55.1323	58.8838
ENSG00000224985.1	1.44878	1.44568	1.56059	1.57753	1.96379	1.68942	1.55961	2.55371	2.20955	1.99635	1.05285	2.52674	1.55651	1.61107	2.24449	2.74858	3.84609	2.43379	2.41905	4.61353	3.37073	1.52364	2.5909	2.36195	2.61654	2.76993	1.39455	0.975865	2.31749	2.32331	3.14342	2.61968	2.49508
ENSG00000143258.17	21.4683	24.708	21.8482	21.5596	24.4819	22.1877	18.9382	20.0966	19.4441	22.0708	18.9513	16.944	15.7208	17.4288	29.2853	30.4458	26.4953	29.9463	28.8182	30.8667	31.1297	35.6533	33.9806	32.6566	22.1316	17.9491	23.2783	20.9269	17.9882	22.8662	25.8727	23.2199	22.83
ENSG00000143224.18	21.7317	27.7308	22.1083	28.6584	27.1003	12.2764	12.4769	11.5472	11.7106	12.1999	17.748	17.0926	17.433	18.0147	32.1711	28.3315	27.6705	33.1208	27.7665	43.2793	40.5479	46.9282	37.2691	40.1532	25.4023	24.597	31.8602	34.8059	22.6232	21.6434	16.9261	18.695	20.5844
ENSG00000158850.15	42.278	45.9989	42.3959	44.9595	47.1309	52.034	44.5604	51.0742	47.9473	48.467	55.801	48.6026	49.4971	47.1603	67.3348	58.0374	65.4904	66.559	66.1558	102.926	86.0528	90.7076	82.1115	91.0892	67.7031	68.1402	64.4713	59.5278	61.1377	57.2267	64.1982	64.7774	62.0027
ENSG00000158859.10	12.2488	13.274	11.4443	10.3854	12.4373	15.0921	13.4795	16.2105	12.7049	15.0835	30.0814	29.4291	29.8851	22.7014	163.1	142.081	150.104	177.561	128.63	26.4729	34.203	26.3082	34.5785	33.17	6.7594	6.53703	6.97277	6.39734	6.51105	1.34507	0.725404	0.476305	0.873277
ENSG00000158864.13	115.771	118.02	121.076	116.08	117.435	106.433	94.468	102.814	106.721	96.4903	112.053	105.38	111.446	108.381	143.754	134.998	132.263	138.726	130.313	199.041	152.773	177.86	153.062	179.406	81.4399	85.4246	88.0715	91.6229	87.2923	72.3893	84.1468	71.0885	77.8464
ENSG00000158869.11	0.921951	0	0.650245	0.525843	0.130919	0.563139	0.557005	0.333092	0.44191	0.110908	0.150407	0.445895	0.155651	0.439382	0.106881	1.05715	0.213672	0.529086	0.315528	1.86738	1.09053	1.21891	0.996499	2.46465	0.327068	0	0.429094	0.325288	0.110357	0.122279	0.241801	0.357229	0.374262
ENSG00000158882.15	17.6488	17.2167	14.6955	19.7191	17.6741	27.3685	26.6248	27.5356	30.6023	27.6162	16.996	17.2413	20.2347	19.4793	28.8578	27.2744	28.632	26.9834	23.9801	20.2116	21.1166	23.261	21.923	22.2845	17.0075	17.2844	18.1292	16.5897	17.8778	18.2196	23.3338	21.7909	22.0814
ENSG00000248485.2	0	0	0	0	0	0	0	0	0	0	0	0	0	0	0	0	0	0	0	0	0.0991392	0	0	0.102694	0	0	0	0	0.110357	0	0	0	0
ENSG00000158887.19	2.50244	1.97138	2.08078	2.76067	2.22563	1.35153	1.33681	1.55443	1.87812	1.3309	1.95529	1.93221	1.55651	1.61107	2.88578	3.06573	2.88457	2.64543	3.26046	2.85599	3.07331	3.04729	3.68705	3.1835	1.96241	0.886377	1.6091	1.73487	1.32428	0.244559	0.846304	0.595381	0.249508
ENSG00000143252.16	74.8097	78.3296	87.1328	77.1674	77.5042	76.1364	78.5377	76.7223	79.7648	80.0759	78.8133	78.9235	73.9344	82.1644	58.7843	63.6403	75.9603	71.744	72.5715	57.2297	53.9317	58.1016	56.9998	59.1515	62.1429	60.4952	47.9512	46.95	61.3584	46.2216	59.2413	52.5126	51.3986
ENSG00000289106.2	1.8439	2.49708	1.43054	1.84045	1.44011	3.37883	2.67362	1.33237	1.87812	0.998176	3.00814	1.78358	0.778257	1.75753	1.60321	2.74858	2.6709	1.48144	2.73458	1.31815	2.37934	1.42207	1.993	1.02694	0.872181	1.10797	1.50183	1.62644	1.65535	0.244559	0.846304	1.07169	0.499016
ENSG00000188931.4	0.658537	0.262851	0.910342	0.262921	0.130919	0.337883	0.445604	0.111031	0.110478	0.221817	0	0.445895	0.311303	0.146461	0.427522	0.422859	0.854687	1.48144	0.736233	0	0.396557	0.203152	0.1993	0.205387	0.218045	0.553986	0.32182	0.433718	0.331071	0.122279	0.241801	0.238152	0.623769
ENSG00000288670.1	3.81951	2.75994	2.99113	3.94382	3.66574	2.70307	2.22802	2.44268	2.9829	2.88362	1.65448	3.2699	4.51389	3.22213	4.70275	5.60288	3.41875	3.38615	3.99669	1.75753	3.86643	3.45359	4.08565	4.10774	4.57895	3.8779	3.75457	3.6866	3.75213	2.56787	2.65981	3.92951	2.61983
ENSG00000283696.1	0	0.262851	0.130049	0.262921	0.261839	0	0	0	0.110478	0.110908	0.300814	0	0	0	0.534403	1.05715	0.641016	0.74072	0.736233	1.53784	1.7845	1.62522	1.993	1.12963	0.109023	0.221594	0.107273	0	0.110357	0.244559	0.120901	0.119076	0.249508
ENSG00000173110.8	0.263415	0	0.650245	0.131461	0	1.01365	0.668406	0.555154	0.552388	0.887267	0.752036	0.297263	0.466954	0.439382	0.106881	0	0	0	0	0.219692	0	0	0	0	1.19925	0.886377	1.6091	1.30115	0.993212	2.32331	1.32991	1.66707	1.37229
ENSG00000132185.18	0	0	0	0	0	0.225256	0.222802	0.333092	0.220955	0.110908	3.45936	1.48632	2.33477	3.36859	0	0	0	0	0	0	0	0	0	0	0.545113	0.221594	0.429094	0.433718	0.331071	0.122279	0.120901	0.119076	0
ENSG00000162746.15	0.263415	0	0.390147	0.525843	0.392758	0.901022	1.44821	2.33165	1.54669	1.55272	2.55692	2.37811	1.08956	1.90399	1.49633	1.69144	1.70937	2.85706	2.52423	1.53784	0.892252	2.1331	0.996499	1.95118	1.30827	1.21877	1.50183	0.759006	0.772498	0.733676	1.08811	0.714457	1.12279
ENSG00000226889.4	0.526829	0.788553	0	0.525843	0.392758	0.901022	1.89382	0.999277	0.994299	1.77453	1.20326	0.445895	0.778257	1.90399	1.17569	0.951433	0.854687	0.846537	0.210352	1.20831	1.18967	1.42207	1.09615	0.924242	1.74436	0.221594	1.82365	1.40958	1.76571	0.733676	1.69261	1.54799	2.12082
ENSG00000081721.12	11.9854	14.4568	12.0945	12.6202	12.0446	18.3583	18.7154	17.7649	18.1183	16.8581	16.0936	13.6741	18.8338	10.9845	14.8564	14.3772	16.7732	15.1319	17.8799	17.9049	14.7717	16.6585	15.0471	15.1987	19.6241	16.1764	14.0528	15.397	16.7742	17.3637	19.5859	16.7897	16.3428
ENSG00000118217.7	102.468	100.146	104.429	99.7786	107.092	85.1466	84.2191	82.829	87.8297	93.6067	185.602	165.873	183.98	162.425	163.848	166.924	172.22	181.476	171.858	74.5854	101.32	81.1594	101.045	77.3283	91.9061	90.2997	73.375	79.1535	98.2176	91.8318	86.9276	90.617	89.4485
ENSG00000162745.11	3.29268	2.23423	2.34088	3.0236	3.01114	5.40613	4.45604	5.7736	6.07627	5.65633	16.5448	17.2413	14.9425	13.6208	1.71009	1.05715	0.961523	0.846537	0.736233	1.31815	0.297417	0.304729	0.597899	0.718855	3.92482	3.7671	3.86184	3.79503	3.31071	11.7388	12.5737	13.6938	11.8516
ENSG00000198929.13	0.131707	0.657127	0.390147	0.394382	0.523677	0.337883	0.445604	0.999277	0.773343	0.332725	0.300814	0.445895	0.311303	0.585842	3.09954	4.12287	2.88457	2.22216	1.89317	1.97723	1.68537	0.81261	1.69405	1.5404	1.63534	1.66196	1.07273	1.40958	2.75892	3.30154	3.38522	3.45321	3.11885
ENSG00000239887.6	0.658537	1.83996	1.95073	1.31461	1.83287	0.563139	0.445604	1.22134	0.883821	0.665451	1.20326	2.37811	1.71217	1.17168	6.84036	7.40003	7.69219	8.99446	10.8331	12.0831	12.4915	12.697	11.2604	13.8636	5.7782	6.98022	7.50914	8.78279	7.83534	16.5077	12.211	14.1701	16.9665
ENSG00000152332.16	120.644	111.975	115.613	121.47	121.362	148.106	157.967	150.78	174.223	161.704	127.996	123.959	131.058	115.704	78.4504	86.6861	86.5371	85.9235	97.2879	22.7381	34.5004	27.1208	38.4649	27.7273	96.9211	98.2771	77.7732	76.5512	94.4655	79.7261	87.4112	92.0459	81.589
ENSG00000117143.14	251.693	249.314	253.205	237.549	238.666	201.041	213.778	213.179	226.258	229.026	171.013	169.292	161.411	159.203	69.1518	75.7975	76.815	71.3208	70.2576	21.5298	21.8106	23.5657	22.0226	21.0522	133.444	115.34	106.415	109.514	129.89	77.1582	82.4542	75.3752	67.9909
ENSG00000272574.1	2.10732	2.89136	0.910342	3.41798	4.32034	0.675767	2.00522	0.777215	0.773343	1.10908	1.05285	1.04042	1.08956	0.732303	0.106881	0.634288	0.747852	0.423269	0.210352	0	0	0	0.49825	0.102694	0.327068	0.443189	0.64364	1.08429	0.993212	0.611397	0.362702	1.19076	0.249508
ENSG00000162733.19	413.693	421.482	419.538	431.454	395.769	109.024	117.194	102.481	113.24	113.348	590.95	561.085	617.313	561.676	173.36	169.989	163.245	185.921	162.182	3.07569	3.66815	3.65674	4.7832	4.00505	120.579	122.098	118.966	112.008	135.629	80.3375	63.3519	67.7544	89.8228
ENSG00000132196.16	5.4	9.19978	8.32313	9.33371	7.33148	7.99657	6.46125	5.55154	7.402	7.09814	6.3171	6.68843	6.53736	7.46949	20.0936	16.3858	16.4527	16.2958	15.9868	14.6095	15.0692	15.1349	16.2429	16.0202	3.92482	4.32109	4.8273	3.57817	4.52463	4.89117	6.64953	5.95381	5.36442
ENSG00000185860.14	1.71219	3.28564	2.99113	3.81236	2.35655	1.80204	2.67362	2.44268	2.54099	2.43999	1.20326	1.93221	1.08956	0.878763	1.60321	1.48001	1.38887	0.634903	0.841409	0	0	0	0	0	0	0	0.214547	0	0.110357	0	0.120901	0.595381	0.374262
ENSG00000117152.14	575.297	570.912	574.036	585.789	552.218	363.788	340.664	360.739	346.016	332.614	186.956	216.854	225.383	186.591	33.2399	44.5059	43.2686	37.7767	41.229	2.74615	2.97417	2.03152	3.3881	3.38889	77.4061	78.9984	66.0804	63.2144	74.1598	145.268	163.337	148.369	151.576
ENSG00000143248.13	144.483	155.345	150.597	151.574	156.318	34.802	42.1096	40.1931	40.9872	36.8216	1.80489	2.08084	1.55651	2.05045	867.657	949.635	985.561	982.301	994.65	38.2264	52.742	37.1769	52.5155	38.4074	63.9963	56.9497	45.913	46.2994	54.1852	293.348	343.6	322.816	386.612
ENSG00000232995.7	0.263415	0.788553	0.390147	0.920225	0.654596	0.337883	0.557005	0.222062	0.331433	0.554542	0.300814	0.594527	0.155651	0.146461	0.213761	0.317144	0.427344	0.423269	0.52588	0.659075	0.495696	0.609457	0.3986	0.308081	0.327068	0.553986	0.32182	1.19272	0	0.733676	0.362702	0.119076	1.24754
ENSG00000143228.13	6.32195	4.46847	3.77142	5.52135	4.97493	16.7815	15.2619	18.209	18.6707	18.2999	3.76018	4.16169	4.04694	4.39382	8.33669	9.62004	8.11953	10.2643	11.0435	8.1286	6.44405	6.60245	5.87934	6.16162	1.19925	0.886377	0.429094	0.650577	0.662141	0.244559	0.362702	0.476305	0.374262
ENSG00000185630.20	28.4488	27.7308	28.4807	26.5551	27.7549	30.6348	28.63	27.3136	33.0328	33.6053	37.6018	32.2531	34.0877	32.8072	22.8724	25.9001	28.5252	22.8565	28.6079	32.8439	46.3971	33.8249	38.6642	32.9646	70.1016	67.1431	56.8549	54.4316	65.7727	44.8765	50.5365	50.8455	53.5194
ENSG00000162761.14	0	0	0	0	0	0	0	0	0	0	0	0	0	0	0	0	0	0	0	0	0	0	0	0	0	0	0	0	0	0	0	0	0
ENSG00000143171.13	0	0	0	0	0	0	0	0	0	0	0	0	0	0	0	0	0	0	0	0	0.198278	0.101576	0	0	0	0	0	0	0	0	0	0.238152	0
ENSG00000143198.13	97.9902	110.66	92.5948	113.976	106.437	61.3821	63.7213	71.9479	69.159	64.7705	74.9027	72.6809	73.3118	75.1343	61.0288	59.8345	63.3537	62.1147	56.3744	87.657	70.8845	80.5499	75.2357	79.4848	87.0001	85.203	76.2714	73.6236	85.8576	34.3605	45.0959	45.249	45.4104
ENSG00000143149.13	100.493	101.592	106.9	106.615	110.103	80.0783	79.8745	82.3848	87.0564	81.5177	90.8459	85.9091	87.6317	86.4117	65.4109	68.186	66.452	66.1357	67.4179	77.9906	86.2511	72.5254	77.0294	78.4579	59.6354	55.3986	56.8549	51.7208	67.8695	61.8733	67.0998	58.5855	57.262
ENSG00000143183.18	68.2244	66.107	69.186	71.6461	67.0307	85.3718	80.3201	84.0503	91.2545	84.5122	83.9272	75.059	83.5848	75.5737	46.9206	43.4488	47.9693	55.0249	53.3243	64.9189	60.9706	65.3135	57.5977	60.4865	93.6505	101.047	78.6314	77.7439	101.087	92.9323	106.634	99.7858	116.395
ENSG00000143179.16	86.4	80.1696	80.7604	84.1348	90.0725	109.699	109.396	109.92	107.495	106.139	102.427	89.7736	94.9474	101.204	70.5412	69.5603	71.3664	69.9451	68.68	61.4039	57.005	56.9843	59.9892	55.2492	93.2144	88.3053	83.0296	83.2738	87.4026	36.4392	38.8091	39.5333	32.3113
ENSG00000188859.7	0	0.131425	0.130049	0	0	0.450511	0.779807	0.555154	0.44191	0.887267	0	0	0	0	0.106881	0.211429	0.53418	0.105817	0.420704	0.439384	0.793113	0.406305	0.3986	0.924242	0.218045	0.221594	0.32182	0.542147	0.331071	0	0.120901	0	0.374262
ENSG00000229588.3	0	0	0	0	0	0.112628	0	0	0.110478	0	0	0	0	0	0	0	0	0	0	0	0	0	0	0	0	0	0	0	0	0	0.120901	0	0
ENSG00000143157.12	54.7902	51.1245	47.2078	52.5843	53.6769	72.4197	66.0608	71.0597	71.7	71.9796	57.0043	52.467	52.9215	58.2913	58.0362	62.0545	61.7512	61.374	59.2141	29.4387	39.9531	30.1681	38.9631	31.835	72.8271	69.5806	67.2604	64.5155	65.0002	62.7293	62.3847	60.8479	57.7611
ENSG00000152382.6	6.71707	8.41123	8.71328	7.49326	8.77159	11.2628	9.13488	10.992	10.1639	11.3127	8.72361	7.72885	7.31562	6.15134	9.83302	8.77432	10.4699	8.14792	9.57102	8.89752	7.63372	5.89142	10.0646	8.52357	9.48497	9.08537	6.65095	7.48163	9.49069	7.7036	7.97944	8.69256	8.35851
ENSG00000225171.2	0.131707	0	0	0.131461	0.261839	0.112628	0	0.111031	0.220955	0	0.150407	0	0	0	0.106881	0.211429	0.320508	0.211634	0	0.878767	0.594835	0.609457	0.0996499	0.924242	0	0.221594	0.107273	0.108429	0.110357	0	0	0	0
ENSG00000143195.13	1.05366	2.10281	0.780293	1.18315	1.44011	1.35153	2.00522	2.22062	1.10478	1.99635	0	0	0	0.146461	0	0	0	0	0	0.219692	0.297417	0	0.0996499	0.102694	9.92106	9.97174	12.0146	10.0839	9.26998	0.978234	1.20901	0.95261	1.24754
ENSG00000143194.13	0.131707	0.131425	0.130049	0.131461	0.261839	0	0.111401	0	0.110478	0	0	0	0	0	0	0	0	0	0	0	0	0	0	0	0.218045	0.110797	0.536367	0.650577	0.331071	0.122279	0	0	0.249508
ENSG00000143167.12	0	0	0	0	0	0	0.111401	0	0	0	0	0	0	0	0	0	0	0	0	0.109846	0.198278	0.203152	0.0996499	0	0.654136	0.664783	0.750914	0.867436	0.551784	0.366838	0.483603	0.476305	0.623769
ENSG00000143190.23	14.8829	16.2968	16.1261	15.9067	14.7939	10.2491	12.4769	11.1031	10.2744	11.8672	12.0326	12.4851	11.5182	11.8633	18.7041	18.5001	16.0254	18.518	18.9317	13.6209	16.7545	16.6585	17.4387	14.069	22.0226	20.3867	20.9183	22.228	20.7471	19.3201	19.7068	19.7666	18.0893
ENSG00000198821.12	0	0	0	0.131461	0.523677	0	0	0	0	0.110908	0.150407	0.148632	0	0	0	0.105715	0.106836	0.105817	0.210352	0.439384	0.396557	0.203152	0.1993	0.308081	0.109023	0.332391	0.429094	0.433718	0.110357	0	0	0.119076	0.249508
ENSG00000143162.9	31.3463	33.5135	32.2521	32.7337	34.8245	23.2013	23.8398	26.5364	25.2994	26.2853	48.7319	45.3327	49.3415	48.9178	15.6046	17.2315	14.1023	16.4017	14.7247	38.3362	48.6773	46.014	52.1169	48.7795	79.1504	83.9842	68.655	64.5155	85.1955	79.1147	92.489	85.3776	96.9338
ENSG00000241666.2	0	0	0	0	0	0	0	0	0	0.110908	0	0	0	0	0	0	0	0	0	0.439384	0.198278	0.711034	0.1993	0.410774	0	0	0	0	0	0	0	0	0
ENSG00000198771.11	0.658537	0.788553	0.650245	0.394382	0.523677	2.47781	2.89642	3.10886	2.54099	1.77453	2.1057	0.743159	1.24521	1.02522	0.106881	0	0.106836	0.105817	0.210352	19.3329	23.7934	17.979	20.7272	20.7441	0	0	0.32182	0.325288	0.220714	0.366838	0.241801	0.119076	0.249508
ENSG00000197965.12	185.312	200.161	184.93	195.876	187.346	170.518	176.125	184.977	187.701	184.219	441.294	411.264	430.065	405.842	120.348	121.466	127.776	133.012	132.943	249.131	222.369	234.336	232.782	241.022	291.745	307.573	251.449	252.857	295.094	474.199	514.916	473.209	526.711
ENSG00000143158.11	49.9171	51.7816	53.06	52.8472	55.6407	35.8156	38.2105	39.0828	36.3471	41.2579	26.0204	25.1188	21.6355	25.9235	19.0247	23.2572	22.2219	18.9413	22.4025	22.1889	18.1425	23.7688	20.1293	18.8956	50.4775	47.1996	42.8021	35.5649	44.5842	28.9802	45.0959	34.1749	35.6796
ENSG00000143164.16	94.1707	103.563	110.932	108.455	104.735	58.9043	62.7187	58.7353	58.3322	57.1178	84.3784	82.4906	82.9622	85.6794	49.6995	48.3116	54.8068	51.2155	57.0054	39.9839	45.1083	43.9825	41.4544	40.2559	46.9888	43.6541	41.0857	39.6852	48.8881	44.3874	51.9873	49.2975	52.2719
ENSG00000143147.15	45.439	41.2676	41.3556	44.1708	45.1672	29.7337	28.9642	33.9754	32.3699	33.0507	46.6262	44.7382	50.2754	46.7209	64.0215	66.2831	66.6656	78.3047	67.5231	53.8245	53.1386	51.8039	53.4124	50.0118	45.5715	43.3217	41.9439	39.3599	45.0256	44.9988	44.6123	42.153	37.5509
ENSG00000143155.13	46.4927	43.6333	54.8806	44.9595	44.3816	52.7098	51.9128	57.2919	63.8561	52.0161	52.7929	50.3862	52.7658	51.9935	42.6454	44.2945	47.6488	47.0886	51.5363	40.3134	45.8023	44.3888	44.4439	44.8771	55.6016	57.2821	46.3421	43.3718	51.7574	42.4309	46.184	48.9403	48.4045
ENSG00000213064.10	47.678	46.9189	42.656	47.1944	40.4541	39.5323	42.221	38.6387	35.9052	38.3743	40.1587	39.536	39.5355	35.5899	45.5311	41.2287	37.4994	43.4909	44.2791	40.3134	43.5221	39.0053	45.839	37.4832	91.47	99.4958	87.7496	87.7194	100.866	78.8701	82.9378	91.5696	88.201
ENSG00000143178.13	3.5561	3.54849	3.51132	3.15506	2.48747	1.23891	1.78242	0.333092	1.21525	0.665451	2.55692	1.48632	1.86782	4.24736	2.24449	2.43144	1.70937	2.11634	3.15528	2.52646	3.56901	3.75832	2.1923	3.38889	6.32331	5.31826	9.44006	8.89121	5.40749	4.52433	3.14342	5.23935	3.49311
ENSG00000143153.14	28.0537	36.2734	31.4718	31.1562	23.5655	45.1637	39.5473	44.8564	44.7434	43.587	55.6506	58.4123	54.011	53.4581	52.2646	55.5002	56.4094	58.3053	48.381	29.1092	44.5135	37.9895	39.4614	37.7912	64.4324	61.8248	57.8204	58.0098	66.8763	74.9572	70.8478	72.2792	70.6107
ENSG00000143156.14	12.7756	11.434	10.664	12.6202	12.0446	14.529	17.4899	17.3208	18.6707	17.0799	18.0489	18.579	14.3199	17.1359	17.2078	18.6058	18.91	18.2006	17.8799	9.66644	10.707	12.697	12.5559	13.5556	9.48497	14.8468	13.1946	11.3851	13.6843	9.04867	10.0348	8.93071	9.98031
ENSG00000117475.14	28.0537	35.0906	37.4541	33.7854	33.2535	46.0648	44.6718	42.7468	45.6273	41.5907	35.4961	37.9011	36.8894	31.7819	15.9252	16.7029	18.8031	17.2482	14.4091	7.79906	12.9872	9.44659	13.4527	11.1936	26.6015	29.9152	26.9256	25.1556	27.3685	26.5346	29.258	23.6962	22.83
ENSG00000117477.13	0.395122	0.262851	0.390147	0	0.392758	1.46416	1.22541	0.777215	1.43621	0.665451	0.752036	0.148632	0.155651	0.585842	0.320642	0.422859	1.06836	0.529086	0.52588	0.439384	0.297417	0.203152	0.597899	0.205387	0.545113	0.997174	1.50183	0.542147	0.772498	0.489117	0.483603	0.357229	0.499016
ENSG00000117479.15	11.1951	8.01696	8.19308	7.88764	6.93872	23.4266	27.1818	22.0951	26.0727	23.7344	49.6343	54.9937	47.4737	48.332	12.505	13.1086	13.2477	11.7457	13.7781	5.4923	8.62511	5.48512	7.27444	5.85354	36.4136	34.5687	33.8984	31.9867	39.9492	26.7792	24.4219	26.6731	25.2003
ENSG00000213062.5	0.263415	0.919978	0.780293	1.18315	0.392758	1.46416	1.11401	1.11031	1.9886	1.3309	2.1057	2.22948	2.17912	2.05045	1.71009	0.740003	1.06836	1.37562	2.41905	0.439384	1.18967	0.711034	0.896849	0.616162	2.28948	2.43754	3.32548	2.16859	2.42785	1.83419	2.17621	1.78614	2.24557
ENSG00000198734.12	0	0	0	0	0	0	0	0	0	0	0	0.148632	0	0	0	0	0	0.105817	0	0	0	0	0	0	0.109023	0.110797	0	0.108429	0.331071	0.366838	0.120901	0.476305	0.499016
ENSG00000174175.17	0	0	0	0	0	0.337883	0.557005	0.444123	0.552388	1.21999	16.8456	16.0522	16.966	17.7217	5.87843	6.23717	6.30332	6.45485	6.31057	0.988613	0.693974	0.304729	0.996499	0.924242	0.872181	1.10797	0.32182	0.542147	0.551784	0.489117	0.241801	0.476305	0.499016
ENSG00000000460.17	4.47805	6.177	4.03152	4.60112	4.71309	13.5153	10.5831	11.8803	13.8097	14.3072	4.96343	4.60758	3.89129	4.1009	4.59587	5.49717	6.41016	4.44432	5.04845	7.13998	5.25438	4.87566	6.37759	4.62121	2.72557	2.88073	2.78911	3.57817	2.75892	2.69014	3.74792	2.85783	3.36836
ENSG00000188404.10	0	0	0	0	0	0	0.111401	0	0.110478	0	0.150407	0.743159	0.778257	1.02522	3.09954	3.38287	2.77773	2.53961	3.99669	1.20831	1.68537	1.92995	1.69405	1.74579	0.109023	0.221594	0.214547	0.108429	0.441427	0	0	0	0
ENSG00000007908.16	0	0	0	0	0	0	0	0	0	0	15.4919	18.8762	12.2965	18.6005	3.52706	3.06573	3.41875	4.02105	4.4174	0	0.198278	0.406305	0.29895	0	0	0	0.107273	0	0	0	0	0.238152	0.124754
ENSG00000171806.12	2.76585	3.54849	3.12117	3.6809	3.01114	4.16723	6.12705	5.99566	4.75054	4.65815	2.85774	3.2699	2.80173	4.39382	4.48899	5.49717	7.05117	4.76177	5.15363	4.50368	2.87504	3.55517	2.88985	4.21044	2.18045	3.10232	2.25274	2.16859	2.97964	3.17926	2.53891	2.73875	3.11885
ENSG00000000457.14	10.6683	7.35983	11.5744	9.85955	9.55711	9.91124	8.80067	8.6604	9.61155	11.2018	10.9797	11.296	13.853	9.08056	10.5812	10.36	11.9656	11.005	9.04514	9.00736	11.7976	9.75132	11.5594	10.7828	9.37595	10.1933	14.2674	10.8429	13.2428	11.372	12.8155	12.3839	13.0992
ENSG00000075945.13	44.6488	51.3874	44.9969	49.9551	45.9527	31.761	36.7623	34.1975	40.9872	34.1598	33.3904	30.7668	37.512	29.4386	38.9045	37.7402	39.5293	42.1152	35.1288	46.5747	47.5868	42.0526	47.9316	43.234	42.6279	44.2081	43.4457	42.8296	46.1292	37.1729	36.9956	32.6269	32.5608
ENSG00000120370.14	17.2537	20.8967	21.8482	19.0618	14.7939	12.8396	16.1531	11.6582	14.1411	11.2018	19.1017	17.8358	18.5225	21.5297	12.3982	8.45718	11.5383	10.7934	11.1487	9.3369	13.0864	9.95447	11.7587	9.24242	11.8835	10.8581	13.0874	14.2043	13.1325	18.7087	14.5081	14.7654	14.8457
ENSG00000116132.12	115.376	118.809	126.017	121.338	115.994	153.624	153.845	154.777	162.734	157.379	54.297	53.8047	59.6145	71.1798	0.213761	0.634288	0.213672	0.423269	0.105176	0.219692	0.495696	0.101576	0.29895	0.102694	3.48872	3.9887	2.78911	2.16859	2.97964	8.55955	9.55115	5.35843	7.60999
ENSG00000010932.17	0	0	0	0	0	0	0.334203	0.111031	0	0.110908	0	0	0	0	0	0	0	0	0	0	0	0	0	0	0	0	0	0	0	0	0	0	0
ENSG00000076258.10	0.263415	0.131425	0.520196	0.920225	0.392758	1.35153	1.00261	1.33237	0.883821	1.10908	1.05285	0.445895	0.466954	0.585842	0.641284	0.422859	0.106836	0.423269	0.52588	1.64769	2.47848	1.7268	1.993	1.23232	1.74436	1.32957	1.07273	2.16859	1.545	1.22279	1.08811	0.595381	1.24754
ENSG00000117523.18	261.044	249.183	262.179	269.1	240.761	305.447	298.109	253.483	275.31	284.48	245.765	258.025	290.134	241.66	321.069	328.984	328.307	320.626	305.747	110.944	158.722	120.368	158.742	126.416	195.587	193.673	182.15	183.029	190.476	229.029	211.334	216.957	205.47
[truncated: 18,507 more rows]
