# Supplementary material for: A fully iPS-cell-derived 3D model of the human blood–brain barrier for exploring neurovascular disease mechanisms and therapeutic interventions
Source: Nat Neurosci. 2025 Dec 15;29(2):479–92. doi: 10.1038/s41593-025-02123-w (PMC12880921; doi:10.1038/s41593-025-02123-w)
Supplement: Supplementary file 8 — All proteins quantified in iEC from WT and FOXF2KO lines. The heet labeled ‘information’ contains a summary of all used abbreviations in Supplementary Table 3. Column F indicates protein abundance changes in iECs WT versus FOXF2KO. Column G indicates P values, the red color denoting statistical significance (n = 5 replicates per group, Student’s t-test P < 0.05). [file 41593_2025_2123_MOESM8_ESM.xlsx]

## Sheet: Information
Summary abbreviations
Protein Ids	Protein Uniprot ID
Main ProtID	Main protein Uniprot ID
Protein.Names	Protein Uniprot name
Genes	Gene name
First.Protein.Description	Protein description
Log2 (KO/WT)	Log2 fold-change KO vs WT
pvalue (KO vs WT)	pvalue KO vs WT, comparison by two tailed unpaired t-test, p<0,05 marked in red
Count iEC WT	Count amount of detected samples for each specific protein in iEC WT
Count iEC KO	Count amount of detected samples for each specific protein in iEC KO
Log2 LFQ iEC KO #1-4	Log2 LFQ value iEC KO (n=4 replicates)
Log2 LFQ iEC WT #1-5	Log2 LFQ value iEC WT (n=5 replicates)

## Sheet: Supp Table 5
Protein Ids	Main ProtID	Protein names	Genes	First.Protein.Description	Log2 (KO/WT)	pvalue (KO vs WT)	Count iEC WT	Count iEC KO	Log2 LFQ iEC KO #1	Log2 LFQ iEC KO #2	Log2 LFQ iEC KO #3	Log2 LFQ iEC KO #4	Log2 LFQ iEC WT #1	Log2 LFQ iEC WT #2	Log2 LFQ iEC WT #3	Log2 LFQ iEC WT #4	Log2 LFQ iEC WT #5
P01023	P01023	A2MG_HUMAN	A2M	Alpha-2-macroglobulin	0.168553	0.00844377	5	4	16.6994	16.6212	16.5278	16.6536	16.4059	16.5361	16.488	16.4831	16.3717
Q9NRG9	Q9NRG9	AAAS_HUMAN	AAAS	Aladin	-0.354891	0.0177925	5	4	15.5444	15.4467	15.3695	15.6824	15.7778	15.8818	16.0874	15.9948	15.5865
Q86V21	Q86V21	AACS_HUMAN	AACS	Acetoacetyl-CoA synthetase	0.63142	0.108715	5	4	13.3842	13.71	14.3329	13.7121	13.6472	13.6823	12.3005	13.2912	12.8456
Q6PD74	Q6PD74	AAGAB_HUMAN	AAGAB	Alpha- and gamma-adaptin-binding protein p34	0.709767	0.0628781	5	4	14.7931	15.052	15.158	14.5766	14.683	14.0027	13.2299	14.535	14.4752
Q2M2I8	Q2M2I8	AAK1_HUMAN	AAK1	AP2-associated protein kinase 1	0.273842	0.0633717	5	4	15.6231	15.7966	16.0144	15.9035	15.6284	15.687	15.209	15.6534	15.6251
Q9H7C9	Q9H7C9	AAMDC_HUMAN	AAMDC	Mth938 domain-containing protein	0.848516	0.0340109	5	4	14.0769	13.7966	13.9861	13.2598	13.1307	13.1061	11.9656	13.3723	13.0819
Q13685	Q13685	AAMP_HUMAN	AAMP	Angio-associated migratory cell protein	0.08409	0.56819	5	4	14.2738	14.1656	14.3968	14.0663	14.3468	14.2986	13.7231	14.2067	14.1326
Q9Y312	Q9Y312	AAR2_HUMAN	AAR2	Protein AAR2 homolog	0.0796486	0.707477	5	4	12.9695	13.3021	13.2582	13.0815	13.1572	12.761	13.3995	13.4472	12.6011
P49588	P49588	SYAC_HUMAN	AARS1	Alanine--tRNA ligase, cytoplasmic	0.51695	0.064383	5	4	17.8524	17.888	18.0362	17.6667	17.6319	17.5779	16.5684	17.5795	17.3616
Q5JTZ9	Q5JTZ9	SYAM_HUMAN	AARS2	Alanine--tRNA ligase, mitochondrial	-0.0999289	0.314014	5	4	15.4208	15.5081	15.4134	15.6333	15.6392	15.6539	15.7955	15.3809	15.4995
Q9BTE6	Q9BTE6	AASD1_HUMAN	AARSD1	Alanyl-tRNA editing protein Aarsd1	0.751175	0.0220245	5	4	12.5637	12.9412	13.2878	12.5884	12.2409	12.2421	11.3645	12.2812	12.3418
Q9NRN7	Q9NRN7	ADPPT_HUMAN	AASDHPPT	L-aminoadipate-semialdehyde dehydrogenase-phosphopantetheinyl transferase	-0.109649	0.567513	5	4	12.5823	12.563	13.0056	12.2541	12.5376	12.6511	12.5706	13.1332	12.662
Q9UDR5	Q9UDR5	AASS_HUMAN	AASS	Alpha-aminoadipic semialdehyde synthase, mitochondrial	0.128855	0.277762	5	4	15.8653	15.7862	15.5937	15.88	15.4258	15.7068	15.9124	15.6751	15.5424
Q9NY61	Q9NY61	AATF_HUMAN	AATF	Protein AATF	-0.335949	0.0121401	5	4	13.6879	13.2236	13.4299	13.5554	13.8015	13.6962	13.9323	13.7367	13.884
P80404	P80404	GABT_HUMAN	ABAT	4-aminobutyrate aminotransferase, mitochondrial	0.359979	0.220309	5	4	11.8349	10.9139	12.1033	11.5533	11.0929	11.3876	11.2644	10.8519	11.6099
O95477	O95477	ABCA1_HUMAN	ABCA1	Phospholipid-transporting ATPase ABCA1	-0.0825397	0.470577	5	4	13.721	13.5966	13.2424	13.4596	13.5803	13.6148	13.7203	13.625	13.3969
Q86UQ4	Q86UQ4	ABCAD_HUMAN	ABCA13	ATP-binding cassette sub-family A member 13	0.12719	0.727834	5	4	14.7528	15.1565	15.361	15.0055	14.4657	15.5864	15.2	15.4067	14.0499
Q99758	Q99758	ABCA3_HUMAN	ABCA3	Phospholipid-transporting ATPase ABCA3	-0.394117	6.55471e-05	5	4	14.5232	14.3306	14.3677	14.396	14.7568	14.736	14.8623	14.7829	14.8544
Q9NRK6	Q9NRK6	ABCBA_HUMAN	ABCB10	ATP-binding cassette sub-family B member 10, mitochondrial	-0.422056	6.34376e-06	5	4	15.3928	15.3576	15.2479	15.3592	15.7599	15.8318	15.7602	15.7329	15.7223
Q9NP58	Q9NP58	ABCB6_HUMAN	ABCB6	ATP-binding cassette sub-family B member 6	-0.510964	0.00941872	5	4	12.6406	12.3433	12.814	12.8813	13.2076	12.9905	13.3096	12.9787	13.4175
O75027	O75027	ABCB7_HUMAN	ABCB7	Iron-sulfur clusters transporter ABCB7, mitochondrial	-0.156114	0.0763578	5	4	14.8929	14.9014	14.6629	14.7896	14.8332	14.9413	15.1327	15.0136	14.9183
Q9NUT2	Q9NUT2	MITOS_HUMAN	ABCB8	Mitochondrial potassium channel ATP-binding subunit	-0.529751	0.00480372	5	4	13.1682	12.7379	12.5133	12.8121	13.3226	13.2344	13.438	13.4516	13.2416
P33527	P33527	MRP1_HUMAN	ABCC1	Multidrug resistance-associated protein 1	-0.214508	0.00397532	5	4	15.7826	15.5773	15.7112	15.6679	15.7835	15.9204	15.9533	15.9376	15.9015
Q5T3U5	Q5T3U5	MRP7_HUMAN	ABCC10	ATP-binding cassette sub-family C member 10	-0.493557	0.0286394	5	4	11.7796	12.1703	11.7926	12.3977	12.3101	12.4023	12.6057	12.4144	12.9105
O15439	O15439	MRP4_HUMAN	ABCC4	ATP-binding cassette sub-family C member 4	-0.385977	0.0192299	5	4	14.2421	13.8742	13.7082	13.9959	14.23	14.1852	14.5933	14.373	14.3239
O15440	O15440	MRP5_HUMAN	ABCC5	ATP-binding cassette sub-family C member 5	-0.107409	0.680251	5	4	13.1531	12.7259	12.4334	13.1581	13.1412	12.8943	13.5195	12.4756	12.8446
Q9UBJ2;P33897	Q9UBJ2	ABCD1_HUMAN	ABCD1	ATP-binding cassette sub-family D member 1	-0.317248	0.169209	5	4	14.4071	14.218	13.8009	14.5963	14.4227	14.2506	14.9185	14.8169	14.4553
P28288	P28288	ABCD3_HUMAN	ABCD3	ATP-binding cassette sub-family D member 3	-0.25526	0.0872683	5	4	16.511	16.2125	16.0883	16.3442	16.2832	16.467	16.617	16.8245	16.5295
O14678	O14678	ABCD4_HUMAN	ABCD4	Lysosomal cobalamin transporter ABCD4	-0.117892	0.766304	5	4	12.6724	11.3341	12.1517	12.1744	12.3676	12.3195	12.7334	12.377	11.2078
P61221	P61221	ABCE1_HUMAN	ABCE1	ATP-binding cassette sub-family E member 1	0.359706	0.0525232	5	4	17.506	17.4041	17.6202	17.2547	17.1569	17.2323	16.6026	17.2503	17.1908
Q8NE71	Q8NE71	ABCF1_HUMAN	ABCF1	ATP-binding cassette sub-family F member 1	0.0283809	0.726904	5	4	16.6024	16.6103	16.7659	16.492	16.5712	16.7325	16.4147	16.6597	16.5683
Q9UG63	Q9UG63	ABCF2_HUMAN	ABCF2	ATP-binding cassette sub-family F member 2	0.0523696	0.571328	5	4	16.7936	16.6951	16.4996	16.5258	16.4531	16.6507	16.587	16.7375	16.4525
Q9NUQ8	Q9NUQ8	ABCF3_HUMAN	ABCF3	ATP-binding cassette sub-family F member 3	0.203936	0.279969	5	4	14.4806	14.5025	14.553	14.1443	14.2598	14.3703	13.6888	14.4506	14.3113
P45844	P45844	ABCG1_HUMAN	ABCG1	ATP-binding cassette sub-family G member 1	-0.245985	0.117266	5	4	12.6817	12.9167	12.6835	12.9149	13.1433	13.2408	13.2613	12.8801	12.7004
Q9NUJ1	Q9NUJ1	ABHDA_HUMAN	ABHD10	Palmitoyl-protein thioesterase ABHD10, mitochondrial	-0.335372	0.0025957	5	4	16.8055	16.5967	16.4476	16.6278	16.984	16.8416	16.9457	16.9769	17.0257
Q8NFV4	Q8NFV4	ABHDB_HUMAN	ABHD11	Protein ABHD11	0.11583	0.386406	5	4	13.7516	14.1494	13.6185	13.8905	13.837	13.503	13.8925	13.7467	13.7043
Q8N2K0	Q8N2K0	ABD12_HUMAN	ABHD12	Lysophosphatidylserine lipase ABHD12	-0.246961	0.00507396	5	4	15.7457	15.7354	15.6581	15.8495	15.9078	15.9709	16.1342	16.0568	15.901
Q7L211	Q7L211	ABHDD_HUMAN	ABHD13	Protein ABHD13	-0.149401	0.679795	5	3	12.2539	12.3065	11.9261	NaN	11.6468	11.834	12.3847	12.8925	12.7997
Q96IU4	Q96IU4	ABHEB_HUMAN	ABHD14B	Putative protein-lysine deacylase ABHD14B	0.907239	0.0423312	5	4	13.9063	13.478	14.5753	13.2896	13.5391	12.9904	12.073	12.984	12.9389
O95870	O95870	ABHGA_HUMAN	ABHD16A	Phosphatidylserine lipase ABHD16A	-0.312932	0.0714164	5	4	15.3984	15.1833	14.8783	15.1722	15.2546	15.556	15.749	15.5694	15.2258
Q96GS6	Q96GS6	AB17A_HUMAN	ABHD17A	Alpha/beta hydrolase domain-containing protein 17A	0.0524628	0.779453	5	4	13.5623	13.6624	12.9345	13.5801	13.5636	13.4183	13.5239	13.357	13.049
Q5VST6	Q5VST6	AB17B_HUMAN	ABHD17B	Alpha/beta hydrolase domain-containing protein 17B	-0.651663	0.0416379	5	4	12.0655	12.0964	11.1913	12.2328	12.4502	13.0077	12.6376	12.4912	12.1543
Q8TB40	Q8TB40	ABHD4_HUMAN	ABHD4	(Lyso)-N-acylphosphatidylethanolamine lipase	0.218899	0.419845	5	4	12.5415	12.5045	12.8266	12.7661	12.6125	12.9074	12.4797	11.6227	12.5815
Q8WTS1	Q8WTS1	ABHD5_HUMAN	ABHD5	1-acylglycerol-3-phosphate O-acyltransferase ABHD5	-1.15239	0.00669052	5	4	12.6085	11.7934	11.5475	11.0554	13.0574	13.045	13.0171	12.8131	12.5853
Q9BV23	Q9BV23	ABHD6_HUMAN	ABHD6	Monoacylglycerol lipase ABHD6	-0.96465	0.000181739	5	4	14.6069	14.1629	14.215	14.3901	15.1729	15.1443	15.4595	15.1806	15.5845
Q8IZP0	Q8IZP0	ABI1_HUMAN	ABI1	Abl interactor 1	0.188819	0.153703	5	4	16.5297	16.5411	16.3902	16.3148	16.2342	16.3639	15.9014	16.4498	16.3263
Q9NYB9;Q8IZP0	Q9NYB9	ABI1_HUMAN;ABI2_HUMAN	ABI1;ABI2	Abl interactor 1	0.277529	0.121873	5	4	14.8254	14.9944	15.2662	15.1309	15.0577	15.0635	14.5617	14.6731	14.5276
Q9NYB9	Q9NYB9	ABI2_HUMAN	ABI2	Abl interactor 2	0.272628	0.041468	5	4	15.612	15.4988	15.8002	15.725	15.5919	15.4859	15.1012	15.3642	15.3886
Q9P2A4	Q9P2A4	ABI3_HUMAN	ABI3	ABI gene family member 3	0.356609	0.154069	5	4	13.8637	14.0772	14.3112	13.3299	13.4695	13.8288	13.177	13.7047	13.5143
Q9NX38	Q9NX38	ABITM_HUMAN	ABITRAM	Protein Abitram	-0.603937	0.00803606	5	3	11.079	10.9972	10.7771	NaN	11.7283	11.8344	11.3562	11.5731	11.2832
P00519	P00519	ABL1_HUMAN	ABL1	Tyrosine-protein kinase ABL1	0.203407	0.162271	5	4	12.9825	12.6161	12.9617	12.7989	12.6528	12.302	12.5986	12.8204	12.8082
P00519;P42684	P00519	ABL1_HUMAN;ABL2_HUMAN	ABL1;ABL2	Tyrosine-protein kinase ABL1	0.185367	0.338329	5	4	14.5921	14.6292	14.4177	14.3415	14.4427	14.5404	14.0432	13.8723	14.6502
P42684	P42684	ABL2_HUMAN	ABL2	Tyrosine-protein kinase ABL2	0.166266	0.557784	5	4	12.2324	12.8882	13.0121	12.9785	12.6026	12.8582	11.8736	12.853	12.8704
O14639	O14639	ABLM1_HUMAN	ABLIM1	Actin-binding LIM protein 1	-0.170813	0.0135266	5	4	16.0134	16.0846	16.2154	16.1853	16.2981	16.3533	16.3325	16.1882	16.3054
O94929	O94929	ABLM3_HUMAN	ABLIM3	Actin-binding LIM protein 3	-0.173587	0.529793	5	4	11.4735	12.1189	12.3179	12.838	12.5126	12.5013	12.3644	12.3381	12.087
Q12979	Q12979	ABR_HUMAN	ABR	Active breakpoint cluster region-related protein	0.52371	0.0296863	5	4	13.0824	12.857	12.8315	12.5037	12.3029	12.3762	11.7725	12.6382	12.385
Q9P1F3	Q9P1F3	ABRAL_HUMAN	ABRACL	Costars family protein ABRACL	0.61379	0.119772	5	4	17.4022	17.1848	17.6223	16.8556	17.1098	17.0967	15.6455	16.4592	16.951
Q6UWZ7	Q6UWZ7	ABRX1_HUMAN	ABRAXAS1	BRCA1-A complex subunit Abraxas 1	-0.370688	0.010444	5	4	13.3464	13.1808	12.9923	13.0087	13.4791	13.3522	13.7028	13.365	13.6145
Q15018	Q15018	ABRX2_HUMAN	ABRAXAS2	BRISC complex subunit Abraxas 2	0.480418	0.0537633	5	4	14.7435	14.8294	15.1033	14.6693	14.7503	14.4407	13.7339	14.4595	14.3953
Q9ULW3	Q9ULW3	ABT1_HUMAN	ABT1	Activator of basal transcription 1	-0.15701	0.507651	5	4	12.8702	12.8918	12.3326	12.7509	12.9869	12.625	13.2002	13.2004	12.3294
P09110	P09110	THIK_HUMAN	ACAA1	3-ketoacyl-CoA thiolase, peroxisomal	-0.388983	0.00101756	5	4	17.2957	17.3429	17.2653	17.3999	17.7126	17.7688	17.8816	17.516	17.6956
P42765	P42765	THIM_HUMAN	ACAA2	3-ketoacyl-CoA thiolase, mitochondrial	-0.13795	0.0841494	5	4	17.7963	17.8574	17.6486	17.8097	17.9315	17.9389	18.0709	17.7679	17.8705
Q13085	Q13085	ACACA_HUMAN	ACACA	Acetyl-CoA carboxylase 1	0.671029	0.00933372	5	4	15.586	15.5448	15.9105	15.5311	15.1455	15.0757	14.3912	15.2547	14.9933
Q13085;O00763	Q13085	ACACA_HUMAN;ACACB_HUMAN	ACACA;ACACB	Acetyl-CoA carboxylase 2	0.3864	0.0311866	5	4	14.7866	15.0022	15.0439	14.5733	14.5096	14.5656	14.107	14.6643	14.4791
Q6JQN1	Q6JQN1	ACD10_HUMAN	ACAD10	Acyl-CoA dehydrogenase family member 10	-0.220065	0.136736	5	4	14.1214	14.0317	13.8073	14.13	14.2803	14.4571	14.3181	13.8641	14.2936
Q709F0	Q709F0	ACD11_HUMAN	ACAD11	Acyl-CoA dehydrogenase family member 11	0.0269999	0.802765	5	4	12.5392	12.7838	12.7567	12.6179	12.8379	12.3956	12.7453	12.5335	12.7246
Q9UKU7	Q9UKU7	ACAD8_HUMAN	ACAD8	Isobutyryl-CoA dehydrogenase, mitochondrial	-0.513986	0.0391152	5	4	15.9324	15.7778	14.9758	15.5915	15.9581	15.9099	16.3389	16.1256	16.0844
Q9H845	Q9H845	ACAD9_HUMAN	ACAD9	Complex I assembly factor ACAD9, mitochondrial	-0.28792	0.027021	5	4	16.6978	16.4834	16.1559	16.5	16.7152	16.6633	16.8013	16.8091	16.747
P11310	P11310	ACADM_HUMAN	ACADM	Medium-chain specific acyl-CoA dehydrogenase, mitochondrial	-0.397815	0.0729771	5	4	16.8288	16.2624	16.0813	16.4473	16.6044	16.6388	17.187	16.6628	16.9207
P16219	P16219	ACADS_HUMAN	ACADS	Short-chain specific acyl-CoA dehydrogenase, mitochondrial	-0.768234	0.000718396	5	4	14.2458	13.7541	13.8676	13.7268	14.6674	14.6362	14.8813	14.7236	14.4254
P45954	P45954	ACDSB_HUMAN	ACADSB	Short/branched chain specific acyl-CoA dehydrogenase, mitochondrial	-0.70292	9.61943e-05	5	4	14.9851	14.8322	14.787	15.1682	15.5189	15.6534	15.7545	15.6019	15.7016
P49748	P49748	ACADV_HUMAN	ACADVL	Very long-chain specific acyl-CoA dehydrogenase, mitochondrial	-0.391804	0.0245289	5	4	17.7381	17.3488	17.1259	17.3671	17.6976	17.7028	18.067	17.7134	17.7533
Q15057	Q15057	ACAP2_HUMAN	ACAP2	Arf-GAP with coiled-coil, ANK repeat and PH domain-containing protein 2	0.248172	0.194493	5	4	14.0515	13.7747	14.2619	13.8364	13.8538	13.9117	13.2347	13.79	13.8746
P24752	P24752	THIL_HUMAN	ACAT1	Acetyl-CoA acetyltransferase, mitochondrial	-0.356541	0.00423728	5	4	19.1749	19.0631	19.0044	18.9794	19.3845	19.3819	19.6689	19.3568	19.2678
Q9BWD1	Q9BWD1	THIC_HUMAN	ACAT2	Acetyl-CoA acetyltransferase, cytosolic	0.595807	0.0195163	5	4	17.3902	16.8522	17.3429	16.6926	16.2863	16.3773	16.2865	16.8675	16.5508
Q9H3P7	Q9H3P7	GCP60_HUMAN	ACBD3	Golgi resident protein GCP60	0.454844	0.000185355	5	4	17.1073	17.0993	16.9735	17.2355	16.6249	16.7611	16.5272	16.6684	16.6637
Q5T8D3	Q5T8D3	ACBD5_HUMAN	ACBD5	Acyl-CoA-binding domain-containing protein 5	-0.125351	0.160744	5	4	15.776	15.6452	15.6768	15.9002	15.6834	16.0213	15.8682	15.9123	15.8893
Q9BR61	Q9BR61	ACBD6_HUMAN	ACBD6	Acyl-CoA-binding domain-containing protein 6	0.0638854	0.80611	5	4	11.4711	11.0841	11.378	10.7759	10.8073	11.6747	10.7614	11.4294	10.8942
Q96AP0	Q96AP0	ACD_HUMAN	ACD	Adrenocortical dysplasia protein homolog	-0.0829271	0.621492	5	4	12.7641	12.9067	13.3275	12.948	13.3316	13.2308	12.8567	13.145	12.7834
P12821	P12821	ACE_HUMAN	ACE	Angiotensin-converting enzyme	0.151585	0.214587	5	4	18.758	18.4771	18.3814	18.6331	18.3232	18.4509	18.4522	18.6348	18.193
Q9UKV3	Q9UKV3	ACINU_HUMAN	ACIN1	Apoptotic chromatin condensation inducer in the nucleus	-0.348782	0.0147172	5	4	17.3284	17.3258	17.1386	17.5627	17.5759	17.6973	17.9133	17.5228	17.7291
P25106	P25106	ACKR3_HUMAN	ACKR3	Atypical chemokine receptor 3	0.82308	0.0122197	5	4	14.8409	14.6382	15.3223	15.4699	14.6001	14.6322	14.019	13.9012	14.0712
P53396	P53396	ACLY_HUMAN	ACLY	ATP-citrate synthase	0.285016	0.0145054	5	4	18.88	18.7711	18.811	18.6125	18.4845	18.5676	18.2742	18.6556	18.4363
P21399	P21399	ACOHC_HUMAN	ACO1	Cytoplasmic aconitate hydratase	-0.0374572	0.825553	5	4	16.3774	16.2511	16.4828	15.9919	16.5486	16.3406	15.8597	16.3743	16.4431
Q99798	Q99798	ACON_HUMAN	ACO2	Aconitate hydratase, mitochondrial	-0.250921	0.0013997	5	4	18.6979	18.6498	18.5572	18.7498	18.9131	18.9378	19.0131	18.8488	18.8603
Q8WXI4	Q8WXI4	ACO11_HUMAN	ACOT11	Acyl-coenzyme A thioesterase 11	0.61319	0.0217381	5	4	12.1566	12.0812	12.3268	12.1628	11.5626	11.5825	10.9333	12.0307	11.7344
Q9NPJ3	Q9NPJ3	ACO13_HUMAN	ACOT13	Acyl-coenzyme A thioesterase 13	-0.548185	0.0175794	5	4	16.9499	16.8984	16.5885	16.1148	17.273	17.2843	17.2197	17.1325	17.021
Q86TX2;P49753	Q86TX2	ACOT2_HUMAN	ACOT2	Acyl-coenzyme A thioesterase 2, mitochondrial	-0.235825	0.0726003	5	4	14.9553	15.0302	14.7343	14.8883	14.8846	15.0397	15.3959	15.156	15.2132
O00154	O00154	BACH_HUMAN	ACOT7	Cytosolic acyl coenzyme A thioester hydrolase	0.00455173	0.96426	5	4	18.6206	18.4661	18.5769	18.2712	18.5034	18.6447	18.3041	18.5662	18.3775
O14734	O14734	ACOT8_HUMAN	ACOT8	Acyl-coenzyme A thioesterase 8	-0.966	0.00136675	5	4	13.9423	13.9009	14.3679	13.4195	14.6347	14.7963	15.0018	14.9181	15.0173
Q9Y305	Q9Y305	ACOT9_HUMAN	ACOT9	Acyl-coenzyme A thioesterase 9, mitochondrial	-0.328614	0.0276362	5	4	18.9809	18.7546	18.5274	18.7275	18.8823	19.0332	19.2202	19.2821	18.9633
Q15067	Q15067	ACOX1_HUMAN	ACOX1	Peroxisomal acyl-coenzyme A oxidase 1	0.00158959	0.988275	5	4	16.6143	16.4579	16.6184	16.5097	16.7211	16.6273	16.5402	16.633	16.2208
O15254	O15254	ACOX3_HUMAN	ACOX3	Peroxisomal acyl-coenzyme A oxidase 3	-0.400758	0.000945935	5	4	16.1283	16.0237	15.8285	15.9356	16.3098	16.42	16.5039	16.3983	16.2671
P24666	P24666	PPAC_HUMAN	ACP1	Low molecular weight phosphotyrosine protein phosphatase	0.602089	0.00138286	5	4	17.0747	17.2779	17.3176	17.079	16.6369	16.7789	16.2377	16.6272	16.6452
P11117	P11117	PPAL_HUMAN	ACP2	Lysosomal acid phosphatase	-0.719128	0.00191006	5	4	15.8364	15.5799	15.451	15.2082	16.0394	16.0668	16.3911	16.4563	16.2365
Q9NPH0	Q9NPH0	PPA6_HUMAN	ACP6	Lysophosphatidic acid phosphatase type 6	-0.629499	0.00348073	5	4	12.4788	12.3514	12.8403	12.1303	12.9637	12.9988	13.0077	13.2586	13.1696
Q96CM8	Q96CM8	ACSF2_HUMAN	ACSF2	Medium-chain acyl-CoA ligase ACSF2, mitochondrial	-0.135991	0.240762	5	4	15.1029	15.2112	15.2398	15.3042	15.4325	15.5181	15.396	15.0112	15.3946
Q4G176	Q4G176	ACSF3_HUMAN	ACSF3	Malonate--CoA ligase ACSF3, mitochondrial	-0.474387	6.88207e-05	5	4	16.0755	15.9951	15.8895	15.9785	16.4211	16.325	16.5078	16.5612	16.4801
P33121	P33121	ACSL1_HUMAN	ACSL1	Long-chain-fatty-acid--CoA ligase 1	0.153142	0.0573371	5	4	14.2107	14.1399	13.98	14.099	13.9563	14.1282	13.9119	13.9163	13.8585
O95573	O95573	ACSL3_HUMAN	ACSL3	Fatty acid CoA ligase Acsl3	-0.2344	0.0037191	5	4	18.1205	17.959	17.9299	18.0212	18.2453	18.2561	18.3554	18.2215	18.1319
O95573;O60488	O95573	ACSL3_HUMAN;ACSL4_HUMAN	ACSL3;ACSL4	Long-chain-fatty-acid--CoA ligase 4	0.11404	0.26614	5	4	18.8807	18.9325	18.7305	19.1473	18.8464	18.8937	18.9179	18.662	18.7237
O60488	O60488	ACSL4_HUMAN	ACSL4	Long-chain-fatty-acid--CoA ligase 4	-0.00251566	0.955082	5	4	17.8906	17.8787	17.7925	17.7622	17.7802	17.8719	17.8403	17.9164	17.7587
Q9NUB1	Q9NUB1	ACS2L_HUMAN	ACSS1	Acetyl-coenzyme A synthetase 2-like, mitochondrial	-0.500589	0.0050607	5	4	15.2062	15.2514	14.8974	15.0971	15.34	15.4931	15.8356	15.7809	15.6186
Q9NR19	Q9NR19	ACSA_HUMAN	ACSS2	Acetyl-coenzyme A synthetase, cytoplasmic	0.194229	0.328539	5	4	14.4696	14.1398	14.4775	14.3208	13.9658	14.4133	13.707	14.5465	14.1559
Q9H6R3	Q9H6R3	ACSS3_HUMAN	ACSS3	Acyl-CoA synthetase short-chain family member 3, mitochondrial	-0.243796	0.132333	5	4	13.7043	13.4464	13.2334	13.621	13.5764	13.8575	13.8466	13.9832	13.4617
P62736;P68133;P63267;P68032	P62736	ACTS_HUMAN	ACTA1	Actin, alpha skeletal muscle	-0.287875	0.316394	5	4	19.6404	19.4011	18.9029	19.1236	18.9264	19.2526	19.7539	19.9607	19.8808
P62736;P68133;P63261;P60709;Q562R1;P63267;P68032	P62736	ACTBL_HUMAN;ACTB_HUMAN;ACTG_HUMAN;ACTS_HUMAN	ACTA1;ACTB;ACTBL2;ACTG1	Actin, cytoplasmic 1	-0.0374722	0.784792	5	4	21.4636	21.2724	21.1251	21.2062	21.0372	21.1554	21.5236	21.5572	21.2481
P62736;P68133;P63261;P60709;P63267;P68032	P62736	ACTB_HUMAN;ACTG_HUMAN;ACTS_HUMAN	ACTA1;ACTB;ACTG1	Actin, cytoplasmic 1	0.455909	0.11862	5	4	22.5977	22.3998	21.7549	21.999	21.2405	21.621	22.1056	22.1353	21.5573
P62736;Q6S8J3;P68133;P63261;P60709;P0CG38;A5A3E0;P0CG39;P63267;P68032	P62736	ACTB_HUMAN;ACTG_HUMAN;ACTS_HUMAN;POTEI_HUMAN	ACTA1;ACTB;ACTG1;POTEI	POTE ankyrin domain family member I	0.269999	0.0830689	5	4	21.6197	21.5866	21.1158	21.4312	20.9188	21.1114	21.3848	21.2483	21.1782
P60709	P60709	ACTB_HUMAN	ACTB	Actin, cytoplasmic 1	0.634233	0.000473197	5	4	22.776	22.9922	22.8015	23.1887	22.3769	22.439	22.3003	22.1266	22.2839
P62736;P63261;P60709;Q562R1;P63267;P68032	P62736	ACTBL_HUMAN;ACTB_HUMAN;ACTG_HUMAN	ACTB;ACTBL2;ACTG1	Actin, cytoplasmic 1	0.351425	0.152057	5	4	17.2597	16.9323	17.1124	17.1763	16.2194	16.7899	16.6578	17.3773	16.7993
P63261;P60709	P63261	ACTB_HUMAN;ACTG_HUMAN	ACTB;ACTG1	Actin, cytoplasmic 1	-0.0498163	0.823674	5	4	22.4568	21.8961	21.8695	21.6868	21.6013	21.9072	22.3675	22.2974	21.9623
Q562R1	Q562R1	ACTBL_HUMAN	ACTBL2	Beta-actin-like protein 2	-0.026965	0.914863	5	4	20.0175	19.936	19.4978	20.3319	19.3189	20.0873	20.0989	20.2885	20.0702
P62736;P63267;P68032	P62736	ACTH_HUMAN	ACTG2	Actin, gamma-enteric smooth muscle	1.81826	0.380618	3	3	16.8051	16.8108	NaN	15.9984	NaN	NaN	16.2726	16.8082	11.0787
O96019	O96019	ACL6A_HUMAN	ACTL6A	Actin-like protein 6A	-0.127163	0.0195264	5	4	17.7757	17.7003	17.62	17.6946	17.781	17.8385	17.9179	17.7561	17.8305
P12814	P12814	ACTN1_HUMAN	ACTN1	Alpha-actinin-1	0.29041	0.0275725	5	4	19.9593	20.1415	19.9933	19.9944	19.7431	19.7651	19.4017	19.8691	19.8793
P12814;P35609	P12814	ACTN1_HUMAN;ACTN2_HUMAN	ACTN1;ACTN2	Alpha-actinin-1	0.0508158	0.766462	5	4	17.5381	17.5751	17.3256	17.2182	17.0821	17.4338	17.0434	17.6851	17.5727
O43707;P12814;Q08043;P35609	O43707	ACTN1_HUMAN;ACTN2_HUMAN;ACTN4_HUMAN	ACTN1;ACTN2;ACTN4	Alpha-actinin-4	0.190707	0.335597	5	4	20.1343	20.1533	19.9799	20.1088	19.6217	19.8867	19.4869	20.2957	20.2258
O43707;P12814	O43707	ACTN1_HUMAN;ACTN4_HUMAN	ACTN1;ACTN4	Alpha-actinin-4	0.328692	0.0392573	5	4	20.5776	20.7978	20.5632	20.5344	20.2741	20.2317	19.9369	20.5064	20.4987
O43707	O43707	ACTN4_HUMAN	ACTN4	Alpha-actinin-4	0.110223	0.572623	5	4	19.9478	20.0232	19.9341	19.8641	19.6703	19.7155	19.376	20.2681	20.1305
Q9NZ32	Q9NZ32	ARP10_HUMAN	ACTR10	Actin-related protein 10	0.161768	0.328772	5	4	16.3043	16.0604	16.3592	15.9762	15.9271	16.0281	15.6297	16.3036	16.1779
P61163	P61163	ACTZ_HUMAN	ACTR1A	Alpha-centractin	0.139134	0.245858	5	4	18.2982	18.3245	18.5244	18.1988	18.2778	18.1865	17.8871	18.313	18.3224
P61163;P42025	P61163	ACTY_HUMAN;ACTZ_HUMAN	ACTR1A;ACTR1B	Beta-centractin	0.217757	0.155892	5	4	17.55	17.3827	17.3668	17.1038	16.9612	17.1403	16.9099	17.4598	17.1941
P42025	P42025	ACTY_HUMAN	ACTR1B	Beta-centractin	-0.253994	0.354493	5	4	13.8493	13.4217	13.8151	13.4739	13.2414	13.6925	13.9145	14.4794	14.1421
P61160	P61160	ARP2_HUMAN	ACTR2	Actin-related protein 2	-0.0415541	0.773495	5	4	19.6638	19.4646	19.5281	19.1962	19.4564	19.4609	19.2064	19.7861	19.6139
P61158	P61158	ARP3_HUMAN	ACTR3	Actin-related protein 3	0.0219047	0.849346	5	4	19.2529	19.0758	19.1597	18.9267	18.9782	19.1124	18.8599	19.3521	19.1067
Q9H9F9	Q9H9F9	ARP5_HUMAN	ACTR5	Actin-related protein 5	0.0865095	0.511821	5	4	12.684	13.0438	12.4984	12.7141	12.7543	12.6492	12.7114	12.3908	12.7373
Q9GZN1	Q9GZN1	ARP6_HUMAN	ACTR6	Actin-related protein 6	0.0146728	0.949003	5	4	11.7393	11.8376	11.7405	12.1103	12.1314	12.0951	11.3949	11.3961	12.1937
Q9H981	Q9H981	ARP8_HUMAN	ACTR8	Actin-related protein 8	-0.263663	0.121628	5	4	13.8431	13.5026	14.0059	13.5972	14.0023	13.8191	13.834	14.3609	13.988
P37023	P37023	ACVL1_HUMAN	ACVRL1	Serine/threonine-protein kinase receptor R3	-0.243805	0.0270094	5	4	16.5051	16.5844	16.3285	16.4071	16.6184	16.5994	16.8673	16.8429	16.5725
Q03154	Q03154	ACY1_HUMAN	ACY1	Aminoacylase-1	0.612018	0.00876127	5	4	12.6816	12.9556	13.0532	12.2724	12.175	12.3071	11.9131	12.1627	12.0856
P07311	P07311	ACYP1_HUMAN	ACYP1	Acylphosphatase-1	0.819789	0.0439638	5	4	14.1409	14.1559	14.5765	13.8044	13.9107	13.6372	12.3556	13.568	13.2767
P14621	P14621	ACYP2_HUMAN	ACYP2	Acylphosphatase-2	0.485639	0.109157	5	4	13.4074	13.3026	13.4573	13.617	13.3125	13.3428	12.6852	12.1891	13.2726
P00813	P00813	ADA_HUMAN	ADA	Adenosine deaminase	0.320002	0.0507883	5	4	17.4342	17.3162	17.4507	17.066	17.1022	17.1166	16.6133	17.1384	17.0134
O14672	O14672	ADA10_HUMAN	ADAM10	Disintegrin and metalloproteinase domain-containing protein 10	-0.333937	0.000389753	5	4	16.744	16.6612	16.8141	16.8702	17.0175	17.1189	17.2067	17.1063	17.0822
Q13444	Q13444	ADA15_HUMAN	ADAM15	Disintegrin and metalloproteinase domain-containing protein 15	-0.422921	0.000418256	5	4	15.789	15.6074	15.4591	15.6367	16.042	16.1118	16.0878	16.0419	15.9463
P78536	P78536	ADA17_HUMAN	ADAM17	Disintegrin and metalloproteinase domain-containing protein 17	-0.129503	0.188648	5	4	15.414	15.2998	15.3331	15.707	15.4827	15.5965	15.6713	15.5521	15.5374
Q9H013	Q9H013	ADA19_HUMAN	ADAM19	Disintegrin and metalloproteinase domain-containing protein 19	0.195341	0.183367	5	4	14.9128	14.6947	14.4357	14.7458	14.2253	14.5322	14.7757	14.522	14.4543
Q13443	Q13443	ADAM9_HUMAN	ADAM9	Disintegrin and metalloproteinase domain-containing protein 9	-0.00926182	0.913282	5	4	13.7576	13.5837	13.651	13.9278	13.886	13.6979	13.7749	13.6317	13.7059
Q9UKP4	Q9UKP4	ATS7_HUMAN	ADAMTS7	A disintegrin and metalloproteinase with thrombospondin motifs 7	0.161563	0.446342	5	4	13.1709	12.8689	12.6851	12.9362	12.375	12.5323	12.7091	13.3004	12.8518
Q9P2N4	Q9P2N4	ATS9_HUMAN	ADAMTS9	A disintegrin and metalloproteinase with thrombospondin motifs 9	-0.0805995	0.287052	5	4	14.0448	13.8821	13.7042	13.8166	13.9527	13.9646	14.0283	13.8688	13.8982
P55265	P55265	DSRAD_HUMAN	ADAR	Double-stranded RNA-specific adenosine deaminase	-0.381529	0.0338515	5	4	17.1247	16.9072	16.5909	16.9961	17.0422	17.1327	17.4976	17.4948	17.2639
P78563	P78563	RED1_HUMAN	ADARB1	Double-stranded RNA-specific editase 1	-0.191727	0.163203	5	4	12.9144	12.6592	12.9406	13.0159	12.9668	12.949	13.4268	12.9653	13.0634
Q86TW2	Q86TW2	ADCK1_HUMAN	ADCK1	AarF domain-containing protein kinase 1	-0.371789	0.149856	5	4	13.6447	13.9876	12.8209	13.3053	13.7965	13.6076	13.9878	13.8832	13.7821
Q8NFM4	Q8NFM4	ADCY4_HUMAN	ADCY4	Adenylate cyclase type 4	-0.93514	0.000259034	5	4	12.6759	12.3658	12.2838	12.4114	13.3083	13.0809	13.6377	13.2552	13.5646
O43306	O43306	ADCY6_HUMAN	ADCY6	Adenylate cyclase type 6	-0.276708	0.139393	5	4	11.6873	11.7147	12.0579	12.2196	12.0327	12.4152	12.3519	11.8651	12.318
O60503	O60503	ADCY9_HUMAN	ADCY9	Adenylate cyclase type 9	-0.0989061	0.69237	5	4	11.3671	12.4005	12.2468	11.8603	11.8221	12.3724	12.2846	12.0264	11.8325
P35611	P35611	ADDA_HUMAN	ADD1	Alpha-adducin	-0.474413	0.000138913	5	4	16.4624	16.5116	16.3135	16.3446	16.7575	16.8475	16.9477	16.8581	17.0014
Q9UEY8	Q9UEY8	ADDG_HUMAN	ADD3	Gamma-adducin	-0.348778	0.00557366	5	4	16.1722	15.9316	15.7764	16.0336	16.2672	16.2632	16.4953	16.329	16.2815
Q96PE1	Q96PE1	AGRA2_HUMAN	ADGRA2	Adhesion G protein-coupled receptor A2	-1.18406	9.95057e-05	5	4	13.5263	13.5151	13.5843	13.3475	14.9145	14.548	14.8181	14.2404	14.8657
P48960	P48960	AGRE5_HUMAN	ADGRE5	Adhesion G protein-coupled receptor E5	0.260205	0.117465	5	4	14.4534	14.0744	14.1444	14.0944	13.5255	14.0855	14.0957	13.8824	14.0682
Q8IZF2	Q8IZF2	AGRF5_HUMAN	ADGRF5	Adhesion G protein-coupled receptor F5	-0.214168	0.0114632	5	4	17.0819	16.9786	16.9342	17.1869	17.1928	17.2422	17.3789	17.2864	17.1975
Q9Y653	Q9Y653	AGRG1_HUMAN	ADGRG1	Adhesion G-protein coupled receptor G1	0.0987292	0.329899	5	4	14.4336	14.2662	14.5128	14.4518	14.3386	14.2737	14.5458	14.0936	14.3352
Q86SQ4	Q86SQ4	AGRG6_HUMAN	ADGRG6	Adhesion G-protein coupled receptor G6	0.208594	0.262049	5	4	12.2041	12.0664	12.1655	12.343	11.5305	12.3492	11.9608	12.2302	11.86
O95490	O95490	AGRL2_HUMAN	ADGRL2	Adhesion G protein-coupled receptor L2	-0.067146	0.216811	5	4	14.3765	14.3607	14.3478	14.4266	14.4316	14.3726	14.5605	14.5178	14.3429
Q9HBW9	Q9HBW9	AGRL4_HUMAN	ADGRL4	Adhesion G protein-coupled receptor L4	0.0843192	0.522402	5	4	16.8194	16.7168	16.422	16.5994	16.3796	16.5841	16.5398	16.8724	16.3994
P11766	P11766	ADHX_HUMAN	ADH5	Alcohol dehydrogenase class-3	0.209576	0.238758	5	4	17.6525	17.4876	17.5763	17.195	17.3037	17.5068	16.8506	17.4963	17.184
Q9BV57	Q9BV57	MTND_HUMAN	ADI1	Acireductone dioxygenase	0.339611	0.355201	5	4	13.9369	13.3916	14.2123	13.3626	13.8201	13.6719	12.3929	13.601	13.4454
P55263	P55263	ADK_HUMAN	ADK	Adenosine kinase	0.00501061	0.962766	5	4	14.9817	14.8526	15.1544	14.8156	14.9225	15.0362	14.6839	15.0456	15.0421
Q9H2P0	Q9H2P0	ADNP_HUMAN	ADNP	Activity-dependent neuroprotector homeobox protein	-0.416641	0.00177262	5	4	15.0559	14.7491	14.7388	14.8795	15.0867	15.2741	15.3117	15.3266	15.3632
Q96SZ5	Q96SZ5	AEDO_HUMAN	ADO	2-aminoethanethiol dioxygenase	0.312541	0.122288	5	4	14.9964	14.89	15.0098	14.7569	15.1643	14.4983	14.2775	14.5979	14.4656
Q9BRR6	Q9BRR6	ADPGK_HUMAN	ADPGK	ADP-dependent glucokinase	-0.468988	0.00453329	5	4	17.5008	17.235	16.996	17.2749	17.5414	17.6369	17.8887	17.7316	17.8049
P54922	P54922	ADPRH_HUMAN	ADPRH	ADP-ribosylhydrolase ARH1	0.262074	0.500006	3	3	11.9497	12.5179	NaN	11.9133	NaN	11.7607	12.4195	NaN	11.4145
Q9NX46	Q9NX46	ADPRS_HUMAN	ADPRS	ADP-ribosylhydrolase ARH3	0.0462971	0.643949	5	4	15.9085	15.9148	15.8928	15.6973	15.8304	15.8835	15.7698	16	15.5515
Q16186	Q16186	ADRM1_HUMAN	ADRM1	Proteasomal ubiquitin receptor ADRM1	0.0232647	0.783514	5	4	18.0527	18.1734	18.1695	18.0318	18.1541	18.1598	17.8324	18.0766	18.1951
P30566	P30566	PUR8_HUMAN	ADSL	Adenylosuccinate lyase	0.0139032	0.935302	5	4	16.0116	15.7266	16.0042	15.4574	15.6088	15.7529	15.5313	16.0889	15.9484
P30520	P30520	PURA2_HUMAN	ADSS2	Adenylosuccinate synthetase isozyme 2	0.504327	0.0379505	5	4	17.2201	17.0016	17.1687	16.6057	16.681	16.6941	15.9923	16.6962	16.4097
Q8IUX7	Q8IUX7	AEBP1_HUMAN	AEBP1	Adipocyte enhancer-binding protein 1	-0.285711	0.572813	4	3	12.3082	NaN	11.4399	10.7361	11.6727	NaN	11.2764	11.7463	12.4263
Q8N556	Q8N556	AFAP1_HUMAN	AFAP1	Actin filament-associated protein 1	-0.0614746	0.60044	5	4	15.775	15.7665	15.5309	15.8414	15.7802	15.8642	15.8705	15.9596	15.475
Q8TED9	Q8TED9	AF1L1_HUMAN	AFAP1L1	Actin filament-associated protein 1-like 1	-0.410572	0.00560395	5	4	17.3609	17.1295	17.015	17.0319	17.3471	17.5053	17.6812	17.7146	17.4762
Q8N4X5	Q8N4X5	AF1L2_HUMAN	AFAP1L2	Actin filament-associated protein 1-like 2	0.189508	0.184585	5	4	16.6709	16.6631	16.7698	16.4698	16.4648	16.5117	16.0612	16.6323	16.5994
P55196	P55196	AFAD_HUMAN	AFDN	Afadin	-0.0821357	0.163432	5	4	17.1745	17.2503	17.1181	17.1941	17.1444	17.2835	17.2012	17.3358	17.367
P51825	P51825	AFF1_HUMAN	AFF1	AF4/FMR2 family member 1	-0.160339	0.577408	5	4	12.3162	12.6219	11.7324	12.4359	12.6515	12.4358	12.3881	11.777	12.9323
Q9UHB7	Q9UHB7	AFF4_HUMAN	AFF4	AF4/FMR2 family member 4	-0.350292	0.0423724	5	4	13.0017	13.236	13.2302	12.9574	13.5098	13.6372	13.5951	13.0237	13.5173
Q8WV93	Q8WV93	AFG1L_HUMAN	AFG1L	AFG1-like ATPase	0.193734	0.352687	5	4	11.6948	11.7414	12.3954	11.7834	11.7096	11.5043	11.976	11.9523	11.4078
Q9Y4W6	Q9Y4W6	AFG32_HUMAN	AFG3L2	AFG3-like protein 2	-0.317833	0.0128123	5	4	16.9352	16.8138	16.5649	16.7978	17.1043	17.0343	17.3003	17.1029	16.9369
Q6ULP2	Q6ULP2	AFTIN_HUMAN	AFTPH	Aftiphilin	0.277675	0.126105	5	4	13.0106	13.2253	13.4039	13.0958	12.9558	12.9746	12.453	12.9303	13.2175
Q9UPQ3	Q9UPQ3	AGAP1_HUMAN	AGAP1	Arf-GAP with GTPase, ANK repeat and PH domain-containing protein 1	0.137514	0.678271	5	4	12.4789	13.0168	12.9154	12.8818	13.1986	13.3118	11.9073	12.3085	12.7025
Q96P47;Q9UPQ3	Q96P47	AGAP1_HUMAN;AGAP3_HUMAN	AGAP1;AGAP3	Arf-GAP with GTPase, ANK repeat and PH domain-containing protein 3	-0.22744	0.0640916	5	4	13.2276	13.4292	13.5002	13.5649	13.5332	13.7027	13.454	13.7595	13.8403
Q96P47	Q96P47	AGAP3_HUMAN	AGAP3	Arf-GAP with GTPase, ANK repeat and PH domain-containing protein 3	-0.663213	0.0246755	5	4	14.6095	14.2571	14.2103	14.0589	14.3662	14.8563	14.822	15.3364	15.355
P52594	P52594	AGFG1_HUMAN	AGFG1	Arf-GAP domain and FG repeat-containing protein 1	0.0334788	0.673864	5	4	15.4423	15.3347	15.4739	15.2519	15.2045	15.3452	15.2388	15.4349	15.4876
O95081	O95081	AGFG2_HUMAN	AGFG2	Arf-GAP domain and FG repeat-containing protein 2	0.431591	0.0543227	5	4	13.7751	14.1953	13.9624	13.6011	13.3697	13.3186	13.0806	13.83	13.6605
Q53H12	Q53H12	AGK_HUMAN	AGK	Acylglycerol kinase, mitochondrial	-0.267585	0.0721039	5	4	17.199	16.9977	16.7814	17.088	16.9857	17.2125	17.4358	17.4757	17.3109
P35573	P35573	GDE_HUMAN	AGL	Glycogen debranching enzyme	0.54629	0.0298006	5	4	14.2139	14.5522	14.4578	14.2048	13.826	13.7755	13.2306	14.2047	14.0176
Q9UL18	Q9UL18	AGO1_HUMAN	AGO1	Protein argonaute-1	0.0183405	0.91196	5	4	13.198	13.8055	13.3367	13.4263	13.7792	13.3361	13.4219	13.4018	13.1773
Q9H9G7;Q9UKV8;Q9UL18;Q9HCK5	Q9H9G7	AGO1_HUMAN;AGO2_HUMAN;AGO3_HUMAN	AGO1;AGO2;AGO3	Protein argonaute-3	-0.221274	0.18935	5	4	15.0184	14.8846	14.8221	14.5608	14.6701	15.1174	14.9425	15.3311	15.1526
Q9H9G7;Q9UL18;Q9HCK5	Q9H9G7	AGO1_HUMAN;AGO3_HUMAN	AGO1;AGO3	Protein argonaute-3	-0.0387294	0.753039	5	4	13.4352	13.5337	13.4144	13.4416	13.104	13.7049	13.543	13.5352	13.5877
Q9UKV8	Q9UKV8	AGO2_HUMAN	AGO2	Protein argonaute-2	-0.0825128	0.279244	5	4	15.4788	15.6182	15.5262	15.3952	15.3916	15.6466	15.6298	15.6728	15.5948
Q9H9G7	Q9H9G7	AGO3_HUMAN	AGO3	Protein argonaute-3	-0.566633	0.0617479	5	4	12.6904	13.7972	13.3697	12.6598	13.6685	13.7414	13.9373	13.5526	13.5796
Q99943	Q99943	PLCA_HUMAN	AGPAT1	1-acyl-sn-glycerol-3-phosphate acyltransferase alpha	-0.348266	0.00451452	5	4	15.9233	15.9511	16.058	15.9234	16.3839	16.3242	16.5295	16.1898	16.1336
Q9NRZ7	Q9NRZ7	PLCC_HUMAN	AGPAT3	1-acyl-sn-glycerol-3-phosphate acyltransferase gamma	-0.378467	0.0908017	5	4	14.8237	14.4488	14.1872	14.6561	14.6915	14.6817	15.2314	15.2347	14.6977
Q9NRZ5	Q9NRZ5	PLCD_HUMAN	AGPAT4	1-acyl-sn-glycerol-3-phosphate acyltransferase delta	-0.528221	0.00273548	5	4	14.4106	14.074	14.1008	14.0935	14.4052	14.6296	14.8442	14.8049	14.8058
Q9NUQ2	Q9NUQ2	PLCE_HUMAN	AGPAT5	1-acyl-sn-glycerol-3-phosphate acyltransferase epsilon	-0.145475	0.147278	5	4	16.9726	16.9773	16.6035	16.9651	17.0185	17.0769	17.121	16.9412	16.968
O00116	O00116	ADAS_HUMAN	AGPS	Alkyldihydroxyacetonephosphate synthase, peroxisomal	-0.395483	0.00671328	5	4	16.1103	15.793	15.842	15.9542	16.1084	16.1832	16.4864	16.3912	16.4326
O00468	O00468	AGRIN_HUMAN	AGRN	Agrin	0.0397585	0.73305	5	4	16.4371	16.2997	16.1189	16.3096	16.0577	16.2528	16.4564	16.4246	16.0665
Q9UPW5	Q9UPW5	CBPC1_HUMAN	AGTPBP1	Cytosolic carboxypeptidase 1	0.25192	0.401878	5	4	12.3465	12.5887	12.7063	13.1611	12.9379	12.6394	12.5225	11.6689	12.4749
Q6RW13	Q6RW13	ATRAP_HUMAN	AGTRAP	Type-1 angiotensin II receptor-associated protein	0.0697252	0.777409	5	4	14.4337	14.0948	14.3577	13.5304	13.5566	14.2253	14.3581	14.0579	13.9742
Q8WYP5	Q8WYP5	ELYS_HUMAN	AHCTF1	Protein ELYS	-0.370542	0.0023189	5	4	15.2639	15.0833	15.1212	15.3818	15.5292	15.5933	15.757	15.532	15.504
P23526	P23526	SAHH_HUMAN	AHCY	Adenosylhomocysteinase	0.197935	0.112729	5	4	17.8034	17.7557	17.8493	17.5634	17.5957	17.6417	17.248	17.7355	17.5041
O43865	O43865	SAHH2_HUMAN	AHCYL1	S-adenosylhomocysteine hydrolase-like protein 1	0.0837757	0.0291772	5	4	15.648	15.6318	15.7013	15.7225	15.6068	15.6377	15.5147	15.5829	15.6186
O43865;Q96HN2	O43865	SAHH2_HUMAN;SAHH3_HUMAN	AHCYL1;AHCYL2	S-adenosylhomocysteine hydrolase-like protein 1	0.0430782	0.485798	5	4	16.4207	16.3705	16.5131	16.4656	16.4795	16.3895	16.2273	16.471	16.4296
Q96HN2	Q96HN2	SAHH3_HUMAN	AHCYL2	Adenosylhomocysteinase 3	-0.0841997	0.300438	5	4	13.7371	13.812	13.8326	13.6819	13.7809	13.8267	13.7808	14.09	13.7721
Q5TGY3	Q5TGY3	AHDC1_HUMAN	AHDC1	Transcription factor Gibbin	-1.05261	0.000201781	5	4	11.6813	11.4989	11.0815	11.7474	12.7455	12.5097	12.6418	12.4853	12.3923
Q09666	Q09666	AHNK_HUMAN	AHNAK	Neuroblast differentiation-associated protein AHNAK	0.1201	0.308185	5	4	22.2531	22.5068	22.4565	22.4303	22.4821	22.4789	22.225	22.0242	22.2478
Q09666;Q8IVF2	Q09666	AHNK2_HUMAN;AHNK_HUMAN	AHNAK;AHNAK2	Neuroblast differentiation-associated protein AHNAK	0.45933	0.42014	4	3	13.6573	13.0896	NaN	12.7164	12.0695	11.9533	13.4805	13.277	NaN
Q8IVF2	Q8IVF2	AHNK2_HUMAN	AHNAK2	Protein AHNAK2	1.11089	0.000832142	5	4	15.2668	16.0488	15.7804	15.9727	15.0465	14.7549	14.5191	14.5074	14.4534
P35869	P35869	AHR_HUMAN	AHR	Aryl hydrocarbon receptor	0.361542	0.00372423	5	4	13.4573	13.5651	13.6424	13.4668	13.3337	13.2383	12.9438	13.1155	13.2256
O95433	O95433	AHSA1_HUMAN	AHSA1	Activator of 90 kDa heat shock protein ATPase homolog 1	0.451299	0.0145273	5	4	17.0049	16.8602	16.9	16.5295	16.4458	16.5127	16.1133	16.6007	16.1893
Q96BJ3	Q96BJ3	AIDA_HUMAN	AIDA	Axin interactor, dorsalization-associated protein	0.462495	0.00110917	5	4	15.7107	15.6908	15.5815	15.5537	15.2338	15.1351	14.9216	15.3416	15.2264
O95831	O95831	AIFM1_HUMAN	AIFM1	Apoptosis-inducing factor 1, mitochondrial	-0.237443	0.0308874	5	4	19.3492	19.219	19.0765	19.3485	19.4965	19.5699	19.6453	19.3076	19.4094
Q12904	Q12904	AIMP1_HUMAN	AIMP1	Aminoacyl tRNA synthase complex-interacting multifunctional protein 1	0.27549	0.00589289	5	4	17.8022	17.7333	17.7585	17.5759	17.529	17.4664	17.2562	17.4405	17.5178
Q13155	Q13155	AIMP2_HUMAN	AIMP2	Aminoacyl tRNA synthase complex-interacting multifunctional protein 2	-0.0392345	0.778259	5	4	17.6667	17.7859	17.5483	17.3732	17.5339	17.6456	17.3523	17.9402	17.6916
O00170	O00170	AIP_HUMAN	AIP	AH receptor-interacting protein	0.445599	0.0519786	5	4	17.4241	17.5383	17.6121	17.3846	17.285	17.2205	16.3994	17.1303	17.1857
P00568	P00568	KAD1_HUMAN	AK1	Adenylate kinase isoenzyme 1	0.398716	0.046797	5	4	17.0095	16.9096	17.1839	16.696	16.7791	16.7359	16.0913	16.6117	16.5371
P54819	P54819	KAD2_HUMAN	AK2	Adenylate kinase 2, mitochondrial	-0.219064	0.0273329	5	4	19.3048	19.0828	18.9922	19.1335	19.3632	19.3007	19.5214	19.3067	19.2449
Q9UIJ7	Q9UIJ7	KAD3_HUMAN	AK3	GTP:AMP phosphotransferase AK3, mitochondrial	-0.268582	0.00121115	5	4	18.6745	18.6622	18.4858	18.6557	18.8964	18.8566	18.9948	18.8234	18.8695
P27144;A0A8I5KW96	P27144	KAD4_HUMAN	AK4	Adenylate kinase 4, mitochondrial	-0.169476	0.231335	5	4	14.1995	14.3001	14.1805	13.8216	14.2763	14.6052	14.2237	14.2212	14.1481
Q9Y6K8	Q9Y6K8	KAD5_HUMAN	AK5	Adenylate kinase isoenzyme 5	1.4594	0.0381777	3	4	12.7334	12.3392	11.8521	11.556	NaN	11.187	9.65405	11.1412	NaN
Q92667	Q92667	AKAP1_HUMAN	AKAP1	A-kinase anchor protein 1, mitochondrial	-0.196823	0.0242492	5	4	14.4751	14.3718	14.265	14.577	14.5816	14.7168	14.6682	14.5562	14.5723
O43572	O43572	AKA10_HUMAN	AKAP10	A-kinase anchor protein 10, mitochondrial	0.256946	0.316959	5	4	12.0558	11.9233	12.0801	11.9589	12.0187	11.9338	10.9191	11.9783	11.888
Q9UKA4	Q9UKA4	AKA11_HUMAN	AKAP11	A-kinase anchor protein 11	0.344678	0.179252	5	4	11.6936	12.2874	12.2219	12.1154	12.3471	11.6424	11.2545	11.7408	11.6898
Q02952	Q02952	AKA12_HUMAN	AKAP12	A-kinase anchor protein 12	0.360562	0.00655597	5	4	19.0963	19.2537	19.3697	19.4481	19.0353	19.0491	18.7235	18.9411	18.9079
Q12802	Q12802	AKP13_HUMAN	AKAP13	A-kinase anchor protein 13	0.318146	0.00328168	5	4	16.0638	16.0314	16.1791	15.9868	15.6889	15.8676	15.5617	15.774	15.8434
Q02040	Q02040	AK17A_HUMAN	AKAP17A	A-kinase anchor protein 17A	-0.0775854	0.365394	5	4	15.1928	15.0646	14.9632	15.1826	15.2023	15.2201	15.3517	15.0161	15.1018
Q9Y2D5	Q9Y2D5	AKAP2_HUMAN	AKAP2	A-kinase anchor protein 2	-0.0317003	0.297114	5	4	17.6895	17.6587	17.6373	17.66	17.6991	17.7652	17.6464	17.7162	17.6384
P24588	P24588	AKAP5_HUMAN	AKAP5	A-kinase anchor protein 5	0.317671	0.161765	5	4	11.5082	11.8462	11.4056	12.0682	11.6878	11.7468	11.1772	11.1438	11.1912
O43823	O43823	AKAP8_HUMAN	AKAP8	A-kinase anchor protein 8	-0.272655	0.0197049	5	4	15.4726	15.572	15.4557	15.7921	15.8211	15.9437	15.9921	15.7266	15.7452
Q9ULX6	Q9ULX6	AKP8L_HUMAN	AKAP8L	A-kinase anchor protein 8-like	-0.459599	0.0107152	5	4	14.6865	14.2696	14.7058	14.5345	14.7742	15.0016	15.2629	14.8704	15.1342
Q99996	Q99996	AKAP9_HUMAN	AKAP9	A-kinase anchor protein 9	0.306792	0.00353653	5	4	14.92	15.0132	15.156	15.1077	14.8697	14.8291	14.7212	14.6048	14.6874
P14550	P14550	AK1A1_HUMAN	AKR1A1	Aldo-keto reductase family 1 member A1	0.250377	0.115269	5	4	16.8838	16.6391	16.8971	16.4595	16.5009	16.4271	16.1487	16.7003	16.5705
P15121	P15121	ALDR_HUMAN	AKR1B1	Aldo-keto reductase family 1 member B1	-0.0503981	0.745156	5	4	16.0748	15.8562	16.0389	15.7138	15.9635	15.9227	15.6774	16.3817	15.9113
Q8NHP1;O43488	Q8NHP1	ARK72_HUMAN	AKR7A2	Aflatoxin B1 aldehyde reductase member 2	0.188864	0.0720514	5	4	17.6231	17.5393	17.4348	17.2549	17.4234	17.1513	17.1968	17.3422	17.2571
P31749	P31749	AKT1_HUMAN	AKT1	RAC-alpha serine/threonine-protein kinase	0.350503	0.0950607	5	4	16.0866	15.5399	16.2107	15.9813	15.6934	15.819	15.1653	15.7039	15.6389
P31751;Q9Y243;P31749	P31751	AKT1_HUMAN;AKT3_HUMAN	AKT1;AKT3	RAC-alpha serine/threonine-protein kinase	0.353181	0.273134	5	4	13.1239	13.2902	12.9244	12.1495	12.4121	13.0063	11.9396	12.6666	12.5695
Q96B36	Q96B36	AKTS1_HUMAN	AKT1S1	Proline-rich AKT1 substrate 1	0.255769	0.0763562	5	4	15.1159	14.8332	15.0201	14.7661	14.5804	14.8306	14.3776	14.8437	14.7581
Q9Y243	Q9Y243	AKT3_HUMAN	AKT3	RAC-gamma serine/threonine-protein kinase	0.698368	0.00268051	5	4	13.5713	13.9351	14.0132	13.6544	13.1208	13.4401	12.772	13.0144	13.1285
Q9H8T0	Q9H8T0	AKTIP_HUMAN	AKTIP	AKT-interacting protein	0.170374	0.628364	5	4	12.9231	12.4977	13.3086	12.0175	12.7404	11.7767	12.3824	12.7679	12.9144
P13716	P13716	HEM2_HUMAN	ALAD	Delta-aminolevulinic acid dehydratase	0.148645	0.544072	5	4	14.0621	14.032	14.1068	14.0029	14.1393	14.101	13.0909	14.0032	14.1772
P13196	P13196	HEM1_HUMAN	ALAS1	5-aminolevulinate synthase, non-specific, mitochondrial	-0.169373	0.0129808	5	4	12.1335	12.2598	12.1721	12.167	12.2013	12.3995	12.4149	12.4067	12.3399
Q13740	Q13740	CD166_HUMAN	ALCAM	CD166 antigen	1.04889	0.000323005	5	4	16.3494	16.309	16.1051	16.6256	15.5487	15.5802	15.2538	15.0585	15.0506
Q8IZ83	Q8IZ83	A16A1_HUMAN	ALDH16A1	Aldehyde dehydrogenase family 16 member A1	0.300239	0.0579301	5	4	15.2981	15.532	15.5597	15.2664	14.9411	15.1947	14.8166	15.3445	15.2722
P54886	P54886	P5CS_HUMAN	ALDH18A1	Delta-1-pyrroline-5-carboxylate synthase	-0.0938265	0.183648	5	4	19.2055	19.1672	18.9705	19.0711	19.0908	19.2519	19.3127	19.158	19.1737
P30837	P30837	AL1B1_HUMAN	ALDH1B1	Aldehyde dehydrogenase X, mitochondrial	-0.293937	0.0163153	5	4	17.4234	17.2723	17.0594	17.4391	17.5044	17.583	17.7546	17.6178	17.5027
P05091;P30837;P00352;P47895;O94788	P05091	AL1B1_HUMAN;ALDH2_HUMAN	ALDH1B1;ALDH2	Aldehyde dehydrogenase, mitochondrial	0.607106	0.210087	5	4	14.8628	14.8481	13.3789	14.1923	13.23	13.4441	13.7274	14.7743	13.3914
Q3SY69	Q3SY69	AL1L2_HUMAN	ALDH1L2	Mitochondrial 10-formyltetrahydrofolate dehydrogenase	0.559276	0.0201093	5	4	13.874	14.3283	13.943	14.3697	13.9184	13.6021	13.1976	13.7701	13.3592
P05091;O94788	P05091	ALDH2_HUMAN	ALDH2	Aldehyde dehydrogenase, mitochondrial	-0.141747	0.125346	5	4	18.3618	18.2702	18.0413	18.2582	18.3052	18.3506	18.544	18.4102	18.2629
P51648	P51648	AL3A2_HUMAN	ALDH3A2	Aldehyde dehydrogenase family 3 member A2	-0.00688228	0.927017	5	4	15.7557	15.7314	15.6518	15.8429	15.7244	15.7201	15.9592	15.6166	15.7412
P30038	P30038	AL4A1_HUMAN	ALDH4A1	Delta-1-pyrroline-5-carboxylate dehydrogenase, mitochondrial	-0.0423744	0.522359	5	4	16.8375	16.7161	16.5677	16.7096	16.7495	16.7221	16.8834	16.7209	16.6746
P51649	P51649	SSDH_HUMAN	ALDH5A1	Succinate-semialdehyde dehydrogenase, mitochondrial	-0.407083	0.0103014	5	4	14.469	14.0564	14.2516	14.2987	14.5065	14.5429	14.8883	14.8461	14.5963
Q02252	Q02252	MMSA_HUMAN	ALDH6A1	Methylmalonate-semialdehyde dehydrogenase [acylating], mitochondrial	-0.746061	0.00267526	5	4	16.4736	16.115	16.029	16.2388	16.533	16.9118	17.2975	17.0169	17.0416
P49419	P49419	AL7A1_HUMAN	ALDH7A1	Alpha-aminoadipic semialdehyde dehydrogenase	-0.297198	0.00356521	5	4	19.6921	19.5339	19.3708	19.4844	19.7677	19.776	19.9406	19.8251	19.7782
P49189	P49189	AL9A1_HUMAN	ALDH9A1	4-trimethylaminobutyraldehyde dehydrogenase	-0.0640818	0.0881484	5	4	17.8617	17.7761	17.791	17.775	17.9244	17.8938	17.884	17.8309	17.792
P04075	P04075	ALDOA_HUMAN	ALDOA	Fructose-bisphosphate aldolase A	0.487263	0.0251733	5	4	19.987	19.9687	20.2526	19.7935	19.6596	19.6633	18.9839	19.6415	19.6176
P04075;P09972	P04075	ALDOA_HUMAN;ALDOC_HUMAN	ALDOA;ALDOC	Fructose-bisphosphate aldolase A	0.332457	0.227166	5	4	15.6076	15.3259	15.8446	15.1846	14.6356	15.3007	14.8326	15.702	15.3202
P09972	P09972	ALDOC_HUMAN	ALDOC	Fructose-bisphosphate aldolase C	1.10942	0.00676334	5	4	16.573	16.8743	16.9432	16.6814	16.3411	15.6828	14.7954	15.8328	15.6406
Q9BT22	Q9BT22	ALG1_HUMAN	ALG1	Chitobiosyldiphosphodolichol beta-mannosyltransferase	-0.411522	0.00461576	5	4	16.2525	16.0041	15.8757	15.9139	16.311	16.2582	16.5436	16.5494	16.4533
Q2TAA5	Q2TAA5	ALG11_HUMAN	ALG11	GDP-Man:Man(3)GlcNAc(2)-PP-Dol alpha-1,2-mannosyltransferase	-0.451934	0.0614554	5	4	13.8202	13.6022	13.0939	13.621	13.5835	13.7554	14.1623	14.1762	14.2538
Q9NP73	Q9NP73	ALG13_HUMAN	ALG13	Putative bifunctional UDP-N-acetylglucosamine transferase and deubiquitinase ALG13	0.365609	0.0289563	5	4	13.017	13.0835	13.0432	13.1979	12.5917	12.7203	13.1025	12.7693	12.4153
Q9H553	Q9H553	ALG2_HUMAN	ALG2	Alpha-1,3/1,6-mannosyltransferase ALG2	-0.370813	0.00928141	5	4	16.4001	16.2016	15.9177	16.0835	16.4649	16.4069	16.6605	16.6066	16.4689
Q92685	Q92685	ALG3_HUMAN	ALG3	Dol-P-Man:Man(5)GlcNAc(2)-PP-Dol alpha-1,3-mannosyltransferase	-0.332099	0.247072	5	3	NaN	13.9246	14.279	14.3233	14.8578	14.6249	14.2592	13.9308	14.8659
Q9Y673	Q9Y673	ALG5_HUMAN	ALG5	Dolichyl-phosphate beta-glucosyltransferase	-0.320275	0.0803345	5	4	16.0499	15.5623	15.6655	16.293	16.1227	16.2955	16.1188	16.3248	16.2028
Q9H6U8	Q9H6U8	ALG9_HUMAN	ALG9	Alpha-1,2-mannosyltransferase ALG9	-0.460064	0.00398547	5	4	14.5491	14.7812	14.8282	15.0442	15.421	15.2228	15.3298	15.242	15.0882
Q13686	Q13686	ALKB1_HUMAN	ALKBH1	Nucleic acid dioxygenase ALKBH1	-0.449545	0.217666	5	4	10.5216	11.5879	11.4266	10.1308	11.1543	11.7046	11.4446	11.1177	11.4102
Q96Q83	Q96Q83	ALKB3_HUMAN	ALKBH3	Alpha-ketoglutarate-dependent dioxygenase alkB homolog 3	1.26502	0.0333888	4	4	10.9691	11.3839	11.0611	11.2664	10.0329	8.75946	NaN	9.87128	10.9568
Q9NXW9	Q9NXW9	ALKB4_HUMAN	ALKBH4	Alpha-ketoglutarate-dependent dioxygenase alkB homolog 4	0.531257	0.0532205	5	4	12.3607	12.0777	12.3308	12.7129	11.8996	12.103	12.0263	11.1532	12.0142
Q6P6C2	Q6P6C2	ALKB5_HUMAN	ALKBH5	RNA demethylase ALKBH5	-0.0406344	0.671024	5	4	14.3063	14.2786	14.4262	14.5566	14.319	14.6381	14.5247	14.3706	14.3105
Q8TCU4	Q8TCU4	ALMS1_HUMAN	ALMS1	Centrosome-associated protein ALMS1	0.327865	0.190893	5	4	15.1449	15.0759	15.4569	15.0173	14.9705	15.1162	14.6216	15.275	14.2463
Q96L96	Q96L96	ALPK3_HUMAN	ALPK3	Alpha-protein kinase 3	0.713192	0.0575469	5	4	10.8863	11.575	11.6162	11.5318	11.2829	9.9246	10.4876	10.6195	11.1311
Q96Q42	Q96Q42	ALS2_HUMAN	ALS2	Alsin	-0.131568	0.808516	3	3	12.211	11.0061	12.3202	NaN	NaN	NaN	12.3421	12.1736	11.4163
Q86V81	Q86V81	THOC4_HUMAN	ALYREF	THO complex subunit 4	-0.19972	0.0490117	5	4	19.7983	19.6152	19.5819	19.8108	19.8538	19.9943	20.0775	19.7837	19.7971
Q9UHK6	Q9UHK6	AMACR_HUMAN	AMACR	Alpha-methylacyl-CoA racemase	-0.405332	0.0446308	5	4	14.3281	14.0745	14.3654	14.9027	14.8673	14.8398	14.8612	14.6058	14.9409
Q9Y303	Q9Y303	NAGA_HUMAN	AMDHD2	N-acetylglucosamine-6-phosphate deacetylase	0.126029	0.341738	5	4	13.3605	13.4748	13.3553	13.0872	13.1534	13.4842	12.9335	13.2351	13.161
Q9UKV5	Q9UKV5	AMFR_HUMAN	AMFR	E3 ubiquitin-protein ligase AMFR	0.282489	0.100278	5	4	14.6516	14.3933	14.1154	14.5719	14.4652	14.0862	13.9159	14.0461	14.2393
Q6DCA0	Q6DCA0	AMERL_HUMAN	AMMECR1L	AMMECR1-like protein	-0.201361	0.646386	5	4	11.6868	9.74608	11.6342	10.7125	10.9595	11.3372	10.8473	11.1809	11.4064
Q8IY45	Q8IY45	AMN1_HUMAN	AMN1	Protein AMN1 homolog	0.837162	0.0231782	5	4	12.1709	12.6036	12.5204	11.5708	11.4002	11.5893	10.8907	11.9105	11.1056
Q4VCS5	Q4VCS5	AMOT_HUMAN	AMOT	Angiomotin	0.121335	0.445626	5	4	13.6904	13.5122	13.5591	13.8755	13.1321	13.5777	13.5427	13.5779	13.8595
Q8IY63	Q8IY63	AMOL1_HUMAN	AMOTL1	Angiomotin-like protein 1	-0.282551	0.0412336	5	4	11.6063	11.8183	11.4302	11.8626	12.1673	11.9319	11.8939	11.7953	12.0212
Q9Y2J4	Q9Y2J4	AMOL2_HUMAN	AMOTL2	Angiomotin-like protein 2	0.630752	0.0027183	5	4	12.5432	13.1093	13.0308	12.8833	12.3968	12.0645	12.1026	12.3069	12.4338
Q01433	Q01433	AMPD2_HUMAN	AMPD2	AMP deaminase 2	0.338242	0.215787	5	4	16.1321	15.8892	16.0096	15.5524	15.7669	15.6909	14.7748	15.7383	15.8171
P48728	P48728	GCST_HUMAN	AMT	Aminomethyltransferase, mitochondrial	0.059305	0.838415	3	3	10.7575	11.3547	11.493	NaN	NaN	NaN	11.2991	11.2915	10.8367
Q9H1A4	Q9H1A4	APC1_HUMAN	ANAPC1	Anaphase-promoting complex subunit 1	-0.135572	0.135268	5	4	14.5285	14.697	14.3669	14.4196	14.7283	14.6781	14.5273	14.5447	14.7146
Q9UM13	Q9UM13	APC10_HUMAN	ANAPC10	Anaphase-promoting complex subunit 10	0.0230793	0.872864	5	4	13.3204	13.1288	13.4246	13.6655	13.2705	13.3574	13.1881	13.6912	13.3015
Q9BS18	Q9BS18	APC13_HUMAN	ANAPC13	Anaphase-promoting complex subunit 13	0.0428296	0.869616	5	4	13.6792	14.1851	14.6984	14.6749	13.9139	14.5759	14.2568	14.1125	14.4737
Q96DE5	Q96DE5	APC16_HUMAN	ANAPC16	Anaphase-promoting complex subunit 16	-0.411955	0.0119966	5	4	12.8908	12.78	12.6606	12.3422	13.0838	13.196	13.1393	13.118	12.8649
Q9UJX6	Q9UJX6	ANC2_HUMAN	ANAPC2	Anaphase-promoting complex subunit 2	-0.253755	0.147749	5	4	13.3144	13.0683	13.2008	12.6454	13.0459	13.2234	13.392	13.4317	13.4621
Q9UJX5	Q9UJX5	APC4_HUMAN	ANAPC4	Anaphase-promoting complex subunit 4	0.0034485	0.963456	5	4	14.848	15.0073	14.9523	14.7244	14.7495	14.8327	14.9892	14.9449	14.8815
Q9UJX4	Q9UJX4	APC5_HUMAN	ANAPC5	Anaphase-promoting complex subunit 5	-0.258465	0.0378531	5	4	13.0323	13.504	13.3508	13.1746	13.4804	13.4303	13.4697	13.6021	13.6369
Q9UJX3	Q9UJX3	APC7_HUMAN	ANAPC7	Anaphase-promoting complex subunit 7	-0.133144	0.0929873	5	4	15.3349	15.2613	15.2381	15.1633	15.2148	15.4093	15.3647	15.3719	15.552
Q5VTE6	Q5VTE6	ANGE2_HUMAN	ANGEL2	Protein angel homolog 2	-0.227041	0.332324	5	4	14.3708	14.0184	13.8099	13.8749	13.8516	14.2687	14.8485	14.1792	14.0797
O15123	O15123	ANGP2_HUMAN	ANGPT2	Angiopoietin-2	1.12244	4.71734e-06	5	4	18.1931	18.4364	18.4809	18.5688	17.3822	17.3802	17.2895	17.3175	17.1173
Q8NI99;Q9UKU9	Q8NI99	ANGL2_HUMAN	ANGPTL2	Angiopoietin-related protein 2	0.0799847	0.450167	5	4	15.0225	15.0362	14.8404	15.0909	14.7478	15.0203	15.1539	14.9052	14.7604
Q9BY76	Q9BY76	ANGL4_HUMAN	ANGPTL4	Angiopoietin-related protein 4	-0.303026	0.18064	5	3	11.6818	11.6441	NaN	11.1544	11.919	11.5686	11.8906	11.4848	12.1193
Q12955	Q12955	ANK3_HUMAN	ANK3	Ankyrin-3	0.155227	0.0247842	5	4	12.7445	12.7574	12.8125	12.8899	12.6544	12.5506	12.6098	12.7942	12.6203
Q9P2R3	Q9P2R3	ANFY1_HUMAN	ANKFY1	Rabankyrin-5	0.367323	0.0275291	5	4	15.7406	15.7222	15.474	15.4858	15.1676	15.1261	14.9913	15.5915	15.3152
Q8IWZ3	Q8IWZ3	ANKH1_HUMAN	ANKHD1	Ankyrin repeat and KH domain-containing protein 1	-0.0174996	0.851489	5	4	13.2777	13.4314	13.575	13.3447	13.4722	13.4955	13.1789	13.4664	13.5105
O75179;Q8IWZ3	O75179	ANKH1_HUMAN;ANR17_HUMAN	ANKHD1;ANKRD17	Ankyrin repeat domain-containing protein 17	0.170513	0.0912542	5	4	15.3391	15.1388	15.1917	14.964	15.008	14.9356	14.8441	15.1346	15.0173
Q9P2G1	Q9P2G1	AKIB1_HUMAN	ANKIB1	Ankyrin repeat and IBR domain-containing protein 1	-0.341037	0.121914	5	4	12.5512	13.0367	13.2861	12.7346	13.123	13.0261	13.6436	13.3596	13.0637
Q86XL3	Q86XL3	ANKL2_HUMAN	ANKLE2	Ankyrin repeat and LEM domain-containing protein 2	-0.230571	0.0342107	5	4	14.4011	14.1964	14.1533	14.4226	14.4908	14.6169	14.616	14.3195	14.5763
Q8IV38	Q8IV38	ANKY2_HUMAN	ANKMY2	Ankyrin repeat and MYND domain-containing protein 2	0.29166	0.142708	5	4	12.7165	12.3017	12.7852	12.738	12.4541	12.6124	11.8778	12.5079	12.2661
Q6UB99	Q6UB99	ANR11_HUMAN	ANKRD11	Ankyrin repeat domain-containing protein 11	-0.119545	0.492171	5	4	10.7952	10.67	10.6471	10.5623	10.7175	10.8692	11.2218	10.3456	10.7868
Q8IZ07	Q8IZ07	AN13A_HUMAN	ANKRD13A	Ankyrin repeat domain-containing protein 13A	0.353457	0.203597	5	4	12.1449	12.3173	12.2746	11.6838	12.1248	12.0788	11.0523	11.7444	11.7583
O75179	O75179	ANR17_HUMAN	ANKRD17	Ankyrin repeat domain-containing protein 17	0.188616	0.0905918	5	4	14.2766	14.6642	14.4975	14.5214	14.1994	14.5084	14.3177	14.2952	14.1859
Q5SQ80;Q5VUR7;Q5CZ79;Q5TYW2;Q4UJ75	Q5SQ80	A20A1_HUMAN;A20A2_HUMAN;A20A3_HUMAN;A20A4_HUMAN;AN20B_HUMAN	ANKRD20A1;ANKRD20A2P;ANKRD20A3P;ANKRD20A4P;ANKRD20A8P	Putative ankyrin repeat domain-containing protein 20A4	0.39772	0.397288	3	4	13.2681	13.8536	12.4289	13.5006	12.7268	13.4106	NaN	NaN	12.4578
Q96NW4	Q96NW4	ANR27_HUMAN	ANKRD27	Ankyrin repeat domain-containing protein 27	0.212066	0.206985	5	4	13.2139	13.2937	13.4368	13.7496	13.3724	13.3363	13.3879	13.0669	12.8937
Q8N8A2;O15084	Q8N8A2	ANR28_HUMAN	ANKRD28	Serine/threonine-protein phosphatase 6 regulatory ankyrin repeat subunit A	0.263677	0.275535	5	4	13.4948	13.6546	13.9148	13.2789	13.589	13.524	12.7397	13.6026	13.1552
Q6AI12	Q6AI12	ANR40_HUMAN	ANKRD40	Ankyrin repeat domain-containing protein 40	0.912433	0.00112193	5	4	13.6047	13.9317	13.2781	13.7143	12.4907	13.0261	12.637	12.9287	12.5163
Q86W74	Q86W74	ANR46_HUMAN	ANKRD46	Ankyrin repeat domain-containing protein 46	-0.521647	0.00330692	5	4	13.5292	13.5076	13.6739	13.3914	13.9153	14.3435	14.0663	13.7825	14.1281
Q9ULJ7	Q9ULJ7	ANR50_HUMAN	ANKRD50	Ankyrin repeat domain-containing protein 50	0.27569	0.0856875	5	4	13.9723	14.0339	14.2109	13.8431	13.7978	13.6321	13.3893	14.0042	13.8736
Q6NXT1	Q6NXT1	ANR54_HUMAN	ANKRD54	Ankyrin repeat domain-containing protein 54	0.128943	0.597814	5	4	12.8019	12.2482	12.374	12.2703	11.9256	11.8105	12.4312	12.6811	12.6248
Q92625	Q92625	ANS1A_HUMAN	ANKS1A	Ankyrin repeat and SAM domain-containing protein 1A	0.359902	0.269705	5	4	12.4452	12.4678	13.095	12.7335	12.7464	12.4381	11.485	12.1756	12.7823
Q9H8Y5	Q9H8Y5	ANKZ1_HUMAN	ANKZF1	Ankyrin repeat and zinc finger domain-containing protein 1	0.110795	0.359208	5	4	13.528	13.7989	13.7918	13.6789	13.6208	13.7663	13.2597	13.6815	13.6148
Q9NQW6	Q9NQW6	ANLN_HUMAN	ANLN	Anillin	0.900901	0.030993	5	4	12.6167	13.1774	12.6408	13.3036	12.3006	12.5839	11.8551	11.1022	12.3271
Q9NW15	Q9NW15	ANO10_HUMAN	ANO10	Anoctamin-10	-0.0220306	0.795771	5	4	16.7148	16.6032	16.5108	16.6349	16.683	16.6337	16.6814	16.7902	16.4014
Q4KMQ2	Q4KMQ2	ANO6_HUMAN	ANO6	Anoctamin-6	-0.301239	0.0247522	5	4	14.6888	14.5624	14.3274	14.6274	14.7471	14.7893	15.0249	15.0158	14.6866
Q9HCE9	Q9HCE9	ANO8_HUMAN	ANO8	Anoctamin-8	-0.408671	0.0103033	5	4	11.5891	11.4332	11.5217	11.4526	11.8488	12.1918	11.967	11.9552	11.5763
O43423;P39687	O43423	AN32A_HUMAN	ANP32A	Acidic leucine-rich nuclear phosphoprotein 32 family member A	-0.168885	0.00661391	5	4	19.2728	19.2076	19.1746	19.2697	19.3321	19.5188	19.3758	19.4311	19.3425
P39687;Q92688	P39687	AN32A_HUMAN;AN32B_HUMAN	ANP32A;ANP32B	Acidic leucine-rich nuclear phosphoprotein 32 family member A	-0.22798	0.109445	5	4	19.2402	19.6877	19.5815	19.5949	19.6702	19.9944	19.8391	19.5242	19.7424
Q92688	Q92688	AN32B_HUMAN	ANP32B	Acidic leucine-rich nuclear phosphoprotein 32 family member B	-0.234047	0.0624154	5	4	17.6787	17.5882	17.2164	17.4371	17.5363	17.8025	17.7695	17.7953	17.6671
Q9BTT0	Q9BTT0	AN32E_HUMAN	ANP32E	Acidic leucine-rich nuclear phosphoprotein 32 family member E	-0.41858	0.0167092	5	4	17.0559	16.7218	16.7977	16.4419	17.017	17.0516	17.2253	17.3864	17.1844
P15144	P15144	AMPN_HUMAN	ANPEP	Aminopeptidase N	-0.330207	0.00425193	5	4	14.7503	14.627	14.4957	14.4081	14.831	14.8394	14.8449	14.9646	15.0224
Q9H6X2	Q9H6X2	ANTR1_HUMAN	ANTXR1	Anthrax toxin receptor 1	0.7532	0.000101747	5	4	12.911	13.0128	12.735	13.1374	12.1525	12.2337	12.0352	12.3596	12.1982
P58335	P58335	ANTR2_HUMAN	ANTXR2	Anthrax toxin receptor 2	-0.128366	0.227069	5	4	14.3592	14.089	14.2479	14.0489	14.0711	14.4257	14.4252	14.3309	14.3202
P04083	P04083	ANXA1_HUMAN	ANXA1	Annexin A1	0.284359	0.142953	5	4	20.0282	20.0389	20.4681	19.7831	19.9799	19.9583	19.399	19.8143	19.8248
P50995	P50995	ANX11_HUMAN	ANXA11	Annexin A11	-0.409542	0.22763	5	4	14.9978	15.8696	16.5349	15.5194	16.2341	16.376	15.7519	16.2863	16.0518
P07355;A6NMY6	P07355	ANXA2_HUMAN	ANXA2	Annexin A2	0.0557411	0.832788	5	4	19.6281	19.8315	20.5282	19.4803	19.5066	19.8614	19.5116	20.1946	19.9822
P12429	P12429	ANXA3_HUMAN	ANXA3	Annexin A3	0.648187	0.0118633	5	4	18.1734	18.0704	18.3613	17.8107	17.6839	17.5824	16.9048	17.666	17.4417
P09525	P09525	ANXA4_HUMAN	ANXA4	Annexin A4	-0.536726	0.352009	5	4	15.0095	15.7227	17.4324	15.4452	15.882	16.6103	15.9358	17.1492	16.6185
P08758	P08758	ANXA5_HUMAN	ANXA5	Annexin A5	0.246076	0.176027	5	4	20.624	20.3359	20.3746	19.9547	20.1267	20.1418	19.7366	20.3287	20.0473
P08133	P08133	ANXA6_HUMAN	ANXA6	Annexin A6	-0.561954	0.287204	5	4	15.4261	15.112	16.8132	14.9038	15.6753	16.0988	15.4277	16.9382	16.4888
P20073	P20073	ANXA7_HUMAN	ANXA7	Annexin A7	0.394496	0.0934146	5	4	16.3633	16.6762	16.7551	16.1986	16.1714	16.2607	15.523	16.3414	16.2225
Q10567	Q10567	AP1B1_HUMAN	AP1B1	AP-1 complex subunit beta-1	-0.319195	0.0317161	5	4	17.7982	17.529	17.4777	17.3758	17.6732	17.7812	17.8102	18.1368	17.9204
Q10567;P63010	Q10567	AP1B1_HUMAN;AP2B1_HUMAN	AP1B1;AP2B1	AP-2 complex subunit beta	-0.181117	0.0400751	5	4	18.4164	18.2153	18.1351	18.1625	18.2895	18.4204	18.4339	18.5381	18.3853
O43747	O43747	AP1G1_HUMAN	AP1G1	AP-1 complex subunit gamma-1	-0.0531847	0.764906	5	4	16.2573	16.062	16.1095	15.7828	15.8775	15.9644	15.8925	16.5541	16.2419
O75843	O75843	AP1G2_HUMAN	AP1G2	AP-1 complex subunit gamma-like 2	0.459926	0.0199576	5	4	14.8005	15.0224	14.772	14.3071	14.2961	14.1901	14.0437	14.3584	14.4395
Q9BXS5	Q9BXS5	AP1M1_HUMAN	AP1M1	AP-1 complex subunit mu-1	-0.203624	0.370153	5	4	16.8349	16.5956	16.7792	16.2155	16.7058	16.7458	16.322	17.1328	17.1432
P56377	P56377	AP1S2_HUMAN	AP1S2	AP-1 complex subunit sigma-2	-0.097306	0.700204	5	4	15.5311	14.9741	15.0949	14.373	14.8075	14.9895	15.182	15.4474	15.0265
O95782	O95782	AP2A1_HUMAN	AP2A1	AP-2 complex subunit alpha-1	-0.260226	0.0562276	5	4	17.5652	17.343	17.2037	17.2424	17.4405	17.4465	17.777	17.7957	17.5343
O95782;O94973	O95782	AP2A1_HUMAN;AP2A2_HUMAN	AP2A1;AP2A2	AP-2 complex subunit alpha-2	-0.28427	0.000772144	5	4	19.7841	19.5649	19.5569	19.658	19.9679	19.9407	19.8786	19.9459	19.893
O94973	O94973	AP2A2_HUMAN	AP2A2	AP-2 complex subunit alpha-2	-0.426264	0.00302929	5	4	18.1335	17.7793	17.8547	17.7532	18.1879	18.1833	18.4091	18.3358	18.4161
P63010	P63010	AP2B1_HUMAN	AP2B1	AP-2 complex subunit beta	-0.484187	0.0356274	5	4	18.0885	17.6116	17.456	17.489	17.821	17.9728	18.2409	18.5187	18.1738
Q96CW1	Q96CW1	AP2M1_HUMAN	AP2M1	AP-2 complex subunit mu	-0.214996	0.174744	5	4	19.1027	18.8859	18.6164	18.7646	18.7736	19.0769	19.2185	19.3042	18.9136
P53680	P53680	AP2S1_HUMAN	AP2S1	AP-2 complex subunit sigma	-0.494485	0.0022267	5	4	17.5685	17.0868	17.2971	17.3427	17.775	17.9022	17.6314	17.8683	17.9145
Q13367;O00203	Q13367	AP3B1_HUMAN	AP3B1	AP-3 complex subunit beta-1	0.169352	0.376187	5	4	15.9264	15.717	15.9356	15.488	15.4952	15.6192	15.1685	15.9952	15.7089
O14617	O14617	AP3D1_HUMAN	AP3D1	AP-3 complex subunit delta-1	0.173278	0.349228	5	4	16.404	16.4394	16.5029	16.1888	16.2408	16.1992	15.6911	16.5396	16.3818
Q9Y2T2	Q9Y2T2	AP3M1_HUMAN	AP3M1	AP-3 complex subunit mu-1	-0.0115742	0.960187	5	4	16.2315	15.9347	16.1112	15.6328	16.0962	16.0906	15.3326	16.3192	16.107
P53677;Q9Y2T2	P53677	AP3M1_HUMAN;AP3M2_HUMAN	AP3M1;AP3M2	AP-3 complex subunit mu-2	-0.27885	0.52355	5	4	13.8487	13.5341	14.1028	12.8259	13.3572	13.3159	13.4441	14.5896	14.5767
P53677	P53677	AP3M2_HUMAN	AP3M2	AP-3 complex subunit mu-2	0.656023	0.0102711	5	4	13.7459	13.8343	13.7928	13.828	13.5251	13.1205	12.6318	13.4746	12.9691
Q92572	Q92572	AP3S1_HUMAN	AP3S1	AP-3 complex subunit sigma-1	0.52467	0.0922555	5	4	15.7021	15.7556	14.952	14.7706	14.5683	14.9121	14.617	15.2302	14.5244
P59780	P59780	AP3S2_HUMAN	AP3S2	AP-3 complex subunit sigma-2	0.366562	0.311059	5	4	12.4247	12.823	12.4328	11.3517	11.6031	11.8781	11.4521	12.3026	12.2215
Q9Y6B7	Q9Y6B7	AP4B1_HUMAN	AP4B1	AP-4 complex subunit beta-1	0.38993	0.463533	5	4	11.8646	11.4632	12.1834	11.629	11.6391	12.2843	9.97015	10.9418	12.1404
Q9UPM8	Q9UPM8	AP4E1_HUMAN	AP4E1	AP-4 complex subunit epsilon-1	0.48281	0.0646178	5	4	12.8735	12.932	12.7333	12.2676	12.3335	12.4111	11.7162	12.0322	12.6009
Q2VPB7	Q2VPB7	AP5B1_HUMAN	AP5B1	AP-5 complex subunit beta-1	-0.182587	0.310711	5	4	12.451	12.0334	11.6751	12.0524	11.9554	12.1713	12.4345	12.3061	12.3104
Q9NUS5	Q9NUS5	AP5S1_HUMAN	AP5S1	AP-5 complex subunit sigma-1	-0.40279	0.328151	5	3	10.4466	11.1005	10.7873	NaN	11.0192	10.7972	10.8567	12.2244	11.0071
O43299	O43299	AP5Z1_HUMAN	AP5Z1	AP-5 complex subunit zeta-1	-0.171834	0.315109	5	4	12.9271	13.1875	12.7583	12.8234	13.0368	13.2589	12.7122	13.0503	13.4213
O14727	O14727	APAF_HUMAN	APAF1	Apoptotic protease-activating factor 1	0.257498	0.273945	5	4	13.4164	13.14	13.5702	13.014	13.1465	13.1346	12.4198	13.0305	13.4069
Q02410	Q02410	APBA1_HUMAN	APBA1	Amyloid-beta A4 precursor protein-binding family A member 1	0.213345	0.371483	5	3	11.8575	NaN	12.5452	12.5893	12.0499	12.122	11.9628	12.509	11.9429
Q99767	Q99767	APBA2_HUMAN	APBA2	Amyloid-beta A4 precursor protein-binding family A member 2	0.32296	0.361694	4	4	13.1508	12.9987	13.3288	12.7685	NaN	13.0684	11.834	13.133	12.9195
O96018	O96018	APBA3_HUMAN	APBA3	Amyloid-beta A4 precursor protein-binding family A member 3	0.223318	0.517379	5	3	12.3838	12.6395	NaN	12.0634	11.7465	12.0801	13.0004	12.0679	11.7994
O00213	O00213	APBB1_HUMAN	APBB1	Amyloid beta precursor protein binding family B member 1	0.0178568	0.916423	5	4	14.1487	14.425	14.6093	14.4125	14.4745	14.385	13.998	14.7637	14.2839
Q92870	Q92870	APBB2_HUMAN	APBB2	Amyloid beta precursor protein binding family B member 2	0.393412	0.000436199	5	4	14.4651	14.3513	14.2877	14.3697	13.8935	13.8942	13.9455	13.9887	14.1534
P25054	P25054	APC_HUMAN	APC	Adenomatous polyposis coli protein	0.667157	0.0176899	5	4	15.1711	15.1572	15.5131	15.5457	14.5083	14.9961	14.6864	14.1281	15.0792
P13798	P13798	ACPH_HUMAN	APEH	Acylamino-acid-releasing enzyme	0.527211	0.0621179	5	4	16.0871	16.0042	16.1405	15.2151	15.4991	15.4399	14.8648	15.564	15.3047
P27695	P27695	APEX1_HUMAN	APEX1	DNA-(apurinic or apyrimidinic site) endonuclease	-0.327623	9.37879e-05	5	4	17.3076	17.2549	17.2394	17.2142	17.5508	17.6905	17.6206	17.5391	17.5073
Q9BZZ5	Q9BZZ5	API5_HUMAN	API5	Apoptosis inhibitor 5	-0.234894	0.0106933	5	4	17.9544	17.8119	17.669	17.7075	18.043	17.9794	18.1434	17.9855	17.9517
Q96GX9	Q96GX9	MTNB_HUMAN	APIP	Methylthioribulose-1-phosphate dehydratase	0.131725	0.122826	5	4	16.8729	16.65	16.8851	16.8721	16.7671	16.8295	16.6796	16.5665	16.5989
Q8IW19	Q8IW19	APLF_HUMAN	APLF	Aprataxin and PNK-like factor	0.46518	0.000266221	5	4	14.9526	15.1202	15.1314	15.0172	14.5143	14.7794	14.5888	14.5795	14.4888
Q06481	Q06481	APLP2_HUMAN	APLP2	Amyloid beta precursor like protein 2	0.00601479	0.923553	5	4	17.0643	16.9518	16.8837	17.0217	17.0357	17.0443	17.0415	16.9256	16.8246
Q9HDC9	Q9HDC9	APMAP_HUMAN	APMAP	Adipocyte plasma membrane-associated protein	-0.25689	0.0641813	5	4	18.9976	18.7087	18.5413	18.673	18.8785	18.856	19.2003	19.1171	18.8832
P02649;CON110	P02649	APOE_HUMAN	APOE	Apolipoprotein E	-0.0464421	0.785193	5	4	11.0989	11.4109	11.7498	11.3188	11.2354	11.3524	11.8215	11.3977	11.3983
Q9BQE5	Q9BQE5	APOL2_HUMAN	APOL2	Apolipoprotein L2	-0.0805549	0.309167	5	4	17.0738	17.0774	16.9034	17.2648	17.0396	17.1998	17.1884	17.1971	17.1772
Q9BUR5	Q9BUR5	MIC26_HUMAN	APOO	MICOS complex subunit MIC26	-0.0421251	0.623931	5	4	18.0269	18.0054	17.8645	18.0975	17.9164	18.038	18.249	18.0844	17.9157
Q6UXV4	Q6UXV4	MIC27_HUMAN	APOOL	MICOS complex subunit MIC27	-0.465729	0.00787288	5	4	14.9366	14.8837	14.7379	15.2428	15.1947	15.3544	15.6622	15.4393	15.4291
P05067	P05067	A4_HUMAN	APP	Amyloid-beta precursor protein	-0.095389	0.126637	5	4	18.2612	18.1678	18.0905	18.3192	18.2614	18.3752	18.3737	18.243	18.272
Q9UKG1	Q9UKG1	DP13A_HUMAN	APPL1	DCC-interacting protein 13-alpha	0.389728	0.208638	5	4	14.405	15.0036	15.3848	14.5059	14.6662	14.4949	13.8719	14.2573	14.8854
Q8NEU8	Q8NEU8	DP13B_HUMAN	APPL2	DCC-interacting protein 13-beta	0.337945	0.192526	5	4	13.5001	13.3475	13.7309	12.8586	12.9655	13.3892	12.5087	13.0114	13.2318
P07741	P07741	APT_HUMAN	APRT	Adenine phosphoribosyltransferase	0.393649	0.055615	5	4	18.7551	18.5229	18.7333	18.1994	18.3276	18.3386	17.7197	18.233	18.1761
Q7Z2E3	Q7Z2E3	APTX_HUMAN	APTX	Aprataxin	0.0693002	0.505285	5	4	13.8751	13.7686	13.5322	13.8249	13.5948	13.4817	13.7031	13.8004	13.8246
O60306	O60306	AQR_HUMAN	AQR	RNA helicase aquarius	-0.434949	0.00444186	5	4	15.5062	15.5433	15.2839	15.6823	15.7766	15.8065	16.0675	15.9292	16.1145
P10398	P10398	ARAF_HUMAN	ARAF	Serine/threonine-protein kinase A-Raf	1.01564	0.00393438	5	4	13.3028	13.5306	13.6327	13.4355	12.755	12.5864	11.651	12.722	12.5844
P04049;P15056;P10398	P04049	ARAF_HUMAN;BRAF_HUMAN;RAF1_HUMAN	ARAF;BRAF;RAF1	RAF proto-oncogene serine/threonine-protein kinase	0.665785	0.0460782	4	4	13.2939	13.5209	13.8263	12.9079	12.7934	NaN	12.3386	12.5631	13.1908
Q96P48	Q96P48	ARAP1_HUMAN	ARAP1	Arf-GAP with Rho-GAP domain, ANK repeat and PH domain-containing protein 1	0.0711895	0.738164	5	4	15.4743	15.5547	15.5227	15.4989	15.587	15.5896	14.7267	15.6013	15.7028
Q8WWN8	Q8WWN8	ARAP3_HUMAN	ARAP3	Arf-GAP with Rho-GAP domain, ANK repeat and PH domain-containing protein 3	0.0757954	0.578082	5	4	17.3419	17.2593	17.4865	17.1162	17.2258	17.2406	16.8782	17.4784	17.3031
P48444	P48444	COPD_HUMAN	ARCN1	Coatomer subunit delta	0.379025	0.0651773	5	4	18.7388	18.7884	18.9671	18.5361	18.4331	18.4006	17.8581	18.623	18.5781
P61204;P84077	P61204	ARF1_HUMAN	ARF1	ADP-ribosylation factor 1	0.088038	0.704326	5	4	19.2628	18.9185	19.0873	18.5545	18.8443	18.7992	18.3426	19.2898	19.0629
P61204;P84085;P84077;P18085	P61204	ARF1_HUMAN;ARF4_HUMAN;ARF5_HUMAN	ARF1;ARF4;ARF5	ADP-ribosylation factor 4	0.312431	0.230881	5	4	18.0258	17.7526	17.484	17.1979	16.9513	17.4351	17.1155	17.8555	17.1559
P18085	P18085	ARF4_HUMAN	ARF4	ADP-ribosylation factor 4	0.220529	0.391303	5	4	18.417	18.0887	17.9094	17.6696	17.5693	17.6701	17.4215	18.4163	17.926
P84085	P84085	ARF5_HUMAN	ARF5	ADP-ribosylation factor 5	-0.0757537	0.712265	5	4	16.4191	16.1486	16.1858	15.8803	16.1406	16.1373	15.8648	16.7856	16.2427
P62330	P62330	ARF6_HUMAN	ARF6	ADP-ribosylation factor 6	-0.299686	0.321055	5	4	17.8696	17.252	17.2493	16.8039	17.4169	17.4769	17.1007	18.1502	17.8224
Q8N6T3	Q8N6T3	ARFG1_HUMAN	ARFGAP1	ADP-ribosylation factor GTPase-activating protein 1	0.418201	0.00803039	5	4	15.5211	15.7559	15.5339	15.6225	15.1289	15.3132	14.8901	15.4322	15.1863
Q8N6H7	Q8N6H7	ARFG2_HUMAN	ARFGAP2	ADP-ribosylation factor GTPase-activating protein 2	0.429084	0.0371912	5	4	14.8442	15.0893	15.1088	14.8746	14.5811	14.7624	14.0157	14.6597	14.7318
Q9NP61	Q9NP61	ARFG3_HUMAN	ARFGAP3	ADP-ribosylation factor GTPase-activating protein 3	0.498739	0.0346334	5	4	14.6585	15.0543	14.9913	14.5921	14.2542	14.4986	13.7985	14.556	14.5192
Q9Y6D6	Q9Y6D6	BIG1_HUMAN	ARFGEF1	Brefeldin A-inhibited guanine nucleotide-exchange protein 1	0.326615	0.134608	5	4	14.1334	14.2967	14.5121	14.0925	13.9432	14.1043	13.3482	14.2327	14.0319
Q9Y6D6;Q9Y6D5	Q9Y6D6	BIG1_HUMAN;BIG2_HUMAN	ARFGEF1;ARFGEF2	Brefeldin A-inhibited guanine nucleotide-exchange protein 2	0.247705	0.210566	5	4	14.5833	14.3799	14.5833	14.2084	14.2863	14.3654	13.6273	14.2956	14.3806
Q9Y6D5	Q9Y6D5	BIG2_HUMAN	ARFGEF2	Brefeldin A-inhibited guanine nucleotide-exchange protein 2	0.262134	0.136107	5	4	14.2614	14.3301	14.3584	14.0402	14.0161	14.0207	13.5105	14.1476	14.2319
P53367	P53367	ARFP1_HUMAN	ARFIP1	Arfaptin-1	0.489197	0.042686	5	4	15.7715	16.0895	15.9175	15.7939	15.5593	15.5412	14.7554	15.4862	15.6775
P53365	P53365	ARFP2_HUMAN	ARFIP2	Arfaptin-2	0.483338	0.0441199	5	4	14.4732	14.8939	15.0015	14.8744	14.2768	13.9643	14.0712	14.5627	14.762
Q13795	Q13795	ARFRP_HUMAN	ARFRP1	ADP-ribosylation factor-related protein 1	-0.338231	0.141824	5	4	14.553	13.9947	13.899	14.0005	14.0611	14.2086	14.6625	14.8028	14.5151
P05089	P05089	ARGI1_HUMAN	ARG1	Arginase-1	0.0303936	0.947085	3	3	NaN	13.2152	12.0305	13.0129	NaN	12.2965	13.0695	12.8014	NaN
P78540	P78540	ARGI2_HUMAN	ARG2	Arginase-2, mitochondrial	0.766005	0.0199925	5	4	13.6228	13.7572	13.7037	13.6382	12.7787	13.7561	12.7877	12.409	12.8409
Q9NWB6	Q9NWB6	ARGL1_HUMAN	ARGLU1	Arginine and glutamate-rich protein 1	-0.0572038	0.652462	5	4	16.773	16.6881	16.6044	16.7513	16.8139	16.9611	16.9168	16.7353	16.3799
Q07960	Q07960	RHG01_HUMAN	ARHGAP1	Rho GTPase-activating protein 1	0.796232	0.00351245	5	4	17.2927	17.1132	17.2824	16.9365	16.307	16.4932	15.8139	16.6885	16.4973
Q8IWW6	Q8IWW6	RHG12_HUMAN	ARHGAP12	Rho GTPase-activating protein 12	0.733789	0.00717742	5	4	13.481	13.8593	14.1098	14.0896	12.9395	13.3434	12.9083	13.569	12.9955
Q68EM7	Q68EM7	RHG17_HUMAN	ARHGAP17	Rho GTPase-activating protein 17	0.299941	0.22563	5	4	16.5944	16.7663	16.9662	16.6623	16.4621	16.435	15.7668	16.8874	16.6855
Q8N392	Q8N392	RHG18_HUMAN	ARHGAP18	Rho GTPase-activating protein 18	1.01659	0.00365628	5	4	15.7805	15.8109	16.1956	15.6432	15.0989	15.2125	14.1371	14.9355	14.8208
Q5T5U3	Q5T5U3	RHG21_HUMAN	ARHGAP21	Rho GTPase-activating protein 21	-0.253828	0.0486378	5	4	13.3326	13.5311	13.2754	13.5619	13.7777	13.4381	13.5822	13.8683	13.7291
Q9P227	Q9P227	RHG23_HUMAN	ARHGAP23	Rho GTPase-activating protein 23	0.0606158	0.736047	5	4	11.6728	12.1582	12.005	12.1233	12.1734	12.2221	11.9599	11.5747	11.716
Q8N264	Q8N264	RHG24_HUMAN	ARHGAP24	Rho GTPase-activating protein 24	0.848811	0.088346	4	4	10.5967	10.7524	11.1885	11.3424	9.45642	10.1792	9.68627	11.1629	NaN
P42331	P42331	RHG25_HUMAN	ARHGAP25	Rho GTPase-activating protein 25	1.28984	0.0122105	5	4	13.8132	14.5111	14.8286	14.5476	13.8227	13.737	12.8603	12.229	13.0275
Q9UNA1	Q9UNA1	RHG26_HUMAN	ARHGAP26	Rho GTPase-activating protein 26	-0.0798683	0.623032	5	4	13.8933	13.9825	13.3187	13.6159	13.8778	13.8619	13.9343	13.5352	13.703
Q6ZUM4	Q6ZUM4	RHG27_HUMAN	ARHGAP27	Rho GTPase-activating protein 27	0.428063	0.165919	5	4	12.9854	12.9975	13.816	13.7053	13.5565	12.7802	12.6599	12.6471	13.0964
Q9P2N2	Q9P2N2	RHG28_HUMAN	ARHGAP28	Rho GTPase-activating protein 28	0.855149	0.000454318	5	4	13.3565	13.1202	13.4475	13.0166	12.4151	12.6576	12.1043	12.2565	12.4667
Q52LW3	Q52LW3	RHG29_HUMAN	ARHGAP29	Rho GTPase-activating protein 29	0.34044	0.126118	5	4	14.8968	15.021	15.3403	15.0947	14.8474	14.9853	14.1261	14.8978	14.8821
Q2M1Z3	Q2M1Z3	RHG31_HUMAN	ARHGAP31	Rho GTPase-activating protein 31	-0.169819	0.101566	5	4	15.5347	15.3255	15.5675	15.3269	15.4574	15.6313	15.4763	15.7224	15.7551
Q9NRY4	Q9NRY4	RHG35_HUMAN	ARHGAP35	Rho GTPase-activating protein 35	0.178493	0.40267	5	4	13.9062	13.9702	14.113	13.6807	13.885	13.8144	13.1148	13.8185	14.0623
Q9C0H5	Q9C0H5	RHG39_HUMAN	ARHGAP39	Rho GTPase-activating protein 39	-0.106403	0.818252	5	3	NaN	10.9065	12.1219	10.6771	11.0511	11.196	12.16	10.8717	11.429
P98171	P98171	RHG04_HUMAN	ARHGAP4	Rho GTPase-activating protein 4	0.635538	0.00613021	5	4	15.437	15.5449	15.6334	15.3436	14.9789	15.0898	14.3231	14.895	14.9842
Q13017	Q13017	RHG05_HUMAN	ARHGAP5	Rho GTPase-activating protein 5	0.635338	0.000498019	5	4	13.7999	13.9012	13.9883	13.9298	13.2725	13.3837	12.9375	13.4249	13.3287
P52565	P52565	GDIR1_HUMAN	ARHGDIA	Rho GDP-dissociation inhibitor 1	0.614871	0.0285389	5	4	19.394	19.3869	19.6512	19.1625	19.0422	19.1015	18.095	18.7697	18.9105
P52566	P52566	GDIR2_HUMAN	ARHGDIB	Rho GDP-dissociation inhibitor 2	0.510076	0.0636861	5	4	18.1931	18.0826	18.4663	17.7432	17.9265	17.73	16.9607	17.7791	17.6598
Q92888	Q92888	ARHG1_HUMAN	ARHGEF1	Rho guanine nucleotide exchange factor 1	0.246859	0.157343	5	4	16.6922	16.6031	16.844	16.4251	16.4957	16.4907	15.9172	16.5269	16.5406
O15013	O15013	ARHGA_HUMAN	ARHGEF10	Rho guanine nucleotide exchange factor 10	0.206646	0.480064	5	4	12.7169	12.605	12.9627	12.8408	12.8364	12.7112	11.6465	12.7107	12.9688
O15085	O15085	ARHGB_HUMAN	ARHGEF11	Rho guanine nucleotide exchange factor 11	-0.0738543	0.808653	5	4	12.8097	13.241	13.1768	13.4504	13.8521	13.7901	12.8042	12.8183	12.952
Q9NZN5	Q9NZN5	ARHGC_HUMAN	ARHGEF12	Rho guanine nucleotide exchange factor 12	0.153772	0.0643289	5	4	15.0658	15.1184	15.1369	14.9944	14.815	15.0884	14.8218	15.0322	14.868
O94989	O94989	ARHGF_HUMAN	ARHGEF15	Rho guanine nucleotide exchange factor 15	-0.0806103	0.317528	5	4	15.2581	14.9415	15.2031	15.061	15.1539	15.0876	15.2679	15.2816	15.1917
Q5VV41	Q5VV41	ARHGG_HUMAN	ARHGEF16	Rho guanine nucleotide exchange factor 16	1.12024	0.0368315	3	4	11.0938	11.243	11.1831	10.9901	NaN	9.35781	NaN	9.74996	10.914
Q96PE2	Q96PE2	ARHGH_HUMAN	ARHGEF17	Rho guanine nucleotide exchange factor 17	-0.596609	0.000430874	5	4	16.5378	16.4889	16.2275	16.3454	16.7778	16.9583	17.1658	17.0634	17.0172
A0A590UK10;Q6ZSZ5	A0A590	ARHGI_HUMAN	ARHGEF18	Rho guanine nucleotide exchange factor 18	0.651157	0.00123157	5	4	14.9241	15.0949	15.1207	14.8727	14.4107	14.6027	13.9923	14.3734	14.3804
Q92974	Q92974	ARHG2_HUMAN	ARHGEF2	Rho guanine nucleotide exchange factor 2	0.0715228	0.418583	5	4	16.7318	16.6693	16.7855	16.538	16.6378	16.8075	16.434	16.6123	16.5564
Q8N1W1	Q8N1W1	ARG28_HUMAN	ARHGEF28	Rho guanine nucleotide exchange factor 28	0.53747	0.0181328	5	4	13.1961	13.6257	13.9283	13.3602	13.1262	13.1393	12.6485	13.0905	12.946
A1IGU5	A1IGU5	ARH37_HUMAN	ARHGEF37	Rho guanine nucleotide exchange factor 37	0.168266	0.338318	5	4	13.2815	13.0056	13.4113	13.3737	13.5013	13.1317	12.7871	13.1958	12.8827
Q8TER5	Q8TER5	ARH40_HUMAN	ARHGEF40	Rho guanine nucleotide exchange factor 40	-0.0105219	0.899319	5	4	14.3445	14.4018	14.6934	14.3506	14.4694	14.5126	14.5095	14.3501	14.4489
Q15052	Q15052	ARHG6_HUMAN	ARHGEF6	Rho guanine nucleotide exchange factor 6	0.280931	0.0738254	5	4	15.5835	15.6146	15.8314	15.3589	15.4638	15.2513	14.9888	15.3996	15.4774
Q14155;Q15052	Q14155	ARHG6_HUMAN;ARHG7_HUMAN	ARHGEF6;ARHGEF7	Rho guanine nucleotide exchange factor 7	0.127807	0.356542	5	4	17.0369	16.97	16.7793	16.8199	16.6775	16.7839	16.4449	17.061	16.9012
Q14155	Q14155	ARHG7_HUMAN	ARHGEF7	Rho guanine nucleotide exchange factor 7	0.0106049	0.930521	5	4	15.789	15.8324	15.9798	15.6916	15.888	15.7341	15.4885	15.9942	15.9582
O14497	O14497	ARI1A_HUMAN	ARID1A	AT-rich interactive domain-containing protein 1A	-0.339676	0.00208105	5	4	15.4037	15.4559	15.2595	15.5152	15.7425	15.7466	15.896	15.7554	15.6008
Q8NFD5;O14497	Q8NFD5	ARI1A_HUMAN;ARI1B_HUMAN	ARID1A;ARID1B	AT-rich interactive domain-containing protein 1A	-0.686577	0.0154662	5	4	13.3367	12.9284	13.6836	13.9858	14.3853	14.1058	14.2576	14.1411	13.9612
Q8NFD5	Q8NFD5	ARI1B_HUMAN	ARID1B	AT-rich interactive domain-containing protein 1B	-0.337814	0.00101341	5	4	13.953	13.9058	13.9597	14.14	14.2319	14.3576	14.393	14.2415	14.4134
Q68CP9	Q68CP9	ARID2_HUMAN	ARID2	AT-rich interactive domain-containing protein 2	-0.23518	0.0743688	5	4	13.8218	13.5084	13.4245	13.4646	13.8122	13.7737	13.9376	13.8908	13.5357
Q99856	Q99856	ARI3A_HUMAN	ARID3A	AT-rich interactive domain-containing protein 3A	0.0265937	0.688786	5	4	15.2174	15.1408	15.1251	15.0982	15.0074	14.9897	15.1796	15.1522	15.265
Q8IVW6	Q8IVW6	ARI3B_HUMAN	ARID3B	AT-rich interactive domain-containing protein 3B	0.526146	0.00349087	5	4	14.8719	14.691	14.6749	14.879	14.0128	14.2901	14.5666	14.0748	14.3211
P29374	P29374	ARI4A_HUMAN	ARID4A	AT-rich interactive domain-containing protein 4A	-0.019206	0.917769	5	4	15.7227	16.2511	16.2317	16.4917	16.5598	16.19	16.0896	15.9986	16.1295
Q4LE39	Q4LE39	ARI4B_HUMAN	ARID4B	AT-rich interactive domain-containing protein 4B	0.0870772	0.450757	5	4	13.8833	14.1736	14.1746	14.359	14.0326	14.0609	14.2463	13.8785	14.0844
Q9Y4X5	Q9Y4X5	ARI1_HUMAN	ARIH1	E3 ubiquitin-protein ligase ARIH1	0.0955084	0.378302	5	4	14.5765	14.6563	14.7368	14.4714	14.5949	14.6205	14.3023	14.6995	14.3566
O95376	O95376	ARI2_HUMAN	ARIH2	E3 ubiquitin-protein ligase ARIH2	0.23921	0.384286	5	4	12.4462	12.7374	13.4669	13.0576	12.724	13.0658	12.206	12.5225	12.9207
P40616	P40616	ARL1_HUMAN	ARL1	ADP-ribosylation factor-like protein 1	-0.124523	0.230175	5	4	17.4236	17.3361	17.2693	17.0646	17.4421	17.3285	17.2083	17.4625	17.5484
Q8N8L6	Q8N8L6	ARL10_HUMAN	ARL10	ADP-ribosylation factor-like protein 10	-0.44832	0.000612788	5	4	15.1161	14.9467	15.178	15.234	15.63	15.4724	15.6764	15.618	15.4383
Q8N8R7	Q8N8R7	AL14E_HUMAN	ARL14EP	ARL14 effector protein	-0.252894	0.245989	5	4	13.4281	13.559	14.1028	13.6325	14.2992	14.1186	13.6395	13.9975	13.6126
Q9NXU5	Q9NXU5	ARL15_HUMAN	ARL15	ADP-ribosylation factor-like protein 15	0.209824	0.108549	5	4	15.575	15.6906	15.552	16.0115	15.7273	15.4623	15.4164	15.4173	15.464
P36404	P36404	ARL2_HUMAN	ARL2	ADP-ribosylation factor-like protein 2	-0.292314	0.0807609	5	4	16.4528	16.1673	15.9769	15.9247	16.361	16.3849	16.5802	16.6353	16.1523
Q9Y2Y0	Q9Y2Y0	AR2BP_HUMAN	ARL2BP	ADP-ribosylation factor-like protein 2-binding protein	0.185812	0.654303	5	3	14.3025	12.8564	14.2742	NaN	13.6265	13.4772	13.1897	13.8805	13.9524
P36405	P36405	ARL3_HUMAN	ARL3	ADP-ribosylation factor-like protein 3	0.427321	0.179093	5	4	17.314	16.6345	16.9104	16.1811	16.3824	16.3166	15.713	16.759	16.4924
Q9Y689	Q9Y689	ARL5A_HUMAN	ARL5A	ADP-ribosylation factor-like protein 5A	-0.488115	0.209959	4	3	11.4119	10.7287	NaN	11.3079	11.7417	11.9017	10.9205	11.9867	NaN
Q96KC2	Q96KC2	ARL5B_HUMAN	ARL5B	ADP-ribosylation factor-like protein 5B	-0.32604	0.452277	4	4	15.3589	15.548	14.405	13.9517	NaN	15.0727	14.9695	15.55	14.9755
Q15041	Q15041	AR6P1_HUMAN	ARL6IP1	ADP-ribosylation factor-like protein 6-interacting protein 1	-0.331099	0.00197195	5	4	15.8255	15.6657	15.6153	15.7411	16.2294	15.9664	15.989	16.0586	15.9717
Q66PJ3	Q66PJ3	AR6P4_HUMAN	ARL6IP4	ADP-ribosylation factor-like protein 6-interacting protein 4	0.0555449	0.635016	5	4	15.9698	16.1125	16.3142	16.0062	16.1478	16.2011	15.7727	16.1359	15.9682
O75915	O75915	PRAF3_HUMAN	ARL6IP5	PRA1 family protein 3	-0.350304	0.00883639	5	4	19.0377	18.7924	18.7994	18.5463	19.0705	19.1405	19.2842	19.1033	19.1226
Q8N6S5	Q8N6S5	AR6P6_HUMAN	ARL6IP6	ADP-ribosylation factor-like protein 6-interacting protein 6	-0.185307	0.0904225	5	4	14.9183	14.8793	15.0104	15.0656	14.9796	15.4123	15.2298	15.05	15.0969
Q96BM9	Q96BM9	ARL8A_HUMAN	ARL8A	ADP-ribosylation factor-like protein 8A	-0.464005	0.0299431	5	4	15.0797	14.715	14.3851	14.4407	14.8967	15.0928	15.2707	15.3593	14.9761
Q9NVJ2;Q96BM9	Q9NVJ2	ARL8A_HUMAN;ARL8B_HUMAN	ARL8A;ARL8B	ADP-ribosylation factor-like protein 8A	-0.513317	0.018254	5	4	16.4723	16.4151	16.1275	15.9408	16.5631	16.4597	16.7467	17.0669	16.9248
Q9NVJ2	Q9NVJ2	ARL8B_HUMAN	ARL8B	ADP-ribosylation factor-like protein 8B	-0.505357	0.103785	5	4	15.8525	15.1737	14.4561	14.8236	15.6343	15.7297	15.5465	15.3635	15.6352
Q9NVT9	Q9NVT9	ARMC1_HUMAN	ARMC1	Armadillo repeat-containing protein 1	0.237108	0.0846445	5	4	15.3331	15.2063	15.4585	15.4879	15.0464	15.2248	15.3752	15.1908	14.8345
Q8N2F6	Q8N2F6	ARM10_HUMAN	ARMC10	Armadillo repeat-containing protein 10	-0.362317	0.0033726	5	4	15.0017	14.8984	14.6447	14.7881	15.1308	15.1201	15.3448	15.1377	15.2444
Q6NXE6	Q6NXE6	ARMC6_HUMAN	ARMC6	Armadillo repeat-containing protein 6	0.489835	0.081349	5	4	13.731	13.2417	13.8542	13.9235	13.456	13.5133	12.5319	13.2017	13.286
Q8IUR7	Q8IUR7	ARMC8_HUMAN	ARMC8	Armadillo repeat-containing protein 8	-0.197011	0.0296229	5	4	15.1946	15.1856	15.1827	15.1526	15.15	15.4321	15.3272	15.4801	15.49
Q9P291	Q9P291	ARMX1_HUMAN	ARMCX1	Armadillo repeat-containing X-linked protein 1	-0.570679	0.00139836	5	4	16.0071	15.9095	15.557	16.0537	16.3403	16.3902	16.6154	16.4673	16.4492
Q7L311	Q7L311	ARMX2_HUMAN	ARMCX2	Armadillo repeat-containing X-linked protein 2	-0.639345	1.34442e-05	5	4	15.6756	15.7693	15.6932	15.8494	16.3949	16.3324	16.4922	16.2552	16.4564
Q9UH62	Q9UH62	ARMX3_HUMAN	ARMCX3	Armadillo repeat-containing X-linked protein 3	-1.6046	3.16574e-07	5	4	16.9024	16.7128	16.4914	16.5993	18.2169	18.2646	18.3649	18.3543	18.2047
Q5T2E6	Q5T2E6	ARMD3_HUMAN	ARMH3	Armadillo-like helical domain-containing protein 3	-0.0820779	0.580004	5	4	13.058	12.5993	12.815	12.8306	12.6859	12.9093	12.7299	13.2582	12.9556
Q9H993	Q9H993	ARMT1_HUMAN	ARMT1	Damage-control phosphatase ARMT1	-0.027849	0.895425	5	4	15.8769	15.8635	16.0664	15.3844	15.9476	15.8696	15.2832	15.9302	16.0975
P27540	P27540	ARNT_HUMAN	ARNT	Aryl hydrocarbon receptor nuclear translocator	-0.379112	0.0803762	5	4	10.6666	10.0123	10.81	10.4618	10.8123	11.0633	10.7593	11.094	10.6052
Q92747	Q92747	ARC1A_HUMAN	ARPC1A	Actin-related protein 2/3 complex subunit 1A	-0.139553	0.44077	5	4	14.8758	14.5198	14.3261	14.0986	14.4067	14.6847	14.5677	14.8531	14.461
O15143	O15143	ARC1B_HUMAN	ARPC1B	Actin-related protein 2/3 complex subunit 1B	0.161726	0.136797	5	4	17.7141	17.7295	17.7221	17.465	17.3785	17.5198	17.35	17.7385	17.4929
O15144	O15144	ARPC2_HUMAN	ARPC2	Actin-related protein 2/3 complex subunit 2	-0.223876	0.263071	5	4	18.4902	18.1647	18.2184	17.7675	18.2271	18.2736	18.1444	18.7737	18.5017
O15145	O15145	ARPC3_HUMAN	ARPC3	Actin-related protein 2/3 complex subunit 3	0.0268275	0.819601	5	4	18.5077	18.2687	18.3889	18.0855	18.2321	18.2254	18.0825	18.4891	18.4002
P59998	P59998	ARPC4_HUMAN	ARPC4	Actin-related protein 2/3 complex subunit 4	0.0557681	0.749696	5	4	20.0314	19.852	19.5598	19.6572	19.6147	19.7106	19.3708	20.1349	19.7657
O15511	O15511	ARPC5_HUMAN	ARPC5	Actin-related protein 2/3 complex subunit 5	0.0818332	0.653004	5	4	17.9572	17.7002	17.7239	17.553	17.3182	17.7137	17.5691	18.1483	17.5092
Q9BPX5	Q9BPX5	ARP5L_HUMAN	ARPC5L	Actin-related protein 2/3 complex subunit 5-like protein	-0.245629	0.00312066	5	4	17.8515	17.6981	17.6776	17.6672	17.9302	17.9463	17.8882	18.1004	17.981
Q7Z6K5	Q7Z6K5	ARPIN_HUMAN	ARPIN	Arpin	0.53791	0.0293688	5	4	14.5226	14.0903	14.8281	14.5336	14.2696	14.2234	13.5975	13.8001	13.8881
P56211	P56211	ARP19_HUMAN	ARPP19	cAMP-regulated phosphoprotein 19	0.555278	0.0608846	5	4	15.7613	15.6776	16.2312	15.4483	15.7793	15.3289	14.7699	15.3371	14.9063
P36575	P36575	ARRC_HUMAN	ARR3	Arrestin-C	-1.21925	0.00854641	5	4	14.751	14.2297	14.5292	13.3747	15.138	15.1007	15.1969	15.9762	15.7902
P49407	P49407	ARRB1_HUMAN	ARRB1	Beta-arrestin-1	-0.236796	0.129959	5	4	17.3146	17.225	17.4908	16.9453	17.5913	17.5069	17.152	17.5493	17.604
P32121	P32121	ARRB2_HUMAN	ARRB2	Beta-arrestin-2	0.292004	0.459163	5	4	15.3738	15.4376	15.6909	16.9001	15.9789	15.8366	15.0382	15.2498	15.6895
Q8N5I2	Q8N5I2	ARRD1_HUMAN	ARRDC1	Arrestin domain-containing protein 1	0.458481	0.0382102	5	4	12.1163	11.5339	11.6081	11.6821	10.9834	11.0329	11.4798	11.6115	11.2755
P15289	P15289	ARSA_HUMAN	ARSA	Arylsulfatase A	0.133017	0.373096	5	4	17.6482	17.6593	17.8064	17.9712	17.8554	17.797	17.6739	17.2364	17.6286
P15848	P15848	ARSB_HUMAN	ARSB	Arylsulfatase B	-0.0719635	0.379061	5	4	17.6775	17.6315	17.4474	17.766	17.7106	17.71	17.8058	17.5445	17.7419
P51689	P51689	ARSD_HUMAN	ARSD	Arylsulfatase D	-0.441165	0.0326086	5	4	13.5773	13.7646	13.778	13.6299	13.6471	14.033	14.2583	14.2086	14.4962
O00192	O00192	ARVC_HUMAN	ARVCF	Splicing regulator ARVCF	-0.301366	0.00142345	5	4	16.2485	16.2452	16.0678	16.1825	16.3541	16.4507	16.5945	16.5377	16.4998
Q13510	Q13510	ASAH1_HUMAN	ASAH1	Acid ceramidase	-0.836864	0.00557028	5	4	16.7136	16.3036	16.2011	16.1691	16.7907	16.8332	17.5518	17.489	17.2539
Q9ULH1	Q9ULH1	ASAP1_HUMAN	ASAP1	Arf-GAP with SH3 domain, ANK repeat and PH domain-containing protein 1	0.306715	0.0415323	5	4	14.4674	14.6957	14.6635	14.5236	14.327	14.3611	13.8959	14.3407	14.4795
Q9ULH1;O43150	Q9ULH1	ASAP1_HUMAN;ASAP2_HUMAN	ASAP1;ASAP2	Arf-GAP with SH3 domain, ANK repeat and PH domain-containing protein 2	0.0894666	0.667668	5	4	14.4718	14.5029	14.5963	13.9031	14.3106	14.2295	13.824	14.498	14.5332
O43150	O43150	ASAP2_HUMAN	ASAP2	Arf-GAP with SH3 domain, ANK repeat and PH domain-containing protein 2	0.126639	0.536387	5	4	14.5635	14.5769	14.8131	14.5285	14.6592	14.4061	13.8959	14.6782	14.83
Q9Y575	Q9Y575	ASB3_HUMAN	ASB3	Ankyrin repeat and SOCS box protein 3	0.527937	0.215381	4	3	NaN	14.3379	14.1379	14.3807	14.5018	14.0034	13.1045	NaN	13.4205
Q9NWX5	Q9NWX5	ASB6_HUMAN	ASB6	Ankyrin repeat and SOCS box protein 6	-0.202914	0.565706	5	4	11.2056	12.3846	11.7578	10.9014	12.0193	11.6551	11.21	11.8839	12.0579
Q96DX5	Q96DX5	ASB9_HUMAN	ASB9	Ankyrin repeat and SOCS box protein 9	0.343446	0.112811	5	4	15.289	15.3105	15.66	15.1199	15.3165	15.1771	14.5089	14.8765	15.128
Q8N9N2	Q8N9N2	ASCC1_HUMAN	ASCC1	Activating signal cointegrator 1 complex subunit 1	0.228655	0.0676503	5	4	13.9158	14.1615	14.0851	13.7078	13.8304	13.7234	13.5806	13.6914	13.8689
Q9H1I8	Q9H1I8	ASCC2_HUMAN	ASCC2	Activating signal cointegrator 1 complex subunit 2	0.266086	0.0291243	5	4	15.2773	15.2682	15.1914	15.0722	14.9788	15.0519	14.6588	14.8932	15.0981
Q8N3C0	Q8N3C0	ASCC3_HUMAN	ASCC3	Activating signal cointegrator 1 complex subunit 3	0.154996	0.309658	5	4	15.4397	15.19	15.2562	14.9477	14.9451	15.1011	14.7642	15.3479	15.1087
L0R819	L0R819	ASURF_HUMAN	ASDURF	ASNSD1 upstream open reading frame protein	0.146888	0.465655	5	4	13.9563	14.0111	13.3548	13.4673	13.1581	13.6719	13.5344	13.7888	13.5992
Q9Y294	Q9Y294	ASF1A_HUMAN	ASF1A	Histone chaperone ASF1A	-0.14793	0.0264544	5	4	14.1051	14.24	14.1113	14.264	14.2994	14.3148	14.326	14.4511	14.249
Q9UBL3	Q9UBL3	ASH2L_HUMAN	ASH2L	Set1/Ash2 histone methyltransferase complex subunit ASH2	-0.159356	0.0586853	5	4	15.986	15.8277	15.6893	15.699	15.9807	15.9	16.0514	15.9884	15.8786
P04424	P04424	ARLY_HUMAN	ASL	Argininosuccinate lyase	0.479338	0.0390724	5	4	15.2732	15.5066	15.8324	15.0285	15.1741	14.7049	14.6894	15.1188	14.9672
O95671	O95671	ASML_HUMAN	ASMTL	Probable bifunctional dTTP/UTP pyrophosphatase/methyltransferase protein	0.468089	0.0176308	5	4	15.5407	15.5789	15.8698	15.3169	15.2902	15.1788	14.7728	15.3063	14.9943
P08243	P08243	ASNS_HUMAN	ASNS	Asparagine synthetase [glutamine-hydrolyzing]	-0.212919	0.508949	4	3	14.2751	14.9064	14.1882	NaN	14.998	NaN	14.1114	14.695	14.8735
Q12797	Q12797	ASPH_HUMAN	ASPH	Aspartyl/asparaginyl beta-hydroxylase	0.247311	0.0239113	5	4	18.6714	18.4432	18.226	18.4487	18.1482	18.1682	18.3097	18.1857	18.1881
Q6ICH7	Q6ICH7	ASPH2_HUMAN	ASPHD2	Aspartate beta-hydroxylase domain-containing protein 2	-0.607471	0.000729763	5	4	12.4713	12.1208	12.5449	12.1801	13.0236	12.8361	13.066	12.9165	12.8416
Q9BZE9	Q9BZE9	ASPC1_HUMAN	ASPSCR1	Tether containing UBX domain for GLUT4	0.189283	0.372995	5	4	13.2519	13.5258	13.7099	12.9091	13.1723	13.4225	12.7692	13.1114	13.3241
Q7L266	Q7L266	ASGL1_HUMAN	ASRGL1	Isoaspartyl peptidase/L-asparaginase	0.847349	0.020624	5	4	13.0855	13.3348	13.9182	12.836	12.9238	12.8088	12.0799	12.2818	12.137
Q76L83	Q76L83	ASXL2_HUMAN	ASXL2	Putative Polycomb group protein ASXL2	-0.412455	0.0379623	5	4	12.9849	12.9239	12.9961	12.972	13.695	13.6856	13.4141	13.0395	13.0743
Q8NBU5	Q8NBU5	ATAD1_HUMAN	ATAD1	Outer mitochondrial transmembrane helix translocase	-0.369374	0.00796675	5	4	16.1279	15.9552	15.6658	15.9389	16.2099	16.2097	16.2485	16.4711	16.3174
Q6PL18	Q6PL18	ATAD2_HUMAN	ATAD2	ATPase family AAA domain-containing protein 2	-0.879548	0.145794	5	4	11.6877	10.2774	10.6286	12.6337	12.1109	11.7812	11.9225	13.0842	12.0332
Q9ULI0	Q9ULI0	ATD2B_HUMAN	ATAD2B	ATPase family AAA domain-containing protein 2B	-0.357759	0.221353	5	4	11.1796	10.7928	11.7715	11.2752	11.9949	11.8827	11.7449	11.0284	11.4117
Q9NVI7	Q9NVI7	ATD3A_HUMAN	ATAD3A	ATPase family AAA domain-containing protein 3A	-0.318538	0.00590469	5	4	17.312	17.1408	16.9261	17.1788	17.4134	17.449	17.5908	17.373	17.4636
Q9NVI7;Q5T9A4	Q9NVI7	ATD3A_HUMAN;ATD3B_HUMAN	ATAD3A;ATAD3B	ATPase family AAA domain-containing protein 3B	-0.242583	0.0394353	5	4	18.0014	17.9002	17.7361	18.039	18.1519	18.2775	18.3369	18.07	17.9725
Q5T9A4	Q5T9A4	ATD3B_HUMAN	ATAD3B	ATPase family AAA domain-containing protein 3B	-0.348623	0.00543402	5	4	15.827	15.8379	15.4781	15.7622	15.9754	16.0907	16.2239	16.0297	16.0549
Q5SQI0	Q5SQI0	ATAT_HUMAN	ATAT1	Alpha-tubulin N-acetyltransferase 1	0.24523	0.406668	5	4	13.9903	14.0793	14.3066	13.7135	14.0363	14.0375	12.9005	13.7933	14.1183
O95260	O95260	ATE1_HUMAN	ATE1	Arginyl-tRNA--protein transferase 1	0.385576	0.0347389	5	4	13.9461	14.2914	14.2663	13.764	13.9517	13.7437	13.4858	13.5193	13.7063
P15336	P15336	ATF2_HUMAN	ATF2	Cyclic AMP-dependent transcription factor ATF-2	-0.349511	0.0125376	5	4	13.6372	13.4856	13.5107	13.7203	13.9357	14.2242	13.8651	13.7203	13.9445
P18850	P18850	ATF6A_HUMAN	ATF6	Cyclic AMP-dependent transcription factor ATF-6 alpha	0.150266	0.424128	5	4	12.4715	12.3969	12.5107	12.9329	12.399	12.8311	12.0642	12.3291	12.5152
Q99941	Q99941	ATF6B_HUMAN	ATF6B	Cyclic AMP-dependent transcription factor ATF-6 beta	0.0505989	0.81428	5	4	13.9914	14.2449	14.1619	14.0892	14.3077	14.241	14.4156	13.9693	13.4226
P17544	P17544	ATF7_HUMAN	ATF7	Cyclic AMP-dependent transcription factor ATF-7	-0.0553631	0.718125	5	4	13.6392	13.8664	13.6159	14.0245	13.8211	14.2314	13.6804	13.6291	13.8474
Q6VMQ6	Q6VMQ6	MCAF1_HUMAN	ATF7IP	Activating transcription factor 7-interacting protein 1	-0.181569	0.170944	5	4	15.493	15.5427	15.3008	15.3818	15.3016	15.7403	15.8728	15.5844	15.5568
O75143	O75143	ATG13_HUMAN	ATG13	Autophagy-related protein 13	0.458238	0.00901335	5	4	12.3332	12.588	12.7637	12.793	12.2473	12.2809	11.9268	12.0266	12.3245
Q676U5	Q676U5	A16L1_HUMAN	ATG16L1	Autophagy-related protein 16-1	0.444215	0.0354577	5	4	13.2336	13.4001	13.6822	13.1705	12.8195	13.38	12.7473	12.7126	12.9774
Q96BY7	Q96BY7	ATG2B_HUMAN	ATG2B	Autophagy-related protein 2 homolog B	0.594941	0.0144632	5	4	11.7024	11.8752	11.7254	11.4078	10.7849	11.5168	10.7854	11.295	11.0318
Q9NT62	Q9NT62	ATG3_HUMAN	ATG3	Ubiquitin-like-conjugating enzyme ATG3	0.831827	0.00807028	5	4	15.3145	15.6691	15.4186	15.0701	14.4916	14.8474	13.8724	14.7467	14.7232
Q8WYN0	Q8WYN0	ATG4A_HUMAN	ATG4A	Cysteine protease ATG4A	0.806007	0.12663	4	3	14.8034	13.4439	14.5792	NaN	13.3541	12.8862	NaN	13.8447	13.7929
Q9Y4P1	Q9Y4P1	ATG4B_HUMAN	ATG4B	Cysteine protease ATG4B	0.502159	0.166172	5	4	14.5754	14.5144	14.7869	14.3139	14.457	14.3074	12.9515	14.308	14.2035
Q9H1Y0	Q9H1Y0	ATG5_HUMAN	ATG5	Autophagy protein 5	0.214043	0.319588	5	4	14.9146	14.5258	14.7607	14.4839	14.4883	14.2495	14.0133	14.9462	14.5886
O95352	O95352	ATG7_HUMAN	ATG7	Ubiquitin-like modifier-activating enzyme ATG7	0.45591	0.131641	5	4	14.5324	14.3816	14.464	13.99	14.1734	13.7981	13.0759	14.1994	14.1838
Q7Z3C6	Q7Z3C6	ATG9A_HUMAN	ATG9A	Autophagy-related protein 9A	-0.128949	0.330701	5	4	15.222	15.3705	15.0602	14.918	15.3701	15.2239	15.165	15.08	15.5191
P31939	P31939	PUR9_HUMAN	ATIC	Bifunctional purine biosynthesis protein ATIC	0.343292	0.0542649	5	4	16.3079	16.302	16.4277	15.9507	15.9416	16.0425	15.5116	16.1088	15.9145
Q8WXF7	Q8WXF7	ATLA1_HUMAN	ATL1	Atlastin-1	-0.215756	0.0483467	5	4	13.3226	13.0679	13.0907	13.0384	13.3746	13.271	13.5397	13.1688	13.3742
Q8NHH9	Q8NHH9	ATLA2_HUMAN	ATL2	Atlastin-2	-0.0720877	0.231723	5	4	15.4292	15.5018	15.3627	15.479	15.5386	15.5642	15.6289	15.4584	15.3862
Q6DD88	Q6DD88	ATLA3_HUMAN	ATL3	Atlastin-3	-0.190398	0.0514272	5	4	17.4785	17.3542	17.1082	17.3846	17.5446	17.5142	17.6375	17.507	17.4055
Q13315	Q13315	ATM_HUMAN	ATM	Serine-protein kinase ATM	-0.07747	0.329512	5	4	14.2627	13.9406	14.0629	14.1742	14.2761	14.196	14.1037	14.2573	14.1047
P54259	P54259	ATN1_HUMAN	ATN1	Atrophin-1	-0.0921568	0.636868	5	4	13.7091	13.3331	13.496	13.4086	13.9662	13.8815	13.4789	13.1465	13.4209
O00244	O00244	ATOX1_HUMAN	ATOX1	Copper transport protein ATOX1	0.640213	0.0349648	5	4	16.1992	16.1367	16.4098	15.6531	15.7965	15.7449	14.8826	15.2121	15.6614
P98196	P98196	AT11A_HUMAN	ATP11A	Phospholipid-transporting ATPase IH	-0.173614	0.17113	5	4	15.3547	15.1017	14.8838	15.2553	15.2875	15.4139	15.4119	15.4033	15.0958
Q9Y2G3	Q9Y2G3	AT11B_HUMAN	ATP11B	Phospholipid-transporting ATPase IF	-0.214558	0.178066	5	4	12.1938	12.2267	12.2576	12.6922	12.3958	12.3395	12.8311	12.5932	12.6261
Q8NB49	Q8NB49	AT11C_HUMAN	ATP11C	Phospholipid-transporting ATPase IG	-0.421509	0.000737343	5	4	16.6737	16.5979	16.3484	16.4964	16.9804	16.9493	17.065	16.9073	16.851
Q9HD20	Q9HD20	AT131_HUMAN	ATP13A1	Endoplasmic reticulum transmembrane helix translocase	-0.384909	0.0239796	5	4	16.3508	16.2478	15.8899	16.0774	16.2989	16.3725	16.7744	16.6685	16.5178
Q9NQ11	Q9NQ11	AT132_HUMAN	ATP13A2	Polyamine-transporting ATPase 13A2	-0.0593085	0.710944	5	4	13.2514	13.0814	12.887	13.3083	13.2988	12.7591	13.3989	13.1759	13.324
Q9H7F0	Q9H7F0	AT133_HUMAN	ATP13A3	Polyamine-transporting ATPase 13A3	0.358865	0.33078	5	4	11.8554	11.898	12.2495	12.0955	11.6124	12.2088	12.1101	10.5651	11.8323
P05023	P05023	AT1A1_HUMAN	ATP1A1	Sodium/potassium-transporting ATPase subunit alpha-1	-0.288211	0.00892798	5	4	19.3048	19.3236	19.1144	19.4525	19.5372	19.6506	19.7315	19.4732	19.5427
P05023;P13637;P20648;P50993;Q13733;P54707	P05023	AT1A1_HUMAN;AT1A2_HUMAN	ATP1A1;ATP1A2	Sodium/potassium-transporting ATPase subunit alpha-1	-0.207776	0.065068	5	4	19.55	19.4141	19.2084	19.4879	19.4286	19.6979	19.7903	19.6279	19.5696
P05026	P05026	AT1B1_HUMAN	ATP1B1	Sodium/potassium-transporting ATPase subunit beta-1	-0.0100877	0.910972	5	4	17.1653	17.2909	17.0985	17.4471	17.1691	17.3105	17.3618	17.3409	17.1205
P54709	P54709	AT1B3_HUMAN	ATP1B3	Sodium/potassium-transporting ATPase subunit beta-3	-0.17018	0.124958	5	4	19.03	18.9238	18.7158	19.0207	19.02	19.1643	19.3151	18.9747	18.9897
P16615	P16615	AT2A2_HUMAN	ATP2A2	Sarcoplasmic/endoplasmic reticulum calcium ATPase 2	-0.150951	0.0368136	5	4	18.8757	18.7807	18.6375	18.8743	18.9666	18.9611	19.0257	18.8928	18.8688
Q93084;P16615	Q93084	AT2A2_HUMAN;AT2A3_HUMAN	ATP2A2;ATP2A3	Sarcoplasmic/endoplasmic reticulum calcium ATPase 2	-0.106331	0.306168	5	4	17.9927	17.834	17.6696	17.9963	18.1698	17.8768	18.0322	17.8302	17.9882
Q93084	Q93084	AT2A3_HUMAN	ATP2A3	Sarcoplasmic/endoplasmic reticulum calcium ATPase 3	1.19916	0.00684999	4	3	12.8179	12.5888	NaN	12.302	NaN	10.9246	11.1563	11.8291	11.5716
P20020	P20020	AT2B1_HUMAN	ATP2B1	Plasma membrane calcium-transporting ATPase 1	-0.246338	0.042845	5	4	15.3217	15.4968	15.3559	15.621	15.6625	15.6453	15.9512	15.5253	15.6916
P23634;P20020	P23634	AT2B1_HUMAN;AT2B4_HUMAN	ATP2B1;ATP2B4	Plasma membrane calcium-transporting ATPase 1	-0.0602821	0.405582	5	4	17.5605	17.4473	17.4003	17.6164	17.6199	17.6498	17.6529	17.4459	17.4635
P23634	P23634	AT2B4_HUMAN	ATP2B4	Plasma membrane calcium-transporting ATPase 4	-0.117352	0.174558	5	4	18.8296	18.9876	18.8384	19.1034	19.134	19.1798	19.0619	18.9397	18.97
P98194	P98194	AT2C1_HUMAN	ATP2C1	Calcium-transporting ATPase type 2C member 1	-0.141253	0.0450401	5	4	15.502	15.4008	15.3345	15.5174	15.5154	15.6291	15.6895	15.5911	15.4746
P25705	P25705	ATPA_HUMAN	ATP5F1A	ATP synthase subunit alpha, mitochondrial	-0.146621	0.0788658	5	4	21.7046	21.6511	21.4085	21.6356	21.6981	21.7206	21.8653	21.7937	21.6554
P06576	P06576	ATPB_HUMAN	ATP5F1B	ATP synthase subunit beta, mitochondrial	-0.197253	0.0175303	5	4	21.382	21.2296	21.0811	21.1739	21.3535	21.4221	21.5168	21.3918	21.3852
P36542	P36542	ATPG_HUMAN	ATP5F1C	ATP synthase subunit gamma, mitochondrial	-0.186219	0.41796	5	4	18.8864	18.4121	18.1703	18.5721	18.4139	18.5356	19.0374	19.0872	18.4081
P30049	P30049	ATPD_HUMAN	ATP5F1D	ATP synthase subunit delta, mitochondrial	-0.424405	0.0348829	5	4	19.7552	19.2659	19.5971	20.0408	20.2508	20.084	20.0654	19.8463	20.1994
Q5VTU8;P56381	Q5VTU8	AT5EL_HUMAN;ATP5E_HUMAN	ATP5F1E;ATP5F1EP2	ATP synthase subunit epsilon, mitochondrial	0.00831356	0.982843	5	4	16.5722	16.1242	15.3838	15.6749	15.2693	15.5759	16.4911	16.5886	15.7274
Q9UII2	Q9UII2	ATIF1_HUMAN	ATP5IF1	ATPase inhibitor, mitochondrial	0.392748	0.428914	5	4	17.5912	18.1798	18.2777	18.537	17.6539	18.5899	17.8948	16.3633	18.2666
P56385	P56385	ATP5I_HUMAN	ATP5ME	ATP synthase subunit e, mitochondrial	-0.0763941	0.627616	5	4	19.3731	19.53	19.17	19.2964	19.067	19.3996	19.6364	19.7209	19.27
P56134	P56134	ATPK_HUMAN	ATP5MF	ATP synthase subunit f, mitochondrial	-0.585765	0.027087	5	4	18.985	18.1199	18.677	18.7341	18.8852	18.9856	19.5248	19.354	19.3242
O75964	O75964	ATP5L_HUMAN	ATP5MG	ATP synthase subunit g, mitochondrial	-0.388497	0.00466915	5	4	18.8231	18.5489	18.503	18.7457	18.8099	19.0794	19.1177	19.1263	19.0851
P56378	P56378	ATP68_HUMAN	ATP5MJ	ATP synthase subunit ATP5MJ, mitochondrial	-0.497583	0.0125514	5	4	17.1692	16.9059	16.8883	16.6595	17.3348	17.164	17.2743	17.7675	17.476
Q96IX5	Q96IX5	ATPMK_HUMAN	ATP5MK	ATP synthase membrane subunit K, mitochondrial	0.00999098	0.973813	5	4	18.0684	17.9694	17.7072	17.5523	17.1477	18.1896	17.9297	18.4313	17.3734
P24539	P24539	AT5F1_HUMAN	ATP5PB	ATP synthase F(0) complex subunit B1, mitochondrial	-0.288579	0.000633857	5	4	18.6608	18.5525	18.5437	18.6932	18.8832	18.9558	18.982	18.7978	18.887
O75947	O75947	ATP5H_HUMAN	ATP5PD	ATP synthase subunit d, mitochondrial	-0.483576	0.00245371	5	4	19.9256	19.7286	19.519	19.5324	20.0844	20.1422	20.3595	20.1754	20.0384
P18859	P18859	ATP5J_HUMAN	ATP5PF	ATP synthase-coupling factor 6, mitochondrial	-0.328483	0.0232845	5	4	17.9092	17.6994	17.536	17.735	18.0103	17.9559	18.3679	17.937	17.9708
P48047	P48047	ATPO_HUMAN	ATP5PO	ATP synthase subunit O, mitochondrial	-0.210224	0.263092	5	4	20.8688	20.7672	20.3416	20.655	20.5663	20.8143	21.2733	20.9997	20.6884
Q15904	Q15904	VAS1_HUMAN	ATP6AP1	V-type proton ATPase subunit S1	-0.548767	8.43302e-06	5	4	15.8646	15.8584	15.754	15.8308	16.2782	16.3313	16.4198	16.4934	16.3558
O75787	O75787	RENR_HUMAN	ATP6AP2	Renin receptor	0.430366	0.0168954	5	4	15.1853	14.7597	14.7868	15.0395	14.5374	14.1863	14.7605	14.5236	14.5543
Q93050	Q93050	VPP1_HUMAN	ATP6V0A1	V-type proton ATPase 116 kDa subunit a 1	-0.276889	0.00464185	5	4	15.8032	15.6206	15.6007	15.5898	15.8708	16.0114	15.9535	15.7871	16.0295
Q9Y487	Q9Y487	VPP2_HUMAN	ATP6V0A2	V-type proton ATPase 116 kDa subunit a 2	-0.427515	0.0100506	5	4	15.2443	14.8959	14.8963	15.1758	15.4255	15.1977	15.5883	15.6682	15.5233
P61421	P61421	VA0D1_HUMAN	ATP6V0D1	V-type proton ATPase subunit d 1	-0.352664	0.0523217	5	4	16.8305	16.8683	16.2858	16.6313	16.7526	16.906	17.1212	17.2395	17.0139
P38606	P38606	VATA_HUMAN	ATP6V1A	V-type proton ATPase catalytic subunit A	-0.091662	0.304512	5	4	17.6579	17.5929	17.5335	17.3221	17.5404	17.5723	17.5192	17.7394	17.72
P21281	P21281	VATB2_HUMAN	ATP6V1B2	V-type proton ATPase subunit B, brain isoform	-0.213027	0.0493583	5	4	17.1605	17.0699	17.0501	16.8796	17.2124	17.1209	17.1269	17.3559	17.4492
P21283	P21283	VATC1_HUMAN	ATP6V1C1	V-type proton ATPase subunit C 1	0.154952	0.0356369	5	4	16.0568	15.9013	15.8166	15.8506	15.6511	15.7461	15.7373	15.8567	15.7656
Q9Y5K8	Q9Y5K8	VATD_HUMAN	ATP6V1D	V-type proton ATPase subunit D	-0.0626456	0.654693	5	4	16.168	15.9	16.2982	15.8833	15.8211	16.2062	16.1556	16.356	16.0862
P36543	P36543	VATE1_HUMAN	ATP6V1E1	V-type proton ATPase subunit E 1	0.0352893	0.663984	5	4	17.5344	17.5476	17.4213	17.3744	17.4051	17.3167	17.301	17.551	17.597
Q16864	Q16864	VATF_HUMAN	ATP6V1F	V-type proton ATPase subunit F	-0.347478	0.0703644	5	4	15.5828	15.1905	15.4338	15.0979	15.4355	15.5487	15.4879	15.8887	16.0079
O75348	O75348	VATG1_HUMAN	ATP6V1G1	V-type proton ATPase subunit G 1	-0.227911	0.228772	5	4	17.2448	16.8613	17.0155	16.4755	16.9593	16.9952	17.0037	17.3274	17.3503
Q9UI12	Q9UI12	VATH_HUMAN	ATP6V1H	V-type proton ATPase subunit H	-0.47418	0.0283209	5	4	15.7196	15.3582	15.325	15.1446	15.7163	15.6884	15.6246	16.0216	16.2542
Q04656	Q04656	ATP7A_HUMAN	ATP7A	Copper-transporting ATPase 1	-0.0850231	0.269525	5	4	14.0892	13.7867	13.9941	13.8809	14.1283	13.9132	14.0191	13.9885	14.0645
P35670	P35670	ATP7B_HUMAN	ATP7B	Copper-transporting ATPase 2	-0.0963109	0.653487	5	4	13.0952	13.2925	13.3593	13.7281	13.4844	13.5413	13.0567	13.2862	13.9569
Q9Y2Q0	Q9Y2Q0	AT8A1_HUMAN	ATP8A1	Phospholipid-transporting ATPase IA	-0.461351	0.000386415	5	4	13.3279	13.4638	13.4118	13.5429	13.7794	13.8483	14.0167	13.809	14.0365
O43520	O43520	AT8B1_HUMAN	ATP8B1	Phospholipid-transporting ATPase IC	-0.348253	0.00422367	5	4	13.2836	13.1925	13.143	13.3913	13.5088	13.8162	13.6402	13.4784	13.5606
O75110	O75110	ATP9A_HUMAN	ATP9A	Probable phospholipid-transporting ATPase IIA	-0.39766	0.0232729	5	4	13.0864	13.2165	12.7971	13.5229	13.4819	13.4927	13.5695	13.5543	13.6686
O43861;O75110	O43861	ATP9A_HUMAN;ATP9B_HUMAN	ATP9A;ATP9B	Probable phospholipid-transporting ATPase IIB	-0.386611	0.110564	5	4	12.585	12.5357	12.0664	11.9139	12.776	12.8539	12.27	12.429	12.9805
O43861	O43861	ATP9B_HUMAN	ATP9B	Probable phospholipid-transporting ATPase IIB	-0.346648	0.312811	5	4	10.8563	11.6017	11.2292	10.4757	11.5622	11.7832	10.797	11.8101	10.9845
Q5TC12	Q5TC12	ATPF1_HUMAN	ATPAF1	ATP synthase mitochondrial F1 complex assembly factor 1	-0.282549	0.143122	5	4	13.782	13.2956	13.473	13.3785	13.9141	13.8391	13.2971	13.7373	14.0364
Q8N5M1	Q8N5M1	ATPF2_HUMAN	ATPAF2	ATP synthase mitochondrial F1 complex assembly factor 2	-0.568636	7.34559e-05	5	4	15.0196	15.0354	14.7568	14.9863	15.4418	15.4536	15.6286	15.5331	15.5337
Q13535	Q13535	ATR_HUMAN	ATR	Serine/threonine-protein kinase ATR	-0.00818703	0.946062	5	4	12.731	12.776	12.7851	12.9174	12.7729	13.0785	12.8869	12.4746	12.84
Q8WXE1	Q8WXE1	ATRIP_HUMAN	ATRIP	ATR-interacting protein	0.00675547	0.957666	4	3	14.7363	14.893	15.0765	NaN	14.6959	14.9594	14.8769	15.0485	NaN
O75882	O75882	ATRN_HUMAN	ATRN	Attractin	-0.415276	0.00463972	5	4	13.3489	13.1728	12.8569	13.0327	13.5731	13.4445	13.6427	13.4696	13.4605
P46100	P46100	ATRX_HUMAN	ATRX	Transcriptional regulator ATRX	-0.251414	0.0178895	5	4	15.1867	15.148	15.1056	15.3473	15.4667	15.5085	15.6237	15.2797	15.3631
P54253	P54253	ATX1_HUMAN	ATXN1	Ataxin-1	0.0574548	0.540543	5	4	12.7877	12.8508	12.8199	12.6492	12.7956	12.7826	12.892	12.6415	12.4856
Q9UBB4	Q9UBB4	ATX10_HUMAN	ATXN10	Ataxin-10	0.441786	0.0647898	5	4	15.1234	15.0532	15.5435	14.9269	14.9368	14.8305	14.1518	14.775	14.9057
P0C7T5	P0C7T5	ATX1L_HUMAN	ATXN1L	Ataxin-1-like	-0.292237	0.01129	5	4	12.6849	12.8497	12.7481	13.1138	13.1244	13.2033	13.135	13.0898	13.1543
Q99700	Q99700	ATX2_HUMAN	ATXN2	Ataxin-2	0.146614	0.265974	5	4	15.2783	15.5283	15.5845	15.626	15.2696	15.5045	15.0489	15.4819	15.4836
Q8WWM7	Q8WWM7	ATX2L_HUMAN	ATXN2L	Ataxin-2-like protein	0.170766	0.107884	5	4	16.3159	16.1934	16.2969	16.2038	15.9002	16.1294	15.9609	16.3495	16.0685
P54252	P54252	ATX3_HUMAN	ATXN3	Ataxin-3	0.297699	0.105864	5	4	13.9087	14.1001	14.3439	13.8223	13.8933	13.7613	13.3377	13.7668	13.9711
Q14CW9	Q14CW9	AT7L3_HUMAN	ATXN7L3	Ataxin-7-like protein 3	-0.888472	0.198473	4	4	9.94643	9.24761	9.79164	7.68596	10.5007	10.3715	9.06377	NaN	10.2895
Q96GX2	Q96GX2	A7L3B_HUMAN	ATXN7L3B	Ataxin-7-like protein 3B	0.448448	0.270528	4	4	12.591	12.2723	11.2909	11.9034	10.9578	NaN	11.8746	12.0272	11.4042
Q13825	Q13825	AUHM_HUMAN	AUH	Methylglutaconyl-CoA hydratase, mitochondrial	-0.199094	0.370244	5	4	14.5752	14.2478	14.4192	14.5278	14.3331	14.5337	15.1616	14.9265	14.253
Q9Y679	Q9Y679	AUP1_HUMAN	AUP1	Lipid droplet-regulating VLDL assembly factor AUP1	-0.384594	0.00303917	5	4	14.8072	14.7668	14.9101	14.8876	15.2303	15.0336	15.4582	15.1304	15.2852
Q96GD4	Q96GD4	AURKB_HUMAN	AURKB	Aurora kinase B	0.225041	0.335301	5	4	11.0419	10.7222	11.1482	11.7728	10.9255	11.0711	10.6144	11.0197	11.1005
Q9NQS1	Q9NQS1	AVEN_HUMAN	AVEN	Cell death regulator Aven	0.421195	0.00486649	5	4	14.5221	14.3397	14.5723	14.5001	14.1302	14.2171	13.7484	14.1654	14.0507
Q8NBF6	Q8NBF6	AVL9_HUMAN	AVL9	Late secretory pathway protein AVL9 homolog	0.472202	0.11009	5	4	14.008	14.1357	13.9226	13.5465	13.7097	13.3555	12.6762	13.5672	13.8463
P61769	P61769	B2MG_HUMAN	B2M	Beta-2-microglobulin	0.0391244	0.733	5	4	17.782	17.6738	17.5379	17.7958	17.4512	17.5586	17.6434	17.9628	17.6751
O75752	O75752	B3GL1_HUMAN	B3GALNT1	UDP-GalNAc:beta-1,3-N-acetylgalactosaminyltransferase 1	0.15928	0.564648	5	4	11.9635	12.3162	12.7315	12.1787	12.6467	12.4075	11.5035	11.9622	12.1711
Q96L58	Q96L58	B3GT6_HUMAN	B3GALT6	Beta-1,3-galactosyltransferase 6	-0.0310906	0.600554	5	4	14.8569	14.7223	14.6453	14.6783	14.7577	14.6722	14.8791	14.7128	14.7621
Q9NPZ5;O94766	Q9NPZ5	B3GA3_HUMAN	B3GAT3	Galactosylgalactosylxylosylprotein 3-beta-glucuronosyltransferase 3	-0.0561189	0.762762	5	4	15.9552	15.7392	15.4936	15.6022	15.6096	15.3509	16.0832	16.0402	15.6844
Q6Y288	Q6Y288	B3GLT_HUMAN	B3GLCT	Beta-1,3-glucosyltransferase	-0.602522	0.0155928	5	4	14.0308	13.603	13.0844	13.6327	14.2361	13.9129	14.2693	14.3416	14.1913
Q9NY97	Q9NY97	B3GN2_HUMAN	B3GNT2	N-acetyllactosaminide beta-1,3-N-acetylglucosaminyltransferase 2	0.360475	0.0330884	5	4	14.9863	14.7896	15.1495	15.2852	14.6447	14.9281	14.6151	14.4347	14.8383
P15291	P15291	B4GT1_HUMAN	B4GALT1	Beta-1,4-galactosyltransferase 1	-0.185656	0.178498	5	4	16.5219	16.711	16.2193	16.6122	16.4626	16.8629	16.768	16.6158	16.7994
O60512	O60512	B4GT3_HUMAN	B4GALT3	Beta-1,4-galactosyltransferase 3	-0.0918088	0.863105	5	4	11.1179	12.0026	11.5613	10.1972	11.0997	11.2223	11.3363	12.5035	10.3959
O43286	O43286	B4GT5_HUMAN	B4GALT5	Beta-1,4-galactosyltransferase 5	-0.620308	0.000140688	5	4	13.2281	13.0963	13.0524	13.2864	13.652	13.6681	13.9762	13.793	13.8412
Q9UBV7	Q9UBV7	B4GT7_HUMAN	B4GALT7	Beta-1,4-galactosyltransferase 7	-0.0670239	0.837446	5	4	14.5528	13.3242	13.8204	13.9361	14.3621	13.6773	14.1621	14.32	13.3556
O43505	O43505	B4GA1_HUMAN	B4GAT1	Beta-1,4-glucuronyltransferase 1	-0.227993	0.189945	5	4	13.9028	13.7179	13.4321	13.6002	13.5562	13.7793	14.2046	14.0886	13.8275
Q9NWV8	Q9NWV8	BABA1_HUMAN	BABAM1	BRISC and BRCA1-A complex member 1	0.243888	0.0221434	5	4	15.0965	15.1581	15.1089	14.8481	14.8261	14.7376	14.7016	14.9898	14.7898
Q9NXR7	Q9NXR7	BABA2_HUMAN	BABAM2	BRISC and BRCA1-A complex member 2	-0.285687	0.049294	5	4	14.9787	14.9583	14.7882	14.6413	15.0172	14.927	15.0931	15.1637	15.4357
Q9Y5Z0	Q9Y5Z0	BACE2_HUMAN	BACE2	Beta-secretase 2	0.148849	0.326154	5	4	14.4524	13.9687	14.0418	14.4694	13.8233	14.1985	14.2152	14.079	14.1051
Q92934	Q92934	BAD_HUMAN	BAD	Bcl2-associated agonist of cell death	-0.373025	0.0265034	5	4	14.5954	14.8531	14.9002	15.099	15.3918	15.2175	15.2963	15.3564	14.9128
Q99933	Q99933	BAG1_HUMAN	BAG1	BAG family molecular chaperone regulator 1	-0.0142929	0.915601	5	4	14.4184	14.2327	14.5526	14.1894	14.5779	14.5015	14.1616	14.1125	14.4594
O95816	O95816	BAG2_HUMAN	BAG2	BAG family molecular chaperone regulator 2	0.343577	4.06978e-05	5	4	15.1933	15.24	15.185	15.2486	14.937	14.7994	14.7962	14.9127	14.9205
O95817	O95817	BAG3_HUMAN	BAG3	BAG family molecular chaperone regulator 3	0.460328	0.0273369	5	4	16.411	16.5352	16.6858	16.3492	16.2112	16.114	15.5098	16.0963	16.2437
O95429	O95429	BAG4_HUMAN	BAG4	BAG family molecular chaperone regulator 4	-0.22916	0.0986695	5	4	13.7396	14.1136	14.3039	14.2309	14.4847	14.2618	14.3305	14.2412	14.3128
Q9UL15	Q9UL15	BAG5_HUMAN	BAG5	BAG family molecular chaperone regulator 5	0.0445607	0.537219	5	4	14.543	14.6047	14.5343	14.3798	14.5291	14.5774	14.4274	14.515	14.3055
P46379	P46379	BAG6_HUMAN	BAG6	Large proline-rich protein BAG6	0.221566	0.0926787	5	4	16.5581	16.4724	16.6223	16.3087	16.3163	16.3099	15.9465	16.3108	16.4604
Q9UQB8	Q9UQB8	BAIP2_HUMAN	BAIAP2	Brain-specific angiogenesis inhibitor 1-associated protein 2	0.29989	0.0699539	5	4	13.135	13.6613	13.3204	13.2733	13.0224	12.8136	12.9474	13.1122	13.3424
Q16611	Q16611	BAK_HUMAN	BAK1	Bcl-2 homologous antagonist/killer	-0.0743773	0.742354	5	4	15.8475	15.4588	15.327	15.448	15.2449	15.1236	15.9251	15.7752	15.9046
O75531	O75531	BAF_HUMAN	BANF1	Barrier-to-autointegration factor	0.0783812	0.853601	5	4	17.8144	17.2012	16.27	16.4775	16.1055	17.26	16.7125	17.4549	16.7792
Q8N9N5	Q8N9N5	BANP_HUMAN	BANP	Protein BANP	-0.0421937	0.839683	5	4	12.2158	12.7248	11.8063	12.2229	12.183	11.9886	12.3338	12.6057	12.3121
Q92560	Q92560	BAP1_HUMAN	BAP1	Ubiquitin carboxyl-terminal hydrolase BAP1	-0.238019	0.197019	5	4	13.192	12.7458	12.9203	12.4438	13.102	12.9946	13.3073	13.1146	12.799
Q8IXM2	Q8IXM2	BAP18_HUMAN	BAP18	Chromatin complexes subunit BAP18	-0.0180212	0.558926	5	4	16.8773	16.8433	16.8846	16.9486	16.929	16.9469	16.9364	16.8715	16.8485
P80723	P80723	BASP1_HUMAN	BASP1	Brain acid soluble protein 1	0.277523	0.00606175	5	4	18.9379	19.1099	19.2178	19.292	18.8616	18.8876	18.801	18.8364	18.9227
Q07812	Q07812	BAX_HUMAN	BAX	Apoptosis regulator BAX	0.43087	0.0142709	5	4	18.6764	18.6917	18.9608	18.5919	18.3402	18.4194	17.9217	18.3171	18.4982
Q9NRL2	Q9NRL2	BAZ1A_HUMAN	BAZ1A	Bromodomain adjacent to zinc finger domain protein 1A	-0.077209	0.3432	5	4	14.6346	14.4364	14.5921	14.563	14.7092	14.7816	14.5362	14.6778	14.4638
Q9UIG0	Q9UIG0	BAZ1B_HUMAN	BAZ1B	Tyrosine-protein kinase BAZ1B	-0.541841	3.43732e-05	5	4	14.9652	15.0307	15.0485	15.0925	15.6827	15.4845	15.6829	15.4613	15.5688
Q9UIF9	Q9UIF9	BAZ2A_HUMAN	BAZ2A	Bromodomain adjacent to zinc finger domain protein 2A	-0.323102	0.0981853	5	4	12.6833	12.3037	13.0867	12.8976	13.0507	13.0492	13.3376	12.8966	12.9954
Q9UIF8	Q9UIF8	BAZ2B_HUMAN	BAZ2B	Bromodomain adjacent to zinc finger domain protein 2B	0.383384	0.383708	5	3	NaN	12.8891	12.6858	12.0609	12.2483	12.8717	12.5212	11.2739	11.8944
Q3SYG4	Q3SYG4	PTHB1_HUMAN	BBS9	Protein PTHB1	0.308825	0.446516	4	3	9.72533	10.2809	11.1473	NaN	NaN	9.81904	10.2566	9.92614	10.3009
Q8WY36	Q8WY36	BBX_HUMAN	BBX	HMG box transcription factor BBX	0.041414	0.811717	5	4	13.7514	13.3162	13.5809	13.6906	13.8568	13.7701	13.4589	13.1362	13.4948
P50895	P50895	BCAM_HUMAN	BCAM	Basal cell adhesion molecule	0.00787763	0.855119	5	4	19.5376	19.4579	19.3515	19.508	19.4762	19.4945	19.4813	19.3945	19.4328
Q9UHQ4	Q9UHQ4	BAP29_HUMAN	BCAP29	B-cell receptor-associated protein 29	-0.130628	0.204415	5	4	15.9633	16.0059	15.8651	16.278	16.2094	16.1866	16.2563	15.9887	16.1525
P51572	P51572	BAP31_HUMAN	BCAP31	B-cell receptor-associated protein 31	-0.173744	0.0427139	5	4	18.8581	18.8036	18.623	18.9237	18.9426	18.961	19.1183	18.9088	18.9485
P56945	P56945	BCAR1_HUMAN	BCAR1	Breast cancer anti-estrogen resistance protein 1	0.214693	0.17098	5	4	15.2959	15.6473	15.7771	15.6429	15.4739	15.5309	15.0072	15.48	15.3884
O75815	O75815	BCAR3_HUMAN	BCAR3	Breast cancer anti-estrogen resistance protein 3	0.427218	0.208741	5	4	11.0657	11.5788	12.4957	11.6057	10.9087	11.376	10.991	11.3	11.7205
O75934	O75934	SPF27_HUMAN	BCAS2	Pre-mRNA-splicing factor SPF27	-0.63552	7.97288e-05	5	4	15.4038	15.5168	15.4606	15.553	16.0016	16.0537	16.3554	16.0377	16.147
Q9H6U6	Q9H6U6	BCAS3_HUMAN	BCAS3	BCAS3 microtubule associated cell migration factor	0.190861	0.401326	5	4	13.1539	13.1011	13.4483	13.1066	13.4433	13.1607	12.4803	12.7265	13.2473
P54687	P54687	BCAT1_HUMAN	BCAT1	Branched-chain-amino-acid aminotransferase, cytosolic	0.421224	0.0496283	5	4	17.0574	16.677	17.138	16.6334	16.7991	16.6353	16.1045	16.4065	16.3307
O15382	O15382	BCAT2_HUMAN	BCAT2	Branched-chain-amino-acid aminotransferase, mitochondrial	-0.491449	0.000240882	5	4	17.0959	16.9593	17.0239	17.0512	17.3803	17.3845	17.615	17.5795	17.6607
Q9P287	Q9P287	BCCIP_HUMAN	BCCIP	BRCA2 and CDKN1A-interacting protein	-0.177787	0.177555	5	4	15.7066	15.3215	15.6085	15.2092	15.6334	15.719	15.6211	15.7623	15.4603
P06276	P06276	CHLE_HUMAN	BCHE	Cholinesterase	-0.595463	0.154767	5	4	13.5883	13.342	13.2367	11.9954	13.8755	13.9145	12.9333	13.7071	13.7499
P12694	P12694	ODBA_HUMAN	BCKDHA	2-oxoisovalerate dehydrogenase subunit alpha, mitochondrial	-0.494708	0.00168099	5	4	15.169	14.9032	14.7312	14.9595	15.4494	15.3162	15.6322	15.366	15.4132
P21953	P21953	ODBB_HUMAN	BCKDHB	2-oxoisovalerate dehydrogenase subunit beta, mitochondrial	-0.341578	0.00281029	5	4	14.9344	14.8558	14.7926	14.8057	14.9955	15.0961	15.2355	15.3268	15.2897
O14874	O14874	BCKD_HUMAN	BCKDK	[3-methyl-2-oxobutanoate dehydrogenase [lipoamide]] kinase, mitochondrial	-0.142456	0.131827	5	4	14.1425	14.0098	14.2095	14.3113	14.4144	14.264	14.4679	14.2041	14.2031
O95999	O95999	BCL10_HUMAN	BCL10	B-cell lymphoma/leukemia 10	0.624596	0.0152081	5	4	15.1347	14.8841	15.2908	15.0384	14.664	14.7699	13.9748	14.7111	14.1922
Q07817	Q07817	B2CL1_HUMAN	BCL2L1	Bcl-2-like protein 1	-0.39786	0.00746572	5	4	15.067	15.0158	15.0682	15.2942	15.246	15.74	15.5089	15.5909	15.4599
Q9HB09	Q9HB09	B2L12_HUMAN	BCL2L12	Bcl-2-like protein 12	-0.439703	0.00480679	5	4	12.3063	12.2608	12.1065	12.0984	12.5051	12.7574	12.6135	12.8847	12.4028
Q9BXK5	Q9BXK5	B2L13_HUMAN	BCL2L13	Bcl-2-like protein 13	-0.177086	0.15673	5	4	16.7356	16.6176	16.54	17.0906	16.9781	16.9193	16.996	16.8586	16.8632
Q8WUZ0	Q8WUZ0	BCL7C_HUMAN	BCL7C	B-cell CLL/lymphoma 7 protein family member C	-0.399001	0.0156142	5	4	14.7535	14.4151	14.3324	14.4617	14.8404	14.8999	14.9439	15.1463	14.618
Q86UU0	Q86UU0	BCL9L_HUMAN	BCL9L	B-cell CLL/lymphoma 9-like protein	0.132923	0.587832	5	4	13.5865	13.3154	12.8738	12.6789	12.8823	12.6271	13.3989	12.8728	13.1224
Q9NYF8	Q9NYF8	BCLF1_HUMAN	BCLAF1	Bcl-2-associated transcription factor 1	-0.29389	0.026236	5	4	17.3262	17.2358	17.0026	17.3601	17.5868	17.5256	17.7411	17.3454	17.4264
A2AJT9	A2AJT9	BCLA3_HUMAN	BCLAF3	BCLAF1 and THRAP3 family member 3	-0.358767	0.0240843	5	4	13.1336	12.8477	12.844	12.7585	13.2659	13.2275	13.5438	13.262	12.9743
Q6W2J9	Q6W2J9	BCOR_HUMAN	BCOR	BCL-6 corepressor	0.33141	0.0322519	5	4	13.2735	13.603	13.7044	13.3765	13.4053	13.2599	13.0444	12.9698	13.1102
Q5H9F3	Q5H9F3	BCORL_HUMAN	BCORL1	BCL-6 corepressor-like protein 1	0.01637	0.95208	5	4	11.737	12.1932	11.503	12.071	12.1173	12.075	12.2472	11.6981	11.1607
P11274	P11274	BCR_HUMAN	BCR	Breakpoint cluster region protein	0.568133	0.0174867	5	4	13.2906	13.6149	13.844	13.2797	12.9826	12.948	12.4845	13.2158	13.0649
Q9Y276	Q9Y276	BCS1_HUMAN	BCS1L	Mitochondrial chaperone BCS1	-0.453978	0.00257476	5	4	15.718	15.411	15.4522	15.6274	15.9625	15.8585	16.2312	16.0773	15.9013
Q02338	Q02338	BDH_HUMAN	BDH1	D-beta-hydroxybutyrate dehydrogenase, mitochondrial	-0.13782	0.214339	5	4	13.5817	13.4658	13.2622	13.2517	13.5127	13.6385	13.6618	13.3041	13.5237
Q9BUT1	Q9BUT1	DHRS6_HUMAN	BDH2	Dehydrogenase/reductase SDR family member 6	-0.0188409	0.936305	5	4	15.4165	15.4279	15.6961	15.3922	15.9212	15.7605	14.7964	15.5543	15.4777
A6H8Y1	A6H8Y1	BDP1_HUMAN	BDP1	Transcription factor TFIIIB component B'' homolog	0.101575	0.64913	5	4	13.3796	13.6254	13.7504	13.6381	13.9105	13.7701	13.5815	12.9027	13.3192
Q14457	Q14457	BECN1_HUMAN	BECN1	Beclin-1	0.467963	0.056825	5	4	14.1482	13.9406	14.389	14.2815	13.8718	13.556	13.1532	14.0012	14.0271
Q5T5X7	Q5T5X7	BEND3_HUMAN	BEND3	BEN domain-containing protein 3	-0.333426	0.182415	5	4	12.1338	12.1334	12.0941	12.2342	13.1359	12.1913	12.7469	12.1616	12.1757
Q8N7W2	Q8N7W2	BEND7_HUMAN	BEND7	BEN domain-containing protein 7	-1.22699	0.00242975	5	3	10.9887	NaN	10.4791	10.5052	11.4733	12.3902	11.7856	11.6926	12.0816
O15155	O15155	BET1_HUMAN	BET1	BET1 homolog	-0.112006	0.39409	5	4	15.3733	15.5089	15.5429	15.693	15.8479	15.7542	15.5801	15.2973	15.7282
Q9NYM9	Q9NYM9	BET1L_HUMAN	BET1L	BET1-like protein	0.250157	0.0859976	5	4	15.6538	15.4417	15.1466	15.6919	15.1023	15.3588	15.3025	15.1102	15.2928
P21810	P21810	PGS1_HUMAN	BGN	Biglycan	-0.629891	0.00148508	5	4	15.5094	15.5255	15.1611	15.2415	15.8124	15.8443	16.2402	15.9216	16.1278
Q96G01	Q96G01	BICD1_HUMAN	BICD1	Protein bicaudal D homolog 1	-0.0504246	0.647735	5	4	15.6672	15.705	15.5898	15.8699	15.7577	15.983	15.8094	15.4778	15.7641
Q96G01;Q8TD16	Q96G01	BICD1_HUMAN;BICD2_HUMAN	BICD1;BICD2	Protein bicaudal D homolog 2	0.46875	0.0657139	5	4	14.32	14.6532	14.1719	14.5789	14.0152	14.1796	14.1448	14.1734	13.2981
Q8TD16	Q8TD16	BICD2_HUMAN	BICD2	Protein bicaudal D homolog 2	0.383904	0.000384261	5	4	14.9237	14.8257	14.9119	14.8257	14.533	14.6392	14.3742	14.3874	14.5055
Q9NZM4	Q9NZM4	BICRA_HUMAN	BICRA	BRD4-interacting chromatin-remodeling complex-associated protein	-0.611494	0.013419	5	4	11.844	11.8476	12.3898	12.0602	12.2099	12.513	12.73	12.8334	12.9481
P55957	P55957	BID_HUMAN	BID	BH3-interacting domain death agonist	0.695409	0.0112015	5	4	14.3108	14.4428	14.8133	14.3091	14.0742	14.0927	13.3301	13.4976	13.8734
O00499	O00499	BIN1_HUMAN	BIN1	Myc box-dependent-interacting protein 1	0.31436	0.138919	5	4	17.1077	17.2635	17.252	17.0083	16.9659	17.0527	16.2095	16.9897	16.9999
Q9NQY0	Q9NQY0	BIN3_HUMAN	BIN3	Bridging integrator 3	0.414251	0.000414586	5	4	13.0722	13.276	13.3774	13.3292	12.7684	12.868	12.8103	12.9085	12.8922
Q13490	Q13490	BIRC2_HUMAN	BIRC2	Baculoviral IAP repeat-containing protein 2	0.532194	0.0380314	5	4	12.5805	13.1853	12.9931	12.8966	12.7352	12.6746	11.8723	12.2589	12.3675
Q9NR09	Q9NR09	BIRC6_HUMAN	BIRC6	Baculoviral IAP repeat-containing protein 6	0.220801	0.200078	5	4	14.9086	14.7961	15.034	14.673	14.5669	14.7994	14.1762	14.8579	14.7602
P54132	P54132	BLM_HUMAN	BLM	RecQ-like DNA helicase BLM	0.126624	0.747344	5	4	13.8991	13.516	12.3846	13.3176	12.7066	13.5054	12.6945	13.8112	13.0459
Q13867	Q13867	BLMH_HUMAN	BLMH	Bleomycin hydrolase	0.692745	0.0165955	5	4	18.1761	18.2477	18.4735	18.2561	18.0236	17.9779	17.0132	17.3877	17.5758
P78537	P78537	BL1S1_HUMAN	BLOC1S1	Biogenesis of lysosome-related organelles complex 1 subunit 1	-0.3452	0.0547107	5	4	14.2954	13.8997	14.0594	13.7267	14.0802	14.2024	14.4181	14.6224	14.3794
Q6QNY1	Q6QNY1	BL1S2_HUMAN	BLOC1S2	Biogenesis of lysosome-related organelles complex 1 subunit 2	0.456185	0.244105	5	4	13.8906	13.3977	12.6544	13.2802	11.9202	13.2331	13.0703	12.7734	13.2508
Q6QNY0	Q6QNY0	BL1S3_HUMAN	BLOC1S3	Biogenesis of lysosome-related organelles complex 1 subunit 3	0.459246	0.10065	5	4	13.7043	13.5228	14.3427	14.0844	13.6067	13.5032	12.8297	13.6264	13.7054
Q9NUP1	Q9NUP1	BL1S4_HUMAN	BLOC1S4	Biogenesis of lysosome-related organelles complex 1 subunit 4	0.453987	0.119765	5	4	13.6071	13.1319	13.1889	13.0957	12.5847	12.8094	12.1498	13.2992	13.1665
Q8TDH9	Q8TDH9	BL1S5_HUMAN	BLOC1S5	Biogenesis of lysosome-related organelles complex 1 subunit 5	0.351843	0.1292	5	4	13.1035	13.4354	13.5442	13.0197	13.17	13.1211	12.3458	12.9025	13.0799
Q9UL45	Q9UL45	BL1S6_HUMAN	BLOC1S6	Biogenesis of lysosome-related organelles complex 1 subunit 6	0.368141	0.224651	5	4	13.8941	13.8149	13.9541	13.8413	13.8625	13.7296	12.81	13.0649	14.0727
Q2LD37	Q2LD37	BLTP1_HUMAN	BLTP1	Bridge-like lipid transfer protein family member 1	-0.59037	0.00401468	5	4	12.8319	12.1825	12.5987	12.7445	13.0672	13.093	13.2626	13.1274	13.3484
Q14667	Q14667	BLTP2_HUMAN	BLTP2	Bridge-like lipid transfer protein family member 2	-0.231225	0.104708	5	4	14.5274	14.3451	14.1751	13.9641	14.3918	14.5485	14.4338	14.3683	14.6783
Q6BDS2	Q6BDS2	BLT3A_HUMAN	BLTP3A	Bridge-like lipid transfer protein family member 3A	0.257331	0.511669	5	4	10.8054	10.5305	11.532	10.2603	10.3555	11.0461	9.79953	11.1362	10.2862
A0JNW5	A0JNW5	BLT3B_HUMAN	BLTP3B	Bridge-like lipid transfer protein family member 3B	0.428419	0.268228	5	4	10.991	12.2172	12.1062	12.0454	12.2951	11.1303	11.2283	11.2933	11.1106
P53004	P53004	BIEA_HUMAN	BLVRA	Biliverdin reductase A	0.140654	0.570886	5	4	14.5201	14.0968	13.7881	13.7019	13.9615	13.9099	13.3205	14.2311	14.0074
P30043	P30043	BLVRB_HUMAN	BLVRB	Flavin reductase (NADPH)	0.442451	0.0910808	5	4	15.7387	15.6005	15.9891	15.4037	15.5118	15.3969	14.5737	15.2164	15.5039
P35226	P35226	BMI1_HUMAN	BMI1	Polycomb complex protein BMI-1	-0.414779	0.00188195	5	4	13.1782	12.9246	13.1003	13.2659	13.6259	13.4393	13.6595	13.3999	13.5356
P13497	P13497	BMP1_HUMAN	BMP1	Bone morphogenetic protein 1	0.680395	0.0188972	5	4	12.8826	12.8114	13.0226	12.5278	11.7749	11.8883	12.4841	12.6468	11.8595
Q9NSY1	Q9NSY1	BMP2K_HUMAN	BMP2K	BMP-2-inducible protein kinase	-0.396469	0.0302968	5	4	13.4185	13.6039	13.6237	13.5903	13.9228	14.3086	14.0503	13.541	13.9552
P22004	P22004	BMP6_HUMAN	BMP6	Bone morphogenetic protein 6	0.229377	0.583306	5	3	9.62753	10.4316	NaN	10.0909	10.7389	9.10998	9.94332	9.55879	9.75214
Q13873	Q13873	BMPR2_HUMAN	BMPR2	Bone morphogenetic protein receptor type-2	-0.0903873	0.45292	5	4	13.3184	13.4511	13.1607	13.3329	13.6125	13.1229	13.4145	13.5697	13.3113
Q14692	Q14692	BMS1_HUMAN	BMS1	Ribosome biogenesis protein BMS1 homolog	-0.559999	0.00123599	5	4	15.2336	15.1955	14.803	15.3449	15.6761	15.7263	15.7897	15.6804	15.6486
P51813	P51813	BMX_HUMAN	BMX	Cytoplasmic tyrosine-protein kinase BMX	0.348934	0.135154	5	4	16.4968	16.1128	16.4346	15.8733	15.6055	15.9115	15.5119	16.2586	16.1148
Q12981	Q12981	SEC20_HUMAN	BNIP1	Vesicle transport protein SEC20	-0.0930075	0.262562	5	4	16.0942	16.1486	15.9481	16.178	16.2168	16.1778	16.3332	16.2031	15.9953
Q12982	Q12982	BNIP2_HUMAN	BNIP2	BCL2/adenovirus E1B 19 kDa protein-interacting protein 2	0.184341	0.320348	5	4	15.0302	14.9071	15.1319	14.8222	14.3517	14.7838	14.6397	15.1819	14.9855
Q12983	Q12983	BNIP3_HUMAN	BNIP3	BCL2/adenovirus E1B 19 kDa protein-interacting protein 3	-0.265753	0.626294	5	4	10.9977	9.8288	12.0504	11.1574	10.9831	11.6277	10.2643	11.5766	11.9201
Q96IK1	Q96IK1	BOD1_HUMAN	BOD1	Biorientation of chromosomes in cell division protein 1	0.0219841	0.946253	5	4	11.6656	12.9042	12.2549	12.6411	12.7579	12.76	12.2425	11.8172	12.1447
Q8NFC6	Q8NFC6	BD1L1_HUMAN	BOD1L1	Biorientation of chromosomes in cell division protein 1-like 1	-0.0892609	0.270581	5	4	14.6876	14.8747	14.6977	14.9568	14.8889	14.9215	14.9491	14.739	14.9688
Q9UMX3	Q9UMX3	BOK_HUMAN	BOK	Bcl-2-related ovarian killer protein	-0.604326	0.00459694	5	4	13.2211	13.175	13.1707	12.9321	13.5745	13.4109	14.104	13.6854	13.8705
Q9Y3E2	Q9Y3E2	BOLA1_HUMAN	BOLA1	BolA-like protein 1	-0.256054	0.289117	5	4	12.4147	12.4697	12.78	12.5459	12.7009	12.6653	12.2408	13.1555	13.2807
Q9H3K6	Q9H3K6	BOLA2_HUMAN	BOLA2B	BolA-like protein 2	0.865575	0.0784716	5	4	16.5471	16.4905	16.8501	15.8757	15.9357	15.9445	14.2381	15.8108	15.9473
Q53S33	Q53S33	BOLA3_HUMAN	BOLA3	BolA-like protein 3	-0.31398	0.175153	5	4	14.1563	13.8428	14.1237	14.6422	14.5004	14.8798	14.3595	14.1133	14.673
Q14137	Q14137	BOP1_HUMAN	BOP1	Ribosome biogenesis protein BOP1	-1.07948	0.00860848	5	4	14.1473	14.7333	13.729	14.7802	14.8899	15.1566	15.5394	15.6864	15.8623
Q969J3	Q969J3	BORC5_HUMAN	BORCS5	BLOC-1-related complex subunit 5	-0.253837	0.00203597	5	4	15.9465	15.7853	15.7794	15.8586	15.9738	16.1137	16.1886	16.0725	16.1328
Q96GS4	Q96GS4	BORC6_HUMAN	BORCS6	BLOC-1-related complex subunit 6	-0.323606	0.0930798	5	4	13.5174	13.0588	13.3809	13.4751	13.7552	13.7949	13.2749	13.5743	14.0088
Q96B45	Q96B45	BORC7_HUMAN	BORCS7	BLOC-1-related complex subunit 7	-0.202227	0.210925	5	4	13.8468	14.0222	13.7772	13.9688	14.3692	14.3917	13.9707	13.7522	14.0461
Q96FH0	Q96FH0	BORC8_HUMAN	BORCS8	BLOC-1-related complex subunit 8	-0.30267	0.00644812	5	4	13.9997	13.8149	14.0127	13.8196	14.291	14.1028	14.265	14.3485	14.0647
P07738	P07738	PMGE_HUMAN	BPGM	Bisphosphoglycerate mutase	0.270492	0.384591	5	4	12.2454	13.3848	13.03	12.3338	12.4937	12.6504	11.9206	12.6116	12.7138
Q86WA6	Q86WA6	BPHL_HUMAN	BPHL	Valacyclovir hydrolase	-0.527003	0.00398169	5	4	15.6746	15.4644	15.3049	15.6633	15.8605	15.8696	16.2184	16.2807	16.0397
O95861	O95861	BPNT1_HUMAN	BPNT1	3'(2'),5'-bisphosphate nucleotidase 1	0.108941	0.529872	5	4	15.1322	15.1033	15.25	14.9731	15.3177	15.1513	14.4966	15.081	14.982
Q9NX62	Q9NX62	IMPA3_HUMAN	BPNT2	Golgi-resident adenosine 3',5'-bisphosphate 3'-phosphatase	0.00704537	0.952218	5	4	16.2377	16.0068	15.742	15.8252	15.8142	15.9467	16.097	16.0226	15.8489
Q12830	Q12830	BPTF_HUMAN	BPTF	Nucleosome-remodeling factor subunit BPTF	-0.270855	0.00647024	5	4	13.589	13.5041	13.6545	13.7288	13.7278	14.0249	13.9362	13.8379	13.9228
Q7Z569	Q7Z569	BRAP_HUMAN	BRAP	BRCA1-associated protein	0.296866	0.041841	5	4	15.2404	15.387	15.286	15.1015	15.0196	15.1485	14.6148	15.096	14.9055
Q6PJG6	Q6PJG6	BRAT1_HUMAN	BRAT1	BRCA1-associated ATM activator 1	0.0222538	0.910448	5	4	13.1893	12.7419	12.5633	12.7471	12.7942	12.9149	12.4116	12.6222	13.1978
P46736	P46736	BRCC3_HUMAN	BRCC3	Lys-63-specific deubiquitinase BRCC36	-0.127712	0.356991	5	4	14.864	15.2524	15.3489	15.0717	15.4878	15.2166	15.0135	15.2371	15.3548
O95696	O95696	BRD1_HUMAN	BRD1	Bromodomain-containing protein 1	0.232748	0.288472	5	3	12.0785	11.9658	NaN	12.3195	12.1228	11.8112	12.2806	11.5168	11.7112
P25440	P25440	BRD2_HUMAN	BRD2	Bromodomain-containing protein 2	-0.218522	0.0894485	5	4	13.5743	13.5313	13.3355	13.6434	13.9159	13.9583	13.5691	13.6818	13.5732
Q15059	Q15059	BRD3_HUMAN	BRD3	Bromodomain-containing protein 3	-0.676381	9.10169e-05	5	4	14.4584	14.469	14.2909	14.6876	15.2323	15.1416	15.2524	15.0435	15.0943
Q15059;O60885	Q15059	BRD3_HUMAN;BRD4_HUMAN	BRD3;BRD4	Bromodomain-containing protein 4	-0.496329	0.00406683	5	4	14.5082	14.3816	14.6108	14.9386	15.0714	15.0825	15.2471	14.9593	15.1705
O60885	O60885	BRD4_HUMAN	BRD4	Bromodomain-containing protein 4	-0.222496	0.0489016	5	4	15.6172	15.6146	15.6265	15.8836	15.7246	15.85	16.0243	15.8582	16.0828
Q9NPI1	Q9NPI1	BRD7_HUMAN	BRD7	Bromodomain-containing protein 7	-0.195733	0.264633	5	4	11.943	11.5032	11.8501	11.2416	11.8666	11.7385	12.0117	11.911	11.6233
Q9H0E9	Q9H0E9	BRD8_HUMAN	BRD8	Bromodomain-containing protein 8	-0.101279	0.543257	5	4	13.8238	13.7755	13.7243	14.2196	13.8565	14.3329	14.1309	13.7191	13.8959
Q9H8M2	Q9H8M2	BRD9_HUMAN	BRD9	Bromodomain-containing protein 9	-0.32468	0.047503	5	4	11.8075	11.9251	12.3601	12.0819	12.5406	12.4765	12.2631	12.4317	12.1298
Q92994	Q92994	TF3B_HUMAN	BRF1	Transcription factor IIIB 90 kDa subunit	-0.297954	0.346054	5	4	10.7523	10.337	11.1482	11.473	11.5012	11.4858	10.6261	11.0099	11.5048
O95415	O95415	BRI3_HUMAN	BRI3	Brain protein I3	-0.416851	0.0239857	5	4	12.0028	11.9411	12.0522	11.4184	12.0784	12.3645	12.1995	12.3089	12.4013
Q8WY22	Q8WY22	BRI3B_HUMAN	BRI3BP	BRI3-binding protein	-0.0203544	0.893341	5	4	14.6825	14.4839	14.9342	15.0878	14.9692	14.9818	14.8006	14.7767	14.5588
Q8TDN6	Q8TDN6	BRX1_HUMAN	BRIX1	Ribosome biogenesis protein BRX1 homolog	-0.855661	0.0020763	5	4	15.4722	15.2311	14.9989	15.0057	15.6184	15.8844	16.0827	16.4019	16.1759
Q8WUW1	Q8WUW1	BRK1_HUMAN	BRK1	Protein BRICK1	-0.153246	0.418796	5	4	15.7267	15.611	15.8673	15.2273	15.9174	15.8089	15.3075	15.9362	15.8367
Q5PSV4	Q5PSV4	BRM1L_HUMAN	BRMS1L	Breast cancer metastasis-suppressor 1-like protein	-0.396498	0.0172147	5	4	12.6006	12.8221	12.9989	13.1693	13.4364	13.4148	13.3117	13.1279	13.1803
Q5VW32	Q5VW32	BROX_HUMAN	BROX	BRO1 domain-containing protein BROX	0.248567	0.245829	5	4	14.839	14.8182	15.0097	14.6237	14.2542	14.9297	14.2273	14.9814	14.4778
P55201	P55201	BRPF1_HUMAN	BRPF1	Peregrin	-0.27009	0.495612	5	3	15.3954	14.7536	14.1543	NaN	14.6168	14.6635	15.3908	15.6126	14.9056
Q9NW68	Q9NW68	BSDC1_HUMAN	BSDC1	BSD domain-containing protein 1	0.570738	0.00069532	5	4	13.7813	13.9088	13.6573	14.0396	13.1961	13.4789	13.1517	13.3432	13.2102
P35613	P35613	BASI_HUMAN	BSG	Basigin	-0.109959	0.325727	5	4	19.7119	19.8519	19.5086	19.8993	19.7565	19.887	20.0563	19.8671	19.6974
Q10588	Q10588	BST1_HUMAN	BST1	ADP-ribosyl cyclase/cyclic ADP-ribose hydrolase 2	0.33635	0.193741	5	4	14.9432	14.0746	15.0298	14.3837	14.3588	14.5994	13.9574	14.2827	14.159
Q10589	Q10589	BST2_HUMAN	BST2	Bone marrow stromal antigen 2	-0.788964	0.000326472	5	4	15.0478	15.0292	14.8095	15.2229	15.9055	15.6966	15.9828	15.5457	15.9509
O14981	O14981	BTAF1_HUMAN	BTAF1	TATA-binding protein-associated factor 172	-0.12006	0.231176	5	4	13.4512	13.2633	13.0949	13.3839	13.2266	13.5136	13.3774	13.4786	13.4957
Q9H0C5	Q9H0C5	BTBD1_HUMAN	BTBD1	BTB/POZ domain-containing protein 1	0.289304	0.249216	4	3	10.764	10.4036	10.0598	NaN	9.86515	NaN	10.0127	10.4283	10.1731
Q9BSF8	Q9BSF8	BTBDA_HUMAN	BTBD10	BTB/POZ domain-containing protein 10	0.0845779	0.731597	5	4	12.1146	12.4449	12.7796	12.0629	11.7232	12.3354	12.133	12.7117	12.4264
Q96Q07	Q96Q07	BTBD9_HUMAN	BTBD9	BTB/POZ domain-containing protein 9	0.0411697	0.886961	5	4	10.8296	10.3449	11.4091	11.011	11.2475	10.7704	10.7554	10.2889	11.2252
P43251	P43251	BTD_HUMAN	BTD	Biotinidase	-0.486991	0.000585899	5	4	13.9325	14.0128	13.8363	14.0881	14.351	14.4692	14.6592	14.4691	14.3237
P20290	P20290	BTF3_HUMAN	BTF3	Transcription factor BTF3	0.237729	0.0689575	5	4	17.1292	17.2309	17.3289	17.1603	16.6843	17.2301	16.9895	17.0775	16.8915
Q96K17	Q96K17	BT3L4_HUMAN	BTF3L4	Transcription factor BTF3 homolog 4	0.337045	0.0569574	5	4	15.6101	15.6162	15.8435	15.2905	15.1602	15.6117	15.1108	15.0891	15.2932
Q7KYR7	Q7KYR7	BT2A1_HUMAN	BTN2A1	Butyrophilin subfamily 2 member A1	-0.220363	0.0383178	5	4	14.7354	14.9638	14.9182	15.1308	15.2917	15.0712	15.2067	15.0608	15.1565
Q7KYR7;Q8WVV5	Q7KYR7	BT2A1_HUMAN;BT2A2_HUMAN	BTN2A1;BTN2A2	Butyrophilin subfamily 2 member A1	-0.0598326	0.830594	5	4	14.5249	14.4934	13.6682	14.44	14.5725	14.0775	14.6476	14.6347	13.775
Q6UXG8	Q6UXG8	BTNL9_HUMAN	BTNL9	Butyrophilin-like protein 9	-1.16332	6.51951e-05	5	4	15.0012	14.7564	14.3516	14.8244	15.8596	15.7793	16.0922	15.7874	15.9651
Q9Y297;Q9UKB1	Q9Y297	FBW1A_HUMAN;FBW1B_HUMAN	BTRC;FBXW11	F-box/WD repeat-containing protein 11	0.0624658	0.737175	5	4	12.7689	12.7656	12.4862	12.1233	12.7467	12.6358	12.345	12.4834	12.1568
O43684	O43684	BUB3_HUMAN	BUB3	Mitotic checkpoint protein BUB3	-0.325144	0.00129219	5	4	17.7022	17.5411	17.5463	17.6575	17.8428	17.9682	18.0395	18.0191	17.8151
Q9BRD0	Q9BRD0	BUD13_HUMAN	BUD13	BUD13 homolog	-0.267576	0.0201804	5	4	13.4381	13.6365	13.4181	13.8334	13.8783	13.7689	13.8547	13.8376	13.9061
O43709	O43709	BUD23_HUMAN	BUD23	Probable 18S rRNA (guanine-N(7))-methyltransferase	-0.148158	0.519963	5	4	13.4075	13.4528	12.8689	13.603	13.2594	14.0532	13.473	13.2855	13.3348
P41223	P41223	BUD31_HUMAN	BUD31	Protein BUD31 homolog	-0.507521	0.00109349	5	4	15.3528	15.6304	15.3108	15.4853	15.8189	15.807	16.139	16.0181	15.9787
Q13895	Q13895	BYST_HUMAN	BYSL	Bystin	-0.0527141	0.217457	5	4	16.5784	16.4033	16.4779	16.4964	16.5253	16.5623	16.473	16.5902	16.5576
Q7L1Q6	Q7L1Q6	5MP2_HUMAN	BZW1	eIF5-mimic protein 2	0.343497	0.0813554	5	4	16.0476	15.7758	15.9785	15.5729	15.5009	15.5566	15.1114	15.8855	15.4467
Q9Y6E2	Q9Y6E2	5MP1_HUMAN	BZW2	eIF5-mimic protein 1	0.250708	0.187759	5	4	18.4834	18.322	18.2565	17.8917	17.8857	17.8602	17.6754	18.2726	18.2446
Q9H0W9	Q9H0W9	CK054_HUMAN	C11orf54	Ester hydrolase C11orf54	0.411229	0.0484577	5	4	14.7018	14.6436	14.8962	14.4991	14.5832	14.5964	13.907	14.0655	14.2176
Q9H3H3	Q9H3H3	CK068_HUMAN	C11orf68	UPF0696 protein C11orf68	0.140747	0.54941	5	4	16.0559	15.9528	16.191	15.6361	15.599	15.682	15.3758	16.342	16.0922
E9PRG8	E9PRG8	CK098_HUMAN	C11orf98	Uncharacterized protein C11orf98	-0.0555034	0.435056	5	4	15.9109	15.9017	15.9264	16.0557	15.9394	16.1063	16.1478	15.9506	15.8768
Q8N999	Q8N999	CL029_HUMAN	C12orf29	Uncharacterized protein C12orf29	0.77919	0.00792817	5	4	11.9378	11.7923	11.8441	11.654	10.8126	11.6359	10.5412	11.0596	11.09
Q9NQ89	Q9NQ89	CL004_HUMAN	C12orf4	Protein C12orf4	-0.277567	0.264843	5	4	11.7817	12.5476	12.0138	11.7527	12.562	12.5278	11.7653	12.2984	12.354
Q99622	Q99622	C10_HUMAN	C12orf57	Protein C10	0.249188	0.311844	5	4	16.69	16.384	16.6103	16.0144	15.9108	16.034	15.8349	16.7122	16.3856
Q6ZRI6	Q6ZRI6	CO039_HUMAN	C15orf39	Uncharacterized protein C15orf39	0.022046	0.883062	5	4	12.2566	12.2206	12.0596	11.6868	11.8083	12.1302	11.9923	12.2689	11.9695
Q8WUR7	Q8WUR7	CO040_HUMAN	C15orf40	UPF0235 protein C15orf40	0.302892	0.157831	5	4	13.3417	13.8519	13.9695	13.5003	13.5665	13.6884	12.9785	13.2367	13.3448
Q9HAS0	Q9HAS0	NJMU_HUMAN	C17orf75	Protein Njmu-R1	0.101664	0.483863	5	4	13.8933	14.0093	14.5243	14.0027	13.9691	14.1425	14.0013	13.8367	14.0792
Q9BSJ5	Q9BSJ5	CQ080_HUMAN	C17orf80	Uncharacterized protein C17orf80	-0.276777	0.00434947	5	4	14.0664	14.1825	13.9723	14.186	14.4868	14.244	14.3384	14.458	14.3656
Q96B23	Q96B23	CR025_HUMAN	C18orf25	Protein C18orf25	-0.148024	0.198077	5	4	12.9383	12.7817	13.1767	12.8987	13.1624	13.22	13.222	12.9696	12.9103
Q8TCD1	Q8TCD1	CR032_HUMAN	C18orf32	UPF0729 protein C18orf32	0.148739	0.522812	5	4	13.2432	13.1001	12.8308	12.8788	12.2609	13.0397	13.3459	12.7359	12.9401
Q9UFG5	Q9UFG5	CS025_HUMAN	C19orf25	UPF0449 protein C19orf25	-0.587506	0.00801253	5	4	14.5968	13.7652	14.0285	14.2412	14.7392	14.8866	14.7425	14.6931	14.6657
Q8N9M1	Q8N9M1	CS047_HUMAN	C19orf47	Uncharacterized protein C19orf47	-0.412135	0.00850932	5	4	12.2919	12.423	12.6397	12.5397	12.9886	12.8136	12.6648	12.8205	13.1411
Q9UNZ5	Q9UNZ5	L10K_HUMAN	C19orf53	Leydig cell tumor 10 kDa protein homolog	0.636862	0.0446795	5	4	12.8893	12.4565	12.6046	12.7669	11.3046	12.2713	11.8869	12.1404	12.6091
Q9NS00	Q9NS00	C1GLT_HUMAN	C1GALT1	Glycoprotein-N-acetylgalactosamine 3-beta-galactosyltransferase 1	0.163418	0.476791	5	4	13.2984	13.2976	12.7877	13.0458	12.9938	12.7594	13.3911	13.1561	12.4194
Q96EU7	Q96EU7	C1GLC_HUMAN	C1GALT1C1	C1GALT1-specific chaperone 1	-0.582015	0.00755253	5	4	12.1035	12.3715	12.3994	12.6762	12.8111	13.099	12.6374	13.1319	13.1691
Q6ZSJ8	Q6ZSJ8	CA122_HUMAN	C1orf122	Uncharacterized protein C1orf122	-0.174607	0.430632	5	4	12.9465	12.758	13.6265	12.6458	13.3059	13.3364	12.9941	13.1846	13.023
Q8IYL3	Q8IYL3	CA174_HUMAN	C1orf174	UPF0688 protein C1orf174	-0.113734	0.678161	5	4	12.7559	13.269	13.1721	13.4962	12.5128	13.5276	13.4169	13.3649	13.6129
Q9H425	Q9H425	CA198_HUMAN	C1orf198	Uncharacterized protein C1orf198	0.0914775	0.415227	5	4	12.349	12.5083	12.3619	12.6426	12.4549	12.1121	12.3243	12.4122	12.5664
Q9H246	Q9H246	CA021_HUMAN	C1orf21	Uncharacterized protein C1orf21	0.098521	0.688057	5	4	12.6439	12.0139	12.2524	12.6558	12.6262	11.7009	12.3766	12.178	12.5834
Q9BWL3	Q9BWL3	CA043_HUMAN	C1orf43	Protein C1orf43	-0.227701	0.282945	5	4	12.5129	11.985	12.4344	12.6376	12.1281	12.8576	12.8356	12.7037	12.5758
Q9BV19	Q9BV19	CA050_HUMAN	C1orf50	Uncharacterized protein C1orf50	0.517128	0.0781959	5	4	13.9241	13.7365	14.4074	13.9169	13.5432	13.9448	12.8897	13.2254	13.7925
Q8N6N3	Q8N6N3	CA052_HUMAN	C1orf52	UPF0690 protein C1orf52	-0.428926	0.16775	5	4	11.2803	10.773	11.2241	12.039	11.2479	11.9913	11.6838	11.9251	11.9421
Q07021	Q07021	C1QBP_HUMAN	C1QBP	Complement component 1 Q subcomponent-binding protein, mitochondrial	-0.0843353	0.559439	5	4	20.2408	20.4132	20.2023	20.6682	20.6402	20.6123	20.5251	20.1497	20.4002
Q9BXJ4	Q9BXJ4	C1QT3_HUMAN	C1QTNF3	Complement C1q tumor necrosis factor-related protein 3	-2.05972	0.000534016	5	3	11.3388	11.3889	NaN	11.4946	12.7037	13.1767	13.8516	13.7331	13.8707
Q9BXJ0	Q9BXJ0	C1QT5_HUMAN	C1QTNF5	Complement C1q tumor necrosis factor-related protein 5	-1.05627	0.000434921	5	4	14.0076	14.4277	13.9187	13.947	15.056	15.112	15.4436	14.748	15.298
Q9GZN8	Q9GZN8	CT027_HUMAN	C20orf27	UPF0687 protein C20orf27	0.843567	0.0146195	5	4	14.4574	14.4708	14.763	14.1692	14.0518	13.4438	12.918	14.0429	13.6513
Q9Y426	Q9Y426	C2CD2_HUMAN	C2CD2	C2 domain-containing protein 2	-0.707004	0.0022677	5	4	13.8059	13.5594	13.5523	13.8888	14.3447	14.3687	14.8179	14.1024	14.4095
O14523	O14523	C2C2L_HUMAN	C2CD2L	Phospholipid transfer protein C2CD2L	-0.226223	0.178683	5	4	13.4641	13.1438	13.0894	13.263	13.2958	13.6025	13.7729	13.5483	13.1122
A6NLJ0	A6NLJ0	C2C4B_HUMAN	C2CD4B	C2 calcium-dependent domain-containing protein 4B	0.237688	0.644473	4	3	10.0441	10.2813	NaN	10.6205	NaN	9.32339	10.8166	9.48156	10.689
Q86YS7	Q86YS7	C2CD5_HUMAN	C2CD5	C2 domain-containing protein 5	-0.103272	0.5513	5	4	12.9909	12.8754	12.7389	13.3184	13.2002	13.0286	12.7552	13.4173	13.0196
Q9BVC5	Q9BVC5	ASHWN_HUMAN	C2orf49	Ashwin	0.2581	0.332562	5	4	14.0805	13.8746	13.2603	13.3683	13.1726	13.5702	13.5636	13.7458	12.8869
Q8N8R5	Q8N8R5	CB069_HUMAN	C2orf69	Mitochondrial protein C2orf69	0.152577	0.655901	5	3	11.6168	NaN	12.5125	11.6545	12.1208	11.8839	12.017	11.7798	11.0754
Q5JPI3	Q5JPI3	CC038_HUMAN	C3orf38	Uncharacterized protein C3orf38	0.0781471	0.638338	5	4	11.9733	12.488	12.304	12.1082	11.9802	12.3568	12.3234	11.7893	12.2515
Q49AR2	Q49AR2	CE022_HUMAN	C5orf22	UPF0489 protein C5orf22	-0.13201	0.336867	5	4	13.9843	13.7095	13.595	13.6375	13.7862	13.9621	13.7732	14.1599	13.6366
Q7Z6I8	Q7Z6I8	CE024_HUMAN	C5orf24	UPF0461 protein C5orf24	-0.536873	0.0152655	5	4	12.3901	12.5986	12.7284	12.6756	13.1206	12.6795	13.3203	13.0635	13.4915
O95873	O95873	CF047_HUMAN	C6orf47	Uncharacterized protein C6orf47	-0.643822	0.0208902	5	4	13.5983	13.1464	13.9276	14.1395	14.1137	14.3552	14.1662	14.5766	14.5222
Q6UWU4	Q6UWU4	CF089_HUMAN	C6orf89	Bombesin receptor-activated protein C6orf89	-0.383915	0.116121	5	4	12.665	12.075	11.9775	12.2482	12.2293	12.5915	13.1177	12.7248	12.4635
Q9BRJ6	Q9BRJ6	CG050_HUMAN	C7orf50	Uncharacterized protein C7orf50	-0.0140107	0.81462	5	4	17.343	17.2528	17.2643	17.4419	17.2435	17.4423	17.3925	17.2635	17.3555
Q9H7E9	Q9H7E9	CH033_HUMAN	C8orf33	UPF0488 protein C8orf33	0.00562578	0.978897	5	4	14.0372	13.4375	13.7312	13.7508	13.5503	13.3017	13.6553	14.1463	14.0141
Q6P1X6	Q6P1X6	CH082_HUMAN	C8orf82	UPF0598 protein C8orf82	-0.106559	0.367066	5	4	15.437	15.7098	15.3181	15.758	15.5966	15.5797	15.8445	15.7157	15.5751
Q9NZ63	Q9NZ63	TLS1_HUMAN	C9orf78	Splicing factor C9orf78	0.00743553	0.875887	5	4	13.8002	13.7831	13.7026	13.8192	13.8416	13.8338	13.757	13.6455	13.7664
Q8N1Q1	Q8N1Q1	CAH13_HUMAN	CA13	Carbonic anhydrase 13	0.367499	0.224374	5	4	13.607	13.2909	13.2723	12.5465	13.2841	12.6373	12.3242	12.7202	13.0925
P00918	P00918	CAH2_HUMAN	CA2	Carbonic anhydrase 2	1.3402	0.00473634	5	4	13.2795	13.2564	12.8772	12.5406	12.4259	11.6333	11.6392	11.733	10.8097
P22748	P22748	CAH4_HUMAN	CA4	Carbonic anhydrase 4	-1.28961	0.0142785	5	3	12.023	11.8784	10.589	NaN	12.4589	12.65	13.2684	12.8075	12.7471
Q9Y2D0	Q9Y2D0	CAH5B_HUMAN	CA5B	Carbonic anhydrase 5B, mitochondrial	-0.288166	0.0407552	5	4	13.3222	13.1885	12.9655	12.918	13.26	13.5714	13.481	13.4268	13.1944
P35219	P35219	CAH8_HUMAN	CA8	Carbonic anhydrase-related protein	0.841182	0.0504778	5	4	13.5853	13.621	13.7705	13.1461	13.0208	13.1133	11.5425	12.6846	13.0866
Q9H8G2	Q9H8G2	CAAP1_HUMAN	CAAP1	Caspase activity and apoptosis inhibitor 1	-0.0104874	0.947089	5	4	15.8357	16.3498	15.9471	16.4911	16.1403	16.3433	16.2221	16.1308	15.9956
Q9Y376	Q9Y376	CAB39_HUMAN	CAB39	Calcium-binding protein 39	0.167508	0.516739	5	4	16.2706	15.9538	16.0115	15.4951	15.9149	15.8104	15.0751	16.0318	15.994
Q9Y6J0	Q9Y6J0	CABIN_HUMAN	CABIN1	Calcineurin-binding protein cabin-1	-0.227061	0.141402	5	4	11.9704	12.2603	12.3698	12.5838	12.3109	12.6987	12.5703	12.4225	12.6133
Q8TDN4	Q8TDN4	CABL1_HUMAN	CABLES1	CDK5 and ABL1 enzyme substrate 1	-0.642654	0.0466096	5	4	10.8288	11.9857	11.8314	11.903	12.3341	11.8753	12.3947	12.4785	12.3168
Q5VU97	Q5VU97	CAHD1_HUMAN	CACHD1	VWFA and cache domain-containing protein 1	0.320012	0.13743	5	4	12.8075	13.4344	12.7342	13.3656	12.7092	12.7464	12.4751	13.022	12.8742
P54289	P54289	CA2D1_HUMAN	CACNA2D1	Voltage-dependent calcium channel subunit alpha-2/delta-1	0.175345	0.0667344	5	4	14.0708	14.4018	14.4097	14.4104	14.1213	14.2221	14.1669	14.0515	14.1772
P54284	P54284	CACB3_HUMAN	CACNB3	Voltage-dependent L-type calcium channel subunit beta-3	0.209093	0.112358	5	4	12.203	12.2306	12.3132	12.0077	12.0058	11.9342	11.6777	12.0663	12.2137
Q8WUQ7	Q8WUQ7	CATIN_HUMAN	CACTIN	Splicing factor Cactin	-0.311285	0.0255728	5	4	13.7742	13.6157	13.4584	13.7776	14.0891	14.051	14.1355	13.7702	13.793
Q86Y37	Q86Y37	CACL1_HUMAN	CACUL1	CDK2-associated and cullin domain-containing protein 1	0.201688	0.321264	5	4	12.3589	12.0359	12.255	11.9768	11.9174	12.0239	11.3963	12.238	12.1992
Q9HB71	Q9HB71	CYBP_HUMAN	CACYBP	Calcyclin-binding protein	0.52521	0.0353487	5	4	16.7056	16.7532	16.8796	16.4167	16.402	16.1924	15.5836	16.5151	16.1247
P27708	P27708	PYR1_HUMAN	CAD	CAD protein	0.393089	0.0581286	5	4	17.248	17.1979	17.4181	16.9372	16.8843	16.9377	16.3075	17.0862	16.8204
Q9BY67	Q9BY67	CADM1_HUMAN	CADM1	Cell adhesion molecule 1	1.79542	0.00401837	4	4	13.8216	13.7038	13.0908	14.6306	11.5073	12.5403	12.2896	11.7278	NaN
Q8NFZ8	Q8NFZ8	CADM4_HUMAN	CADM4	Cell adhesion molecule 4	-0.364594	0.026367	5	4	14.7652	14.375	14.3884	14.737	15.1127	14.6359	15.0018	14.954	14.9505
Q9P1Z2	Q9P1Z2	CACO1_HUMAN	CALCOCO1	Calcium-binding and coiled-coil domain-containing protein 1	0.613113	0.00744841	5	4	13.2304	13.424	13.5165	13.4445	13.233	12.9809	12.5346	12.5341	12.6711
Q13137	Q13137	CACO2_HUMAN	CALCOCO2	Calcium-binding and coiled-coil domain-containing protein 2	0.510636	0.277034	5	4	11.4918	10.29	11.6096	12.5126	10.7168	10.7549	11.3004	10.7155	11.3391
Q16602	Q16602	CALRL_HUMAN	CALCRL	Calcitonin gene-related peptide type 1 receptor	-0.901243	2.20958e-06	5	4	15.3075	15.0562	15.2397	15.2484	16.1235	16.0622	16.1578	16.0042	16.2232
Q05682	Q05682	CALD1_HUMAN	CALD1	Caldesmon	0.402936	0.000404501	5	4	19.6474	19.825	19.8182	19.9833	19.4235	19.4424	19.3821	19.3634	19.4662
Q8N5C1	Q8N5C1	CAHM5_HUMAN	CALHM5	Calcium homeostasis modulator protein 5	-0.0412839	0.805148	5	4	14.9484	14.8689	15.4174	15.5014	15.3541	15.0154	15.1643	15.3948	15.198
P0DP24;P0DP25;P0DP23	P0DP24	CALM1_HUMAN;CALM2_HUMAN;CALM3_HUMAN	CALM1;CALM2;CALM3	Calmodulin-1	0.312035	0.00548238	5	4	21.5464	21.5108	21.5369	21.5122	21.2189	20.9652	21.2012	21.3425	21.345
P27797	P27797	CALR_HUMAN	CALR	Calreticulin	0.0203955	0.733831	5	4	21.4321	21.3752	21.3997	21.583	21.4306	21.5282	21.469	21.3163	21.3913
O43852	O43852	CALU_HUMAN	CALU	Calumenin	-0.0921983	0.0714445	5	4	20.6452	20.4803	20.4806	20.5942	20.6496	20.5711	20.6539	20.6363	20.7005
Q14012	Q14012	KCC1A_HUMAN	CAMK1	Calcium/calmodulin-dependent protein kinase type 1	0.293108	0.413586	5	4	13.7262	13.2739	14.0361	13.3186	13.6808	13.5478	12.2678	13.6205	13.3609
Q13557	Q13557	KCC2D_HUMAN	CAMK2D	Calcium/calmodulin-dependent protein kinase type II subunit delta	-0.0293306	0.777512	5	4	15.5904	15.6106	15.2865	15.6092	15.4067	15.4801	15.7794	15.5789	15.5224
Q13555;Q13557;Q13554	Q13555	KCC2D_HUMAN;KCC2G_HUMAN	CAMK2D;CAMK2G	Calcium/calmodulin-dependent protein kinase type II subunit gamma	-0.0525792	0.525483	5	4	15.8938	15.7045	15.5922	15.5145	15.6307	15.7245	15.7495	15.798	15.7413
Q13555	Q13555	KCC2G_HUMAN	CAMK2G	Calcium/calmodulin-dependent protein kinase type II subunit gamma	-0.0270981	0.637959	5	4	15.1933	15.347	15.1182	15.249	15.2271	15.3015	15.2888	15.3089	15.1436
Q96RR4	Q96RR4	KKCC2_HUMAN	CAMKK2	Calcium/calmodulin-dependent protein kinase kinase 2	0.469776	0.36863	5	4	12.4994	11.9155	13.1195	11.581	12.3425	12.6684	10.6785	11.6134	11.7426
P49069	P49069	CAMLG_HUMAN	CAMLG	Guided entry of tail-anchored proteins factor CAMLG	-0.135458	0.256705	5	4	14.6119	14.8507	14.6517	14.9354	14.6947	14.8988	15.1169	15.0018	14.7775
Q5T5Y3	Q5T5Y3	CAMP1_HUMAN	CAMSAP1	Calmodulin-regulated spectrin-associated protein 1	0.292172	0.00848184	5	4	12.3885	12.4508	12.5294	12.4471	12.2078	12.3127	11.9079	12.1992	12.1814
Q08AD1	Q08AD1	CAMP2_HUMAN	CAMSAP2	Calmodulin-regulated spectrin-associated protein 2	0.14045	0.180539	5	4	14.0435	14.2787	14.3734	14.1945	13.9966	14.1353	13.8784	14.1835	14.2165
Q86VP6	Q86VP6	CAND1_HUMAN	CAND1	Cullin-associated NEDD8-dissociated protein 1	0.00915345	0.928781	5	4	18.5105	18.3368	18.4585	18.1448	18.34	18.3144	18.1674	18.5354	18.4104
O75155;Q86VP6	O75155	CAND1_HUMAN;CAND2_HUMAN	CAND1;CAND2	Cullin-associated NEDD8-dissociated protein 2	0.209864	0.0883525	5	4	14.7548	14.7884	14.3268	14.6274	14.3427	14.3706	14.3159	14.4845	14.5587
O75155	O75155	CAND2_HUMAN	CAND2	Cullin-associated NEDD8-dissociated protein 2	-0.513432	0.304991	5	3	9.4393	11.1623	11.2842	NaN	10.8182	11.3564	10.9559	11.2797	11.3
Q8WVQ1	Q8WVQ1	CANT1_HUMAN	CANT1	Soluble calcium-activated nucleotidase 1	-0.343505	0.0288165	5	4	14.0322	13.9594	14.2923	14.2742	14.6532	14.5375	14.1561	14.4488	14.6197
P27824	P27824	CALX_HUMAN	CANX	Calnexin	-0.137759	0.0595378	5	4	19.7511	19.7443	19.6345	19.8948	19.8589	19.9094	20.0124	19.8002	19.8889
Q01518	Q01518	CAP1_HUMAN	CAP1	Adenylyl cyclase-associated protein 1	0.433751	0.0538796	5	4	20.1145	20.128	20.3269	19.9499	19.8862	19.8145	19.0924	19.9359	19.7515
P40123	P40123	CAP2_HUMAN	CAP2	Adenylyl cyclase-associated protein 2	0.524991	0.0315339	5	4	15.8678	15.8326	16.0409	15.5747	15.3918	15.448	14.6868	15.5294	15.4641
P40121	P40121	CAPG_HUMAN	CAPG	Macrophage-capping protein	0.476085	0.0233543	5	4	15.7545	15.886	15.9779	15.6943	15.7007	15.5494	14.9011	15.255	15.3542
P07384	P07384	CAN1_HUMAN	CAPN1	Calpain-1 catalytic subunit	0.525682	0.0426211	5	4	17.0206	16.963	17.1095	16.9067	16.7967	16.7379	15.7778	16.6176	16.4414
O75808	O75808	CAN15_HUMAN	CAPN15	Calpain-15	-0.201359	0.287366	5	4	12.9545	13.0044	12.7	12.3787	13.3329	12.9602	13.0012	12.8006	12.7089
P17655	P17655	CAN2_HUMAN	CAPN2	Calpain-2 catalytic subunit	0.392846	0.108463	5	4	17.0742	16.8869	16.9819	16.6522	16.6742	16.6349	15.8089	16.6945	16.7173
O15484	O15484	CAN5_HUMAN	CAPN5	Calpain-5	-0.407662	0.00926481	5	4	13.9134	13.7823	13.5492	14.0691	14.2055	14.4254	14.2667	14.1837	14.0994
Q9Y6W3	Q9Y6W3	CAN7_HUMAN	CAPN7	Calpain-7	0.318114	0.431205	5	3	11.0697	10.7544	11.7806	NaN	10.8519	11.2004	10.1529	11.5014	10.7107
P04632	P04632	CPNS1_HUMAN	CAPNS1	Calpain small subunit 1	0.242957	0.201655	5	4	17.9635	17.7185	17.8863	17.4458	17.6121	17.5564	17.0269	17.7094	17.6481
Q14444	Q14444	CAPR1_HUMAN	CAPRIN1	Caprin-1	0.0558647	0.402632	5	4	18.6053	18.5907	18.6978	18.4463	18.5995	18.6322	18.5085	18.4288	18.4769
P52907	P52907	CAZA1_HUMAN	CAPZA1	F-actin-capping protein subunit alpha-1	-0.2291	0.0819441	5	4	18.2123	18.0156	18.1997	17.8029	18.3308	18.2949	18.038	18.3386	18.4311
P52907;P47755	P52907	CAZA1_HUMAN;CAZA2_HUMAN	CAPZA1;CAPZA2	F-actin-capping protein subunit alpha-2	-0.382126	0.0135924	5	4	19.0409	18.8724	19.0346	18.6808	19.2956	19.1836	19.1167	19.2715	19.5791
P47755	P47755	CAZA2_HUMAN	CAPZA2	F-actin-capping protein subunit alpha-2	-0.13378	0.269788	5	4	17.7918	17.8118	17.682	17.2956	17.7855	17.6927	17.7187	17.8543	17.8442
P47756	P47756	CAPZB_HUMAN	CAPZB	F-actin-capping protein subunit beta	-0.157144	0.0802854	5	4	18.8764	18.7415	18.7712	18.5806	18.8724	18.8111	18.7876	19.009	19.0176
Q96LW7	Q96LW7	CAR19_HUMAN	CARD19	Caspase recruitment domain-containing protein 19	-0.315386	0.0300688	5	4	15.2962	15.0528	14.8298	15.2589	15.2805	15.297	15.4579	15.5929	15.4957
Q9Y2G2	Q9Y2G2	CARD8_HUMAN	CARD8	Caspase recruitment domain-containing protein 8	-0.0150515	0.953621	5	4	12.4285	12.4607	13.0082	12.4212	12.7714	12.8482	11.8472	12.6544	12.8524
Q9Y2V2	Q9Y2V2	CHSP1_HUMAN	CARHSP1	Calcium-regulated heat-stable protein 1	0.929675	0.013396	5	4	17.8946	17.9592	17.8274	17.8481	17.1851	17.3803	16.0018	16.9362	17.2599
Q86X55	Q86X55	CARM1_HUMAN	CARM1	Histone-arginine methyltransferase CARM1	-0.155208	0.149463	5	4	15.3236	15.1384	15.3138	15.0415	15.5157	15.3773	15.12	15.4212	15.3635
Q5VZK9	Q5VZK9	CARL1_HUMAN	CARMIL1	F-actin-uncapping protein LRRC16A	0.649869	0.0158116	4	3	NaN	12.1233	11.6966	11.5195	NaN	10.9895	11.378	11.1088	11.0434
Q8N4J0	Q8N4J0	CARME_HUMAN	CARNMT1	Carnosine N-methyltransferase	0.279944	0.173554	5	4	13.4388	12.5644	12.6068	12.9153	12.6808	12.704	12.4639	12.6368	12.5214
P49589	P49589	SYCC_HUMAN	CARS1	Cysteine--tRNA ligase, cytoplasmic	0.342361	0.161353	5	4	16.9869	17.0385	17.2411	16.6359	16.7639	16.7695	15.9782	16.7447	16.9099
Q9HA77	Q9HA77	SYCM_HUMAN	CARS2	Probable cysteine--tRNA ligase, mitochondrial	-0.324428	0.000668328	5	4	15.1437	15.0416	14.9861	15.2669	15.4058	15.4057	15.4525	15.4397	15.4663
O15234	O15234	CASC3_HUMAN	CASC3	Protein CASC3	0.480408	0.0505139	5	4	12.9925	13.3905	13.476	13.7176	13.1284	13.1663	12.8863	12.4059	12.9818
O14936	O14936	CSKP_HUMAN	CASK	Peripheral plasma membrane protein CASK	0.304771	0.00665305	5	4	16.2235	16.235	16.0599	16.0606	15.9023	15.8713	15.6176	15.9692	15.8395
Q8WXE0	Q8WXE0	CSKI2_HUMAN	CASKIN2	Caskin-2	-0.159704	0.277529	5	4	14.8071	15.2755	15.134	14.9826	15.294	15.1966	14.9293	15.1447	15.483
Q92851	Q92851	CASPA_HUMAN	CASP10	Caspase-10	0.600694	0.0588318	5	4	13.5327	13.5307	13.8507	13.271	13.3035	13.2091	12.1821	12.7471	13.286
P42575	P42575	CASP2_HUMAN	CASP2	Caspase-2	-0.387206	0.127357	5	4	11.7451	11.231	12.2862	11.7626	12.1486	12.2665	11.9792	12.4614	11.8614
P42574	P42574	CASP3_HUMAN	CASP3	Caspase-3	0.536097	0.0164842	5	4	15.7439	16.1399	15.9221	15.7975	15.5362	15.3449	14.8492	15.5402	15.5532
P55212	P55212	CASP6_HUMAN	CASP6	Caspase-6	0.0106718	0.947788	5	4	16.1896	16.106	16.5198	16.0952	16.2477	16.1741	15.8364	16.5561	16.2706
P55210	P55210	CASP7_HUMAN	CASP7	Caspase-7	0.344647	0.0657749	5	4	15.4379	15.351	15.762	15.2657	15.3077	14.7444	14.9552	15.2793	15.2609
Q14790	Q14790	CASP8_HUMAN	CASP8	Caspase-8	0.482838	0.016102	4	4	12.1402	12.4585	12.4197	12.5643	11.6317	12.0021	NaN	12.1684	11.8491
P55211	P55211	CASP9_HUMAN	CASP9	Caspase-9	0.389211	0.264096	4	3	13.3561	13.7539	13.9302	NaN	NaN	13.452	12.6248	13.3837	13.703
P20810	P20810	ICAL_HUMAN	CAST	Calpastatin	0.353013	0.0367354	5	4	17.5051	17.6923	17.8441	17.6417	17.3857	17.5467	16.9094	17.4156	17.3317
Q8WTX7	Q8WTX7	CAST1_HUMAN	CASTOR1	Cytosolic arginine sensor for mTORC1 subunit 1	-0.00423148	0.99248	5	4	11.866	11.8424	11.5913	10.2195	10.943	11.6262	10.7191	11.889	11.7428
P04040	P04040	CATA_HUMAN	CAT	Catalase	-0.171108	0.097848	5	4	17.0942	17.1175	17.139	17.4287	17.4083	17.4652	17.2178	17.276	17.4625
Q03135	Q03135	CAV1_HUMAN	CAV1	Caveolin-1	0.146987	0.0436292	5	4	19.5684	19.605	19.6213	19.6713	19.4216	19.359	19.4657	19.6567	19.4445
P51636	P51636	CAV2_HUMAN	CAV2	Caveolin-2	0.112101	0.357204	5	4	15.808	15.9462	16.1952	16.2392	16.1094	15.9648	15.7503	15.8566	15.9941
Q6NZI2	Q6NZI2	CAVN1_HUMAN	CAVIN1	Caveolae-associated protein 1	0.176405	0.0044117	5	4	20.3848	20.3938	20.3622	20.5413	20.2548	20.2142	20.3172	20.1997	20.2348
O95810	O95810	CAVN2_HUMAN	CAVIN2	Caveolae-associated protein 2	-0.631693	0.0042416	5	4	17.9575	17.9142	17.4459	17.9579	18.3475	18.3046	18.7376	18.2628	18.6003
Q969G5	Q969G5	CAVN3_HUMAN	CAVIN3	Caveolae-associated protein 3	0.473307	0.0264571	5	4	18.7707	18.5128	18.1046	18.6614	17.8707	18.1978	18.1541	18.2275	17.7452
Q13951	Q13951	PEBB_HUMAN	CBFB	Core-binding factor subunit beta	0.827858	0.00428339	5	4	14.5044	14.9472	15.105	14.7073	14.2752	14.1113	13.4399	14.0805	14.0337
P22681	P22681	CBL_HUMAN	CBL	E3 ubiquitin-protein ligase CBL	0.612348	0.0107151	5	4	15.0497	15.1139	15.3847	15.1063	14.5421	14.7543	13.9907	14.7367	14.7328
Q13191	Q13191	CBLB_HUMAN	CBLB	E3 ubiquitin-protein ligase CBL-B	0.0839818	0.803415	4	4	10.5565	11.5577	12.0781	11.3195	11.2483	11.1487	NaN	11.4525	11.3264
Q75N03	Q75N03	HAKAI_HUMAN	CBLL1	E3 ubiquitin-protein ligase Hakai	-0.29271	0.147491	5	4	13.4399	13.0041	13.3622	13.6684	13.2517	13.8233	13.8917	13.5526	13.7876
P16152	P16152	CBR1_HUMAN	CBR1	Carbonyl reductase [NADPH] 1	0.121773	0.484392	5	4	15.2611	15.0445	15.4455	14.9102	15.3815	15.2197	14.7663	14.9784	14.8718
P16152;O75828	P16152	CBR1_HUMAN;CBR3_HUMAN	CBR1;CBR3	Carbonyl reductase [NADPH] 3	0.398328	0.118543	5	4	15.6312	15.721	16.031	15.4795	15.5479	15.5599	14.6492	15.2728	15.557
O75828	O75828	CBR3_HUMAN	CBR3	Carbonyl reductase [NADPH] 3	-0.143749	0.501968	5	4	12.6552	12.7592	13.1825	13.0343	12.88	13.2532	12.536	13.3669	13.2217
Q8N4T8	Q8N4T8	CBR4_HUMAN	CBR4	3-oxoacyl-[acyl-carrier-protein] reductase	-0.36006	0.00906195	5	4	14.6464	14.3434	14.6761	14.6049	14.745	14.883	15.1453	14.8799	14.9856
P83916	P83916	CBX1_HUMAN	CBX1	Chromobox protein homolog 1	-0.197696	0.182373	5	4	16.223	15.9126	15.9849	16.256	16.0667	16.3447	16.6108	16.3275	16.1094
Q14781	Q14781	CBX2_HUMAN	CBX2	Chromobox protein homolog 2	-0.628566	0.0262854	5	4	13.0505	12.3042	12.2904	12.0761	12.9791	12.6708	13.1768	13.1971	13.2705
Q13185	Q13185	CBX3_HUMAN	CBX3	Chromobox protein homolog 3	-0.133793	0.195034	5	4	18.7446	18.4656	18.6004	18.4851	18.5593	18.5442	18.7845	18.8694	18.7812
P45973	P45973	CBX5_HUMAN	CBX5	Chromobox protein homolog 5	-0.455534	0.00349087	5	4	15.6636	15.5097	15.9406	15.7889	16.1215	16.1513	16.4171	16.1372	16.0791
O95503	O95503	CBX6_HUMAN	CBX6	Chromobox protein homolog 6	-0.126435	0.507912	5	4	13.2443	13.8322	13.6251	13.6118	14.0347	13.8465	13.8371	13.3655	13.4401
Q6P1N0	Q6P1N0	C2D1A_HUMAN	CC2D1A	Coiled-coil and C2 domain-containing protein 1A	0.0397033	0.780839	5	4	15.2998	15.4537	15.5486	15.3025	15.3167	15.4417	14.9499	15.5603	15.5387
Q5T0F9	Q5T0F9	C2D1B_HUMAN	CC2D1B	Coiled-coil and C2 domain-containing protein 1B	-0.0232417	0.827596	5	4	12.7452	12.5251	12.753	12.753	12.4954	12.6328	12.9726	12.7843	12.7015
Q8IX12	Q8IX12	CCAR1_HUMAN	CCAR1	Cell division cycle and apoptosis regulator protein 1	-0.269333	0.0139774	5	4	17.487	17.3386	17.1855	17.4354	17.6352	17.6083	17.8247	17.529	17.5574
Q8N163	Q8N163	CCAR2_HUMAN	CCAR2	Cell cycle and apoptosis regulator protein 2	-0.195442	0.0554822	5	4	18.2444	18.0217	17.9431	18.1085	18.1499	18.16	18.4437	18.3495	18.2712
Q96A19	Q96A19	C102A_HUMAN	CCDC102A	Coiled-coil domain-containing protein 102A	-0.0746566	0.628182	5	4	12.2953	12.2089	12.7784	12.8122	12.4709	12.5629	12.6332	12.5852	12.7396
Q96NT0	Q96NT0	CC115_HUMAN	CCDC115	Coiled-coil domain-containing protein 115	-0.0970201	0.642857	5	4	14.125	14.2205	13.4499	13.8584	14.1047	14.0343	14.3153	13.6052	13.9929
Q8IWD4	Q8IWD4	CC117_HUMAN	CCDC117	Coiled-coil domain-containing protein 117	-0.262626	0.22979	5	4	12.9699	13.0321	12.6834	12.2981	12.8555	13.0911	12.7332	12.9388	13.424
Q8WUD4	Q8WUD4	CCD12_HUMAN	CCDC12	Coiled-coil domain-containing protein 12	0.209949	0.427102	5	4	15.2716	14.6805	15.345	15.2693	14.3459	14.9215	15.2456	15.3858	14.7594
Q96CT7	Q96CT7	CC124_HUMAN	CCDC124	Coiled-coil domain-containing protein 124	0.322907	0.0060302	5	4	16.9682	17.0753	17.1796	17.0506	16.7918	16.8874	16.5338	16.664	16.8507
Q96BQ5	Q96BQ5	CC127_HUMAN	CCDC127	Coiled-coil domain-containing protein 127	-0.473195	0.0104379	5	4	14.2431	13.9858	13.78	14.4677	14.6371	14.5634	14.6771	14.5916	14.4926
Q9H6E4	Q9H6E4	CC134_HUMAN	CCDC134	Coiled-coil domain-containing protein 134	0.256881	0.164809	5	4	15.9268	16.0384	15.9798	16.342	16.1782	15.9304	15.9005	15.6069	15.4583
Q6PK04	Q6PK04	CC137_HUMAN	CCDC137	Coiled-coil domain-containing protein 137	-0.159325	0.230402	5	4	14.2043	13.7194	13.7135	13.9278	14.0289	14.2443	13.9735	13.9033	14.1028
Q6ZUS6	Q6ZUS6	CC149_HUMAN	CCDC149	Coiled-coil domain-containing protein 149	-0.881815	0.342722	3	3	NaN	9.5705	11.0921	8.91219	NaN	NaN	9.73528	11.1437	11.3412
Q9P0B6	Q9P0B6	CC167_HUMAN	CCDC167	Coiled-coil domain-containing protein 167	0.236659	0.677461	4	4	15.0131	15.0773	14.0895	14.7808	14.2658	14.9166	15.5702	NaN	13.2615
Q6PII3	Q6PII3	CC174_HUMAN	CCDC174	Coiled-coil domain-containing protein 174	0.596662	0.147234	4	3	NaN	13.3422	12.5263	13.4792	12.5376	NaN	13.0419	12.0386	12.4589
Q7Z3E2	Q7Z3E2	CC186_HUMAN	CCDC186	Coiled-coil domain-containing protein 186	0.536555	0.0047361	5	4	13.5654	13.9074	13.6518	13.5341	13.2445	12.9923	12.8251	13.3538	13.2248
O60826	O60826	CCD22_HUMAN	CCDC22	Coiled-coil domain-containing protein 22	0.478707	0.0118717	5	4	15.9638	15.9114	16.0724	15.7174	15.5032	15.4148	15.0247	15.6638	15.5812
Q86WR0	Q86WR0	CCD25_HUMAN	CCDC25	Coiled-coil domain-containing protein 25	0.279219	0.315166	5	4	15.0289	14.7929	15.4079	14.9393	15.0145	14.8861	13.9533	15.001	14.9603
Q8IWP9	Q8IWP9	CC28A_HUMAN	CCDC28A	Coiled-coil domain-containing protein 28A	-0.0129783	0.951095	5	4	11.8099	11.8645	11.7876	11.3619	11.9597	12.1136	11.2582	11.7837	11.4796
Q9BUN5	Q9BUN5	CC28B_HUMAN	CCDC28B	Coiled-coil domain-containing protein 28B	-0.540023	0.1349	5	4	12.1468	11.6079	12.2809	11.4365	12.7845	12.8155	12.2665	11.5613	12.6124
Q96MW1	Q96MW1	CCD43_HUMAN	CCDC43	Coiled-coil domain-containing protein 43	0.798048	0.025174	5	4	14.4135	14.6422	14.8799	14.5138	14.3311	14.1515	12.9928	13.6345	13.9616
Q96A33	Q96A33	CCD47_HUMAN	CCDC47	PAT complex subunit CCDC47	-0.371082	0.00107335	5	4	16.7505	16.5391	16.4721	16.6889	16.9107	17.023	17.1001	16.9675	16.9174
Q8IVM0	Q8IVM0	CCD50_HUMAN	CCDC50	Coiled-coil domain-containing protein 50	0.107816	0.595143	5	4	15.4894	15.5776	15.9387	15.5785	15.6169	15.7514	14.9633	15.5348	15.8246
Q96ER9	Q96ER9	MITOK_HUMAN	CCDC51	Mitochondrial potassium channel	-0.308519	0.00197548	5	4	14.7066	14.7588	14.7398	14.734	15.0813	15.0629	15.1876	14.8425	15.0422
Q9P031	Q9P031	TAP26_HUMAN	CCDC59	Thyroid transcription factor 1-associated protein 26	0.0813332	0.673965	5	4	12.6303	12.316	11.8676	12.7784	12.4277	12.1536	12.3528	12.2648	12.3847
Q16204	Q16204	CCDC6_HUMAN	CCDC6	Coiled-coil domain-containing protein 6	0.599594	0.00490836	5	4	15.4848	15.6226	15.8201	15.585	15.1295	15.294	14.6065	14.9506	15.1619
Q8IV32	Q8IV32	CCD71_HUMAN	CCDC71	Coiled-coil domain-containing protein 71	-0.478197	0.0537122	5	4	15.1871	14.5929	15.299	14.5412	15.3952	15.6308	15.5054	15.3496	15.0352
Q8N9Z2	Q8N9Z2	CC71L_HUMAN	CCDC71L	Coiled-coil domain-containing protein 71L	-0.470826	0.201312	5	4	14.3234	13.8339	13.1523	13.9212	13.6828	14.0446	14.8601	14.7534	14.0518
Q8N4S0	Q8N4S0	CCD82_HUMAN	CCDC82	Coiled-coil domain-containing protein 82	0.597796	0.13155	5	4	12.9299	13.3046	12.9503	12.7002	13.1287	11.4507	12.8675	12.1845	12.2358
Q15834	Q15834	CC85B_HUMAN	CCDC85B	Coiled-coil domain-containing protein 85B	-0.0610352	0.61079	5	4	14.196	14.3084	14.47	14.4266	14.6814	14.5562	14.3171	14.2965	14.205
A6NKD9	A6NKD9	CC85C_HUMAN	CCDC85C	Coiled-coil domain-containing protein 85C	0.669628	0.00883094	5	4	13.963	14.4711	14.5754	14.0693	13.7242	13.7776	13.1445	13.7316	13.6224
Q9H6F5	Q9H6F5	CCD86_HUMAN	CCDC86	Coiled-coil domain-containing protein 86	-0.530465	0.00728545	5	4	14.5823	14.2495	14.3035	14.3289	14.8477	14.63	15.2773	14.9802	14.7472
Q3V6T2	Q3V6T2	GRDN_HUMAN	CCDC88A	Girdin	0.751475	0.00543014	5	4	13.3541	13.2916	13.4796	13.2422	12.6335	13.0048	12.0181	12.7468	12.5487
Q9P219	Q9P219	DAPLE_HUMAN	CCDC88C	Protein Daple	0.503075	0.0185989	5	4	13.9218	14.0745	14.2654	14.1946	13.7747	13.9102	13.1234	13.6462	13.6005
Q9Y3X0	Q9Y3X0	CCDC9_HUMAN	CCDC9	Coiled-coil domain-containing protein 9	0.187384	0.166611	5	4	13.9893	14.0071	13.7018	13.7127	13.3802	13.6616	13.6792	13.6909	13.9147
Q9GZT6	Q9GZT6	CC90B_HUMAN	CCDC90B	Coiled-coil domain-containing protein 90B, mitochondrial	0.0115614	0.943203	5	4	14.9023	15.0959	14.6537	15.1609	14.9845	14.7159	15.2132	15.1153	14.6793
Q53HC0	Q53HC0	CCD92_HUMAN	CCDC92	Coiled-coil domain-containing protein 92	0.16175	0.474221	5	4	13.3062	13.2206	13.3475	12.4636	12.7117	12.9547	12.7318	12.9682	13.2472
Q567U6	Q567U6	CCD93_HUMAN	CCDC93	Coiled-coil domain-containing protein 93	0.70795	0.00118232	5	4	16.2285	16.3759	16.2685	15.9838	15.5501	15.591	15.1175	15.6914	15.5812
Q96F63	Q96F63	CCD97_HUMAN	CCDC97	Coiled-coil domain-containing protein 97	-0.49212	0.209216	5	4	12.368	12.8485	13.7158	12.6198	13.9228	13.2524	12.6259	13.5066	13.593
Q9BSQ5	Q9BSQ5	CCM2_HUMAN	CCM2	Cerebral cavernous malformations 2 protein	-0.0810333	0.606735	5	4	12.8531	13.319	13.351	13.4674	13.2009	13.2918	13.1682	13.6251	13.3572
Q9NUG4	Q9NUG4	CCM2L_HUMAN	CCM2L	Cerebral cavernous malformations 2 protein-like	-0.151227	0.342573	5	4	13.4369	13.5127	13.3833	13.2039	13.4683	13.6838	13.1027	13.6221	13.8003
O00622	O00622	CCN1_HUMAN	CCN1	CCN family member 1	0.92492	0.000262096	5	4	15.3247	15.1745	15.1259	15.4898	14.2614	14.2483	14.6588	14.5144	14.0861
P29279	P29279	CCN2_HUMAN	CCN2	CCN family member 2	0.380227	0.00144499	5	4	16.7595	16.5934	16.7429	16.9128	16.2534	16.2984	16.4897	16.4196	16.3984
P51946	P51946	CCNH_HUMAN	CCNH	Cyclin-H	-0.157695	0.0850111	5	4	13.8972	13.8979	13.636	13.8644	14.0441	14.0132	13.8822	14.1139	13.8544
O75909	O75909	CCNK_HUMAN	CCNK	Cyclin-K	-0.204311	0.347393	5	4	15.3003	14.8992	14.6622	15.0098	14.9038	14.7712	15.2569	15.3675	15.5615
Q9UK58	Q9UK58	CCNL1_HUMAN	CCNL1	Cyclin-L1	-0.463427	0.00798187	5	4	12.6142	12.7957	12.6888	12.5574	13.0248	13.3633	13.2554	13.2201	12.7734
Q96S94	Q96S94	CCNL2_HUMAN	CCNL2	Cyclin-L2	-0.586674	0.0586454	5	4	13.5396	13.5419	13.1152	14.3274	13.8128	14.1553	14.2299	14.3655	14.525
O60563	O60563	CCNT1_HUMAN	CCNT1	Cyclin-T1	0.0933528	0.507311	5	4	13.999	14.3084	13.9297	14.4199	14.0633	14.2341	14.0104	13.8305	14.2163
O60583	O60583	CCNT2_HUMAN	CCNT2	Cyclin-T2	-0.191009	0.232197	5	4	13.1412	13.1209	13.1059	13.1043	13.0031	13.5117	13.62	13.4028	13.0078
Q8ND76	Q8ND76	CCNY_HUMAN	CCNY	Cyclin-Y	-0.292408	0.00123962	5	4	17.2419	17.2818	17.2036	17.3928	17.5494	17.4358	17.5963	17.6428	17.6377
Q8N7R7;Q8ND76	Q8N7R7	CCNY_HUMAN;CCYL1_HUMAN	CCNY;CCNYL1	Cyclin-Y-like protein 1	-1.43469	0.0186792	5	4	11.8282	10.2056	11.5387	10.6558	12.0973	11.8498	12.1499	13.4081	12.9537
Q8N7R7	Q8N7R7	CCYL1_HUMAN	CCNYL1	Cyclin-Y-like protein 1	0.0121539	0.926009	5	4	15.3114	15.2835	15.0074	15.2293	15.3059	15.1676	15.3206	15.3578	14.8268
O43303	O43303	CP110_HUMAN	CCP110	Centriolar coiled-coil protein of 110 kDa	0.870062	0.0631728	4	4	11.9485	11.666	12.5412	12.0873	11.5996	NaN	10.2113	11.2954	11.6564
Q9ULG6	Q9ULG6	CCPG1_HUMAN	CCPG1	Cell cycle progression protein 1	0.0217138	0.842398	5	4	14.1866	13.7854	13.9127	14.2207	13.9866	14.1685	13.9618	13.9113	13.995
O14618	O14618	CCS_HUMAN	CCS	Copper chaperone for superoxide dismutase	0.209355	0.194198	5	4	14.7224	15.0484	14.8906	15.2328	14.9034	15.0134	14.6066	14.483	14.8146
Q9H7U1	Q9H7U1	CCSE2_HUMAN	CCSER2	Serine-rich coiled-coil domain-containing protein 2	-0.0909965	0.805118	4	4	11.5009	12.567	12.5634	11.4764	12.5771	11.8624	NaN	11.8782	12.154
P78371	P78371	TCPB_HUMAN	CCT2	T-complex protein 1 subunit beta	0.241486	0.0209347	5	4	18.7603	18.6724	18.7378	18.5621	18.4603	18.5515	18.2013	18.5363	18.4589
P49368	P49368	TCPG_HUMAN	CCT3	T-complex protein 1 subunit gamma	0.17504	0.0885368	5	4	18.8926	18.8171	18.8575	18.7015	18.5762	18.7	18.3966	18.7918	18.7461
P50991	P50991	TCPD_HUMAN	CCT4	T-complex protein 1 subunit delta	0.0976579	0.429621	5	4	18.5087	18.261	18.3448	18.1082	18.1536	18.1955	17.9818	18.4774	18.2318
P48643	P48643	TCPE_HUMAN	CCT5	T-complex protein 1 subunit epsilon	0.343387	0.00542961	5	4	19.0601	19.0326	19.0771	18.9071	18.6917	18.798	18.4076	18.7818	18.7001
P40227	P40227	TCPZ_HUMAN	CCT6A	T-complex protein 1 subunit zeta	0.368059	0.00306576	5	4	19.361	19.2609	19.2683	19.136	19.0905	18.9099	18.6872	18.8828	18.872
P40227;Q92526	P40227	TCPW_HUMAN;TCPZ_HUMAN	CCT6A;CCT6B	T-complex protein 1 subunit zeta	0.270483	0.0515142	5	4	17.9869	17.643	17.5888	17.5372	17.3233	17.4847	17.3087	17.6428	17.333
Q92526	Q92526	TCPW_HUMAN	CCT6B	T-complex protein 1 subunit zeta-2	0.584042	0.150249	5	4	14.7877	14.8257	15.0127	15.3387	15.0946	15.1003	14.0251	13.5574	14.2585
Q99832	Q99832	TCPH_HUMAN	CCT7	T-complex protein 1 subunit eta	0.203156	0.0501116	5	4	18.6119	18.5295	18.5921	18.3664	18.3943	18.4104	18.0945	18.4284	18.2814
P50990	P50990	TCPQ_HUMAN	CCT8	T-complex protein 1 subunit theta	0.17196	0.203455	5	4	20.2022	19.9943	20.104	19.8856	19.7079	19.8644	19.6389	20.1481	20.0135
P86790;P86791	P86790	CCZ1B_HUMAN;CCZ1_HUMAN	CCZ1;CCZ1B	Vacuolar fusion protein CCZ1 homolog B	0.192626	0.124464	5	4	15.2124	15.331	15.0137	15.1089	14.9246	15.1047	14.7586	14.8692	15.2122
Q6YHK3	Q6YHK3	CD109_HUMAN	CD109	CD109 antigen	-0.1079	0.282614	5	4	14.5036	14.4857	14.5524	14.6378	14.559	14.4805	14.548	14.8096	14.8667
P48509	P48509	CD151_HUMAN	CD151	CD151 antigen	-0.207657	0.0818858	5	4	16.3045	16.2114	15.9327	16.1774	16.4775	16.1987	16.2955	16.5569	16.2922
Q5ZPR3	Q5ZPR3	CD276_HUMAN	CD276	CD276 antigen	-0.090767	0.110035	5	4	16.085	16.0304	15.9776	16.1336	16.2159	16.1628	16.2032	16.0191	16.1361
Q9Y5K6	Q9Y5K6	CD2AP_HUMAN	CD2AP	CD2-associated protein	0.387571	0.0889779	5	4	16.8737	17.1811	17.347	17.0023	16.8702	16.822	16.1143	16.7796	16.9812
O95400	O95400	CD2B2_HUMAN	CD2BP2	CD2 antigen cytoplasmic tail-binding protein 2	0.318739	0.00898311	5	4	15.907	15.8226	15.5327	15.7402	15.3548	15.4041	15.6176	15.42	15.3627
Q8IX05	Q8IX05	CD302_HUMAN	CD302	CD302 antigen	-0.529607	0.233495	5	3	9.79804	9.82786	11.0151	NaN	11.4293	10.4614	10.4532	10.3751	10.9973
Q9NPF0	Q9NPF0	CD320_HUMAN	CD320	CD320 antigen	-0.0971131	0.645232	5	4	14.153	14.1368	14.3253	15.0223	14.6519	14.3679	14.5497	14.6658	14.2969
P28906	P28906	CD34_HUMAN	CD34	Hematopoietic progenitor cell antigen CD34	0.539723	0.000363584	5	4	16.4185	16.3048	16.2223	16.4473	15.978	15.6654	15.7804	15.9272	15.6915
P28907	P28907	CD38_HUMAN	CD38	ADP-ribosyl cyclase/cyclic ADP-ribose hydrolase 1	-0.852285	0.0127127	5	4	11.8501	12.7222	11.9334	11.9618	12.4242	13.0821	13.3403	12.8014	13.1979
P25942	P25942	TNR5_HUMAN	CD40	Tumor necrosis factor receptor superfamily member 5	-0.454614	0.00111841	5	4	17.0778	17.0587	16.8217	17.0471	17.5007	17.4487	17.652	17.3775	17.3007
P16070	P16070	CD44_HUMAN	CD44	CD44 antigen	0.512924	4.11035e-05	5	4	19.0972	19.022	18.9152	19.0557	18.5312	18.4813	18.5758	18.5902	18.3696
P15529	P15529	MCP_HUMAN	CD46	Membrane cofactor protein	0.0800497	0.489197	5	4	15.5739	15.4661	15.5572	15.8132	15.2836	15.6251	15.611	15.696	15.397
Q08722	Q08722	CD47_HUMAN	CD47	Leukocyte surface antigen CD47	0.420406	0.123887	5	4	18.1641	17.8531	17.4307	17.9431	17.1796	17.4157	17.8456	17.7764	16.9194
P19256	P19256	LFA3_HUMAN	CD58	Lymphocyte function-associated antigen 3	-0.272286	0.0774543	5	4	14.4319	14.0904	13.825	14.4019	14.5398	14.3405	14.5093	14.4592	14.4491
P13987	P13987	CD59_HUMAN	CD59	CD59 glycoprotein	0.0843065	0.0958896	5	4	18.2798	18.2643	18.1372	18.3248	18.1104	18.1949	18.1739	18.2341	18.1228
P60033	P60033	CD81_HUMAN	CD81	CD81 antigen	-0.401144	0.00145359	5	4	17.4872	17.4412	17.2549	17.6215	17.9086	17.8757	17.8494	17.7093	17.9188
P27701	P27701	CD82_HUMAN	CD82	CD82 antigen	0.081162	0.469885	5	4	15.4339	15.0869	15.1187	15.4785	15.2102	15.2694	15.1994	15.014	15.2985
P21926	P21926	CD9_HUMAN	CD9	CD9 antigen	0.357794	0.0231772	5	4	16.5479	16.7512	16.2964	16.6241	16.4472	16.106	16.2759	16.1836	15.9728
Q9NPY3	Q9NPY3	C1QR1_HUMAN	CD93	Complement component C1q receptor	0.773705	0.000119585	5	4	18.8373	18.8985	18.7915	18.892	18.1022	18.0138	17.8372	18.375	18.0775
P14209	P14209	CD99_HUMAN	CD99	CD99 antigen	-0.16342	0.000507535	5	4	17.9695	17.8928	17.9301	17.9668	18.1498	18.1024	18.054	18.0678	18.1423
Q8TCZ2	Q8TCZ2	C99L2_HUMAN	CD99L2	CD99 antigen-like protein 2	-0.373473	0.0289511	5	4	14.5701	14.6809	14.5486	14.7036	15.0953	14.7001	15.2834	14.7486	15.1688
Q8IWY9	Q8IWY9	CDAN1_HUMAN	CDAN1	Codanin-1	0.674292	0.0272592	5	4	12.9716	13.2056	13.4256	13.4923	12.7689	13.1506	12.5885	11.9588	12.5308
O75794	O75794	CD123_HUMAN	CDC123	Cell division cycle protein 123 homolog	1.02474	0.0104624	5	4	13.9245	14.0049	13.6999	14.0894	13.1256	12.9973	11.9416	13.429	13.0312
Q13042	Q13042	CDC16_HUMAN	CDC16	Cell division cycle protein 16 homolog	-0.239503	0.117588	5	4	15.0089	14.7871	15.1228	14.6436	15.0891	15.0117	14.9166	15.3868	15.2464
Q9UJX2	Q9UJX2	CDC23_HUMAN	CDC23	Cell division cycle protein 23 homolog	-0.248625	0.0766603	5	4	14.6393	14.2071	14.4182	14.1401	14.5037	14.4997	14.6463	14.8123	14.5369
Q8NHZ8	Q8NHZ8	CDC26_HUMAN	CDC26	Anaphase-promoting complex subunit CDC26	-0.0262195	0.901783	5	4	15.2992	14.6909	15.2857	15.1397	14.6988	15.5219	14.9563	15.1428	15.3306
P30260	P30260	CDC27_HUMAN	CDC27	Cell division cycle protein 27 homolog	-0.276257	0.0175101	5	4	14.2744	13.964	13.9122	14.1129	14.4039	14.1892	14.3256	14.4707	14.3212
P49427	P49427	UB2R1_HUMAN	CDC34	Ubiquitin-conjugating enzyme E2 R1	0.324476	0.158313	5	4	14.2416	14.0508	14.5939	14.4233	14.2891	14.2402	13.4396	13.8879	14.1578
Q16543	Q16543	CDC37_HUMAN	CDC37	Hsp90 co-chaperone Cdc37	0.403481	0.00352043	5	4	18.9009	18.9313	19.0821	18.7871	18.7119	18.4874	18.2976	18.525	18.5877
O60508	O60508	PRP17_HUMAN	CDC40	Pre-mRNA-processing factor 17	-0.718558	0.01027	5	4	12.714	13.3544	12.832	13.3522	13.4956	13.6001	13.9824	13.6614	14.169
P60953	P60953	CDC42_HUMAN	CDC42	Cell division control protein 42 homolog	-0.0155599	0.75725	5	4	19.63	19.5754	19.558	19.5494	19.7147	19.6348	19.5663	19.4699	19.5833
Q5VT25	Q5VT25	MRCKA_HUMAN	CDC42BPA	Serine/threonine-protein kinase MRCK alpha	0.00753586	0.862645	5	4	15.7798	15.8271	15.699	15.716	15.7841	15.8331	15.7039	15.7508	15.6676
Q9Y5S2;Q5VT25	Q9Y5S2	MRCKA_HUMAN;MRCKB_HUMAN	CDC42BPA;CDC42BPB	Serine/threonine-protein kinase MRCK alpha	0.263986	0.202355	5	4	14.6808	14.615	13.8747	14.2046	13.9988	13.9596	14.2705	14.2638	13.9063
Q9Y5S2	Q9Y5S2	MRCKB_HUMAN	CDC42BPB	Serine/threonine-protein kinase MRCK beta	-0.171008	0.0643396	5	4	16.0931	16.1417	15.9499	15.8516	16.0303	16.2043	16.1306	16.2879	16.2472
Q00587	Q00587	BORG5_HUMAN	CDC42EP1	Cdc42 effector protein 1	-0.0884741	0.443036	5	4	15.1921	15.6169	15.1546	15.4369	15.354	15.4331	15.5931	15.4744	15.3383
O14613	O14613	BORG1_HUMAN	CDC42EP2	Cdc42 effector protein 2	-0.21433	0.219914	5	4	14.7416	14.9421	14.7536	14.4784	14.9274	14.8399	14.5976	15.0236	15.3279
Q9UKI2	Q9UKI2	BORG2_HUMAN	CDC42EP3	Cdc42 effector protein 3	0.440248	0.0485791	5	4	14.2401	14.4699	14.5884	14.4159	14.2764	14.2997	13.4777	13.8372	14.0506
Q9H3Q1	Q9H3Q1	BORG4_HUMAN	CDC42EP4	Cdc42 effector protein 4	0.126912	0.498824	5	4	12.3665	12.8921	13.2144	12.9626	12.9136	12.8364	12.6772	12.4779	12.7549
Q6NZY7	Q6NZY7	BORG3_HUMAN	CDC42EP5	Cdc42 effector protein 5	-0.543229	0.0698579	5	4	13.5884	13.5976	13.4697	12.7732	13.5483	13.8366	13.5578	14.3352	14.2244
Q99459	Q99459	CDC5L_HUMAN	CDC5L	Cell division cycle 5-like protein	-0.472055	0.000185755	5	4	16.8889	16.905	16.7844	16.9687	17.2987	17.3073	17.529	17.2477	17.4112
Q6P1J9	Q6P1J9	CDC73_HUMAN	CDC73	Parafibromin	-0.100884	0.513089	5	4	16.3003	16.1445	15.9133	16.0696	15.8242	16.0928	16.4144	16.4254	16.2821
P55287	P55287	CAD11_HUMAN	CDH11	Cadherin-11	1.04923	9.1102e-05	5	4	14.9028	14.6724	14.6555	14.7608	13.658	13.3993	14.0548	13.7644	13.6168
P55290	P55290	CAD13_HUMAN	CDH13	Cadherin-13	0.464939	0.00810649	5	4	17.5759	17.7242	17.8141	18.0163	17.4158	17.5527	17.2527	17.3329	17.0341
P19022	P19022	CADH2_HUMAN	CDH2	Cadherin-2	0.481589	0.00833807	5	4	15.879	16.0471	15.841	16.2471	15.6183	15.8276	15.442	15.428	15.294
P33151	P33151	CADH5_HUMAN	CDH5	Cadherin-5	-0.254351	0.00190347	5	4	19.2316	19.3283	19.2513	19.4675	19.5564	19.59	19.6273	19.503	19.5933
O14735	O14735	CDIPT_HUMAN	CDIPT	CDP-diacylglycerol--inositol 3-phosphatidyltransferase	-0.855285	0.0309604	5	4	16.7248	15.8985	15.8545	15.893	16.388	16.4766	17.3845	17.5024	16.9885
P06493	P06493	CDK1_HUMAN	CDK1	Cyclin-dependent kinase 1	0.979876	0.00591493	5	4	14.4062	14.9168	15.2507	14.5762	14.0462	14.1132	13.265	14.0487	13.5649
P21127;Q9UQ88	P21127	CD11A_HUMAN;CD11B_HUMAN	CDK11A;CDK11B	Cyclin-dependent kinase 11B	-0.187139	0.109313	5	4	15.8976	15.7569	15.5385	15.8441	15.7119	15.9169	16.0987	16.0308	15.9738
P21127	P21127	CD11B_HUMAN	CDK11B	Cyclin-dependent kinase 11B	0.268556	0.108138	5	4	17.0221	17.3072	17.239	17.4376	17.2973	16.8211	17.1998	16.7939	16.8024
Q9NYV4	Q9NYV4	CDK12_HUMAN	CDK12	Cyclin-dependent kinase 12	-0.332165	0.1494	5	4	13.3187	13.4241	12.9391	13.7467	13.9092	13.7197	13.8281	13.1967	13.7929
Q14004;Q9NYV4	Q14004	CDK12_HUMAN;CDK13_HUMAN	CDK12;CDK13	Cyclin-dependent kinase 13	0.0217405	0.911396	5	4	14.1291	14.215	13.9469	14.4888	14.2876	13.9685	14.496	14.3838	13.7301
Q14004	Q14004	CDK13_HUMAN	CDK13	Cyclin-dependent kinase 13	-0.318927	0.0346929	5	4	13.7971	13.9685	14.057	14.3502	14.2834	14.5347	14.4542	14.2016	14.3368
Q00536	Q00536	CDK16_HUMAN	CDK16	Cyclin-dependent kinase 16	0.0229499	0.925298	5	4	13.0408	13.5422	13.6585	13.2287	13.5454	13.5692	12.6692	13.315	13.6243
Q00537;Q00536	Q00537	CDK16_HUMAN;CDK17_HUMAN	CDK16;CDK17	Cyclin-dependent kinase 16	-0.244039	0.169574	5	4	15.0908	14.7174	14.8106	14.5539	15.12	14.9676	14.6568	15.3192	15.1227
Q00537	Q00537	CDK17_HUMAN	CDK17	Cyclin-dependent kinase 17	-0.0752947	0.387901	5	4	16.3621	16.2353	16.3121	16.1232	16.2026	16.3811	16.1796	16.4671	16.4369
Q9BWU1	Q9BWU1	CDK19_HUMAN	CDK19	Cyclin-dependent kinase 19	-0.115242	0.738053	5	4	12.0794	11.8841	11.9845	11.5704	11.2894	11.3835	12.6347	12.4899	12.1768
Q9BWU1;P49336	Q9BWU1	CDK19_HUMAN;CDK8_HUMAN	CDK19;CDK8	Cyclin-dependent kinase 8	0.437781	0.0801852	5	4	14.7623	14.1537	14.4795	14.7876	13.9592	14.6481	14.1837	13.9773	13.7717
P24941	P24941	CDK2_HUMAN	CDK2	Cyclin-dependent kinase 2	0.283336	0.099118	5	4	14.6188	14.2819	14.6098	14.4415	14.0845	14.3873	13.8469	14.1946	14.51
O14519	O14519	CDKA1_HUMAN	CDK2AP1	Cyclin-dependent kinase 2-associated protein 1	0.0801333	0.825276	5	4	15.1141	14.7914	14.0671	14.473	13.6788	14.6403	14.9475	15.1047	14.2852
P11802	P11802	CDK4_HUMAN	CDK4	Cyclin-dependent kinase 4	0.469357	0.0566578	5	4	13.8849	13.8152	13.9484	13.4106	13.4161	13.644	12.9595	13.5645	12.8931
Q00535	Q00535	CDK5_HUMAN	CDK5	Cyclin-dependent kinase 5	0.119111	0.498554	5	4	15.4865	15.5373	15.8644	15.2264	15.5735	15.5135	14.9889	15.5103	15.4614
Q96SZ6	Q96SZ6	CK5P1_HUMAN	CDK5RAP1	Mitochondrial tRNA methylthiotransferase CDK5RAP1	-0.178223	0.441154	5	4	12.9085	12.7389	12.5903	13.3461	13.1418	13.1229	13.191	12.5259	13.3893
Q96SN8	Q96SN8	CK5P2_HUMAN	CDK5RAP2	CDK5 regulatory subunit-associated protein 2	-0.28289	0.457214	5	4	11.8644	12.4107	11.4985	10.8791	11.9269	12.3575	11.2892	11.8196	12.337
Q96JB5	Q96JB5	CK5P3_HUMAN	CDK5RAP3	CDK5 regulatory subunit-associated protein 3	-0.0437634	0.574021	5	4	16.9321	16.8113	16.6375	16.8704	16.7715	16.909	16.9302	16.9391	16.7331
Q00534	Q00534	CDK6_HUMAN	CDK6	Cyclin-dependent kinase 6	0.481557	0.0794675	5	4	12.3824	12.611	12.8238	12.4586	12.7366	12.1662	11.8273	11.5893	12.1175
P50613	P50613	CDK7_HUMAN	CDK7	Cyclin-dependent kinase 7	-0.167957	0.352061	5	4	13.6084	14.2236	13.6021	14.2767	14.1621	13.9657	14.0832	14.1371	14.1303
P49336	P49336	CDK8_HUMAN	CDK8	Cyclin-dependent kinase 8	0.551271	0.174258	5	4	12.8997	13.5912	13.8031	13.9429	13.5573	12.7122	13.371	12.1024	13.2969
P50750	P50750	CDK9_HUMAN	CDK9	Cyclin-dependent kinase 9	-0.522245	0.000438362	5	4	14.8514	14.7729	14.784	14.5019	15.2477	15.3273	15.2356	15.0963	15.3421
Q5VV42	Q5VV42	CDKAL_HUMAN	CDKAL1	Threonylcarbamoyladenosine tRNA methylthiotransferase	0.0366629	0.72877	5	4	15.212	15.2447	15.2144	15.4173	15.0405	15.2941	15.4533	15.3351	15.0541
P38936	P38936	CDN1A_HUMAN	CDKN1A	Cyclin-dependent kinase inhibitor 1	0.892516	0.00700558	5	4	13.1826	13.9789	13.7127	13.9922	12.7865	13.0701	12.7993	12.3058	13.1586
Q9NXV6	Q9NXV6	CARF_HUMAN	CDKN2AIP	CDKN2A-interacting protein	-0.0707004	0.500196	5	4	14.8926	14.6423	14.7421	15.0169	14.7013	14.9094	14.8312	14.9836	15.0454
Q96HQ2	Q96HQ2	C2AIL_HUMAN	CDKN2AIPNL	CDKN2AIP N-terminal-like protein	0.327186	0.127527	5	4	14.8899	15.2648	15.2627	15.315	15.3309	14.9308	14.9414	14.5232	14.553
Q01850	Q01850	CDR2_HUMAN	CDR2	Cerebellar degeneration-related protein 2	0.0559156	0.812577	5	4	12.2831	12.9761	13.2651	13.0272	12.6054	13.1119	13.1103	12.7152	12.6169
Q86X02	Q86X02	CDR2L_HUMAN	CDR2L	Cerebellar degeneration-related protein 2-like	0.44115	0.0507346	5	4	14.4447	14.2923	14.4332	14.3329	14.2274	14.3267	13.4089	13.8724	13.8378
O95674	O95674	CDS2_HUMAN	CDS2	Phosphatidate cytidylyltransferase 2	-0.165387	0.0365597	5	4	16.0501	16.0921	16.0747	16.2627	16.2931	16.3464	16.2359	16.397	16.1541
Q9UKY7	Q9UKY7	CDV3_HUMAN	CDV3	Protein CDV3 homolog	0.522769	0.0341226	5	4	16.3481	16.5118	16.8088	16.2926	15.9721	15.8615	15.4595	16.2841	16.2606
Q9Y232	Q9Y232	CDYL_HUMAN	CDYL	Chromodomain Y-like protein	-0.342838	0.0355933	5	4	12.245	12.3668	12.8588	12.5084	12.9101	12.66	12.9449	12.7609	12.9119
Q8N8U2	Q8N8U2	CDYL2_HUMAN	CDYL2	Chromodomain Y-like protein 2	-0.0340892	0.889357	5	4	12.4203	12.8931	12.746	13.0243	12.8869	12.9133	13.3165	12.7185	12.1899
Q03701	Q03701	CEBPZ_HUMAN	CEBPZ	CCAAT/enhancer-binding protein zeta	-0.315982	0.00555839	5	4	15.3391	15.1697	14.969	15.1332	15.3708	15.4297	15.6072	15.4795	15.4565
Q92879	Q92879	CELF1_HUMAN	CELF1	CUGBP Elav-like family member 1	-0.471738	0.0103696	5	4	15.7931	15.6301	15.2068	15.4471	15.8281	15.8591	16.1268	16.1751	15.9659
O95319	O95319	CELF2_HUMAN	CELF2	CUGBP Elav-like family member 2	0.273494	0.362892	5	4	14.0976	13.8675	13.2068	14.2265	13.1619	13.9235	13.2476	14.0319	13.5157
Q9UHN6	Q9UHN6	CEIP2_HUMAN	CEMIP2	Cell surface hyaluronidase	-0.0754028	0.487579	5	4	17.2544	17.0731	16.8017	17.0975	16.9977	17.122	17.3034	17.1923	17.0448
P07199	P07199	CENPB_HUMAN	CENPB	Major centromere autoantigen B	-0.321527	0.100385	5	4	12.3291	12.368	12.622	12.9841	12.9028	12.9781	12.9466	12.5482	13.1107
Q03188	Q03188	CENPC_HUMAN	CENPC	Centromere protein C	-0.00433208	0.974488	5	4	16.7295	17.0565	16.7616	17.192	16.9959	16.825	17.0169	17.1416	16.7168
P49454	P49454	CENPF_HUMAN	CENPF	Centromere protein F	1.03978	0.0237054	5	4	12.8995	12.4023	12.8777	13.2224	12.6507	12.2312	11.2162	11.8167	11.1387
Q7Z7K6	Q7Z7K6	CENPV_HUMAN	CENPV	Centromere protein V	-0.363713	0.0144951	5	4	13.2979	13.472	13.5215	13.8379	13.7192	13.9302	13.8961	13.9301	14.0045
Q8N8E3	Q8N8E3	CE112_HUMAN	CEP112	Centrosomal protein of 112 kDa	0.18622	0.490585	5	4	12.3555	12.9707	13.4727	12.8619	12.7876	12.9423	12.4953	12.3322	13.0875
Q8N960	Q8N960	CE120_HUMAN	CEP120	Centrosomal protein of 120 kDa	-0.667025	0.280329	4	3	NaN	10.502	8.87796	9.47671	10.482	9.32618	10.7133	NaN	10.6221
Q9UPN4	Q9UPN4	CP131_HUMAN	CEP131	Centrosomal protein of 131 kDa	0.304657	0.0893314	5	4	12.5588	12.2067	12.4915	12.3685	12.4199	12.3152	12.0824	11.9488	11.7423
Q66GS9	Q66GS9	CP135_HUMAN	CEP135	Centrosomal protein of 135 kDa	-0.0213113	0.916761	5	4	11.7728	12.6671	12.259	12.4005	12.2684	12.6247	12.3585	12.1402	12.089
Q5SW79	Q5SW79	CE170_HUMAN	CEP170	Centrosomal protein of 170 kDa	0.235264	0.0607603	5	4	15.9816	16.1245	16.051	16.0231	15.8458	15.9513	15.461	15.8487	15.9419
Q8TEP8	Q8TEP8	CE192_HUMAN	CEP192	Centrosomal protein of 192 kDa	-0.0831968	0.810306	5	4	12.0288	10.5489	11.8992	11.5772	11.8195	11.1132	11.9068	11.6121	11.532
Q9BV73	Q9BV73	CP250_HUMAN	CEP250	Centrosome-associated protein CEP250	0.261455	0.334736	5	4	11.5241	12.5664	12.4318	12.3555	11.9527	12.4476	11.8293	11.7349	11.8255
O15078	O15078	CE290_HUMAN	CEP290	Centrosomal protein of 290 kDa	0.346038	0.346931	5	4	10.9781	10.78	10.3635	11.0301	9.46675	11.1324	10.2786	10.7029	10.6289
Q5VT06	Q5VT06	CE350_HUMAN	CEP350	Centrosome-associated protein 350	0.0436459	0.778537	5	4	11.668	12.0463	11.8848	11.3609	11.8246	11.4806	11.8309	11.6506	11.695
Q9BYV8	Q9BYV8	CEP41_HUMAN	CEP41	Centrosomal protein of 41 kDa	0.299526	0.125342	5	4	13.4422	13.4609	13.7314	13.3605	13.3714	13.3468	12.686	13.4531	13.1389
O95684	O95684	CEP43_HUMAN	CEP43	Centrosomal protein 43	-0.0324039	0.821087	5	4	12.1243	12.3587	11.7359	12.0919	12.1605	12.2145	11.8432	12.1064	12.226
Q9C0F1	Q9C0F1	CEP44_HUMAN	CEP44	Centrosomal protein of 44 kDa	0.0770605	0.804396	5	4	11.7218	10.7344	11.5723	12.0502	11.5335	11.848	10.9144	11.4911	11.4261
Q76N32	Q76N32	CEP68_HUMAN	CEP68	Centrosomal protein of 68 kDa	-0.752097	0.0292085	5	4	11.8313	11.5547	12.2099	10.9543	12.7812	12.4833	12.3286	11.9734	12.3817
Q6P2H3	Q6P2H3	CEP85_HUMAN	CEP85	Centrosomal protein of 85 kDa	0.271607	0.167121	5	4	15.4231	15.4755	15.1246	15.4334	15.5739	15.1531	14.6933	15.0217	15.0208
Q96ST8	Q96ST8	CEP89_HUMAN	CEP89	Centrosomal protein of 89 kDa	0.274843	0.136383	4	3	15.065	14.9514	15.1745	NaN	NaN	14.6183	14.6523	14.7347	15.1499
Q9Y6K0	Q9Y6K0	CEPT1_HUMAN	CEPT1	Choline/ethanolaminephosphotransferase 1	-0.165076	0.200876	5	4	18.6996	18.5486	18.9336	18.578	19.1183	18.8916	18.8031	18.8225	18.6398
Q5T4B2	Q5T4B2	GT253_HUMAN	CERCAM	Inactive glycosyltransferase 25 family member 3	0.35484	0.279882	5	4	12.1406	12.4711	11.1306	12.3106	11.392	12.0014	11.6884	11.8691	11.3409
P27544	P27544	CERS1_HUMAN	CERS1	Ceramide synthase 1	0.22596	0.422977	5	4	13.1648	12.8004	12.7707	13.2267	12.5868	12.1087	12.8301	13.436	12.8619
Q96G23	Q96G23	CERS2_HUMAN	CERS2	Ceramide synthase 2	-0.297784	0.136965	5	4	16.6934	15.9915	15.9607	16.1528	16.3265	16.2969	16.5819	16.7526	16.5291
Q8N5B7	Q8N5B7	CERS5_HUMAN	CERS5	Ceramide synthase 5	-0.614798	0.034282	5	4	11.0815	11.8615	11.3194	11.2505	11.4295	12.0498	12.1498	11.9368	12.3992
Q6ZMG9	Q6ZMG9	CERS6_HUMAN	CERS6	Ceramide synthase 6	0.16899	0.366396	5	4	11.9738	11.6847	11.8018	11.9181	11.4744	11.6538	12.1763	11.3169	11.7566
Q9Y5P4	Q9Y5P4	CERT_HUMAN	CERT1	Ceramide transfer protein	0.0400331	0.757691	5	4	13.8331	13.8607	13.7508	13.6323	13.8483	13.6779	13.3616	13.9619	13.7963
O00748	O00748	EST2_HUMAN	CES2	Cocaine esterase	-0.249027	0.32452	5	4	11.722	11.3754	11.3808	12.166	11.3957	12.1473	12.2195	11.786	12.0019
P41208	P41208	CETN2_HUMAN	CETN2	Centrin-2	0.250872	0.13016	5	4	13.9084	14.3489	14.5443	14.1145	13.9154	14.1717	14.0726	13.7478	13.9833
O15182	O15182	CETN3_HUMAN	CETN3	Centrin-3	0.961766	0.0085281	5	4	13.1605	13.7625	12.9825	12.8187	12.221	12.5718	12.2469	11.5858	12.4709
Q9Y6A4	Q9Y6A4	CFA20_HUMAN	CFAP20	Cilia- and flagella-associated protein 20	0.0168676	0.928619	5	4	15.6082	15.4925	15.3552	15.2881	15.2511	15.5462	15.6158	15.7638	14.9189
P57076	P57076	CF298_HUMAN	CFAP298	Cilia- and flagella-associated protein 298	0.341871	0.149092	5	4	12.8376	12.7932	12.6222	12.881	12.7001	12.3175	12.0907	13.0107	12.0891
O43822	O43822	CF410_HUMAN	CFAP410	Cilia- and flagella-associated protein 410	0.0672978	0.886447	5	4	11.4583	10.4544	11.4141	11.741	11.5627	11.6047	9.86249	11.5922	11.3763
Q9UEE9	Q9UEE9	CFDP1_HUMAN	CFDP1	Craniofacial development protein 1	-0.112223	0.383989	5	4	16.5272	16.5593	16.2472	16.6574	16.6928	16.8678	16.5943	16.5102	16.3848
P23528	P23528	COF1_HUMAN	CFL1	Cofilin-1	0.39246	0.0349135	5	4	20.6591	20.5822	20.7524	20.4235	20.3944	20.4079	19.7553	20.323	20.1786
Q9Y281;P23528	Q9Y281	COF1_HUMAN;COF2_HUMAN	CFL1;CFL2	Cofilin-1	0.603746	0.0255141	5	4	20.8291	20.8013	20.0095	20.4391	19.8959	20.0756	19.5163	20.2012	19.8911
Q9Y281	Q9Y281	COF2_HUMAN	CFL2	Cofilin-2	0.385294	0.0358204	5	4	17.0468	16.9715	17.0224	16.5631	16.5182	16.7278	16.1941	16.7	16.438
O15519	O15519	CFLAR_HUMAN	CFLAR	CASP8 and FADD-like apoptosis regulator	0.198197	0.667856	3	4	11.2764	10.2618	11.1242	10.7374	11.0984	11.0235	NaN	9.83345	NaN
Q9UFW8	Q9UFW8	CGBP1_HUMAN	CGGBP1	CGG triplet repeat-binding protein 1	-0.184133	0.0738589	5	4	15.0576	15.0328	14.7832	15.1322	15.0605	15.1763	15.1846	15.3669	15.1396
Q0VF96	Q0VF96	CGNL1_HUMAN	CGNL1	Cingulin-like protein 1	-0.325831	0.00135099	5	4	18.1182	18.26	18.1125	18.2737	18.5165	18.6079	18.6077	18.3684	18.4842
Q96JM3	Q96JM3	CHAP1_HUMAN	CHAMP1	Chromosome alignment-maintaining phosphoprotein 1	-0.224111	0.0136479	5	4	15.5312	15.6897	15.6239	15.8644	15.9931	15.8708	15.9217	15.8778	15.8436
Q96BP2	Q96BP2	CHCH1_HUMAN	CHCHD1	Coiled-coil-helix-coiled-coil-helix domain-containing protein 1	0.198484	0.418966	5	4	15.4001	15.1985	14.5783	15.1621	15.0951	14.5348	15.212	15.0832	14.5063
Q9Y6H1;Q5T1J5	Q9Y6H1	CHCH2_HUMAN	CHCHD2	Coiled-coil-helix-coiled-coil-helix domain-containing protein 2	-1.059	0.00540731	5	4	15.1636	15.7554	15.9838	16.4896	17.0035	17.1115	16.8767	16.5347	17.0091
Q9NX63	Q9NX63	MIC19_HUMAN	CHCHD3	MICOS complex subunit MIC19	-0.328096	0.000766559	5	4	18.7246	18.6848	18.6237	18.7779	18.9892	19.0929	19.169	18.9175	18.9855
Q8N4Q1	Q8N4Q1	MIA40_HUMAN	CHCHD4	Mitochondrial intermembrane space import and assembly protein 40	-0.313266	0.400056	5	4	13.7371	13.0941	12.6287	13.5401	12.775	13.2176	13.9369	13.9628	13.924
Q9BSY4	Q9BSY4	CHCH5_HUMAN	CHCHD5	Coiled-coil-helix-coiled-coil-helix domain-containing protein 5	-0.3978	0.180763	5	4	14.7277	13.9288	14.2562	14.5163	15.0776	14.7421	14.9211	15.0237	14.0108
Q9BRQ6	Q9BRQ6	MIC25_HUMAN	CHCHD6	MICOS complex subunit MIC25	-0.11373	0.363082	5	4	15.1331	14.9878	14.7979	15.289	15.2128	15.1259	15.3621	14.9687	15.1589
Q9BUK0	Q9BUK0	CHCH7_HUMAN	CHCHD7	Coiled-coil-helix-coiled-coil-helix domain-containing protein 7	-0.501339	0.204251	5	4	12.5557	12.4367	12.5984	11.1572	12.8472	12.8306	12.9419	12.0215	12.8003
O14646	O14646	CHD1_HUMAN	CHD1	Chromodomain-helicase-DNA-binding protein 1	-0.560386	0.012574	5	4	11.5727	12.3307	12.1101	12.0111	12.4604	12.5947	12.8778	12.4453	12.4543
O14647;O14646	O14647	CHD1_HUMAN;CHD2_HUMAN	CHD1;CHD2	Chromodomain-helicase-DNA-binding protein 1	-0.638162	0.252722	5	3	NaN	12.3879	11.3759	11.9222	11.6064	11.8235	12.8845	13.3094	13.0436
Q86WJ1	Q86WJ1	CHD1L_HUMAN	CHD1L	Chromodomain-helicase-DNA-binding protein 1-like	0.0757071	0.576409	5	4	14.4239	14.518	14.3255	14.3676	13.9736	14.5343	14.4502	14.5191	14.188
O14647	O14647	CHD2_HUMAN	CHD2	Chromodomain-helicase-DNA-binding protein 2	-0.452422	0.0111382	5	4	13.0794	13.2821	13.0638	12.827	13.2206	13.5713	13.503	13.4891	13.7936
Q12873	Q12873	CHD3_HUMAN	CHD3	Chromodomain-helicase-DNA-binding protein 3	0.027573	0.794158	5	4	14.0824	14.0059	13.9485	14.065	14.2521	14.0627	13.9478	14.0089	13.7179
Q14839;Q8TDI0;Q12873	Q14839	CHD3_HUMAN;CHD4_HUMAN	CHD3;CHD4	Chromodomain-helicase-DNA-binding protein 3	-0.526727	0.00634117	5	4	15.856	15.4436	15.537	15.2727	15.8247	16.0214	16.1995	16.2357	15.9889
Q14839	Q14839	CHD4_HUMAN	CHD4	Chromodomain-helicase-DNA-binding protein 4	-0.29035	0.00210696	5	4	16.8334	16.7278	16.5806	16.7469	17.0022	16.9654	17.136	16.9268	17.0321
Q8TD26	Q8TD26	CHD6_HUMAN	CHD6	Chromodomain-helicase-DNA-binding protein 6	-0.0460293	0.823618	5	4	12.7109	12.0465	12.0154	12.7365	12.2632	12.5921	12.2849	12.3255	12.6512
Q8TD26;Q9HCK8;Q3L8U1;Q9P2D1	Q8TD26	CHD6_HUMAN;CHD7_HUMAN;CHD8_HUMAN;CHD9_HUMAN	CHD6;CHD7;CHD8;CHD9	Chromodomain-helicase-DNA-binding protein 9	-0.23217	0.423423	5	4	15.1833	14.9484	14.2341	15.6763	15.3651	15.3821	15.2284	15.2062	15.0316
Q8TD26;Q9HCK8	Q8TD26	CHD6_HUMAN;CHD8_HUMAN	CHD6;CHD8	Chromodomain-helicase-DNA-binding protein 6	-0.0128279	0.964203	4	3	14.6107	NaN	14.4287	14.4688	15.0025	14.7155	NaN	14.3986	13.9457
Q9P2D1	Q9P2D1	CHD7_HUMAN	CHD7	Chromodomain-helicase-DNA-binding protein 7	-0.00648439	0.936395	5	4	14.4012	14.4126	14.2158	14.5086	14.4047	14.3106	14.4497	14.5375	14.2527
Q9HCK8	Q9HCK8	CHD8_HUMAN	CHD8	Chromodomain-helicase-DNA-binding protein 8	-0.0190321	0.799712	5	4	14.1884	13.9403	14.0099	14.2365	14.0177	14.1902	14.1691	14.0599	14.127
O96017	O96017	CHK2_HUMAN	CHEK2	Serine/threonine-protein kinase Chk2	0.151062	0.231228	5	4	13.4578	13.2013	13.3477	13.3318	12.9906	13.5046	13.1243	13.2659	13.0325
Q8IWX8	Q8IWX8	CHERP_HUMAN	CHERP	Calcium homeostasis endoplasmic reticulum protein	-0.480172	0.000453942	5	4	16.1858	16.0752	15.8344	16.0356	16.5339	16.4701	16.6433	16.5044	16.4129
Q96EP1	Q96EP1	CHFR_HUMAN	CHFR	E3 ubiquitin-protein ligase CHFR	-0.264142	0.274497	5	4	12.7565	12.1572	12.3072	12.8277	13.1491	12.6591	12.693	12.3224	13.0579
Q9BWS9	Q9BWS9	CHID1_HUMAN	CHID1	Chitinase domain-containing protein 1	-0.462909	0.00220602	5	4	16.1602	15.9067	15.7654	15.8059	16.2332	16.2594	16.4147	16.4925	16.4625
P35790	P35790	CHKA_HUMAN	CHKA	Choline kinase alpha	0.700784	0.0637085	5	4	13.5597	13.6757	13.9314	13.3288	13.2392	13.4794	11.9665	13.141	12.7896
Q9Y259	Q9Y259	CHKB_HUMAN	CHKB	Choline/ethanolamine kinase	0.229405	0.46088	5	4	12.2482	12.7679	12.347	12.1329	12.7108	12.346	11.3441	11.9235	12.3987
P24386	P24386	RAE1_HUMAN	CHM	Rab proteins geranylgeranyltransferase component A 1	0.365308	0.137023	5	4	13.0546	13.1792	12.8727	12.7046	13.0885	12.6144	12.0004	12.6823	12.5516
Q9HD42	Q9HD42	CHM1A_HUMAN	CHMP1A	Charged multivesicular body protein 1a	1.02533	0.00550018	5	4	16.0835	16.0727	15.5038	15.4779	14.2319	14.7037	15.0406	15.2937	14.5258
Q7LBR1	Q7LBR1	CHM1B_HUMAN	CHMP1B	Charged multivesicular body protein 1b	0.479004	0.0542936	5	4	15.6649	15.306	15.1579	15.1157	14.9192	14.7302	14.397	15.3523	14.762
O43633	O43633	CHM2A_HUMAN	CHMP2A	Charged multivesicular body protein 2a	0.733856	0.00196409	5	4	14.5651	14.4107	14.3676	14.1835	13.3536	13.9272	13.4377	13.9268	13.5942
Q9UQN3	Q9UQN3	CHM2B_HUMAN	CHMP2B	Charged multivesicular body protein 2b	0.823485	0.0360141	5	4	13.5328	13.5485	13.1342	13.0297	11.7145	12.8352	12.1977	13.2325	12.4591
Q9Y3E7	Q9Y3E7	CHMP3_HUMAN	CHMP3	Charged multivesicular body protein 3	0.497923	0.0324607	5	4	14.5235	14.5061	14.6112	14.0707	14.1954	14.1899	13.4739	13.7949	13.9957
Q9BY43	Q9BY43	CHM4A_HUMAN	CHMP4A	Charged multivesicular body protein 4a	0.403005	0.0387098	5	4	14.4247	14.5626	14.6516	14.14	14.1674	14.4093	13.7984	13.9001	13.9335
Q9H444	Q9H444	CHM4B_HUMAN	CHMP4B	Charged multivesicular body protein 4b	0.462256	0.0087651	5	4	15.8499	15.8816	16.0648	15.3896	15.268	15.3923	15.3496	15.3065	15.3548
Q9NZZ3	Q9NZZ3	CHMP5_HUMAN	CHMP5	Charged multivesicular body protein 5	0.629992	0.00294066	5	4	15.538	15.3385	15.3979	15.0876	14.8849	14.6316	14.7085	14.9494	14.378
Q96FZ7	Q96FZ7	CHMP6_HUMAN	CHMP6	Charged multivesicular body protein 6	-0.205852	0.00348284	5	4	15.7857	15.7329	15.7051	15.749	16.0784	15.9758	15.948	15.8364	15.9067
Q8WUX9	Q8WUX9	CHMP7_HUMAN	CHMP7	Charged multivesicular body protein 7	0.432827	0.0557765	5	4	13.2373	13.361	13.6853	13.4825	12.6947	13.2204	12.6029	13.33	13.1955
Q9UHD1	Q9UHD1	CHRD1_HUMAN	CHORDC1	Cysteine and histidine-rich domain-containing protein 1	0.399592	0.0938415	5	4	15.1522	15.2129	15.6417	15.0803	15.0994	15.0612	14.2786	15.0469	14.8747
Q99653	Q99653	CHP1_HUMAN	CHP1	Calcineurin B homologous protein 1	-0.0702557	0.651458	5	4	17.0489	17.133	17.0412	17.5331	17.4776	17.3698	17.3565	16.9415	17.1511
Q8IZ52	Q8IZ52	CHSS2_HUMAN	CHPF	Chondroitin sulfate synthase 2	0.808365	0.00397104	5	4	13.1873	13.1865	13.0882	13.6462	12.9322	12.3043	12.5296	12.4811	12.0962
Q9P2E5	Q9P2E5	CHPF2_HUMAN	CHPF2	Chondroitin sulfate glucuronyltransferase	0.0567924	0.632225	5	4	15.3249	15.2058	15.0924	15.4167	15.2654	15.3845	15.3158	15.143	14.9071
Q9NRG0	Q9NRG0	CHRC1_HUMAN	CHRAC1	Chromatin accessibility complex protein 1	0.527665	0.356525	5	4	14.6597	13.8213	12.9574	14.2127	14.0727	13.2879	14.1397	13.3915	12.034
O43916	O43916	CHST1_HUMAN	CHST1	Carbohydrate sulfotransferase 1	-0.0515197	0.794532	5	4	14.8149	14.2419	14.4797	14.8548	14.7371	14.7983	14.5613	14.9366	14.2134
Q9NRB3	Q9NRB3	CHSTC_HUMAN	CHST12	Carbohydrate sulfotransferase 12	0.112248	0.562721	5	4	13.5991	13.478	12.8891	13.6129	13.3616	12.968	13.4739	13.1696	13.4394
Q8NCH0	Q8NCH0	CHSTE_HUMAN	CHST14	Carbohydrate sulfotransferase 14	0.0369317	0.654089	5	4	14.8912	14.8926	14.7694	15.1655	14.8573	14.9145	14.9062	14.9665	14.8192
Q9NS84	Q9NS84	CHST7_HUMAN	CHST7	Carbohydrate sulfotransferase 7	-0.0339151	0.790739	5	4	13.2527	13.4329	12.9932	13.3886	13.3161	13.4338	13.4551	13.2725	13.0263
Q86X52	Q86X52	CHSS1_HUMAN	CHSY1	Chondroitin sulfate synthase 1	0.767225	0.0058793	5	4	14.3031	14.2281	13.7174	14.2259	13.4296	13.5135	13.7384	13.0808	12.9947
Q70JA7	Q70JA7	CHSS3_HUMAN	CHSY3	Chondroitin sulfate synthase 3	0.576249	0.04006	5	4	13.5486	13.5682	13.2883	13.824	13.1747	13.332	13.1839	12.9166	12.298
Q8WVB6	Q8WVB6	CTF18_HUMAN	CHTF18	Chromosome transmission fidelity protein 18 homolog	-0.231532	0.0931983	5	4	12.6299	12.9233	12.8728	12.6763	13.1986	13.2359	12.9246	12.7845	12.8919
Q9Y3Y2	Q9Y3Y2	CHTOP_HUMAN	CHTOP	Chromatin target of PRMT1 protein	-0.372566	0.00137249	5	4	15.7257	15.6175	15.5226	15.6186	16.0781	15.9298	16.0611	15.8045	16.0949
O15111	O15111	IKKA_HUMAN	CHUK	Inhibitor of nuclear factor kappa-B kinase subunit alpha	0.337218	0.105902	5	4	13.181	12.8985	12.6395	13.2402	12.7703	12.5988	12.3369	13.0386	12.5183
O76071	O76071	CIAO1_HUMAN	CIAO1	Probable cytosolic iron-sulfur protein assembly protein CIAO1	0.105588	0.625186	5	4	13.7404	13.8181	14.054	13.545	13.8818	13.7247	13.0555	13.9788	13.7781
Q9H5X1	Q9H5X1	CIA2A_HUMAN	CIAO2A	Cytosolic iron-sulfur assembly component 2A	0.613168	0.0491129	5	4	14.2557	14.4559	14.202	14.2108	13.9767	14.1678	13.1286	13.133	13.9336
Q9Y3D0	Q9Y3D0	CIA2B_HUMAN	CIAO2B	Cytosolic iron-sulfur assembly component 2B	0.60229	0.00353627	5	4	15.6405	15.465	15.8803	15.6661	15.3086	15.2322	14.7353	15.1034	14.924
Q9H6Q4	Q9H6Q4	CIAO3_HUMAN	CIAO3	Cytosolic iron-sulfur assembly component 3	0.13733	0.637331	5	4	12.3539	12.1372	12.4398	13.277	12.9158	12.0636	12.3313	12.1868	12.5758
Q6FI81	Q6FI81	CPIN1_HUMAN	CIAPIN1	Anamorsin	0.189151	0.299112	5	4	16.6185	16.7412	16.8154	16.2653	16.5911	16.5821	15.973	16.4483	16.5102
Q99828	Q99828	CIB1_HUMAN	CIB1	Calcium and integrin-binding protein 1	-0.182503	0.256186	5	4	14.6553	15.0467	14.9913	15.2039	15.2642	15.4012	15.2128	14.8497	15.056
Q96RK0	Q96RK0	CIC_HUMAN	CIC	Protein capicua homolog	-0.175514	0.108801	5	4	14.7119	14.604	14.4889	14.6833	14.5053	14.8262	14.8574	14.9271	14.8718
Q14011	Q14011	CIRBP_HUMAN	CIRBP	Cold-inducible RNA-binding protein	-0.182492	0.0311543	5	4	18.3879	18.2926	18.1265	18.1397	18.418	18.3506	18.5422	18.3543	18.4308
Q9NZ45	Q9NZ45	CISD1_HUMAN	CISD1	CDGSH iron-sulfur domain-containing protein 1	-1.00806	0.00272442	5	4	15.4917	15.1219	14.9992	14.7075	15.6981	15.7747	16.4358	16.1614	16.3705
Q8N5K1	Q8N5K1	CISD2_HUMAN	CISD2	CDGSH iron-sulfur domain-containing protein 2	-0.378321	0.00853226	5	4	16.9974	16.7015	16.5566	16.6927	17.1432	16.9628	17.3122	17.0554	17.1034
Q9ULV3	Q9ULV3	CIZ1_HUMAN	CIZ1	Cip1-interacting zinc finger protein	-0.43194	0.0390934	5	4	13.1165	13.462	13.105	13.7231	13.9578	13.6058	14.0464	13.5499	13.7579
Q8WWK9	Q8WWK9	CKAP2_HUMAN	CKAP2	Cytoskeleton-associated protein 2	1.23472	0.060143	3	4	10.2796	11.285	11.6908	11.9193	NaN	10.7004	9.87506	NaN	9.60149
Q07065	Q07065	CKAP4_HUMAN	CKAP4	Cytoskeleton-associated protein 4	0.151701	0.0821594	5	4	20.4278	20.3875	20.2205	20.5343	20.2878	20.3076	20.3257	20.1768	20.1062
Q14008	Q14008	CKAP5_HUMAN	CKAP5	Cytoskeleton-associated protein 5	0.114234	0.0204591	5	4	16.4292	16.417	16.3974	16.3175	16.2566	16.3629	16.1914	16.2875	16.2818
Q7Z460	Q7Z460	CLAP1_HUMAN	CLASP1	CLIP-associating protein 1	0.126117	0.143916	5	4	15.7132	15.5417	15.7391	15.6861	15.5224	15.6841	15.3386	15.6188	15.5557
O75122;Q7Z460	O75122	CLAP1_HUMAN;CLAP2_HUMAN	CLASP1;CLASP2	CLIP-associating protein 2	-0.0928508	0.484365	5	4	14.9899	14.9917	14.9755	14.7895	14.7744	15.1203	14.9975	15.3761	14.8792
O75122	O75122	CLAP2_HUMAN	CLASP2	CLIP-associating protein 2	0.072277	0.569242	5	4	14.1625	14.3274	14.3795	13.9756	14.1613	14.2029	13.8542	14.3451	14.1314
Q8N2M8	Q8N2M8	CLASR_HUMAN	CLASRP	CLK4-associating serine/arginine rich protein	-0.0478588	0.819628	5	4	12.6152	12.9783	13.1354	13.3907	13.1193	13.2146	13.4325	12.9363	12.6861
Q96S66	Q96S66	CLCC1_HUMAN	CLCC1	Chloride channel CLIC-like protein 1	-0.149774	0.178484	5	4	14.8133	14.8859	14.8961	15.073	14.9241	15.0355	15.3654	15.0303	14.9788
P51790	P51790	CLCN3_HUMAN	CLCN3	H(+)/Cl(-) exchange transporter 3	-0.533585	0.00363222	5	4	13.5607	13.3372	13.4644	13.9199	14.1844	14.0805	14.0411	13.9619	14.2528
P51793;P51790;P51795	P51793	CLCN3_HUMAN;CLCN4_HUMAN;CLCN5_HUMAN	CLCN3;CLCN4;CLCN5	H(+)/Cl(-) exchange transporter 3	-0.310522	0.145312	5	4	15.2974	15.0042	14.5375	14.8804	15.3537	14.7901	15.3895	15.2788	15.3898
P51793	P51793	CLCN4_HUMAN	CLCN4	H(+)/Cl(-) exchange transporter 4	-0.32908	0.315748	5	4	11.4795	11.9325	10.7064	11.4387	12.4119	11.4677	11.3985	11.7499	11.5638
P51795	P51795	CLCN5_HUMAN	CLCN5	H(+)/Cl(-) exchange transporter 5	0.146682	0.354804	5	4	14.2917	13.9184	13.8308	13.7996	14.0474	13.4742	13.9189	13.8672	13.7593
P51797	P51797	CLCN6_HUMAN	CLCN6	H(+)/Cl(-) exchange transporter 6	-0.626954	0.00182251	5	4	13.3422	12.7823	13.3405	13.3677	13.7439	13.8519	13.91	13.8648	13.8052
P51798	P51798	CLCN7_HUMAN	CLCN7	H(+)/Cl(-) exchange transporter 7	-0.161002	0.423533	5	4	15.3239	14.7612	14.4904	14.5605	14.8579	15.0429	14.8529	15.2106	14.7607
O00501	O00501	CLD5_HUMAN	CLDN5	Claudin-5	-0.406026	0.0083641	5	4	16.8191	16.6408	16.549	16.5728	16.8404	16.8976	17.2185	17.2805	17.0203
O95471	O95471	CLD7_HUMAN	CLDN7	Claudin-7	-0.210404	0.441988	5	4	14.3654	14.7121	14.7473	13.6558	14.6748	14.1721	14.7063	14.504	14.8456
Q9NY35	Q9NY35	CLDN1_HUMAN	CLDND1	Claudin domain-containing protein 1	0.162344	0.439523	5	4	14.2704	14.1952	13.775	14.1087	14.145	13.8042	13.3749	14.1551	14.1458
Q9Y240	Q9Y240	CLC11_HUMAN	CLEC11A	C-type lectin domain family 11 member A	0.651811	0.0285789	5	4	13.1135	13.7086	13.3837	12.9658	12.157	12.7656	12.7969	12.3824	13.1035
Q86T13	Q86T13	CLC14_HUMAN	CLEC14A	C-type lectin domain family 14 member A	-0.448366	3.92618e-05	5	4	18.7919	18.7359	18.5935	18.7406	19.1034	19.088	19.2098	19.2203	19.1978
Q2KHT3	Q2KHT3	CL16A_HUMAN	CLEC16A	Protein CLEC16A	-0.106397	0.59389	5	4	13.7055	13.1462	12.9329	12.9156	13.0467	13.2624	13.1465	13.5353	13.4164
Q8NC01	Q8NC01	CLC1A_HUMAN	CLEC1A	C-type lectin domain family 1 member A	0.291242	0.475738	5	4	11.1921	11.8897	11.3361	11.8185	11.8878	11.721	11.7223	10.4934	10.5148
Q92478	Q92478	CLC2B_HUMAN	CLEC2B	C-type lectin domain family 2 member B	-0.163017	0.315365	5	4	13.8034	14.2857	13.9779	13.8757	14.2352	14.09	13.9374	13.9705	14.5104
O14967	O14967	CLGN_HUMAN	CLGN	Calmegin	-0.656973	0.0340972	5	4	11.4069	11.6552	11.2507	10.6386	12.1253	12.2779	11.8497	11.456	11.765
O00299	O00299	CLIC1_HUMAN	CLIC1	Chloride intracellular channel protein 1	0.376765	0.0640903	5	4	19.7182	19.4601	19.4912	19.0467	18.9599	19.1292	18.7576	19.3995	19.0152
Q9Y696	Q9Y696	CLIC4_HUMAN	CLIC4	Chloride intracellular channel protein 4	0.29652	0.205505	5	4	18.0351	17.7256	17.8098	17.2598	17.2924	17.3971	17.0578	17.9055	17.4024
Q14677	Q14677	EPN4_HUMAN	CLINT1	Clathrin interactor 1	0.186954	0.00454108	5	4	16.8463	16.9858	16.8843	16.9125	16.6584	16.8426	16.6668	16.7082	16.7254
P30622	P30622	CLIP1_HUMAN	CLIP1	CAP-Gly domain-containing linker protein 1	0.312667	0.0693355	5	4	15.4879	15.8433	15.996	15.9304	15.6934	15.757	15.2768	15.38	15.4015
Q9UDT6;P30622	Q9UDT6	CLIP1_HUMAN;CLIP2_HUMAN	CLIP1;CLIP2	CAP-Gly domain-containing linker protein 1	0.32871	0.112948	5	4	14.612	14.552	14.7409	14.343	14.2698	14.4589	13.747	14.5859	14.1048
Q9UDT6	Q9UDT6	CLIP2_HUMAN	CLIP2	CAP-Gly domain-containing linker protein 2	0.629139	0.00233698	5	4	14.9637	15.2097	15.31	15.0209	14.5967	14.7198	14.1181	14.5529	14.4972
P49760	P49760	CLK2_HUMAN	CLK2	Dual specificity protein kinase CLK2	-0.410273	0.236343	5	4	12.5884	12.5618	13.0493	13.0843	12.2212	13.4985	13.4889	13.3277	13.6198
P49761	P49761	CLK3_HUMAN	CLK3	Dual specificity protein kinase CLK3	-0.156003	0.330659	5	4	13.7327	13.6729	13.3062	13.9978	13.7197	13.9977	14.014	13.7608	13.6748
Q9HAZ1;P49759	Q9HAZ1	CLK4_HUMAN	CLK4	Dual specificity protein kinase CLK4	-0.393903	0.250793	5	3	12.3714	11.4469	11.0901	NaN	12.2977	12.2048	11.9855	11.7244	11.9379
Q96JQ2	Q96JQ2	CLMN_HUMAN	CLMN	Calmin	-0.114068	0.585918	5	4	12.1193	12.1296	11.8658	12.6652	11.8623	12.461	12.2983	12.5395	12.3841
Q13286	Q13286	CLN3_HUMAN	CLN3	Battenin	-0.0940164	0.836453	5	4	12.2846	11.3244	12.0346	12.8064	12.6806	11.0766	12.0989	12.75	12.4266
O75503	O75503	CLN5_HUMAN	CLN5	Ceroid-lipofuscinosis neuronal protein 5	-0.180212	0.165581	5	4	15.3924	15.1137	14.8993	14.9628	15.1897	15.232	15.4758	15.313	15.1507
Q9NWW5	Q9NWW5	CLN6_HUMAN	CLN6	Ceroid-lipofuscinosis neuronal protein 6	-0.971825	0.00835535	5	4	11.4072	11.3652	10.8167	10.9089	11.6987	11.5476	12.2319	12.6183	12.3852
Q9UBY8	Q9UBY8	CLN8_HUMAN	CLN8	Protein CLN8	-0.135107	0.604523	5	4	12.8266	13.5078	12.8109	13.6099	13.1527	13.6648	13.4605	13.4883	12.8531
P54105	P54105	ICLN_HUMAN	CLNS1A	Methylosome subunit pICln	0.312157	0.0963405	5	4	15.527	15.2814	15.7101	15.1971	15.3801	15.1981	14.8415	15.2975	14.8665
Q92989	Q92989	CLP1_HUMAN	CLP1	Polyribonucleotide 5'-hydroxyl-kinase Clp1	-0.155098	0.469079	5	4	15.0957	15.1311	14.5709	14.6813	15.0596	15.1835	14.6269	15.4345	14.8197
Q9H078	Q9H078	CLPB_HUMAN	CLPB	Caseinolytic peptidase B protein homolog	-0.205185	0.0447517	5	4	15.1063	15.3665	15.0786	15.343	15.4076	15.4399	15.5474	15.4745	15.2746
Q16740	Q16740	CLPP_HUMAN	CLPP	ATP-dependent Clp protease proteolytic subunit, mitochondrial	-0.176358	0.0936889	5	4	17.4102	17.3914	17.2047	17.4613	17.6231	17.6076	17.7066	17.3325	17.4464
O96005	O96005	CLPT1_HUMAN	CLPTM1	Putative lipid scramblase CLPTM1	-0.489853	0.023346	5	4	15.6815	15.3658	15.118	15.3265	15.4805	15.7521	16.1464	16.0771	15.8581
Q96KA5	Q96KA5	CLP1L_HUMAN	CLPTM1L	Lipid scramblase CLPTM1L	-0.427664	0.0540636	5	4	16.809	16.5078	16.4886	16.3661	16.6639	16.5778	17.2097	17.2867	17.1147
O76031	O76031	CLPX_HUMAN	CLPX	ATP-dependent Clp protease ATP-binding subunit clpX-like, mitochondrial	-0.195854	0.0282171	5	4	16.7435	16.6157	16.5894	16.7355	16.7569	16.86	17.02	16.9563	16.7412
O94985	O94985	CSTN1_HUMAN	CLSTN1	Calsyntenin-1	-0.417945	0.181781	5	4	11.6902	12.6428	11.4311	12.0904	12.7266	12.2474	12.6163	11.925	12.3927
Q9BQT9	Q9BQT9	CSTN3_HUMAN	CLSTN3	Calsyntenin-3	-0.245772	0.0726251	5	4	13.6924	14.0143	13.8218	13.9603	14.2141	14.1462	14.3096	14.1199	13.7999
P09496	P09496	CLCA_HUMAN	CLTA	Clathrin light chain A	0.0868975	0.40143	5	4	18.7419	18.8179	18.6053	18.6144	18.4048	18.4942	18.6324	18.8485	18.6601
P09497	P09497	CLCB_HUMAN	CLTB	Clathrin light chain B	0.203127	0.0892175	5	4	17.2908	17.4381	17.0275	17.1944	16.89	16.9567	17.2111	17.1493	16.9659
Q00610	Q00610	CLH1_HUMAN	CLTC	Clathrin heavy chain 1	-0.189652	0.142141	5	4	21.0635	20.9308	20.8198	20.6357	20.8866	20.9392	21.0256	21.3018	21.1074
P53675;Q00610	P53675	CLH1_HUMAN;CLH2_HUMAN	CLTC;CLTCL1	Clathrin heavy chain 2	-0.326637	0.0590681	5	4	19.3504	19.1326	19.1962	18.8513	19.2648	19.2917	19.3887	19.8028	19.5484
O75153	O75153	CLU_HUMAN	CLUH	Clustered mitochondria protein homolog	0.380358	0.0120327	5	4	14.9327	14.996	15.0422	14.7169	14.5544	14.6973	14.2582	14.7121	14.486
Q8N0X4	Q8N0X4	CLYBL_HUMAN	CLYBL	Citramalyl-CoA lyase, mitochondrial	-0.319729	0.0829208	5	4	13.4191	13.2559	12.6272	12.9455	13.3959	13.2985	13.437	13.4627	13.3142
Q8NFW8	Q8NFW8	NEUA_HUMAN	CMAS	N-acylneuraminate cytidylyltransferase	-0.540749	0.000939053	5	4	16.1086	15.7166	15.7676	15.7096	16.2873	16.2925	16.5224	16.4254	16.3041
Q96DG6	Q96DG6	CMBL_HUMAN	CMBL	Carboxymethylenebutenolidase homolog	0.737694	0.0588282	5	4	13.6294	13.7379	13.4301	12.8866	13.1379	13.1041	11.7745	12.586	12.8141
Q7Z7K0	Q7Z7K0	COXM1_HUMAN	CMC1	COX assembly mitochondrial protein homolog	0.0583211	0.84795	5	4	17.0619	17.8352	17.6087	18.1431	18.2033	17.1996	17.7771	17.2057	17.6337
Q9NRP2	Q9NRP2	COXM2_HUMAN	CMC2	COX assembly mitochondrial protein 2 homolog	-0.628453	0.000937881	5	4	15.5963	15.3911	15.1753	15.3302	15.9178	15.7543	16.1851	16.0476	16.1035
P56277	P56277	CMC4_HUMAN	CMC4	Cx9C motif-containing protein 4	-0.413462	0.115901	5	4	10.7554	11.8921	11.4359	11.297	11.6312	11.9176	11.9811	11.4807	11.782
Q8IY22	Q8IY22	CMIP_HUMAN	CMIP	C-Maf-inducing protein	-0.0327513	0.821657	5	4	12.2489	12.2379	12.3463	12.2358	12.1802	12.3971	11.9379	12.3087	12.6758
P30085	P30085	KCY_HUMAN	CMPK1	UMP-CMP kinase	0.151451	0.466113	5	4	17.5685	17.3433	17.7355	17.0767	17.506	17.4154	16.7602	17.3131	17.4031
Q5EBM0	Q5EBM0	CMPK2_HUMAN	CMPK2	UMP-CMP kinase 2, mitochondrial	0.426056	0.024961	5	4	14.6378	14.8551	14.7541	14.6728	14.3793	14.5791	14.376	13.8228	14.3622
Q9BQ75	Q9BQ75	CMS1_HUMAN	CMSS1	Protein CMSS1	-0.0552994	0.732067	5	4	13.4223	12.7927	12.8197	12.865	13.1462	13.028	12.9969	13.1989	12.7812
Q8N1G2	Q8N1G2	CMTR1_HUMAN	CMTR1	Cap-specific mRNA (nucleoside-2'-O-)-methyltransferase 1	0.0724346	0.341097	5	4	14.3111	14.3375	14.099	14.2309	14.1333	14.3561	14.1321	14.1457	14.0937
Q8IYT2	Q8IYT2	CMTR2_HUMAN	CMTR2	Cap-specific mRNA (nucleoside-2'-O-)-methyltransferase 2	0.253532	0.176795	5	4	11.3031	11.1315	11.3024	11.8271	11.4271	11.1936	11.0952	11.1186	10.853
P62633	P62633	CNBP_HUMAN	CNBP	CCHC-type zinc finger nucleic acid binding protein	0.0860613	0.46925	5	4	15.5627	15.9802	16.0627	15.9715	15.9235	15.913	15.6788	15.759	15.7668
Q96KP4	Q96KP4	CNDP2_HUMAN	CNDP2	Cytosolic non-specific dipeptidase	0.341799	0.0362581	5	4	18.1319	18.0592	18.2384	17.8459	17.9199	17.8668	17.3642	17.7628	17.7217
Q8N9A8	Q8N9A8	NEPR1_HUMAN	CNEP1R1	Nuclear envelope phosphatase-regulatory subunit 1	0.2101	0.798468	4	3	12.6057	11.6773	NaN	12.6352	NaN	11.9845	13.2196	12.7809	10.3989
P51911	P51911	CNN1_HUMAN	CNN1	Calponin-1	0.604517	0.0213453	5	4	14.7442	14.6372	14.1107	14.6391	13.7055	13.4755	14.1566	14.1381	14.1658
Q99439	Q99439	CNN2_HUMAN	CNN2	Calponin-2	0.32371	0.12789	5	4	18.784	18.3778	18.4111	18.2194	17.834	17.8773	18.0857	18.5892	18.2357
Q15417	Q15417	CNN3_HUMAN	CNN3	Calponin-3	0.139032	0.331098	5	4	18.7234	18.7251	18.5114	18.6136	18.2037	18.6073	18.2935	18.7966	18.6206
Q8NE01	Q8NE01	CNNM3_HUMAN	CNNM3	Metal transporter CNNM3	-0.428038	0.0478179	5	4	13.9292	13.5957	13.4049	13.5032	13.7399	13.7574	14.4059	14.2338	14.0445
Q6P4Q7	Q6P4Q7	CNNM4_HUMAN	CNNM4	Metal transporter CNNM4	-0.90323	0.000994786	5	4	11.2993	11.3896	11.5969	11.3667	12.0012	12.7302	12.1088	12.1917	12.5499
A5YKK6	A5YKK6	CNOT1_HUMAN	CNOT1	CCR4-NOT transcription complex subunit 1	-0.095998	0.140284	5	4	15.8187	15.7617	15.8443	15.7754	15.8251	15.8796	15.8391	16.0875	15.8488
Q9H9A5	Q9H9A5	CNO10_HUMAN	CNOT10	CCR4-NOT transcription complex subunit 10	-0.16405	0.173406	5	4	14.2198	13.9585	13.7946	13.8945	13.9697	14.1584	14.0143	14.3324	14.1795
Q9UKZ1	Q9UKZ1	CNO11_HUMAN	CNOT11	CCR4-NOT transcription complex subunit 11	-0.218231	0.296026	5	4	12.7701	12.6007	12.1569	12.7333	12.4961	12.7099	12.5426	12.9959	13.1729
Q9NZN8	Q9NZN8	CNOT2_HUMAN	CNOT2	CCR4-NOT transcription complex subunit 2	0.350286	0.0521718	5	4	15.0487	14.8452	14.8234	14.7125	14.4541	14.6272	14.3041	14.9093	14.2411
O75175	O75175	CNOT3_HUMAN	CNOT3	CCR4-NOT transcription complex subunit 3	0.0644812	0.381881	5	4	15.4205	15.1639	15.1738	15.2461	15.1893	15.3391	15.1524	15.1371	15.1151
O95628	O95628	CNOT4_HUMAN	CNOT4	CCR4-NOT transcription complex subunit 4	-0.115514	0.627787	5	3	11.3025	11.8237	NaN	11.1231	11.8044	11.8101	11.2006	11.5345	11.3102
Q9ULM6	Q9ULM6	CNOT6_HUMAN	CNOT6	CCR4-NOT transcription complex subunit 6	1.99768	3.38652e-05	5	4	14.5482	14.5896	14.2022	14.9267	12.9209	12.2935	12.927	12.4709	12.2326
Q9ULM6;Q96LI5	Q9ULM6	CNO6L_HUMAN	CNOT6L	CCR4-NOT transcription complex subunit 6-like	0.286278	0.576398	4	4	13.4037	12.4404	11.6087	12.2486	NaN	12.6277	11.2954	12.0417	12.5915
Q9UIV1	Q9UIV1	CNOT7_HUMAN	CNOT7	CCR4-NOT transcription complex subunit 7	0.0199264	0.914342	5	4	14.0873	13.7623	13.6172	13.5421	13.5843	13.716	13.347	14.02	13.9942
Q9UFF9	Q9UFF9	CNOT8_HUMAN	CNOT8	CCR4-NOT transcription complex subunit 8	0.566836	0.000576657	5	4	12.739	12.5308	12.2577	12.5203	11.8166	11.9934	11.9787	11.9235	12.0133
Q92600	Q92600	CNOT9_HUMAN	CNOT9	CCR4-NOT transcription complex subunit 9	-0.175618	0.0668198	5	4	15.2826	15.4053	15.1168	15.0983	15.3078	15.4689	15.3668	15.5368	15.3264
P09543	P09543	CN37_HUMAN	CNP	2',3'-cyclic-nucleotide 3'-phosphodiesterase	-0.203812	0.0166275	5	4	17.6547	17.5226	17.3757	17.454	17.7252	17.8139	17.7237	17.6114	17.6537
Q9Y2B0	Q9Y2B0	CNPY2_HUMAN	CNPY2	Protein canopy homolog 2	-0.0230494	0.741387	5	4	19.675	19.7315	19.6314	19.8494	19.7642	19.7225	19.8012	19.5806	19.8558
Q9BT09	Q9BT09	CNPY3_HUMAN	CNPY3	Protein canopy homolog 3	-0.0885899	0.281756	5	4	16.2054	16.2632	16.0649	16.3474	16.3436	16.3011	16.4298	16.1334	16.3362
Q8N129	Q8N129	CNPY4_HUMAN	CNPY4	Protein canopy homolog 4	-0.0114296	0.914487	5	4	16.0167	16.0689	16.0299	16.291	15.8698	16.177	16.3193	16.0342	16.1649
Q96F85	Q96F85	CNRP1_HUMAN	CNRIP1	CB1 cannabinoid receptor-interacting protein 1	0.161892	0.34783	5	4	15.2377	15.1371	15.0415	14.9588	14.7732	14.8853	14.918	15.4336	14.6492
Q6PJW8	Q6PJW8	CNST_HUMAN	CNST	Consortin	0.133601	0.191039	5	4	12.5663	12.8998	12.8821	12.6543	12.5212	12.6344	12.6474	12.5028	12.7792
Q96NU0;A0A1B0GTE1;Q9BZ76	Q96NU0	CNT3B_HUMAN	CNTNAP3B	Contactin-associated protein-like 3B	-0.653538	0.0286914	5	4	12.8068	12.9091	12.2847	13.2353	13.5645	12.9907	13.8831	13.4796	13.3947
Q9GZY4	Q9GZY4	COA1_HUMAN	COA1	Cytochrome c oxidase assembly factor 1 homolog	-0.762461	0.121156	5	4	13.5207	11.8447	12.6412	11.8853	12.7045	12.6628	13.6129	13.4863	13.7108
Q9Y2R0	Q9Y2R0	COA3_HUMAN	COA3	Cytochrome c oxidase assembly factor 3 homolog, mitochondrial	-0.358357	0.036549	5	4	16.584	16.055	16.0556	16.4905	16.6045	16.6394	16.8729	16.6078	16.5486
Q9NYJ1	Q9NYJ1	COA4_HUMAN	COA4	Cytochrome c oxidase assembly factor 4 homolog, mitochondrial	-0.31216	0.00662951	5	4	16.6093	16.5374	16.6808	16.7967	17.0782	17.0525	16.944	16.7537	17.0125
Q86WW8	Q86WW8	COA5_HUMAN	COA5	Cytochrome c oxidase assembly factor 5	-0.383477	0.057482	5	4	12.4013	12.1787	11.8713	12.2792	12.2963	12.6841	12.9667	12.5182	12.3652
Q5JTJ3	Q5JTJ3	COA6_HUMAN	COA6	Cytochrome c oxidase assembly factor 6 homolog	-0.47685	0.000822812	5	4	15.7613	15.7768	15.9609	16.1086	16.5245	16.3391	16.2886	16.3851	16.3566
Q96BR5	Q96BR5	COA7_HUMAN	COA7	Cytochrome c oxidase assembly factor 7	-0.348908	0.0630185	5	4	15.7688	15.8816	15.2744	15.7372	16.045	15.7903	16.3435	15.8994	15.9938
Q13057	Q13057	COASY_HUMAN	COASY	Bifunctional coenzyme A synthase	-0.049705	0.826665	5	4	15.8901	15.6684	15.1802	14.8086	15.3326	15.3762	15.525	15.4072	15.5416
Q53SF7	Q53SF7	COBL1_HUMAN	COBLL1	Cordon-bleu protein-like 1	0.576974	0.00278034	5	4	14.2178	14.5223	14.5477	14.375	13.7277	14.0463	13.5203	13.9046	13.9946
Q8WTW3	Q8WTW3	COG1_HUMAN	COG1	Conserved oligomeric Golgi complex subunit 1	0.18808	0.089802	5	4	14.9663	14.9178	14.927	14.8562	14.7337	14.8893	14.4718	14.6332	14.9157
Q14746	Q14746	COG2_HUMAN	COG2	Conserved oligomeric Golgi complex subunit 2	0.298948	0.0144034	5	4	15.0911	14.835	14.8195	14.7327	14.4915	14.4112	14.5668	14.7072	14.6765
Q96JB2	Q96JB2	COG3_HUMAN	COG3	Conserved oligomeric Golgi complex subunit 3	0.14204	0.320172	5	4	16.7622	16.9072	16.8287	16.7889	16.8131	16.8378	16.2291	16.7164	16.8024
Q9H9E3	Q9H9E3	COG4_HUMAN	COG4	Conserved oligomeric Golgi complex subunit 4	0.0639578	0.434046	5	4	14.245	14.3589	14.5015	14.2991	14.4033	14.2104	14.1699	14.4251	14.2271
Q9UP83	Q9UP83	COG5_HUMAN	COG5	Conserved oligomeric Golgi complex subunit 5	0.197474	0.0200636	5	4	15.0272	15.0308	15.0881	14.9229	14.8321	14.8463	14.6264	14.937	14.8573
Q9Y2V7	Q9Y2V7	COG6_HUMAN	COG6	Conserved oligomeric Golgi complex subunit 6	0.413207	0.00174395	5	4	14.3959	14.1406	14.0824	14.2162	13.8777	13.699	13.697	13.9582	13.7459
P83436	P83436	COG7_HUMAN	COG7	Conserved oligomeric Golgi complex subunit 7	0.0484039	0.736047	5	4	14.5263	14.312	14.5063	14.2469	14.3752	14.1118	14.0885	14.6039	14.568
Q96MW5	Q96MW5	COG8_HUMAN	COG8	Conserved oligomeric Golgi complex subunit 8	0.179558	0.220843	5	4	14.5904	14.68	14.6984	14.4322	14.2531	14.1434	14.4641	14.7727	14.4702
P38432	P38432	COIL_HUMAN	COIL	Coilin	-0.285627	0.0202421	5	4	14.9649	15.0297	14.9514	15.3318	15.3692	15.3683	15.471	15.177	15.3899
Q99715	Q99715	COCA1_HUMAN	COL12A1	Collagen alpha-1(XII) chain	1.01026	1.05846e-05	5	4	14.252	14.1654	14.0936	14.1214	12.9768	12.9546	13.2236	13.2859	13.2982
P39059	P39059	COFA1_HUMAN	COL15A1	Collagen alpha-1(XV) chain	0.700988	0.00255542	5	4	14.6519	14.0956	14.2277	14.0368	13.3714	13.5392	13.4572	13.8549	13.5373
P39060	P39060	COIA1_HUMAN	COL18A1	Collagen alpha-1(XVIII) chain	0.200218	0.28533	5	4	18.97	18.7424	18.1848	18.5996	18.4339	18.1156	18.5184	18.6094	18.4428
P02452	P02452	CO1A1_HUMAN	COL1A1	Collagen alpha-1(I) chain	1.00514	0.00693925	5	4	15.4627	14.703	14.7056	15.1879	13.9129	13.5013	14.583	13.8225	14.2288
P08123	P08123	CO1A2_HUMAN	COL1A2	Collagen alpha-2(I) chain	0.622314	0.0269626	5	4	13.6582	12.7371	13.5634	13.5659	12.9725	12.6981	13.0147	12.6479	12.461
P02461	P02461	CO3A1_HUMAN	COL3A1	Collagen alpha-1(III) chain	0.896287	0.00345609	5	4	14.0611	13.4146	13.6274	13.6241	13.1383	12.9872	12.7412	12.8034	12.2574
P02462;P29400	P02462	CO4A1_HUMAN	COL4A1	Collagen alpha-1(IV) chain	0.323956	0.162674	5	4	15.6271	15.8218	15.8099	15.7994	15.7847	15.392	15.5541	15.6985	14.7735
P08572	P08572	CO4A2_HUMAN	COL4A2	Collagen alpha-2(IV) chain	0.0969855	0.0796014	5	4	17.7011	17.6887	17.5472	17.7001	17.4799	17.632	17.618	17.575	17.5067
P20908	P20908	CO5A1_HUMAN	COL5A1	Collagen alpha-1(V) chain	0.485364	0.000285964	5	4	15.9219	15.9074	15.7225	15.869	15.4751	15.4295	15.462	15.2159	15.2667
P05997	P05997	CO5A2_HUMAN	COL5A2	Collagen alpha-2(V) chain	0.15057	0.330455	5	4	14.12	13.873	13.8359	14.1529	13.524	13.9242	14.1192	13.6601	13.9969
P12109	P12109	CO6A1_HUMAN	COL6A1	Collagen alpha-1(VI) chain	0.401373	0.0150332	5	4	14.7924	14.5084	14.1921	14.4474	14.1681	14.0119	14.2588	14.0189	13.9609
P12110	P12110	CO6A2_HUMAN	COL6A2	Collagen alpha-2(VI) chain	-0.199628	0.268092	5	4	15.3844	14.9161	14.8717	15.3218	15.0456	15.1099	15.4913	15.408	15.561
P12111	P12111	CO6A3_HUMAN	COL6A3	Collagen alpha-3(VI) chain	1.33153	0.000971877	5	4	12.4574	12.4901	12.0183	12.3981	11.3766	10.4022	11.3033	10.6669	11.2981
P27658	P27658	CO8A1_HUMAN	COL8A1	Collagen alpha-1(VIII) chain	0.805719	0.00594719	5	4	12.8889	13.667	12.9681	13.363	12.2209	12.108	12.7289	12.6205	12.4017
Q5KU26	Q5KU26	COL12_HUMAN	COLEC12	Collectin-12	0.413941	0.000298689	5	4	14.7583	14.6784	14.6505	14.7701	14.3558	14.325	14.3592	14.3605	14.1013
Q8NBJ5	Q8NBJ5	GT251_HUMAN	COLGALT1	Procollagen galactosyltransferase 1	-0.267548	0.0331347	5	4	18.9796	18.8049	18.5701	18.8398	18.9471	19.0231	19.1612	19.2496	18.9496
Q8N668	Q8N668	COMD1_HUMAN	COMMD1	COMM domain-containing protein 1	0.813466	0.0100025	5	4	15.7223	15.7616	15.6227	15.5452	15.2358	15.1825	14.1638	14.6315	15.0338
Q9Y6G5	Q9Y6G5	COMDA_HUMAN	COMMD10	COMM domain-containing protein 10	0.34848	0.123319	5	4	16.7811	16.4166	16.9341	17.0154	16.5755	16.3969	15.9185	16.7601	16.5407
Q86X83	Q86X83	COMD2_HUMAN	COMMD2	COMM domain-containing protein 2	0.158145	0.477179	5	4	13.8088	13.7226	13.5214	13.3239	13.6466	13.1443	12.9444	13.8055	13.6393
Q9UBI1	Q9UBI1	COMD3_HUMAN	COMMD3	COMM domain-containing protein 3	0.427736	0.013271	5	4	15.1988	15.2508	15.2924	14.9512	14.7758	14.7036	14.4116	15.0146	14.8222
Q9H0A8	Q9H0A8	COMD4_HUMAN	COMMD4	COMM domain-containing protein 4	0.156995	0.328383	5	4	14.1485	14.1179	14.0022	13.8843	13.8369	13.8802	13.4825	14.2522	13.9544
Q9GZQ3	Q9GZQ3	COMD5_HUMAN	COMMD5	COMM domain-containing protein 5	0.14566	0.616976	5	4	14.8233	14.8941	14.6828	13.8075	14.1421	14.3347	14.0863	14.8943	14.574
Q7Z4G1	Q7Z4G1	COMD6_HUMAN	COMMD6	COMM domain-containing protein 6	0.682435	0.0105809	5	4	15.3751	15.4963	15.6492	15.578	15.1138	15.17	14.2295	14.9113	14.7866
Q86VX2	Q86VX2	COMD7_HUMAN	COMMD7	COMM domain-containing protein 7	0.60105	0.0290075	4	3	12.7215	12.4923	12.8078	NaN	NaN	11.9183	11.8785	11.9634	12.5311
Q9NX08	Q9NX08	COMD8_HUMAN	COMMD8	COMM domain-containing protein 8	0.555391	0.00837772	5	4	13.5355	13.3952	13.6704	13.2615	13.0053	12.8271	12.5352	12.9373	13.2464
Q9P000	Q9P000	COMD9_HUMAN	COMMD9	COMM domain-containing protein 9	0.254585	0.154126	5	4	15.6277	15.4748	15.6494	15.1952	15.397	15.1618	14.8106	15.4031	15.3885
P21964	P21964	COMT_HUMAN	COMT	Catechol O-methyltransferase	2.13872	2.59067e-07	5	4	17.7853	17.475	17.6142	17.5051	15.2727	15.4164	15.3436	15.7458	15.5024
Q8NHY2	Q8NHY2	COP1_HUMAN	COP1	E3 ubiquitin-protein ligase COP1	-0.0856341	0.805891	5	4	10.901	11.2641	12.0105	12.3772	11.987	11.4795	11.9006	11.3068	11.9454
P53621	P53621	COPA_HUMAN	COPA	Coatomer subunit alpha	0.185192	0.350442	5	4	18.7521	18.5889	18.6717	18.2366	18.2021	18.3906	17.9784	18.7828	18.5317
P53618	P53618	COPB_HUMAN	COPB1	Coatomer subunit beta	0.394324	0.0481409	5	4	18.0781	18.0387	18.1312	17.706	17.5676	17.6722	17.128	17.8373	17.7656
P35606	P35606	COPB2_HUMAN	COPB2	Coatomer subunit beta'	0.211329	0.278967	5	4	17.6059	17.626	17.67	17.3088	17.3822	17.3407	16.8197	17.7112	17.453
O14579	O14579	COPE_HUMAN	COPE	Coatomer subunit epsilon	-0.0232795	0.906858	5	4	17.2929	17.1253	17.2629	16.8007	17.1132	16.9684	16.7134	17.4871	17.4367
Q9Y678	Q9Y678	COPG1_HUMAN	COPG1	Coatomer subunit gamma-1	0.270623	0.147294	5	4	18.3248	18.2223	18.4196	18.0211	17.9503	18.059	17.494	18.2633	18.1149
Q9Y678;Q9UBF2	Q9Y678	COPG1_HUMAN;COPG2_HUMAN	COPG1;COPG2	Coatomer subunit gamma-2	-0.286513	0.356169	5	4	16.1358	15.5384	15.7664	15.1838	15.6604	15.7207	15.5305	16.6364	16.165
Q9UBF2	Q9UBF2	COPG2_HUMAN	COPG2	Coatomer subunit gamma-2	0.286518	0.155574	5	4	15.863	15.8186	15.9338	15.394	15.525	15.5009	14.9735	15.6682	15.6614
Q9NQ92	Q9NQ92	COPRS_HUMAN	COPRS	Coordinator of PRMT5 and differentiation stimulator	0.699984	0.121741	5	4	13.1661	12.3069	13.4455	13.0605	11.1334	12.75	12.4495	12.6645	12.4764
P61201	P61201	CSN2_HUMAN	COPS2	COP9 signalosome complex subunit 2	-0.0916721	0.471839	5	4	16.0837	16.0146	16.2738	15.75	16.2453	16.1655	15.8688	16.1571	16.1742
Q9UNS2	Q9UNS2	CSN3_HUMAN	COPS3	COP9 signalosome complex subunit 3	-0.12872	0.143106	5	4	17.0835	17.0029	17.1828	16.9084	17.142	17.167	17.0006	17.3011	17.2549
Q9BT78	Q9BT78	CSN4_HUMAN	COPS4	COP9 signalosome complex subunit 4	-0.0463783	0.542801	5	4	16.2874	16.1901	16.3811	16.0874	16.3664	16.3739	16.1505	16.2736	16.25
Q92905	Q92905	CSN5_HUMAN	COPS5	COP9 signalosome complex subunit 5	-0.0739193	0.459071	5	4	16.0791	15.9613	16.0883	15.7016	15.9796	16.0811	15.9445	16.1866	15.9657
Q7L5N1	Q7L5N1	CSN6_HUMAN	COPS6	COP9 signalosome complex subunit 6	-0.199089	0.0298731	5	4	16.12	16.0006	16.1803	15.8816	16.2718	16.2717	16.0939	16.2612	16.325
Q9UBW8	Q9UBW8	CSN7A_HUMAN	COPS7A	COP9 signalosome complex subunit 7a	-0.0403081	0.678668	5	4	14.7761	14.6088	14.6874	14.7532	14.6468	14.9222	14.5102	14.8933	14.7609
Q9H9Q2	Q9H9Q2	CSN7B_HUMAN	COPS7B	COP9 signalosome complex subunit 7b	-0.00748914	0.955433	5	4	15.8859	15.8616	16.2241	15.988	16.0024	16.1224	15.6453	16.0257	16.1911
Q99627	Q99627	CSN8_HUMAN	COPS8	COP9 signalosome complex subunit 8	0.146326	0.0446672	5	4	16.7117	16.6799	16.5242	16.6357	16.6092	16.5632	16.4217	16.4806	16.3831
P61923	P61923	COPZ1_HUMAN	COPZ1	Coatomer subunit zeta-1	0.605606	0.0157974	5	4	18.4072	18.5427	18.7863	18.3548	18.1384	18.1635	17.3342	18.0038	17.9458
Q9H8M1	Q9H8M1	CQ10B_HUMAN	COQ10B	Coenzyme Q-binding protein COQ10 homolog B, mitochondrial	-0.17586	0.537855	5	4	12.7881	12.2302	12.578	13.3313	12.6969	13.2524	13.2768	12.4523	12.8605
Q9NZJ6	Q9NZJ6	COQ3_HUMAN	COQ3	Ubiquinone biosynthesis O-methyltransferase, mitochondrial	-0.513575	0.0766084	5	4	11.3137	11.0053	11.7236	11.5556	11.638	12.545	11.9408	11.4855	11.9563
Q5HYK3	Q5HYK3	COQ5_HUMAN	COQ5	2-methoxy-6-polyprenyl-1,4-benzoquinol methylase, mitochondrial	-0.773541	0.00839149	5	4	12.0698	12.121	12.9703	12.7415	13.4015	13.0178	13.1716	13.2764	13.3788
Q9Y2Z9	Q9Y2Z9	COQ6_HUMAN	COQ6	Ubiquinone biosynthesis monooxygenase COQ6, mitochondrial	-0.813041	0.00111124	5	4	11.5828	11.5326	11.4538	11.7819	12.2128	12.339	12.7313	12.6383	12.0827
Q99807	Q99807	COQ7_HUMAN	COQ7	5-demethoxyubiquinone hydroxylase, mitochondrial	-0.341744	0.35763	5	3	12.1895	NaN	13.1663	12.5879	12.8934	13.1788	13.4399	12.2457	13.1904
Q8NI60	Q8NI60	COQ8A_HUMAN	COQ8A	Atypical kinase COQ8A, mitochondrial	-0.785442	0.00634526	5	4	11.2321	12.027	11.3393	11.5031	12.2853	12.4281	12.3429	11.8926	12.6051
Q96D53	Q96D53	COQ8B_HUMAN	COQ8B	Atypical kinase COQ8B, mitochondrial	-0.341692	0.105002	5	4	15.1776	14.7155	14.7085	14.8523	14.8289	15.2376	15.6794	15.1815	15.0986
O75208	O75208	COQ9_HUMAN	COQ9	Ubiquinone biosynthesis protein COQ9, mitochondrial	-0.777204	0.000196153	5	4	15.5701	15.4814	15.6016	15.6478	16.673	16.3383	16.3728	16.1008	16.2772
P31146	P31146	COR1A_HUMAN	CORO1A	Coronin-1A	-0.204707	0.658727	4	3	11.3763	NaN	12.4539	10.8824	11.7758	NaN	11.3063	11.9378	12.0823
Q9BR76	Q9BR76	COR1B_HUMAN	CORO1B	Coronin-1B	0.193258	0.193996	5	4	18.7336	18.7665	18.6474	18.4825	18.3897	18.4752	18.1045	18.7409	18.611
Q9ULV4	Q9ULV4	COR1C_HUMAN	CORO1C	Coronin-1C	-0.343423	0.00832628	5	4	18.181	18.0906	17.8898	17.9783	18.1918	18.2834	18.3573	18.5275	18.5318
Q9UQ03	Q9UQ03	COR2B_HUMAN	CORO2B	Coronin-2B	-0.669907	0.00280022	5	4	14.4538	14.0733	13.728	14.2031	14.6735	14.7995	14.9215	14.903	14.6249
P57737	P57737	CORO7_HUMAN	CORO7	Coronin-7	0.048194	0.786106	5	4	15.7791	15.4658	15.8007	15.1793	15.5302	15.5801	15.1291	15.6995	15.6013
Q14019	Q14019	COTL1_HUMAN	COTL1	Coactosin-like protein	0.443562	0.200744	5	4	15.6451	15.1539	14.8605	14.5457	14.6237	14.4873	14.0586	15.3525	14.5166
Q9Y6N1	Q9Y6N1	COX11_HUMAN	COX11	Cytochrome c oxidase assembly protein COX11, mitochondrial	-0.687909	0.00372445	5	4	12.879	12.3213	12.3734	12.4944	12.924	13.1678	13.5048	13.3621	13.0659
Q7KZN9	Q7KZN9	COX15_HUMAN	COX15	Cytochrome c oxidase assembly protein COX15 homolog	0.0676142	0.725682	5	4	13.8762	14.2248	13.6823	13.8773	13.4221	14.2215	13.675	13.9138	14.0053
Q9P0S2	Q9P0S2	COX16_HUMAN	COX16	Cytochrome c oxidase assembly protein COX16 homolog, mitochondrial	-0.150885	0.325663	5	4	13.3699	13.2758	13.4986	13.4786	13.6701	13.6515	13.7069	13.674	13.0805
Q14061	Q14061	COX17_HUMAN	COX17	Cytochrome c oxidase copper chaperone	-0.122248	0.265558	5	4	16.8588	16.7628	16.8557	16.5786	16.8617	16.9391	16.8922	16.6421	17.096
Q8N8Q8	Q8N8Q8	COX18_HUMAN	COX18	Cytochrome c oxidase assembly protein COX18, mitochondrial	-0.119229	0.642222	4	4	12.2648	12.6583	12.5337	13.1376	NaN	13.114	12.767	12.336	12.8544
Q49B96	Q49B96	COX19_HUMAN	COX19	Cytochrome c oxidase assembly protein COX19	-0.325548	0.0749635	5	4	15.4345	15.2529	15.1205	15.2101	15.467	15.7749	15.8163	15.1313	15.7108
Q5RI15	Q5RI15	COX20_HUMAN	COX20	Cytochrome c oxidase assembly protein COX20, mitochondrial	-0.150885	0.127012	5	4	15.8376	15.9989	15.8281	16.1019	16.2967	16.1291	16.054	15.9759	16.0067
P13073	P13073	COX41_HUMAN	COX4I1	Cytochrome c oxidase subunit 4 isoform 1, mitochondrial	-0.153223	0.112489	5	4	20.7763	20.6789	20.3973	20.6601	20.7927	20.8098	20.8981	20.7543	20.6519
P20674	P20674	COX5A_HUMAN	COX5A	Cytochrome c oxidase subunit 5A, mitochondrial	-0.182028	0.115965	5	4	18.2985	18.1753	17.9445	17.9802	18.2053	18.2932	18.5076	18.2584	18.1436
P10606	P10606	COX5B_HUMAN	COX5B	Cytochrome c oxidase subunit 5B, mitochondrial	0.0283705	0.846541	5	4	20.2372	20.2959	19.9142	20.2872	20.3886	20.1675	20.334	20.0757	19.8106
P12074	P12074	CX6A1_HUMAN	COX6A1	Cytochrome c oxidase subunit 6A1, mitochondrial	-0.165162	0.275907	5	4	16.8472	16.8208	16.9458	17.0888	17.3177	17.3097	16.9902	16.7053	17.1312
P14854	P14854	CX6B1_HUMAN	COX6B1	Cytochrome c oxidase subunit 6B1	-0.246047	0.0972568	5	4	19.4867	19.2165	18.978	19.1777	19.1843	19.4059	19.4929	19.5934	19.6274
P09669	P09669	COX6C_HUMAN	COX6C	Cytochrome c oxidase subunit 6C	-0.191309	0.0316699	5	4	18.3648	18.4576	18.1692	18.4189	18.602	18.4745	18.6468	18.5586	18.4379
P14406	P14406	CX7A2_HUMAN	COX7A2	Cytochrome c oxidase subunit 7A2, mitochondrial	-0.12394	0.297028	5	4	19.6978	19.8616	19.6693	19.6937	20.0036	19.9473	20.0449	19.6851	19.5917
O14548	O14548	COX7R_HUMAN	COX7A2L	Cytochrome c oxidase subunit 7A-related protein, mitochondrial	0.0804341	0.732242	5	4	16.2916	15.9531	15.7509	16.1362	15.6174	15.4446	16.3566	16.1814	16.1626
P24311	P24311	COX7B_HUMAN	COX7B	Cytochrome c oxidase subunit 7B, mitochondrial	-0.575024	0.0120212	5	4	15.6676	15.5337	15.7223	15.8501	15.8718	16.3431	16.2851	16.1102	16.732
O75976	O75976	CBPD_HUMAN	CPD	Carboxypeptidase D	-0.0811232	0.465488	5	4	17.2742	17.2482	16.8628	17.2277	17.1497	17.3584	17.3558	17.2175	17.0903
Q7Z5Q1	Q7Z5Q1	CPEB2_HUMAN	CPEB2	Cytoplasmic polyadenylation element-binding protein 2	0.0924582	0.4937	5	4	14.3502	13.9115	13.966	13.8942	14.0406	13.72	13.9693	13.8166	14.1436
Q7Z5Q1;Q8NE35;Q17RY0	Q7Z5Q1	CPEB2_HUMAN;CPEB4_HUMAN	CPEB2;CPEB4	Cytoplasmic polyadenylation element-binding protein 4	-0.281745	0.224915	5	4	12.3616	12.6393	11.954	12.2002	12.6416	12.8328	12.5854	12.7927	12
Q17RY0	Q17RY0	CPEB4_HUMAN	CPEB4	Cytoplasmic polyadenylation element-binding protein 4	0.422645	0.105046	5	4	10.6918	11.344	11.054	10.6427	10.3545	10.8725	10.8593	10.0825	10.3837
P14384	P14384	CBPM_HUMAN	CPM	Carboxypeptidase M	0.334397	0.0208672	5	4	17.4681	17.4152	16.9944	17.1997	16.8971	16.9308	17.0219	17.0645	16.7604
Q99829	Q99829	CPNE1_HUMAN	CPNE1	Copine-1	0.567088	0.00101004	5	4	18.0723	18.1477	18.115	17.8354	17.5094	17.6701	17.2941	17.5907	17.3133
Q96FN4	Q96FN4	CPNE2_HUMAN	CPNE2	Copine-2	-0.673351	0.00955052	5	4	14.3685	14.2215	14.6199	13.7172	14.6011	14.9077	14.9435	15.0687	15.0047
O75131	O75131	CPNE3_HUMAN	CPNE3	Copine-3	-0.863348	0.108004	5	4	14.7533	15.0993	16.7325	14.6248	15.7309	16.5494	15.8019	16.4592	16.2877
Q86YQ8	Q86YQ8	CPNE8_HUMAN	CPNE8	Copine-8	-0.684665	0.019697	5	4	13.1315	12.716	13.2331	12.4499	13.1155	13.405	13.6485	13.9492	13.7182
P36551	P36551	HEM6_HUMAN	CPOX	Oxygen-dependent coproporphyrinogen-III oxidase, mitochondrial	-0.528756	8.38103e-05	5	4	17.6909	17.4845	17.566	17.4517	17.9326	18.0748	18.1034	18.178	18.0963
Q9BRF8	Q9BRF8	CPPED_HUMAN	CPPED1	Serine/threonine-protein phosphatase CPPED1	0.587191	0.0155764	5	4	17.4312	17.5667	17.7829	17.4261	17.262	17.3331	16.576	16.9562	16.6955
Q9Y646	Q9Y646	CBPQ_HUMAN	CPQ	Carboxypeptidase Q	0.112634	0.207813	5	4	16.0499	16.0636	16.1335	16.3899	16.0989	16.0918	16.1281	15.9623	15.9518
Q10570	Q10570	CPSF1_HUMAN	CPSF1	Cleavage and polyadenylation specificity factor subunit 1	-0.416577	0.00689703	5	4	15.5682	15.1739	15.1293	15.2427	15.5818	15.6581	15.8951	15.7574	15.5832
Q9P2I0	Q9P2I0	CPSF2_HUMAN	CPSF2	Cleavage and polyadenylation specificity factor subunit 2	-0.380925	0.000832491	5	4	15.7874	15.528	15.545	15.5932	15.9554	15.9298	16.1437	15.9516	15.9911
Q9UKF6	Q9UKF6	CPSF3_HUMAN	CPSF3	Cleavage and polyadenylation specificity factor subunit 3	-0.261956	0.000899344	5	4	15.8236	15.7772	15.8642	15.88	16.1742	16.1495	16.1534	15.9878	16.0261
O95639	O95639	CPSF4_HUMAN	CPSF4	Cleavage and polyadenylation specificity factor subunit 4	-0.22222	0.0170446	5	4	15.7323	15.6775	15.5833	15.8636	15.9515	16.0388	15.9969	15.7842	15.9105
Q16630	Q16630	CPSF6_HUMAN	CPSF6	Cleavage and polyadenylation specificity factor subunit 6	-0.283909	0.00661789	5	4	19.1386	19.2781	19.159	19.3092	19.5251	19.575	19.6586	19.3277	19.4392
Q8N684	Q8N684	CPSF7_HUMAN	CPSF7	Cleavage and polyadenylation specificity factor subunit 7	-0.324381	0.00163469	5	4	17.4735	17.5401	17.4764	17.733	17.8859	17.8927	17.972	17.7656	17.8844
P50416	P50416	CPT1A_HUMAN	CPT1A	Carnitine O-palmitoyltransferase 1, liver isoform	-0.207879	0.129732	5	4	16.7195	16.7293	16.3387	16.6117	16.5922	16.7116	17.0607	16.897	16.7768
Q8TCG5	Q8TCG5	CPT1C_HUMAN	CPT1C	Carnitine O-palmitoyltransferase 1, brain isoform	-0.377333	0.0230699	5	4	13.9514	14.2577	14.1131	14.5946	14.6055	14.567	14.7762	14.5502	14.5336
P23786	P23786	CPT2_HUMAN	CPT2	Carnitine O-palmitoyltransferase 2, mitochondrial	-0.346436	0.0123382	5	4	16.6508	16.5102	16.3306	16.5063	16.7795	16.7067	17.1237	16.8864	16.7333
Q96SM3	Q96SM3	CPXM1_HUMAN	CPXM1	Probable carboxypeptidase X1	-0.246289	0.540727	5	4	13.6205	12.655	12.5926	11.8376	12.6432	12.9229	12.4791	13.0162	13.5523
Q6ZU35	Q6ZU35	CRACD_HUMAN	CRACD	Capping protein-inhibiting regulator of actin dynamics	-0.0153447	0.772961	5	4	14.2524	14.1548	14.2873	14.3617	14.207	14.2624	14.2467	14.2927	14.388
Q8N4Y2	Q8N4Y2	EFC4A_HUMAN	CRACR2B	EF-hand calcium-binding domain-containing protein 4A	-0.403813	0.0559689	5	4	13.3565	13.6585	12.9159	13.2329	13.4582	13.7644	13.9839	13.4767	13.7906
P78560	P78560	CRADD_HUMAN	CRADD	Death domain-containing protein CRADD	0.28189	0.243439	4	4	13.0461	12.1529	12.458	12.5729	12.4542	12.3542	NaN	12.3547	11.9392
P43155	P43155	CACP_HUMAN	CRAT	Carnitine O-acetyltransferase	-0.477258	0.000587284	5	4	15.6438	15.7684	15.3988	15.7637	16.0992	16.0459	16.1892	16.1348	16.1356
Q96SW2	Q96SW2	CRBN_HUMAN	CRBN	Protein cereblon	-0.301689	0.0366787	5	4	14.3895	14.058	14.5687	14.4124	14.5214	14.7704	14.6675	14.5201	14.8147
O75575	O75575	RPC9_HUMAN	CRCP	DNA-directed RNA polymerase III subunit RPC9	-0.157585	0.552401	5	4	12.9111	13.0752	12.9832	13.1426	13.412	13.5284	13.2578	12.3258	13.4041
P18846;P16220	P18846	CREB1_HUMAN	CREB1	Cyclic AMP-responsive element-binding protein 1	0.00916906	0.923386	5	4	16.0702	16.0555	15.9241	16.1326	15.7719	16.0003	16.1914	16.1459	16.0727
Q92793	Q92793	CBP_HUMAN	CREBBP	CREB-binding protein	-0.114688	0.360369	5	4	15.4753	15.4388	15.5992	15.6005	15.7799	15.9287	15.5	15.3753	15.6319
Q92793;Q09472	Q92793	CBP_HUMAN;EP300_HUMAN	CREBBP;EP300	Histone acetyltransferase p300	-0.284274	0.0196482	5	4	14.4039	14.7343	14.661	14.7963	14.9154	14.7869	14.926	15.0996	14.9378
Q96HD1	Q96HD1	CREL1_HUMAN	CRELD1	Protein disulfide isomerase CRELD1	-0.0745447	0.586015	5	4	16.5343	16.5325	16.1294	16.6842	16.367	16.5376	16.6771	16.7206	16.4209
Q6UXH1	Q6UXH1	CREL2_HUMAN	CRELD2	Protein disulfide isomerase CRELD2	0.118647	0.357312	5	4	15.0431	14.6351	14.6455	14.8654	14.6781	14.6942	14.4802	14.9358	14.6049
Q9NZV1	Q9NZV1	CRIM1_HUMAN	CRIM1	Cysteine-rich motor neuron 1 protein	0.198642	0.0213959	5	4	15.9863	16.1736	16.0731	16.2671	15.856	15.9198	16.0611	15.8729	15.9222
P52943	P52943	CRIP2_HUMAN	CRIP2	Cysteine-rich protein 2	0.484146	0.0760138	5	4	18.7521	18.8183	19.1942	18.869	18.5552	18.6999	17.6752	18.5131	18.6778
P46108	P46108	CRK_HUMAN	CRK	Adapter molecule crk	0.444169	0.0334456	5	4	16.0184	16.2518	16.3886	15.9234	15.808	15.8523	15.2098	15.8445	15.7924
P46109	P46109	CRKL_HUMAN	CRKL	Crk-like protein	0.480578	0.0260959	5	4	16.5872	16.7118	16.733	16.5142	16.3441	16.1354	15.5989	16.3417	16.3597
Q8IUI8	Q8IUI8	CRLF3_HUMAN	CRLF3	Cytokine receptor-like factor 3	0.286331	0.197929	5	4	13.9701	13.7622	14.2591	13.7748	13.8743	13.8568	13.1105	13.5225	13.912
Q14194	Q14194	DPYL1_HUMAN	CRMP1	Dihydropyrimidinase-related protein 1	0.624889	0.0219593	5	4	14.7424	14.6321	14.9347	14.2854	14.0259	14.2215	13.4242	14.1726	14.2747
Q9BZJ0	Q9BZJ0	CRNL1_HUMAN	CRNKL1	Crooked neck-like protein 1	-0.600571	0.00539818	5	4	14.4502	14.7261	14.2145	14.4353	14.7305	14.8895	15.1799	15.1894	15.296
Q8IVE0;Q5TZA2	Q8IVE0	CROCC_HUMAN	CROCC	Rootletin	-0.152336	0.0781182	5	4	14.8802	15.1287	15.156	15.0212	15.1651	15.255	15.3371	15.091	15.146
Q9UKG9	Q9UKG9	OCTC_HUMAN	CROT	Peroxisomal carnitine O-octanoyltransferase	-0.632436	0.000283987	5	4	16.7551	16.7446	16.3525	16.5591	17.1128	17.1989	17.3518	17.2345	17.2783
O75718	O75718	CRTAP_HUMAN	CRTAP	Cartilage-associated protein	-0.278839	0.200798	5	4	17.8108	17.4672	17.0272	17.5436	17.4218	17.7346	17.9478	18.0625	17.5384
Q53ET0	Q53ET0	CRTC2_HUMAN	CRTC2	CREB-regulated transcription coactivator 2	0.380015	0.142445	5	4	13.4086	13.3374	13.7689	13.3703	12.7801	13.3452	12.7535	13.7064	12.8712
Q9Y4K1	Q9Y4K1	CRBG1_HUMAN	CRYBG1	Beta/gamma crystallin domain-containing protein 1	0.291693	0.000166156	5	4	16.5571	16.6399	16.5846	16.5864	16.2761	16.372	16.2168	16.3819	16.2549
Q68DQ2	Q68DQ2	CRBG3_HUMAN	CRYBG3	Very large A-kinase anchor protein	0.411674	0.0370425	5	4	14.1725	14.5038	14.1701	14.4284	14.3273	14.0329	13.708	13.6405	13.8264
Q9Y2S2	Q9Y2S2	CRYL1_HUMAN	CRYL1	Lambda-crystallin homolog	0.096432	0.662278	5	4	11.6173	12.0714	12.1823	11.5076	11.8002	11.3027	11.6151	12.0736	11.9497
Q08257	Q08257	QOR_HUMAN	CRYZ	Quinone oxidoreductase	-0.345179	9.89264e-05	5	4	17.0085	17.0337	17.0006	16.9804	17.2197	17.3519	17.4347	17.3361	17.4125
O95825	O95825	QORL1_HUMAN	CRYZL1	Quinone oxidoreductase-like protein 1	0.0283428	0.851707	5	4	14.4889	14.6555	14.8547	14.6371	14.7112	14.6492	14.2128	14.9168	14.6636
O75390	O75390	CISY_HUMAN	CS	Citrate synthase, mitochondrial	-0.0950098	0.450489	5	4	21.2158	21.0144	20.7271	21.0682	20.99	21.1222	21.2777	21.211	20.906
O75534	O75534	CSDE1_HUMAN	CSDE1	Cold shock domain-containing protein E1	0.522622	0.00100948	5	4	16.6208	16.534	16.6	16.4919	16.0516	16.1354	15.7547	16.2481	16.0056
P55060	P55060	XPO2_HUMAN	CSE1L	Exportin-2	0.22774	0.327605	5	4	18.0182	18.1353	18.1463	17.7488	17.8368	17.8528	17.1229	18.1864	17.9233
Q8TDX6	Q8TDX6	CGAT1_HUMAN	CSGALNACT1	Chondroitin sulfate N-acetylgalactosaminyltransferase 1	-0.593507	0.003408	5	4	12.8916	13.0597	12.6091	13.2327	13.5149	13.3055	13.63	13.6225	13.6361
P41240	P41240	CSK_HUMAN	CSK	Tyrosine-protein kinase CSK	0.379682	0.0979013	5	4	15.8929	15.8268	15.9504	15.2699	15.5023	15.4088	14.8565	15.531	15.4781
P48729;Q8N752	P48729	KC1A_HUMAN	CSNK1A1	Casein kinase I isoform alpha	-0.104576	0.505177	5	4	15.8854	15.7159	15.5433	15.426	15.4985	15.5988	15.7383	16.1196	15.7809
P49674;P48730	P49674	KC1D_HUMAN;KC1E_HUMAN	CSNK1D;CSNK1E	Casein kinase I isoform delta	-0.0820831	0.303418	5	4	15.139	15.0697	15.1273	14.9104	15.0185	15.3189	15.0788	15.174	15.1283
P49674	P49674	KC1E_HUMAN	CSNK1E	Casein kinase I isoform epsilon	-0.153046	0.565765	5	4	13.0775	12.9628	12.7053	12.2522	12.4758	12.5288	13.1256	13.3683	13.0141
Q9HCP0	Q9HCP0	KC1G1_HUMAN	CSNK1G1	Casein kinase I isoform gamma-1	-0.259736	0.293189	5	4	14.6343	14.7069	14.2849	14.3987	14.4616	14.4377	15.401	14.5507	14.9788
P78368;Q9Y6M4;Q9HCP0	P78368	KC1G1_HUMAN;KC1G2_HUMAN;KC1G3_HUMAN	CSNK1G1;CSNK1G2;CSNK1G3	Casein kinase I isoform gamma-2	-0.311305	0.0664921	5	4	14.0347	13.8839	13.3967	13.9061	14.1542	14.0723	14.3255	14.1064	13.925
P78368	P78368	KC1G2_HUMAN	CSNK1G2	Casein kinase I isoform gamma-2	-0.25538	0.216792	5	4	13.1574	13.5384	13.2993	12.7187	13.1417	13.368	13.5259	13.3917	13.7417
P78368;Q9Y6M4	P78368	KC1G2_HUMAN;KC1G3_HUMAN	CSNK1G2;CSNK1G3	Casein kinase I isoform gamma-2	-0.299221	0.139226	5	4	13.0581	12.6664	13.0441	12.4811	12.75	13.2878	13.2532	12.9431	13.3241
Q9Y6M4	Q9Y6M4	KC1G3_HUMAN	CSNK1G3	Casein kinase I isoform gamma-3	-0.7628	0.00679005	5	4	13.443	13.2699	12.906	12.6335	13.8701	14.1708	13.689	13.5239	13.8756
Q8NEV1;P68400	Q8NEV1	CSK21_HUMAN	CSNK2A1	Casein kinase II subunit alpha	-0.325726	0.0132378	5	4	17.0516	16.9689	17.0972	16.7933	17.4139	17.2788	17.0432	17.3552	17.4264
P19784	P19784	CSK22_HUMAN	CSNK2A2	Casein kinase II subunit alpha'	0.0938425	0.31537	5	4	16.2009	16.3518	16.5018	16.4454	16.3472	16.3006	16.116	16.1983	16.4435
P67870	P67870	CSK2B_HUMAN	CSNK2B	Casein kinase II subunit beta	-0.283736	0.0507232	5	4	16.131	15.7777	15.944	15.9276	16.3395	16.214	15.8972	16.4265	16.2669
Q6UVK1	Q6UVK1	CSPG4_HUMAN	CSPG4	Chondroitin sulfate proteoglycan 4	0.874717	0.000160991	5	4	16.3083	16.3438	15.8813	16.1283	15.3541	15.1321	15.4533	15.3801	15.1338
P21291	P21291	CSRP1_HUMAN	CSRP1	Cysteine and glycine-rich protein 1	3.70782	3.59692e-07	5	4	19.4093	19.5928	19.8113	19.4637	16.0139	16.0412	15.2222	16.1398	15.8902
Q16527	Q16527	CSRP2_HUMAN	CSRP2	Cysteine and glycine-rich protein 2	0.442205	0.00328746	5	4	17.3269	17.389	17.4141	17.3011	16.8287	17.138	16.7555	17.1126	16.743
P01034	P01034	CYTC_HUMAN	CST3	Cystatin-C	0.22339	0.328024	5	4	16.2328	15.7733	15.5237	15.5707	15.4058	15.5948	15.9651	15.1268	15.6661
P04080	P04080	CYTB_HUMAN	CSTB	Cystatin-B	0.432359	0.140753	5	4	18.1973	17.9575	18.3946	17.6375	17.7654	17.7733	16.8501	17.8345	17.8484
Q05048	Q05048	CSTF1_HUMAN	CSTF1	Cleavage stimulation factor subunit 1	-0.0996603	0.465633	5	4	15.8413	15.4945	15.5699	15.9394	15.9806	15.9409	15.8831	15.6674	15.5825
P33240	P33240	CSTF2_HUMAN	CSTF2	Cleavage stimulation factor subunit 2	0.0263887	0.885432	5	4	16.1613	16.2904	16.0277	16.2944	15.6136	16.1402	16.4634	16.3393	16.2788
Q9H0L4;P33240	Q9H0L4	CSTF2_HUMAN;CSTFT_HUMAN	CSTF2;CSTF2T	Cleavage stimulation factor subunit 2	0.0302833	0.862798	5	4	16.4072	16.4377	16.4187	16.9823	16.3372	16.2365	16.7397	16.6672	16.6753
Q9H0L4	Q9H0L4	CSTFT_HUMAN	CSTF2T	Cleavage stimulation factor subunit 2 tau variant	0.512089	0.0607865	5	4	14.4873	14.4312	13.684	14.1517	13.5318	13.6221	13.7726	14.1617	13.2941
Q12996	Q12996	CSTF3_HUMAN	CSTF3	Cleavage stimulation factor subunit 3	-0.43308	0.00349652	5	4	15.8979	15.7781	15.4217	15.5948	16.0808	16.068	16.2422	16.1056	16.0345
Q13363	Q13363	CTBP1_HUMAN	CTBP1	C-terminal-binding protein 1	-0.455099	0.122232	5	4	15.7478	15.3819	15.3226	15.135	15.2245	15.6264	16.0694	16.4451	15.8941
P56545;Q13363	P56545	CTBP1_HUMAN;CTBP2_HUMAN	CTBP1;CTBP2	C-terminal-binding protein 2	-0.154493	0.192689	5	4	17.4217	17.1703	16.9065	17.1513	17.334	17.3175	17.3827	17.4125	17.1379
P56545	P56545	CTBP2_HUMAN	CTBP2	C-terminal-binding protein 2	-0.651993	0.029997	5	4	16.3674	16.1067	15.9564	15.4351	16.2985	16.5081	16.7111	17.1437	16.4305
Q01459	Q01459	DIAC_HUMAN	CTBS	Di-N-acetylchitobiase	-0.159204	0.343724	5	4	14.9321	15.0734	14.7443	15.2417	15.5828	15.0309	15.0224	14.9754	15.1737
P49711	P49711	CTCF_HUMAN	CTCF	Transcriptional repressor CTCF	-0.370091	0.00178963	5	4	13.3769	13.5381	13.4263	13.5184	13.9023	14.015	13.6566	13.821	13.7802
O95476	O95476	CNEP1_HUMAN	CTDNEP1	CTD nuclear envelope phosphatase 1	-0.261844	0.00101614	5	4	14.5364	14.5762	14.4616	14.5372	14.791	14.8104	14.9207	14.6975	14.7288
Q9Y5B0	Q9Y5B0	CTDP1_HUMAN	CTDP1	RNA polymerase II subunit A C-terminal domain phosphatase	-0.29081	0.016825	5	4	14.8284	14.6836	14.4277	14.6313	14.7553	14.9156	15.0346	15.0348	14.9275
Q9GZU7	Q9GZU7	CTDS1_HUMAN	CTDSP1	Carboxy-terminal domain RNA polymerase II polypeptide A small phosphatase 1	-0.206038	0.523934	5	4	13.3146	12.4308	12.6469	13.2862	12.4553	13.132	13.7663	13.1838	13.091
O15194	O15194	CTDSL_HUMAN	CTDSPL	CTD small phosphatase-like protein	-0.485334	0.0826186	5	4	13.4164	13.0025	13.073	12.477	12.9778	13.4135	13.8974	13.5795	13.5196
Q05D32	Q05D32	CTSL2_HUMAN	CTDSPL2	CTD small phosphatase-like protein 2	-0.246063	0.33062	5	4	12.5642	12.0471	12.623	13.0329	12.5691	12.8307	12.5681	12.7828	13.3137
Q96CG8	Q96CG8	CTHR1_HUMAN	CTHRC1	Collagen triple helix repeat-containing protein 1	0.347071	0.0774074	5	4	14.6547	14.0404	14.5875	14.1469	14.1132	13.669	14.1291	14.0282	14.1119
O43310	O43310	CTIF_HUMAN	CTIF	CBP80/20-dependent translation initiation factor	0.448736	0.0287781	5	4	13.2166	13.6364	13.2652	13.4758	12.8858	13.2425	12.5125	13.0536	13.0545
P35221	P35221	CTNA1_HUMAN	CTNNA1	Catenin alpha-1	-0.0617547	0.365277	5	4	19.4822	19.5593	19.5274	19.7586	19.6832	19.7025	19.692	19.554	19.5864
P35221;P26232	P35221	CTNA1_HUMAN;CTNA2_HUMAN	CTNNA1;CTNNA2	Catenin alpha-2	-0.372863	0.0251425	5	4	18.7925	18.2827	18.4091	18.4755	18.7128	18.7706	18.8645	19.1668	18.7994
Q9UBT7	Q9UBT7	CTNL1_HUMAN	CTNNAL1	Alpha-catulin	0.0844731	0.7616	5	4	11.0791	11.5207	11.6738	10.7328	11.7799	11.0589	11.2089	11.0117	10.7763
P35222	P35222	CTNB1_HUMAN	CTNNB1	Catenin beta-1	-0.0401062	0.684833	5	4	18.0399	17.8095	17.6803	17.9187	17.7345	17.9133	17.986	18.0633	17.814
P14923;P35222	P14923	CTNB1_HUMAN;PLAK_HUMAN	CTNNB1;JUP	Junction plakoglobin	-0.338779	0.000274535	5	4	18.8119	18.6757	18.7808	18.7873	19.0032	19.0698	19.1621	19.2152	19.0632
Q9NSA3	Q9NSA3	CNBP1_HUMAN	CTNNBIP1	Beta-catenin-interacting protein 1	0.911714	0.00594686	5	4	15.3563	15.6983	16.0373	15.7004	14.9022	15.1167	14.1196	14.7752	15.0181
Q8WYA6	Q8WYA6	CTBL1_HUMAN	CTNNBL1	Beta-catenin-like protein 1	-0.334723	0.00196058	5	4	17.6844	17.3539	17.451	17.4559	17.8629	17.7387	17.9028	17.7842	17.8165
O60716	O60716	CTND1_HUMAN	CTNND1	Catenin delta-1	-0.139531	0.0341552	5	4	19.6022	19.5731	19.3877	19.5573	19.6697	19.6433	19.7662	19.6754	19.5934
P17812	P17812	PYRG1_HUMAN	CTPS1	CTP synthase 1	0.814643	0.00859922	5	4	16.5538	16.5787	16.7187	16.2398	15.8736	15.9902	15.0136	15.9878	15.6754
Q9NRF8;P17812	Q9NRF8	PYRG1_HUMAN;PYRG2_HUMAN	CTPS1;CTPS2	CTP synthase 1	0.122741	0.682453	5	4	15.3197	14.9409	15.4254	14.8223	15.1873	15.2739	14.3646	15.5983	14.5974
Q9NRF8	Q9NRF8	PYRG2_HUMAN	CTPS2	CTP synthase 2	0.132889	0.464626	5	4	16.8825	16.8434	17.0406	16.5321	16.8565	16.6611	16.2117	16.8145	16.915
Q6PD62	Q6PD62	CTR9_HUMAN	CTR9	RNA polymerase-associated protein CTR9 homolog	-0.347621	0.000307232	5	4	15.0829	14.9942	14.8967	14.9464	15.4072	15.3468	15.3755	15.3029	15.2059
P10619	P10619	PPGB_HUMAN	CTSA	Lysosomal protective protein	-0.508334	0.0238329	5	4	17.2548	17.0681	16.6127	16.9104	17.1647	17.3113	17.6717	17.7899	17.4116
P07858	P07858	CATB_HUMAN	CTSB	Cathepsin B	-0.0620034	0.324759	5	4	20.9079	20.9153	20.7871	20.7667	20.8652	20.9335	21.0533	20.8715	20.8077
P53634	P53634	CATC_HUMAN	CTSC	Dipeptidyl peptidase 1	-0.236474	0.0858627	5	4	19.0177	18.7021	18.5944	18.8034	18.7396	18.9515	19.1343	19.1507	19.1033
P07339	P07339	CATD_HUMAN	CTSD	Cathepsin D	-0.638592	0.00216521	5	4	20.2712	19.914	19.8023	19.8423	20.3327	20.4757	20.8224	20.6713	20.678
P07711	P07711	CATL1_HUMAN	CTSL	Procathepsin L	-0.190654	0.0903831	5	4	16.7634	16.8927	16.8538	17.0587	17.1242	17.1146	17.2958	17.0167	16.8627
P25774	P25774	CATS_HUMAN	CTSS	Cathepsin S	0.53312	0.141011	3	4	13.1562	12.3147	12.9205	13.0646	NaN	NaN	12.7125	12.413	11.8672
Q9UBR2	Q9UBR2	CATZ_HUMAN	CTSZ	Cathepsin Z	0.113039	0.132742	5	4	17.5512	17.513	17.3434	17.5777	17.328	17.4499	17.2748	17.5075	17.3562
Q14247	Q14247	SRC8_HUMAN	CTTN	Src substrate cortactin	-0.0231287	0.602987	5	4	19.3103	19.3464	19.2855	19.1733	19.2829	19.2665	19.2544	19.3865	19.3198
Q9P2B4	Q9P2B4	CT2NL_HUMAN	CTTNBP2NL	CTTNBP2 N-terminal-like protein	0.422453	0.00135859	5	4	15.047	15.2331	14.9853	15.0426	14.7096	14.7856	14.5615	14.7451	14.471
Q7Z7A3	Q7Z7A3	CTU1_HUMAN	CTU1	Cytoplasmic tRNA 2-thiolation protein 1	0.392612	0.216387	5	4	11.728	11.4713	11.7906	10.9341	10.724	11.4505	10.4683	11.4187	11.3803
Q2VPK5	Q2VPK5	CTU2_HUMAN	CTU2	Cytoplasmic tRNA 2-thiolation protein 2	0.418524	0.0706222	5	4	11.7137	11.8463	12.1205	11.442	11.6083	11.5689	11.1362	10.9476	11.5496
Q13616	Q13616	CUL1_HUMAN	CUL1	Cullin-1	0.00948308	0.919478	5	4	15.5302	15.3737	15.5002	15.2243	15.4519	15.4576	15.1682	15.4952	15.4151
Q13617	Q13617	CUL2_HUMAN	CUL2	Cullin-2	-0.0053963	0.963518	5	4	15.6513	15.4709	15.6044	15.2522	15.5213	15.421	15.2902	15.7316	15.5365
Q13618	Q13618	CUL3_HUMAN	CUL3	Cullin-3	0.236725	0.0393645	5	4	15.6976	15.8132	15.8243	15.5296	15.5386	15.5094	15.2456	15.4791	15.6246
Q13619	Q13619	CUL4A_HUMAN	CUL4A	Cullin-4A	-0.118081	0.197063	5	4	16.1719	15.9583	16.1689	15.9649	16.115	16.2207	16.0008	16.2995	16.2844
Q13620;Q13619	Q13620	CUL4A_HUMAN;CUL4B_HUMAN	CUL4A;CUL4B	Cullin-4A	-0.444818	0.00150591	5	4	16.9228	16.7223	16.7015	16.4726	17.1327	17.2038	17.0748	17.2396	17.0971
Q13620	Q13620	CUL4B_HUMAN	CUL4B	Cullin-4B	-0.874239	1.37962e-06	5	4	15.8318	15.7412	15.6765	15.6726	16.4874	16.638	16.544	16.7357	16.6185
Q93034	Q93034	CUL5_HUMAN	CUL5	Cullin-5	-0.0440942	0.652057	5	4	15.4083	15.2635	15.321	15.2111	15.2678	15.2382	15.2215	15.6312	15.3668
Q14999	Q14999	CUL7_HUMAN	CUL7	Cullin-7	0.217589	0.0996509	5	4	13.6739	13.6607	13.947	13.3241	13.4984	13.4445	13.4003	13.3723	13.4537
Q96C57	Q96C57	CSTOS_HUMAN	CUSTOS	Protein CUSTOS	-0.21097	0.0476479	5	4	13.9856	14.1141	14.1105	14.0558	14.1888	14.2516	14.4526	14.4323	14.062
O60888	O60888	CUTA_HUMAN	CUTA	Protein CutA	0.200362	0.210666	5	4	17.2774	17.3715	17.3592	16.8781	17.1569	16.8359	16.7695	17.2213	17.1224
Q9NTM9	Q9NTM9	CUTC_HUMAN	CUTC	Copper homeostasis protein cutC homolog	0.0574853	0.589755	5	4	15.7389	15.6714	15.4986	15.5772	15.5981	15.3556	15.732	15.7329	15.4016
P39880	P39880	CUX1_HUMAN	CUX1	Homeobox protein cut-like 1	0.0990748	0.234175	5	4	14.775	14.7923	14.6468	14.9763	14.646	14.8651	14.6567	14.6632	14.6614
Q9P013	Q9P013	CWC15_HUMAN	CWC15	Spliceosome-associated protein CWC15 homolog	-0.197404	0.200411	5	4	14.5023	14.7227	14.2596	14.9659	14.6781	14.9201	14.8171	14.8234	14.8116
Q9HCG8	Q9HCG8	CWC22_HUMAN	CWC22	Pre-mRNA-splicing factor CWC22 homolog	-0.719473	0.00144129	5	4	13.4402	13.7395	13.6912	13.5545	14.0012	14.1753	14.4698	14.3272	14.6557
Q9NXE8	Q9NXE8	CWC25_HUMAN	CWC25	Pre-mRNA-splicing factor CWC25 homolog	-0.201823	0.596514	5	4	12.5809	13.1487	11.7367	12.7151	13.2624	12.9947	12.8635	12.6859	11.9293
Q6UX04	Q6UX04	CWC27_HUMAN	CWC27	Spliceosome-associated protein CWC27 homolog	0.0962747	0.549088	5	4	14.6243	14.7014	14.4992	14.8335	14.2956	14.7625	14.7574	14.788	14.2382
Q69YN2	Q69YN2	C19L1_HUMAN	CWF19L1	CWF19-like protein 1	-0.244088	0.0226187	5	4	14.1263	14.1036	13.9659	14.0773	14.1542	14.3301	14.3803	14.5241	14.1731
Q2TBE0	Q2TBE0	C19L2_HUMAN	CWF19L2	CWF19-like protein 2	-0.142198	0.515228	5	4	11.3844	11.855	12.2983	12.0119	11.9509	12.2008	12.2901	11.6718	12.0344
P78310	P78310	CXAR_HUMAN	CXADR	Coxsackievirus and adenovirus receptor	0.370927	0.00823975	5	4	14.2	14.4139	14.3703	14.5924	13.9903	14.0025	13.9121	14.2725	13.9386
P61073	P61073	CXCR4_HUMAN	CXCR4	C-X-C chemokine receptor type 4	0.129562	0.694155	5	4	16.2964	16.0603	15.4748	15.5979	14.8639	15.8745	15.8091	16.3008	15.7906
Q8TB03	Q8TB03	CX038_HUMAN	CXorf38	Uncharacterized protein CXorf38	-0.129667	0.767367	4	4	12.7532	12.2975	11.1266	11.6425	11.8194	NaN	11.6235	12.5492	12.3465
Q9P0U4	Q9P0U4	CXXC1_HUMAN	CXXC1	CXXC-type zinc finger protein 1	-0.252527	0.0386258	5	4	13.3689	13.437	13.1542	13.4412	13.7041	13.4414	13.7257	13.4203	13.7227
P00167	P00167	CYB5_HUMAN	CYB5A	Cytochrome b5	0.00647887	0.947564	5	4	18.0407	18.074	17.9783	18.3042	18.212	18.1977	18.1371	17.8673	18.05
O43169	O43169	CYB5B_HUMAN	CYB5B	Cytochrome b5 type B	-0.0520477	0.610238	5	4	19.0195	19.1033	18.8348	19.1383	19.1961	19.2043	19.1502	18.9621	18.8674
Q8WUJ1	Q8WUJ1	NEUFC_HUMAN	CYB5D2	Neuferricin	-0.317441	0.539659	5	3	12.6276	10.9515	12.2536	NaN	12.565	11.6162	12.5782	12.7866	11.7624
Q9UHQ9	Q9UHQ9	NB5R1_HUMAN	CYB5R1	NADH-cytochrome b5 reductase 1	-0.719437	0.00761279	5	4	16.4301	16.0967	15.6949	15.9107	16.394	16.5514	17.0409	16.9464	16.8301
P00387	P00387	NB5R3_HUMAN	CYB5R3	NADH-cytochrome b5 reductase 3	-0.345936	0.0140043	5	4	20.3013	20.0224	19.9052	20.0265	20.2261	20.35	20.5785	20.5537	20.3406
Q9BQA9	Q9BQA9	CYBC1_HUMAN	CYBC1	Cytochrome b-245 chaperone 1	-0.324936	0.0806294	5	4	15.2419	15.3931	15.4646	15.6377	15.5164	16.1702	15.811	15.4781	15.8208
P08574	P08574	CY1_HUMAN	CYC1	Cytochrome c1, heme protein, mitochondrial	-0.4689	0.00201917	5	4	17.8471	17.6295	17.5761	17.6247	17.944	18.0798	18.3129	18.3024	18.0522
P99999	P99999	CYC_HUMAN	CYCS	Cytochrome c	-0.0658723	0.772015	5	4	20.7661	20.9391	20.7948	20.107	20.2427	20.9128	20.947	20.6602	20.8255
Q7L576	Q7L576	CYFP1_HUMAN	CYFIP1	Cytoplasmic FMR1-interacting protein 1	-0.0355323	0.847546	5	4	16.946	16.7421	16.7687	16.4081	16.6539	16.6576	16.3798	17.1488	16.9187
Q96F07;Q7L576	Q96F07	CYFP1_HUMAN;CYFP2_HUMAN	CYFIP1;CYFIP2	Cytoplasmic FMR1-interacting protein 1	-0.12456	0.567599	5	4	17.0411	16.9411	16.8707	16.4892	16.9828	16.6577	16.6255	17.4952	17.0392
Q96F07	Q96F07	CYFP2_HUMAN	CYFIP2	Cytoplasmic FMR1-interacting protein 2	-0.195667	0.532209	5	4	10.84	11.6356	11.2092	11.411	11.2301	10.8839	11.2526	12.1443	11.8371
Q6UW02	Q6UW02	CP20A_HUMAN	CYP20A1	Cytochrome P450 20A1	-0.545541	6.72537e-05	5	4	15.5889	15.3104	15.5736	15.4919	16.0704	16.0064	16.0743	16.0952	15.9374
Q02318	Q02318	CP27A_HUMAN	CYP27A1	Sterol 26-hydroxylase, mitochondrial	-0.227226	0.157792	5	4	15.3508	15.5737	15.1909	15.399	15.7371	15.3909	15.5735	15.96	15.3676
Q96SQ9	Q96SQ9	CP2S1_HUMAN	CYP2S1	Cytochrome P450 2S1	0.171404	0.19904	5	4	14.2996	14.1323	13.7828	14.2552	13.9711	14.1163	13.9851	13.7832	13.8746
Q7Z449	Q7Z449	CP2U1_HUMAN	CYP2U1	Cytochrome P450 2U1	-0.134079	0.408481	5	4	13.3893	13.6051	13.1836	13.1094	13.6639	13.487	13.6722	13.1329	13.3238
Q16850	Q16850	CP51A_HUMAN	CYP51A1	Lanosterol 14-alpha demethylase	0.108162	0.229122	5	4	17.9838	17.7632	17.6332	17.9522	17.6992	17.7304	17.7437	17.8307	17.6207
O75881	O75881	CP7B1_HUMAN	CYP7B1	Cytochrome P450 7B1	-1.20752	0.00225572	5	4	12.4971	11.8335	12.2676	11.6003	13.0589	13.1396	13.6811	12.8158	13.5901
Q9H0Q0	Q9H0Q0	CYRIA_HUMAN	CYRIA	CYFIP-related Rac1 interactor A	0.0925415	0.714301	5	4	15.0768	15.0819	15.1804	14.4585	15.1753	14.6615	14.273	15.1152	15.0594
Q9H0Q0;Q9NUQ9	Q9H0Q0	CYRIA_HUMAN;CYRIB_HUMAN	CYRIA;CYRIB	CYFIP-related Rac1 interactor A	0.296471	0.00437531	5	4	17.5858	17.6214	17.4826	17.501	17.2736	17.3998	17.1867	17.3288	17.0672
Q9NUQ9	Q9NUQ9	CYRIB_HUMAN	CYRIB	CYFIP-related Rac1 interactor B	-0.135619	0.368723	5	4	16.2895	15.9535	15.8975	15.7614	15.9903	16.0614	15.9969	16.4637	16.0433
Q15438	Q15438	CYH1_HUMAN	CYTH1	Cytohesin-1	0.0178188	0.946857	5	4	12.3805	13.1216	13.3778	13.6928	13.1223	13.0768	12.9933	13.0453	13.389
Q99418	Q99418	CYH2_HUMAN	CYTH2	Cytohesin-2	0.087809	0.718975	5	4	13.046	12.9294	13.1028	13.1292	13.137	13.3796	13.2575	12.7994	12.2465
Q9NWV4	Q9NWV4	CZIB_HUMAN	CZIB	CXXC motif containing zinc binding protein	0.470085	0.0508548	5	4	15.8755	15.65	15.2874	15.2853	15.3449	15.0007	14.5572	15.1829	15.1864
Q8N465	Q8N465	D2HDH_HUMAN	D2HGDH	D-2-hydroxyglutarate dehydrogenase, mitochondrial	-0.66134	0.008725	5	4	12.5638	12.5344	12.1857	12.6315	13.1471	13.3171	13.4164	12.6006	13.2196
Q9Y4D1	Q9Y4D1	DAAM1_HUMAN	DAAM1	Disheveled-associated activator of morphogenesis 1	-0.243517	0.02291	5	4	13.8513	13.6628	13.7449	13.9526	14.1264	14.2243	13.9848	13.9302	13.9663
P98082	P98082	DAB2_HUMAN	DAB2	Disabled homolog 2	-0.024837	0.673917	5	4	17.6707	17.6059	17.5263	17.5682	17.5165	17.6367	17.7589	17.6437	17.5322
Q5VWQ8	Q5VWQ8	DAB2P_HUMAN	DAB2IP	Disabled homolog 2-interacting protein	-0.232051	0.0817317	5	4	13.4087	13.1377	13.0562	12.9871	13.1198	13.5038	13.3437	13.4948	13.4355
Q5VWQ8;Q9UJF2	Q5VWQ8	DAB2P_HUMAN;NGAP_HUMAN	DAB2IP;RASAL2	Disabled homolog 2-interacting protein	-0.808045	0.0142422	5	4	12.5693	11.8767	11.6878	11.7611	12.5857	12.5241	12.5049	13.2652	13.0288
Q9UI36	Q9UI36	DACH1_HUMAN	DACH1	Dachshund homolog 1	-0.189109	0.123004	5	4	14.5005	14.3327	14.5367	14.3815	14.5544	14.4769	14.9692	14.5455	14.5886
P61803	P61803	DAD1_HUMAN	DAD1	Dolichyl-diphosphooligosaccharide--protein glycosyltransferase subunit DAD1	0.28253	0.253208	5	4	18.6707	18.2991	17.6579	18.0135	17.6729	17.7904	18.2002	18.0787	17.6467
Q14118	Q14118	DAG1_HUMAN	DAG1	Dystroglycan 1	0.0963357	0.439975	5	4	15.9659	16.1837	15.8795	16.208	16.1431	16.0282	15.8437	15.7025	16.0971
Q8NCG7	Q8NCG7	DGLB_HUMAN	DAGLB	Diacylglycerol lipase-beta	-0.321409	0.0943376	5	4	14.4833	13.908	13.9268	14.1301	14.4202	14.5159	14.5381	14.0445	14.6485
P51397	P51397	DAP1_HUMAN	DAP	Death-associated protein 1	1.32171	0.0017334	5	4	15.8314	15.8224	16.2048	15.594	14.6317	15.0976	13.9452	14.8778	14.155
P51398	P51398	RT29_HUMAN	DAP3	28S ribosomal protein S29, mitochondrial	-0.236447	0.0231275	5	4	16.9043	16.788	16.6503	16.9481	16.8839	17.0307	17.1835	17.1107	17.0869
P53355	P53355	DAPK1_HUMAN	DAPK1	Death-associated protein kinase 1	-1.07404	5.54088e-05	5	4	12.8003	13.0663	12.7993	13.0864	13.9022	13.7974	14.3028	14.1295	13.9285
O43293	O43293	DAPK3_HUMAN	DAPK3	Death-associated protein kinase 3	0.0181668	0.81836	5	4	16.8694	16.9707	16.6382	16.8964	16.8153	16.866	16.7352	16.9472	16.764
P14868	P14868	SYDC_HUMAN	DARS1	Aspartate--tRNA ligase, cytoplasmic	0.131204	0.345223	5	4	18.5187	18.332	18.4334	18.0404	18.154	18.2113	17.9256	18.4096	18.2991
Q6PI48	Q6PI48	SYDM_HUMAN	DARS2	Aspartate--tRNA ligase, mitochondrial	-0.355653	0.00392681	5	4	17.1667	17.0311	16.8816	17.1676	17.3015	17.4135	17.5923	17.4577	17.3219
Q9UER7	Q9UER7	DAXX_HUMAN	DAXX	Death domain-associated protein 6	-0.341262	0.00545737	5	4	14.6295	14.6498	14.2818	14.4291	14.7222	14.8674	14.8475	14.8237	14.9333
Q96EP5	Q96EP5	DAZP1_HUMAN	DAZAP1	DAZ-associated protein 1	-0.693697	8.11109e-06	5	4	18.0125	17.8184	17.8318	17.8567	18.4786	18.4909	18.6499	18.5748	18.6736
P07108	P07108	ACBP_HUMAN	DBI	Acyl-CoA-binding protein	0.77899	0.0156998	5	4	18.1761	18.2166	18.6614	18.172	17.9577	17.8955	16.8965	17.3071	17.5808
Q16643	Q16643	DREB_HUMAN	DBN1	Drebrin	-0.222876	0.208402	5	4	17.8868	17.8787	17.6298	17.8817	18.0421	18.2531	18.3242	18.029	17.5622
Q9UJU6	Q9UJU6	DBNL_HUMAN	DBNL	Drebrin-like protein	0.331838	0.0505556	5	4	16.7241	16.9716	17.0958	16.9685	16.7256	16.7691	16.1902	16.6022	16.7536
Q9UK59	Q9UK59	DBR1_HUMAN	DBR1	Lariat debranching enzyme	-0.377235	0.0192391	5	4	14.4392	14.3828	13.9698	14.1703	14.4522	14.5978	14.709	14.8428	14.487
P11182	P11182	ODB2_HUMAN	DBT	Lipoamide acyltransferase component of branched-chain alpha-keto acid dehydrogenase complex, mitochondrial	-0.363066	0.000313315	5	4	15.753	15.6953	15.7028	15.7113	15.9496	16.1062	16.2387	16.0296	16.0692
Q9Y4B6	Q9Y4B6	DCAF1_HUMAN	DCAF1	DDB1- and CUL4-associated factor 1	0.267085	0.164358	5	4	12.873	13.062	12.5637	12.2081	12.2865	12.398	12.4942	12.3426	12.5268
Q5QP82	Q5QP82	DCA10_HUMAN	DCAF10	DDB1- and CUL4-associated factor 10	0.448033	0.137547	5	4	12.2275	12.4055	12.4538	12.6934	12.4867	11.9592	11.1678	12.1764	12.1952
Q8TEB1	Q8TEB1	DCA11_HUMAN	DCAF11	DDB1- and CUL4-associated factor 11	-0.52352	0.341114	5	4	11.7922	10.0182	11.4232	9.94803	10.5005	12.1349	11.3882	11.1531	11.418
Q9NV06	Q9NV06	DCA13_HUMAN	DCAF13	DDB1- and CUL4-associated factor 13	-0.6245	0.0138243	5	4	14.2853	14.4892	13.7273	14.6292	14.6715	14.8401	14.9351	15.0562	15.0333
Q9NXF7	Q9NXF7	DCA16_HUMAN	DCAF16	DDB1- and CUL4-associated factor 16	-0.247121	0.44025	5	4	10.8255	12.2453	12.1514	11.6983	11.9297	11.9059	11.7607	11.9925	12.2975
Q96JK2	Q96JK2	DCAF5_HUMAN	DCAF5	DDB1- and CUL4-associated factor 5	-0.188424	0.281279	5	4	13.4434	13.9698	13.6527	14.098	13.9008	14.1857	14.0626	13.699	14.0487
Q58WW2	Q58WW2	DCAF6_HUMAN	DCAF6	DDB1- and CUL4-associated factor 6	0.0950445	0.186433	5	4	12.4405	12.3349	12.4753	12.4501	12.4345	12.3822	12.2156	12.4241	12.1943
P61962	P61962	DCAF7_HUMAN	DCAF7	DDB1- and CUL4-associated factor 7	-0.0655169	0.46975	5	4	15.1	15.139	14.8894	15.1425	15.0792	15.1985	15.0929	15.3232	14.9722
Q5TAQ9	Q5TAQ9	DCAF8_HUMAN	DCAF8	DDB1- and CUL4-associated factor 8	-0.205539	0.0131928	5	4	15.4897	15.493	15.4836	15.4455	15.7474	15.6937	15.492	15.667	15.8174
Q8WVC6	Q8WVC6	DCAKD_HUMAN	DCAKD	Dephospho-CoA kinase domain-containing protein	-0.253199	0.155004	5	4	15.7625	15.7538	15.1136	15.7354	15.6161	15.8194	15.8539	15.9153	16.0178
Q8N8Z6	Q8N8Z6	DCBD1_HUMAN	DCBLD1	Discoidin, CUB and LCCL domain-containing protein 1	0.101466	0.417928	5	4	12.9552	12.6897	12.6242	13.1471	12.6473	12.7837	12.722	12.9094	12.7005
Q96PD2	Q96PD2	DCBD2_HUMAN	DCBLD2	Discoidin, CUB and LCCL domain-containing protein 2	1.11357	1.78572e-06	5	4	13.3426	13.364	13.1933	13.0477	12.1063	12.189	12.0266	12.2243	12.0705
P81605	P81605	DCD_HUMAN	DCD	Dermcidin	0.346865	0.572119	4	4	13.4803	12.1258	12.4512	12.7704	11.2128	12.3572	12.2059	NaN	13.6643
Q96JQ0	Q96JQ0	PCD16_HUMAN	DCHS1	Protocadherin-16	0.21093	0.00530027	5	4	15.0345	15.2141	15.1667	15.1765	14.9224	14.9715	14.951	15.0274	14.8127
P27707	P27707	DCK_HUMAN	DCK	Deoxycytidine kinase	-0.117715	0.454006	5	4	14.7678	14.5362	14.5459	14.3367	14.6657	14.6328	14.6572	15.0354	14.3308
O15075	O15075	DCLK1_HUMAN	DCLK1	Serine/threonine-protein kinase DCLK1	0.704798	0.0054021	5	4	12.8257	12.9299	13.1962	12.5466	12.1361	12.4631	11.7547	12.283	12.2122
Q9NPI6	Q9NPI6	DCP1A_HUMAN	DCP1A	mRNA-decapping enzyme 1A	0.101045	0.531749	5	4	15.5755	15.4036	15.4097	15.2322	15.1707	15.5449	14.8817	15.5081	15.4156
Q8IZD4	Q8IZD4	DCP1B_HUMAN	DCP1B	mRNA-decapping enzyme 1B	-0.0287563	0.872863	5	4	10.5084	10.9341	11.2975	10.9975	11.0578	10.7468	10.7664	11.0753	11.1694
Q8IU60	Q8IU60	DCP2_HUMAN	DCP2	m7GpppN-mRNA hydrolase	-0.396086	0.0322714	5	4	13.5282	13.753	13.2517	13.7547	13.6383	13.987	13.9398	14.1917	14.0831
Q96C86	Q96C86	DCPS_HUMAN	DCPS	m7GpppX diphosphatase	-0.0345991	0.642192	5	4	17.1863	16.9447	17.1661	16.9193	17.0837	17.0335	17.1796	17.1327	17.0139
P32321	P32321	DCTD_HUMAN	DCTD	Deoxycytidylate deaminase	0.0916009	0.727498	5	4	15.3941	15.1844	15.2816	14.9482	15.5471	15.2822	14.3089	15.2432	15.1708
Q14203	Q14203	DCTN1_HUMAN	DCTN1	Dynactin subunit 1	0.269631	0.0845799	5	4	16.9906	17.1056	17.2381	16.9806	16.9323	16.9119	16.3746	16.896	16.9307
Q13561	Q13561	DCTN2_HUMAN	DCTN2	Dynactin subunit 2	0.299862	0.050849	5	4	18.1271	18.1609	18.2081	18.0639	18.0587	17.9661	17.423	17.8507	17.9021
O75935	O75935	DCTN3_HUMAN	DCTN3	Dynactin subunit 3	0.533958	0.0015838	5	4	16.9249	16.8269	16.8229	16.7186	16.1322	16.3313	16.1017	16.5977	16.2839
Q9UJW0	Q9UJW0	DCTN4_HUMAN	DCTN4	Dynactin subunit 4	0.371584	0.0286056	5	4	15.4946	15.6334	15.889	15.6014	15.1554	15.4866	14.9512	15.4213	15.4005
Q9BTE1	Q9BTE1	DCTN5_HUMAN	DCTN5	Dynactin subunit 5	0.328214	0.018309	5	4	15.526	15.8101	15.6528	15.4826	15.4005	15.4145	15.0074	15.2612	15.3647
O00399	O00399	DCTN6_HUMAN	DCTN6	Dynactin subunit 6	0.177506	0.45196	5	4	17.3575	17.6027	17.5386	17.1567	17.1469	17.201	16.6631	17.7735	17.3974
Q9H773	Q9H773	DCTP1_HUMAN	DCTPP1	dCTP pyrophosphatase 1	0.348787	0.0691044	5	4	16.7685	16.7705	17.0032	16.8903	16.7262	16.7303	16.0018	16.4505	16.638
Q96GG9	Q96GG9	DCNL1_HUMAN	DCUN1D1	DCN1-like protein 1	0.20308	0.188514	5	4	13.2461	13.3464	13.5291	13.275	13.3025	12.9577	12.8977	13.5017	13.0708
Q8IWE4	Q8IWE4	DCNL3_HUMAN	DCUN1D3	DCN1-like protein 3	0.287594	0.0146248	5	4	14.2944	14.4731	14.1757	14.4031	13.8872	14.0832	14.2087	14.1326	13.9332
Q9BTE7	Q9BTE7	DCNL5_HUMAN	DCUN1D5	DCN1-like protein 5	0.147333	0.458916	5	4	14.3263	14.2936	13.8805	14.1516	13.751	14.0148	13.7601	14.5546	13.998
Q7Z4W1	Q7Z4W1	DCXR_HUMAN	DCXR	L-xylulose reductase	-0.19216	0.0120629	5	4	15.0396	15.0402	14.8973	15.1283	15.1422	15.1492	15.3119	15.2077	15.2815
Q9BW61	Q9BW61	DDA1_HUMAN	DDA1	DET1- and DDB1-associated protein 1	0.151815	0.436593	5	4	15.2923	15.7751	14.9446	15.3081	15.3596	15.3351	15.1785	14.8308	15.1869
O94760	O94760	DDAH1_HUMAN	DDAH1	N(G),N(G)-dimethylarginine dimethylaminohydrolase 1	0.00203313	0.989626	5	4	16.4359	16.1172	16.4772	16.0703	16.2921	16.25	15.9174	16.5723	16.3337
O95865	O95865	DDAH2_HUMAN	DDAH2	N(G),N(G)-dimethylarginine dimethylaminohydrolase 2	0.409708	0.0210684	5	4	17.1805	17.0733	16.6068	16.8729	16.6718	16.5038	16.3768	16.7101	16.3559
Q16531	Q16531	DDB1_HUMAN	DDB1	DNA damage-binding protein 1	-0.384104	0.00253748	5	4	18.2851	18.0606	18.1059	17.9575	18.3612	18.4033	18.5011	18.6596	18.5067
Q92466	Q92466	DDB2_HUMAN	DDB2	DNA damage-binding protein 2	-0.144545	0.280828	5	4	14.8719	14.7765	14.4569	14.6647	14.7619	14.5808	15.0403	15.0051	14.797
O94830	O94830	DDHD2_HUMAN	DDHD2	Phospholipase DDHD2	0.238988	0.256539	5	4	12.0122	12.3551	11.9191	12.3718	12.0692	12.1829	11.3631	11.9668	12.0458
Q5TDH0	Q5TDH0	DDI2_HUMAN	DDI2	Protein DDI1 homolog 2	0.185446	0.211731	5	4	15.9268	16.0937	16.1195	15.7168	15.9703	15.8449	15.4499	15.696	15.9327
P39656	P39656	OST48_HUMAN	DDOST	Dolichyl-diphosphooligosaccharide--protein glycosyltransferase 48 kDa subunit	-0.424964	0.0348815	5	4	20.0946	19.7888	19.4763	19.8752	19.9599	20.1187	20.3703	20.5554	20.1641
Q96HY6	Q96HY6	DDRGK_HUMAN	DDRGK1	DDRGK domain-containing protein 1	0.00594883	0.94486	5	4	16.6075	16.6728	16.6692	16.9566	16.7708	16.6483	16.8529	16.6297	16.7012
A6NHG4;P30046	A6NHG4	DOPD_HUMAN	DDT	D-dopachrome decarboxylase	0.443915	0.0781078	5	4	18.7402	18.7335	19.149	18.8325	18.8106	18.5535	17.9329	18.7158	18.0867
Q92499	Q92499	DDX1_HUMAN	DDX1	ATP-dependent RNA helicase DDX1	-0.138012	0.174723	5	4	19.1187	18.9312	18.7805	18.7836	18.8698	19.0489	19.1859	19.0885	19.0145
Q13206	Q13206	DDX10_HUMAN	DDX10	Probable ATP-dependent RNA helicase DDX10	-0.02872	0.875913	5	4	14.0491	14.1881	13.7437	14.5608	13.9289	14.1421	14.3873	14.3196	14.0429
Q92841	Q92841	DDX17_HUMAN	DDX17	Probable ATP-dependent RNA helicase DDX17	-0.198551	0.00664923	5	4	19.229	19.2526	19.1085	19.3213	19.4183	19.4132	19.5439	19.3815	19.375
P17844;Q92841	P17844	DDX17_HUMAN;DDX5_HUMAN	DDX17;DDX5	Probable ATP-dependent RNA helicase DDX5	-0.327328	0.00264458	5	4	19.952	19.7853	19.7389	19.8284	20.0538	20.0609	20.3087	20.094	20.25
Q9NVP1	Q9NVP1	DDX18_HUMAN	DDX18	ATP-dependent RNA helicase DDX18	-0.450706	0.0144143	5	4	16.4077	16.5157	15.9887	16.5236	16.6987	16.6693	17.0208	16.6993	16.9602
Q9UHL0;Q9NUU7	Q9UHL0	DD19A_HUMAN	DDX19A	ATP-dependent RNA helicase DDX19A	0.402533	0.0946155	5	4	14.639	14.0315	14.2412	14.1007	14.4016	13.7621	13.7133	13.5002	13.8756
Q9UMR2;Q9NUU7	Q9UMR2	DD19A_HUMAN;DD19B_HUMAN	DDX19A;DDX19B	ATP-dependent RNA helicase DDX19A	0.269019	0.0405284	5	4	15.626	15.5712	15.6525	15.4056	15.2308	15.3319	15.0243	15.5418	15.3453
Q9UMR2	Q9UMR2	DD19B_HUMAN	DDX19B	ATP-dependent RNA helicase DDX19B	1.06559	0.024883	5	4	14.4111	14.1299	14.1094	14.0014	13.019	13.9859	13.6095	12.154	12.7184
Q9UHI6	Q9UHI6	DDX20_HUMAN	DDX20	Probable ATP-dependent RNA helicase DDX20	-0.0703359	0.480829	5	4	13.5683	13.5676	13.5448	13.5871	13.3755	13.5357	13.6586	13.7977	13.8188
Q9NR30	Q9NR30	DDX21_HUMAN	DDX21	Nucleolar RNA helicase 2	-0.206627	0.0101633	5	4	17.1203	17.0324	16.9248	17.124	17.167	17.3489	17.3368	17.2475	17.1848
Q9BQ39;Q9NR30	Q9BQ39	DDX21_HUMAN;DDX50_HUMAN	DDX21;DDX50	ATP-dependent RNA helicase DDX50	0.209865	0.303363	5	4	17.4657	17.4896	16.9733	17.7445	17.4237	17.42	17.2958	16.8722	17.0303
Q9BUQ8	Q9BUQ8	DDX23_HUMAN	DDX23	Probable ATP-dependent RNA helicase DDX23	-0.220294	0.10325	5	4	18.0363	17.8157	17.5293	17.8915	17.9675	17.9677	18.2581	18.0931	17.906
Q9GZR7	Q9GZR7	DDX24_HUMAN	DDX24	ATP-dependent RNA helicase DDX24	-0.286181	0.0319004	5	4	15.6125	15.3588	15.351	15.6809	15.6256	15.7748	16.0175	15.8292	15.6878
Q96GQ7	Q96GQ7	DDX27_HUMAN	DDX27	Probable ATP-dependent RNA helicase DDX27	-0.373259	0.00580776	5	4	16.8408	16.6827	16.468	16.8293	17.0376	17.0549	17.2705	17.0579	16.9713
Q9NUL7	Q9NUL7	DDX28_HUMAN	DDX28	Probable ATP-dependent RNA helicase DDX28	-0.142019	0.479434	5	4	14.2632	14.3653	13.8592	14.2006	14.6695	14.2125	14.6205	13.9104	14.1576
Q9H8H2	Q9H8H2	DDX31_HUMAN	DDX31	Probable ATP-dependent RNA helicase DDX31	-0.284345	0.0350665	5	4	14.5221	14.3982	14.2225	14.567	14.7542	14.5958	14.9603	14.7278	14.5208
O00148	O00148	DX39A_HUMAN	DDX39A	ATP-dependent RNA helicase DDX39A	-0.689312	0.0258625	5	4	17.2809	16.5549	16.7577	16.7698	17.0495	17.1831	17.6922	18.0118	17.7141
Q13838;O00148	Q13838	DX39A_HUMAN;DX39B_HUMAN	DDX39A;DDX39B	ATP-dependent RNA helicase DDX39A	-0.423404	0.0276398	5	4	19.8009	19.5367	19.3755	19.4224	19.6701	19.7555	20.0768	20.2977	19.9863
Q13838	Q13838	DX39B_HUMAN	DDX39B	Spliceosome RNA helicase DDX39B	-0.729505	0.00748354	5	4	18.4559	18.0035	17.7126	17.8345	18.3603	18.5956	18.8082	19.0626	18.829
O15523;O00571	O15523	DDX3X_HUMAN	DDX3X	ATP-dependent RNA helicase DDX3X	0.0819177	0.334221	5	4	18.2086	18.2999	18.2606	18.0377	18.0731	18.205	17.9429	18.247	18.1308
Q9UJV9	Q9UJV9	DDX41_HUMAN	DDX41	Probable ATP-dependent RNA helicase DDX41	-1.13774	5.98432e-07	5	4	14.888	14.894	14.7987	15.0602	15.9601	16.0918	16.1264	16.1247	15.9369
Q86XP3	Q86XP3	DDX42_HUMAN	DDX42	ATP-dependent RNA helicase DDX42	-0.220386	0.255553	5	4	17.2496	16.8947	16.5825	17.0271	16.8313	17.0201	17.4197	17.4097	17.1136
Q7L014	Q7L014	DDX46_HUMAN	DDX46	Probable ATP-dependent RNA helicase DDX46	-0.255292	0.0166715	5	4	16.7184	16.5906	16.3747	16.5112	16.697	16.7999	16.9561	16.8383	16.7288
Q9H0S4	Q9H0S4	DDX47_HUMAN	DDX47	Probable ATP-dependent RNA helicase DDX47	-0.0620334	0.473473	5	4	16.0295	15.8497	15.7299	15.8714	15.9959	15.7253	16.0373	15.9413	15.961
Q9Y6V7	Q9Y6V7	DDX49_HUMAN	DDX49	Probable ATP-dependent RNA helicase DDX49	-0.1411	0.0654248	5	4	14.9332	14.7484	14.9509	15.0238	15.0543	15.1486	15.1132	14.9657	14.9941
P17844	P17844	DDX5_HUMAN	DDX5	Probable ATP-dependent RNA helicase DDX5	-0.143239	0.115522	5	4	19.7772	19.6188	19.4157	19.6366	19.778	19.7429	19.8761	19.7554	19.6243
Q9BQ39	Q9BQ39	DDX50_HUMAN	DDX50	ATP-dependent RNA helicase DDX50	-0.178397	0.0111937	5	4	15.4846	15.6135	15.3902	15.5439	15.6701	15.6647	15.797	15.6492	15.6514
Q8N8A6	Q8N8A6	DDX51_HUMAN	DDX51	ATP-dependent RNA helicase DDX51	-0.110087	0.487594	5	4	13.3712	13.1117	13.3892	13.6608	13.3208	13.5756	13.7012	13.6728	13.196
Q9Y2R4	Q9Y2R4	DDX52_HUMAN	DDX52	Probable ATP-dependent RNA helicase DDX52	-0.043008	0.668424	5	4	16.1424	16.0286	15.8163	16.0514	16.1068	16.1452	16.2103	15.8541	15.947
Q8TDD1	Q8TDD1	DDX54_HUMAN	DDX54	ATP-dependent RNA helicase DDX54	-0.418695	0.00157941	5	4	14.8234	14.5395	14.446	14.709	15.068	14.9421	15.1567	15.0317	15.0424
Q8NHQ9	Q8NHQ9	DDX55_HUMAN	DDX55	ATP-dependent RNA helicase DDX55	-0.160025	0.259836	5	4	15.1564	15.3617	14.9585	15.2752	15.3075	15.104	15.4153	15.6618	15.2512
Q9NY93	Q9NY93	DDX56_HUMAN	DDX56	Probable ATP-dependent RNA helicase DDX56	-0.424289	0.084403	5	4	17.0978	16.5049	16.1057	16.6666	16.7682	16.8881	17.2459	17.2441	16.944
Q5T1V6	Q5T1V6	DDX59_HUMAN	DDX59	Probable ATP-dependent RNA helicase DDX59	-0.0338391	0.762269	5	4	12.8548	12.9092	12.8725	13.0353	13.1221	12.985	12.736	12.7538	13.1621
P26196	P26196	DDX6_HUMAN	DDX6	Probable ATP-dependent RNA helicase DDX6	-0.162657	0.368015	5	4	18.5867	18.4956	18.1774	18.3909	18.2744	18.6703	18.278	18.9629	18.691
Q8IY21	Q8IY21	DDX60_HUMAN	DDX60	Probable ATP-dependent RNA helicase DDX60	-0.0170088	0.95902	4	4	12.829	13.0297	12.8169	12.9675	12.9864	NaN	12.579	13.7834	12.3623
Q5H9U9	Q5H9U9	DDX6L_HUMAN	DDX60L	Probable ATP-dependent RNA helicase DDX60-like	0.229261	0.282655	5	4	11.8686	12.4136	12.3857	11.7634	12.0045	12.1265	11.499	11.7478	12.0149
Q16698	Q16698	DECR_HUMAN	DECR1	2,4-dienoyl-CoA reductase [(3E)-enoyl-CoA-producing], mitochondrial	-0.300707	0.0648328	5	4	18.6746	18.3958	18.0949	18.3954	18.4625	18.6043	18.8789	18.8604	18.6484
Q9NUI1	Q9NUI1	DECR2_HUMAN	DECR2	Peroxisomal 2,4-dienoyl-CoA reductase [(3E)-enoyl-CoA-producing]	-0.327875	0.00578678	5	4	15.0608	15.1123	14.7499	14.9318	15.3046	15.2185	15.3727	15.3774	15.1847
O15121	O15121	DEGS1_HUMAN	DEGS1	Sphingolipid delta(4)-desaturase DES1	-0.11011	0.322863	5	4	17.0549	16.8014	16.7028	16.8483	17.0409	17.0196	17.0927	16.9667	16.6898
P35659	P35659	DEK_HUMAN	DEK	Protein DEK	-0.50529	0.00521688	5	4	17.5177	17.2019	17.1637	17.35	17.5446	17.8473	18.1188	17.7487	17.8087
Q8TCE6;Q6NSW5	Q8TCE6	DEN10_HUMAN	DENND10	DENN domain-containing protein 10	0.45446	0.104195	5	4	14.834	14.7274	14.9894	14.3093	14.136	14.2871	13.6367	14.6536	14.5892
A4D1U4	A4D1U4	DEN11_HUMAN	DENND11	DENN domain-containing protein 11	-0.258513	0.0652532	5	4	13.8688	13.3431	13.8206	13.8562	14.0532	13.9509	13.8645	13.9806	14.0542
P78524	P78524	DEN2B_HUMAN	DENND2B	DENN domain-containing protein 2B	-0.00649613	0.967955	4	4	13.0799	13.3905	13.3898	12.7728	13.1077	13.2987	NaN	13.1605	13.0922
A2RUS2	A2RUS2	DEND3_HUMAN	DENND3	DENN domain-containing protein 3	-0.244473	0.360754	5	4	13.1953	12.5024	13.248	13.099	13.516	13.5625	12.6274	13.1167	13.4556
Q7Z401	Q7Z401	MYCPP_HUMAN	DENND4A	C-myc promoter-binding protein	0.313449	0.200335	5	4	12.6149	13.3234	13.0559	12.842	13.1889	12.7322	12.4134	12.2813	12.6123
O75064	O75064	DEN4B_HUMAN	DENND4B	DENN domain-containing protein 4B	0.288612	0.314691	5	4	13.0577	13.1536	12.754	12.1428	12.6478	12.7409	12.7719	11.9535	12.328
Q5VZ89	Q5VZ89	DEN4C_HUMAN	DENND4C	DENN domain-containing protein 4C	0.23246	0.0726569	5	4	15.2492	15.3944	15.4021	15.1643	14.9979	15.2304	14.7721	15.2326	15.1171
Q6ZUT9	Q6ZUT9	DEN5B_HUMAN	DENND5B	DENN domain-containing protein 5B	-0.240763	0.410349	5	4	11.1465	11.2106	11.2736	10.4403	11.3646	10.721	11.0916	11.2284	11.8869
Q8IWF6	Q8IWF6	DEN6A_HUMAN	DENND6A	Protein DENND6A	0.414182	0.0019911	5	4	14.7755	14.6257	14.5227	14.6283	14.2139	14.2826	13.9903	14.3824	14.2501
O43583	O43583	DENR_HUMAN	DENR	Density-regulated protein	0.519516	0.0316138	5	4	16.1701	16.1232	16.2628	15.7933	15.4238	15.7416	15.0362	15.8067	15.831
O75140	O75140	DEPD5_HUMAN	DEPDC5	GATOR complex protein DEPDC5	-0.0536738	0.902978	5	4	10.4645	10.1283	10.4231	8.98349	10.3203	10.4839	9.26216	9.61392	10.5874
Q8TB45	Q8TB45	DPTOR_HUMAN	DEPTOR	DEP domain-containing mTOR-interacting protein	0.281329	0.16001	5	4	15.8138	15.6924	15.5235	15.2722	15.1052	15.318	14.9837	15.7412	15.3226
Q9Y315	Q9Y315	DEOC_HUMAN	DERA	Deoxyribose-phosphate aldolase	0.343866	0.0273676	5	4	15.8448	15.9604	15.9946	15.8054	15.616	15.715	15.1492	15.6668	15.6402
Q9BUN8	Q9BUN8	DERL1_HUMAN	DERL1	Derlin-1	0.225452	0.0945716	5	4	16.8591	16.6874	16.4875	16.8254	16.3567	16.4965	16.7591	16.5302	16.3045
Q96Q80;Q9GZP9	Q96Q80	DERL2_HUMAN	DERL2	Derlin-2	0.0107113	0.982162	5	4	15.7284	15.1034	14.4651	14.8529	14.9	13.8217	15.8754	15.5652	14.9713
Q16352;P17661;P08670;P07197	Q16352	AINX_HUMAN;DESM_HUMAN;VIME_HUMAN	DES;INA;VIM	Vimentin	0.7598	0.315885	5	4	22.2657	22.6309	22.3391	23.2191	22.9704	23.0013	22.2258	21.2281	19.8438
P17661;P08670	P17661	DESM_HUMAN;VIME_HUMAN	DES;VIM	Vimentin	0.220677	0.0295715	5	4	21.9966	22.0299	21.9445	22.1316	21.5785	21.9538	21.8759	21.8576	21.759
Q9BSY9	Q9BSY9	DESI2_HUMAN	DESI2	Deubiquitinase DESI2	0.189521	0.621103	5	4	12.1993	11.4706	12.8848	12.5944	11.958	12.0546	11.819	12.9445	11.7126
O00273	O00273	DFFA_HUMAN	DFFA	DNA fragmentation factor subunit alpha	0.180488	0.0509253	5	4	15.7969	15.922	15.8555	15.6719	15.7502	15.7609	15.4849	15.5857	15.5737
O76075	O76075	DFFB_HUMAN	DFFB	DNA fragmentation factor subunit beta	-0.136155	0.187463	5	4	14.3323	14.2012	14.2734	14.0301	14.4876	14.3771	14.1195	14.3003	14.4426
O75907	O75907	DGAT1_HUMAN	DGAT1	Diacylglycerol O-acyltransferase 1	-0.285661	0.190304	5	4	13.9891	13.4195	13.4266	13.11	13.4216	14.0007	13.7094	13.9152	13.813
Q8WYQ5	Q8WYQ5	DGCR8_HUMAN	DGCR8	Microprocessor complex subunit DGCR8	-0.591145	0.00175042	5	4	13.6395	13.995	13.5303	13.4386	14.2841	14.3549	14.2757	14.2334	14.062
P23743	P23743	DGKA_HUMAN	DGKA	Diacylglycerol kinase alpha	0.114933	0.364789	5	4	15.135	14.9723	15.2085	15.0127	14.7902	15.1259	14.7304	15.2327	14.9567
P52429	P52429	DGKE_HUMAN	DGKE	Diacylglycerol kinase epsilon	0.130536	0.517642	5	4	12.5012	12.5077	12.0501	11.9775	12.2156	11.973	11.9709	11.8913	12.5922
Q86XP1	Q86XP1	DGKH_HUMAN	DGKH	Diacylglycerol kinase eta	0.302148	0.19874	5	4	12.0631	12.1617	12.4332	11.9985	12.1908	11.832	12.2916	11.3638	11.6316
P52824	P52824	DGKQ_HUMAN	DGKQ	Diacylglycerol kinase theta	0.658144	0.0446536	5	4	11.3183	11.4115	11.9948	11.3226	11.4597	10.6731	10.3522	11.1741	10.6094
Q13574;O75912	Q13574	DGKZ_HUMAN	DGKZ	Diacylglycerol kinase zeta	0.160674	0.464268	5	4	11.8027	12.2279	12.7112	12.1882	12.4114	12.236	11.8888	12.0283	11.7947
Q7Z3D6	Q7Z3D6	GLUCM_HUMAN	DGLUCY	D-glutamate cyclase, mitochondrial	-0.295022	0.00103657	5	4	15.5354	15.5812	15.4641	15.4385	15.7906	15.8904	15.8103	15.6504	15.8573
Q16854	Q16854	DGUOK_HUMAN	DGUOK	Deoxyguanosine kinase, mitochondrial	-0.644407	0.000280411	5	4	13.7853	13.807	13.5989	13.719	14.128	14.5093	14.5277	14.263	14.4318
Q15392	Q15392	DHC24_HUMAN	DHCR24	Delta(24)-sterol reductase	0.170189	0.0385081	5	4	15.9223	15.9654	15.9209	15.9949	15.9518	15.8485	15.6155	15.7747	15.713
Q9UBM7	Q9UBM7	DHCR7_HUMAN	DHCR7	7-dehydrocholesterol reductase	0.127383	0.500772	5	4	16.9676	16.7021	16.484	16.8642	16.3206	16.473	16.7762	17.0821	16.4836
Q86SQ9	Q86SQ9	DHDDS_HUMAN	DHDDS	Dehydrodolichyl diphosphate synthase complex subunit DHDDS	-0.202631	0.305026	5	4	11.9326	11.684	11.7031	12.034	12.0334	12.1476	12.4172	12.0921	11.515
Q02127	Q02127	PYRD_HUMAN	DHODH	Dihydroorotate dehydrogenase (quinone), mitochondrial	-0.476471	0.00424611	5	4	13.9295	13.6649	13.8206	13.6459	14.0728	14.0898	14.5252	14.3528	14.1678
P49366	P49366	DHYS_HUMAN	DHPS	Deoxyhypusine synthase	0.0111868	0.926656	5	4	13.3911	13.2324	13.359	12.9829	13.269	13.3441	12.9938	13.1363	13.4077
Q96LJ7	Q96LJ7	DHRS1_HUMAN	DHRS1	Dehydrogenase/reductase SDR family member 1	-0.284645	0.384835	5	4	16.0885	15.6651	15.1348	15.2681	15.3066	15.6079	16.3905	16.2698	15.5441
Q6UX07	Q6UX07	DHR13_HUMAN	DHRS13	Dehydrogenase/reductase SDR family member 13	-0.268165	0.30449	5	4	12.576	12.8408	13.2652	13.067	13.4357	13.2721	13.4331	13.3904	12.4958
Q9BTZ2;P0CG22	Q9BTZ2	DHRS4_HUMAN	DHRS4	Dehydrogenase/reductase SDR family member 4	-0.248445	0.0465925	5	4	15.0772	14.8148	14.6627	14.7346	14.9255	14.983	15.1943	15.2168	15.0342
Q9Y394	Q9Y394	DHRS7_HUMAN	DHRS7	Dehydrogenase/reductase SDR family member 7	-0.320406	0.0111916	5	4	16.4495	16.5056	16.2427	16.5669	16.819	16.8593	16.9017	16.6399	16.588
Q6IAN0	Q6IAN0	DRS7B_HUMAN	DHRS7B	Dehydrogenase/reductase SDR family member 7B	-0.22995	0.0167691	5	4	16.0015	16.1977	15.8454	16.0258	16.1565	16.2149	16.2318	16.3534	16.281
Q8N5I4	Q8N5I4	DHRSX_HUMAN	DHRSX	Dehydrogenase/reductase SDR family member on chromosome X	-0.31672	0.0433094	5	4	13.6576	13.6902	13.4166	13.5565	13.5402	14.0669	14.1306	13.8667	13.8801
Q96HY7	Q96HY7	DHTK1_HUMAN	DHTKD1	2-oxoadipate dehydrogenase complex component E1	-0.669109	4.25059e-05	5	4	15.0365	14.7111	14.9246	14.7701	15.4419	15.5313	15.64	15.5089	15.5263
O43143	O43143	DHX15_HUMAN	DHX15	ATP-dependent RNA helicase DHX15	-0.509495	0.0137078	5	4	17.9079	17.7825	17.4198	17.4777	17.865	17.9766	18.3368	18.4	18.2038
O60231	O60231	DHX16_HUMAN	DHX16	Pre-mRNA-splicing factor ATP-dependent RNA helicase DHX16	-0.155809	0.0463401	5	4	15.5146	15.6019	15.2929	15.4232	15.6526	15.6652	15.6443	15.5516	15.556
Q7Z478	Q7Z478	DHX29_HUMAN	DHX29	ATP-dependent RNA helicase DHX29	0.0274103	0.742662	5	4	15.0452	14.9238	14.9286	14.751	14.9198	14.8141	14.9076	15.048	14.7342
Q7L2E3	Q7L2E3	DHX30_HUMAN	DHX30	ATP-dependent RNA helicase DHX30	-0.201266	0.171393	5	4	16.1772	16.1525	15.7319	15.8713	15.9406	16.2012	16.378	16.327	16.0757
Q7L7V1	Q7L7V1	DHX32_HUMAN	DHX32	Putative pre-mRNA-splicing factor ATP-dependent RNA helicase DHX32	0.432926	0.0678143	5	4	13.3849	13.327	13.3542	13.4809	13.091	13.1059	12.2733	13.2738	13.025
Q9H6R0	Q9H6R0	DHX33_HUMAN	DHX33	ATP-dependent RNA helicase DHX33	-0.0258996	0.932286	5	4	13.1697	13.0482	12.9297	12.8234	12.5706	13.8215	12.4039	13.0455	13.2518
Q14147	Q14147	DHX34_HUMAN	DHX34	Probable ATP-dependent RNA helicase DHX34	0.500347	0.0530047	5	3	NaN	13.2332	12.7713	13.3813	12.2255	12.7171	12.5434	12.7094	12.946
Q9H5Z1	Q9H5Z1	DHX35_HUMAN	DHX35	Probable ATP-dependent RNA helicase DHX35	-0.205639	0.230536	5	4	14.0393	13.4277	13.3859	13.5365	14.0258	13.8258	13.8734	13.6005	13.6895
Q9H2U1	Q9H2U1	DHX36_HUMAN	DHX36	ATP-dependent DNA/RNA helicase DHX36	0.0597216	0.210144	5	4	14.7323	14.7799	14.6413	14.7589	14.7042	14.7487	14.629	14.5764	14.6836
Q8IY37	Q8IY37	DHX37_HUMAN	DHX37	Probable ATP-dependent RNA helicase DHX37	-0.354604	0.0110573	5	4	15.2008	14.9895	14.8725	15.0591	15.356	15.1243	15.517	15.5398	15.3882
Q92620	Q92620	PRP16_HUMAN	DHX38	Pre-mRNA-splicing factor ATP-dependent RNA helicase PRP16	-0.134612	0.142842	5	4	16.1681	16.0917	15.8748	16.1553	16.0439	16.2289	16.3359	16.2595	16.1671
Q8IX18	Q8IX18	DHX40_HUMAN	DHX40	Probable ATP-dependent RNA helicase DHX40	-0.129334	0.521498	5	4	14.7347	15.0283	14.6819	14.5448	14.6191	15.3546	14.7928	14.5478	15.0695
Q6P158	Q6P158	DHX57_HUMAN	DHX57	Putative ATP-dependent RNA helicase DHX57	0.0699992	0.228001	5	4	14.8892	14.8413	14.9671	14.8834	14.8206	14.9187	14.6789	14.8965	14.8116
Q14562	Q14562	DHX8_HUMAN	DHX8	ATP-dependent RNA helicase DHX8	-0.358447	0.00783754	5	4	14.1919	14.3892	13.9652	14.2994	14.6441	14.5293	14.7113	14.4343	14.5303
Q08211	Q08211	DHX9_HUMAN	DHX9	ATP-dependent RNA helicase A	-0.521258	0.000255515	5	4	19.9832	19.9444	19.708	19.9131	20.2982	20.3154	20.5616	20.4124	20.4544
Q9NR28	Q9NR28	DBLOH_HUMAN	DIABLO	Diablo IAP-binding mitochondrial protein	-0.123517	0.103886	5	4	17.3981	17.4704	17.2781	17.5865	17.5061	17.5307	17.6436	17.6107	17.493
O60610	O60610	DIAP1_HUMAN	DIAPH1	Protein diaphanous homolog 1	0.570649	0.0365365	5	4	15.505	15.7022	15.9129	15.4485	15.2436	15.2827	14.3645	15.2648	15.202
O60879	O60879	DIAP2_HUMAN	DIAPH2	Protein diaphanous homolog 2	0.540369	0.0614756	5	4	17.586	17.4428	17.7606	17.2524	17.2052	17.2067	16.1916	17.2075	17.0394
Q9UPY3	Q9UPY3	DICER_HUMAN	DICER1	Endoribonuclease Dicer	-0.0210643	0.78591	5	4	15.5788	15.383	15.4815	15.284	15.2885	15.4774	15.4889	15.5496	15.4601
Q9BTC0	Q9BTC0	DIDO1_HUMAN	DIDO1	Death-inducer obliterator 1	-0.359493	0.00281299	5	4	15.3558	15.5102	15.3409	15.5931	15.6344	15.8575	15.9522	15.7776	15.8258
Q9UNQ2	Q9UNQ2	DIM1_HUMAN	DIMT1	Probable dimethyladenosine transferase	-0.293669	0.00792	5	4	15.9142	15.5648	15.5739	15.6914	15.9559	15.9133	16.1	15.9721	15.9573
Q14689	Q14689	DIP2A_HUMAN	DIP2A	Disco-interacting protein 2 homolog A	0.594595	0.00647772	5	4	12.9375	12.9656	13.1259	12.8604	12.6887	12.4486	11.9058	12.4916	12.3539
Q9P265;Q14689	Q9P265	DIP2A_HUMAN;DIP2B_HUMAN	DIP2A;DIP2B	Disco-interacting protein 2 homolog A	-0.105647	0.875825	4	3	13.3047	12.0528	NaN	11.4733	12.2955	12.2339	NaN	13.43	11.5709
Q9Y2E4;Q14689	Q9Y2E4	DIP2A_HUMAN;DIP2C_HUMAN	DIP2A;DIP2C	Disco-interacting protein 2 homolog A	0.551242	0.0256169	5	4	12.9465	13.2244	13.3534	13.0543	12.8838	12.9017	12.6449	12.494	12.0426
Q9P265	Q9P265	DIP2B_HUMAN	DIP2B	Disco-interacting protein 2 homolog B	0.251099	0.137401	5	4	14.0123	14.1065	14.3178	14.0585	14.0102	14.072	13.4049	13.8749	14.0015
Q9Y2E4	Q9Y2E4	DIP2C_HUMAN	DIP2C	Disco-interacting protein 2 homolog C	0.0433703	0.796858	5	4	13.2426	12.9725	12.6634	13.0229	12.7669	12.6005	13.1085	13.1884	12.9956
Q5VUD6	Q5VUD6	DIK1B_HUMAN	DIPK1B	Divergent protein kinase domain 1B	-0.578159	0.00835546	5	4	15.5135	15.06	14.8212	15.3221	15.4505	15.8249	15.8619	15.8409	15.8084
Q8NDZ4	Q8NDZ4	DIK2A_HUMAN	DIPK2A	Divergent protein kinase domain 2A	-0.0663219	0.571947	5	4	15.1872	15.0126	14.9989	15.3231	15.3308	15.3989	15.1596	14.9517	15.1428
Q9H7Y0	Q9H7Y0	DIK2B_HUMAN	DIPK2B	Divergent protein kinase domain 2B	0.0265932	0.755247	5	4	16.564	16.4596	16.5091	16.6472	16.4746	16.3378	16.7433	16.5273	16.5089
Q9Y2L1	Q9Y2L1	RRP44_HUMAN	DIS3	Exosome complex exonuclease RRP44	-0.0654909	0.431927	5	4	16.338	16.0441	15.9792	16.0783	16.1685	16.2618	16.1518	16.2245	16.0703
Q8TF46	Q8TF46	DI3L1_HUMAN	DIS3L	DIS3-like exonuclease 1	0.106119	0.760563	4	3	NaN	10.5093	11.1511	11.3363	NaN	10.4008	10.6647	11.2245	11.2811
Q8IYB7	Q8IYB7	DI3L2_HUMAN	DIS3L2	DIS3-like exonuclease 2	0.314208	0.177245	5	4	14.3576	14.3019	14.1807	14.0031	14.0906	13.929	13.2144	14.1082	14.1408
Q9NRI5	Q9NRI5	DISC1_HUMAN	DISC1	Disrupted in schizophrenia 1 protein	0.0137251	0.956328	5	4	11.8149	11.9341	11.6908	11.4038	11.4859	11.7126	11.5748	11.2889	12.4238
O60832	O60832	DKC1_HUMAN	DKC1	H/ACA ribonucleoprotein complex subunit DKC1	-0.518236	0.00313137	5	4	16.4629	16.3617	16.2065	16.4736	16.691	16.9443	17.181	16.6969	16.9589
Q9UBP4	Q9UBP4	DKK3_HUMAN	DKK3	Dickkopf-related protein 3	-0.107267	0.0863701	5	4	15.1136	15.1538	14.9475	15.2036	15.1978	15.2768	15.2341	15.16	15.1907
P10515	P10515	ODP2_HUMAN	DLAT	Dihydrolipoyllysine-residue acetyltransferase component of pyruvate dehydrogenase complex, mitochondrial	-0.393644	0.00776598	5	4	17.9032	17.6698	17.4946	17.8348	18.048	18.0732	18.0929	18.3627	18.0192
P09622	P09622	DLDH_HUMAN	DLD	Dihydrolipoyl dehydrogenase, mitochondrial	-0.316642	0.000950425	5	4	19.3132	19.2006	19.1135	19.3403	19.4879	19.5621	19.6733	19.5266	19.5428
Q12959	Q12959	DLG1_HUMAN	DLG1	Disks large homolog 1	0.0549919	0.392468	5	4	14.5487	14.579	14.5229	14.5118	14.4543	14.4606	14.3653	14.4682	14.6795
Q15700;Q92796;Q12959	Q15700	DLG1_HUMAN;DLG3_HUMAN	DLG1;DLG3	Disks large homolog 1	0.0615206	0.78655	5	4	13.1982	13.0087	13.6683	13.5191	13.6883	13.6205	12.996	13.1624	12.9681
P78352;Q12959	P78352	DLG1_HUMAN;DLG4_HUMAN	DLG1;DLG4	Disks large homolog 4	0.379713	0.122355	5	4	13.6697	13.9557	13.4213	13.4683	12.9704	13.425	13.274	13.7553	12.8205
Q92796	Q92796	DLG3_HUMAN	DLG3	Disks large homolog 3	0.528756	0.0509039	5	4	11.4376	11.5367	11.2934	10.9486	10.5623	11.3542	10.9646	10.5898	10.4056
Q9Y2H0	Q9Y2H0	DLGP4_HUMAN	DLGAP4	Disks large-associated protein 4	-0.161404	0.125966	5	4	15.3408	15.3968	15.3752	15.3253	15.5142	15.4552	15.2635	15.7412	15.6306
Q9NR61	Q9NR61	DLL4_HUMAN	DLL4	Delta-like protein 4	0.0597774	0.470673	5	4	15.4101	15.4293	15.2396	15.307	15.0765	15.3568	15.3801	15.3902	15.2301
P36957	P36957	ODO2_HUMAN	DLST	Dihydrolipoyllysine-residue succinyltransferase component of 2-oxoglutarate dehydrogenase complex, mitochondrial	-0.286566	0.00367144	5	4	19.742	19.6022	19.5455	19.5311	19.9802	19.9789	19.9071	19.8604	19.7322
Q9NW81	Q9NW81	DMAC2_HUMAN	DMAC2	Distal membrane-arm assembly complex protein 2	-0.67974	0.0182868	5	4	14.0313	13.5405	13.1622	13.602	14.0184	13.9689	14.7453	14.3477	14.2383
Q99766	Q99766	ATP5S_HUMAN	DMAC2L	ATP synthase subunit s, mitochondrial	-0.303303	0.180962	5	4	14.5341	13.8863	13.6274	14.1236	14.3823	14.2141	14.5235	14.5791	14.0317
Q9NPF5	Q9NPF5	DMAP1_HUMAN	DMAP1	DNA methyltransferase 1-associated protein 1	-0.419963	0.00261693	5	4	13.8262	13.7634	13.6629	14.0502	14.3468	14.3087	14.3092	14.0718	14.1916
P11532	P11532	DMD_HUMAN	DMD	Dystrophin	0.282699	0.260622	5	4	14.7861	15.2676	15.4934	14.5924	14.9342	15.1204	14.4411	14.5493	14.7159
P11532;P46939	P11532	DMD_HUMAN;UTRN_HUMAN	DMD;UTRN	Dystrophin	-0.424628	0.0317127	5	4	13.5949	14.1251	14.1144	14.3744	14.5144	14.6663	14.3487	14.5012	14.3535
Q09019	Q09019	DMWD_HUMAN	DMWD	Dystrophia myotonica WD repeat-containing protein	0.125716	0.616375	5	4	11.8888	12.2337	11.9325	12.4874	11.3841	12.5021	12.1675	12.0111	11.9847
Q9Y485	Q9Y485	DMXL1_HUMAN	DMXL1	DmX-like protein 1	0.125874	0.156029	5	4	13.2286	13.3124	13.3301	13.1146	13.2258	13.1569	12.9376	13.0368	13.2457
Q8TDJ6	Q8TDJ6	DMXL2_HUMAN	DMXL2	DmX-like protein 2	0.00418488	0.983361	5	4	12.9433	13.3481	13.3059	12.7479	12.9948	13.3601	12.6386	13.3034	13.1136
Q96MX6	Q96MX6	DAA10_HUMAN	DNAAF10	Dynein axonemal assembly factor 10	0.305433	0.201655	5	4	11.5475	11.7996	11.7482	12.1156	11.526	11.0044	11.252	11.9201	11.784
Q86Y56	Q86Y56	DAAF5_HUMAN	DNAAF5	Dynein axonemal assembly factor 5	0.163238	0.51368	5	4	13.936	14.1279	14.3571	13.8236	14.1709	14.052	13.1624	14.1642	13.9401
Q9NYC9	Q9NYC9	DYH9_HUMAN	DNAH9	Dynein axonemal heavy chain 9	0.332252	0.0291229	5	4	14.9081	14.6606	14.5437	14.7174	14.2224	14.3613	14.4345	14.6812	14.1765
P31689	P31689	DNJA1_HUMAN	DNAJA1	DnaJ homolog subfamily A member 1	0.258372	0.051047	5	4	16.4031	16.5517	16.5667	16.2915	16.094	16.3703	15.9303	16.352	16.2277
O60884	O60884	DNJA2_HUMAN	DNAJA2	DnaJ homolog subfamily A member 2	0.273875	0.0247592	5	4	16.6786	16.8742	16.9564	16.8528	16.5917	16.6958	16.3279	16.7208	16.497
Q96EY1	Q96EY1	DNJA3_HUMAN	DNAJA3	DnaJ homolog subfamily A member 3, mitochondrial	-0.101425	0.189048	5	4	16.1105	16.2704	16.2336	16.3277	16.3789	16.4708	16.3717	16.1716	16.2919
P25685	P25685	DNJB1_HUMAN	DNAJB1	DnaJ homolog subfamily B member 1	0.265302	0.0693674	5	4	15.6973	15.8332	15.806	15.7856	15.7959	15.7538	15.308	15.3788	15.3396
Q9UBS4	Q9UBS4	DJB11_HUMAN	DNAJB11	DnaJ homolog subfamily B member 11	-0.0934623	0.280788	5	4	17.4219	17.2728	17.0597	17.299	17.3121	17.4205	17.4704	17.247	17.3341
Q9NXW2	Q9NXW2	DJB12_HUMAN	DNAJB12	DnaJ homolog subfamily B member 12	-0.331957	0.015846	5	4	13.4126	13.138	13.2591	13.4841	13.5995	13.9227	13.6589	13.5733	13.5226
Q8TBM8	Q8TBM8	DJB14_HUMAN	DNAJB14	DnaJ homolog subfamily B member 14	0.095183	0.556915	5	4	15.0309	14.8051	14.409	14.8974	14.3755	14.8948	14.8072	14.7099	14.6648
P25686	P25686	DNJB2_HUMAN	DNAJB2	DnaJ homolog subfamily B member 2	0.266672	0.18785	5	4	13.4309	13.5137	14.0938	13.8734	13.3938	13.8098	13.5861	13.3147	13.202
Q9UDY4	Q9UDY4	DNJB4_HUMAN	DNAJB4	DnaJ homolog subfamily B member 4	0.390336	0.0103849	5	4	16.2099	16.3787	16.2982	16.4735	16.1464	16.1126	15.7217	15.7558	16.0121
O75953	O75953	DNJB5_HUMAN	DNAJB5	DnaJ homolog subfamily B member 5	-0.209612	0.563827	3	4	9.00223	9.20926	9.78203	10.1297	NaN	10.0337	NaN	9.43036	9.75719
Q7Z6W7;Q8WWF6;O75190	Q7Z6W7	DNJB6_HUMAN	DNAJB6	DnaJ homolog subfamily B member 6	0.0752499	0.49395	5	4	14.4764	14.4106	14.5066	14.8719	14.4216	14.4686	14.5705	14.6161	14.3787
Q9UBS3	Q9UBS3	DNJB9_HUMAN	DNAJB9	DnaJ homolog subfamily B member 9	-0.66554	0.182899	5	3	NaN	11.8796	11.6454	11.7941	11.9548	13.3177	12.9795	11.5053	12.4354
Q96KC8	Q96KC8	DNJC1_HUMAN	DNAJC1	DnaJ homolog subfamily C member 1	0.0430433	0.634407	5	4	15.61	15.6474	15.6779	15.9916	15.6163	15.6905	15.8177	15.6408	15.6782
Q8IXB1	Q8IXB1	DJC10_HUMAN	DNAJC10	DnaJ homolog subfamily C member 10	-0.325929	0.00493547	5	4	16.7388	16.708	16.4893	16.5601	16.822	16.8443	17.0475	17.0971	16.9391
Q9NVH1	Q9NVH1	DJC11_HUMAN	DNAJC11	DnaJ homolog subfamily C member 11	-0.27732	0.00661287	5	4	17.0909	16.9747	17.0001	17.1217	17.1348	17.285	17.463	17.427	17.3111
O75165	O75165	DJC13_HUMAN	DNAJC13	DnaJ homolog subfamily C member 13	-0.339463	0.00353199	5	4	17.8382	17.6537	17.5419	17.5665	17.8865	17.9121	18.0825	18.1153	17.9515
Q9Y2G8	Q9Y2G8	DJC16_HUMAN	DNAJC16	DnaJ homolog subfamily C member 16	-0.344932	0.0355222	5	4	13.7267	13.3752	13.4116	13.453	13.8978	13.4923	14.0811	13.7702	13.9413
Q9NVM6	Q9NVM6	DJC17_HUMAN	DNAJC17	DnaJ homolog subfamily C member 17	-0.0884274	0.456049	5	4	14.589	14.5462	14.4241	14.4435	14.5647	14.5786	14.4726	14.9393	14.3904
Q96DA6	Q96DA6	TIM14_HUMAN	DNAJC19	Mitochondrial import inner membrane translocase subunit TIM14	-0.0885824	0.550249	5	4	14.4271	14.3064	14.3738	14.8419	14.6987	14.7452	14.6256	14.5284	14.2817
Q99543	Q99543	DNJC2_HUMAN	DNAJC2	DnaJ homolog subfamily C member 2	0.397257	0.0231518	5	4	16.3127	16.4735	16.3466	16.0716	16.0203	16.1586	15.5456	15.9246	15.8702
Q5F1R6	Q5F1R6	DJC21_HUMAN	DNAJC21	DnaJ homolog subfamily C member 21	0.470048	0.00650002	5	4	13.4034	13.715	13.698	13.5178	13.0969	13.1416	12.8683	13.4294	13.0312
Q9H1X3	Q9H1X3	DJC25_HUMAN	DNAJC25	DnaJ homolog subfamily C member 25	0.0909634	0.676511	5	4	12.7518	12.6855	12.5152	12.5224	12.0048	12.8594	12.8052	12.7789	12.1904
Q13217	Q13217	DNJC3_HUMAN	DNAJC3	DnaJ homolog subfamily C member 3	-0.213031	0.0339962	5	4	16.8704	16.6505	16.7965	16.8325	17.0057	17.0109	17.1468	16.7785	17.0605
Q96LL9	Q96LL9	DJC30_HUMAN	DNAJC30	DnaJ homolog subfamily C member 30, mitochondrial	-0.213319	0.595616	5	4	12.0716	11.8593	10.7604	12.6905	11.7001	12.2341	12.1837	11.7952	12.3808
Q9H3Z4	Q9H3Z4	DNJC5_HUMAN	DNAJC5	DnaJ homolog subfamily C member 5	-0.251085	0.0545421	5	4	14.1842	14.4304	14.2443	14.4748	14.4354	14.6225	14.3712	14.7076	14.7858
Q99615	Q99615	DNJC7_HUMAN	DNAJC7	DnaJ homolog subfamily C member 7	0.438124	0.0102449	5	4	15.8309	15.8823	16.0343	15.7358	15.5399	15.6275	15.0502	15.4912	15.4549
O75937	O75937	DNJC8_HUMAN	DNAJC8	DnaJ homolog subfamily C member 8	0.279334	0.0255816	5	4	17.9651	17.9546	17.6677	17.7543	17.4818	17.6094	17.6844	17.6694	17.3354
Q8WXX5	Q8WXX5	DNJC9_HUMAN	DNAJC9	DnaJ homolog subfamily C member 9	0.452832	0.0292524	5	4	16.1205	15.992	16.1778	15.6922	15.5738	15.7752	15.2909	15.8269	15.2473
P49184	P49184	DNSL1_HUMAN	DNASE1L1	Deoxyribonuclease-1-like 1	-0.35405	0.0478111	5	4	13.602	13.3073	13.8071	13.6221	13.9121	13.7308	14.3129	13.9639	13.7738
O00115	O00115	DNS2A_HUMAN	DNASE2	Deoxyribonuclease-2-alpha	-0.536852	5.09871e-05	5	4	16.0965	16.1368	16.0556	16.0019	16.5955	16.4418	16.6191	16.7468	16.6444
Q5SXM8	Q5SXM8	DNLZ_HUMAN	DNLZ	DNL-type zinc finger protein	0.206789	0.180913	5	4	13.7188	13.5762	13.6867	14.0042	13.6703	13.7192	13.1834	13.4526	13.6728
Q05193;P50570	Q05193	DYN1_HUMAN;DYN2_HUMAN	DNM1;DNM2	Dynamin-2	-0.042799	0.891034	5	4	16.6518	16.2859	15.9662	15.7348	15.9558	16.1655	15.6141	16.9098	16.3671
Q9UQ16;Q05193;P50570	Q9UQ16	DYN1_HUMAN;DYN2_HUMAN;DYN3_HUMAN	DNM1;DNM2;DNM3	Dynamin-2	0.29832	0.0180315	5	4	16.6926	16.5315	16.4772	16.3521	16.2361	16.3509	15.9914	16.3374	16.1593
O00429	O00429	DNM1L_HUMAN	DNM1L	Dynamin-1-like protein	0.542777	0.0583568	5	4	17.0505	17.1272	17.3705	16.6691	16.658	16.6653	15.797	16.6847	16.7527
P50570	P50570	DYN2_HUMAN	DNM2	Dynamin-2	0.0558217	0.668888	5	4	17.5187	17.4263	17.5798	17.1717	17.4261	17.363	17.0517	17.5637	17.4372
Q9UQ16;P50570	Q9UQ16	DYN2_HUMAN;DYN3_HUMAN	DNM2;DNM3	Dynamin-2	0.103232	0.412425	5	4	15.9423	15.9155	16.0683	15.9132	15.6071	15.8166	15.6832	16.1103	16.0658
Q6XZF7	Q6XZF7	DNMBP_HUMAN	DNMBP	Dynamin-binding protein	0.278197	0.00648225	5	4	13.8345	13.886	14.1039	13.8593	13.721	13.7318	13.5098	13.6696	13.5814
P26358	P26358	DNMT1_HUMAN	DNMT1	DNA (cytosine-5)-methyltransferase 1	-0.0615518	0.367181	5	4	14.3896	14.265	14.3694	14.357	14.1996	14.4755	14.4529	14.4644	14.4415
Q9Y6K1	Q9Y6K1	DNM3A_HUMAN	DNMT3A	DNA (cytosine-5)-methyltransferase 3A	-0.888602	0.00141846	5	4	13.2451	13.1753	12.75	13.3095	13.6296	13.8404	14.2479	14.2193	14.1057
Q9UBC3;Q9Y6K1	Q9UBC3	DNM3A_HUMAN;DNM3B_HUMAN	DNMT3A;DNMT3B	DNA (cytosine-5)-methyltransferase 3B	-0.782468	0.122698	5	4	13.1828	12.1715	11.5251	12.5571	12.2635	13.315	13.743	13.681	12.7056
Q9ULA0	Q9ULA0	DNPEP_HUMAN	DNPEP	Aspartyl aminopeptidase	-0.091745	0.49729	5	4	15.5554	15.3534	15.6903	15.3545	15.518	15.4608	15.3856	15.6139	15.9223
O43598	O43598	DNPH1_HUMAN	DNPH1	2'-deoxynucleoside 5'-phosphate N-hydrolase 1	0.406072	0.242046	5	4	14.9182	14.2501	13.9988	13.7372	14.0272	13.764	13.4889	14.4707	13.3493
Q9H147	Q9H147	TDIF1_HUMAN	DNTTIP1	Deoxynucleotidyltransferase terminal-interacting protein 1	-0.364968	0.0574502	5	4	14.2718	14.2882	13.9891	14.5552	14.3523	14.7849	14.9739	14.4799	14.6142
Q5QJE6	Q5QJE6	TDIF2_HUMAN	DNTTIP2	Deoxynucleotidyltransferase terminal-interacting protein 2	-0.461663	0.00813632	5	4	14.2775	14.5434	14.1013	14.6989	14.7774	14.8379	14.9744	14.7892	14.9558
Q14185	Q14185	DOCK1_HUMAN	DOCK1	Dedicator of cytokinesis protein 1	0.0195137	0.922839	5	4	15.1166	14.9363	15.1553	14.5929	14.7059	14.921	14.5464	15.2405	15.24
Q96BY6	Q96BY6	DOC10_HUMAN	DOCK10	Dedicator of cytokinesis protein 10	0.273541	0.221575	5	4	13.4785	13.3892	13.5207	13.2023	12.5751	13.0729	13.2435	13.6409	13.0884
Q96BY6;Q9BZ29;Q5JSL3	Q96BY6	DOC10_HUMAN;DOCK9_HUMAN	DOCK10;DOCK9	Dedicator of cytokinesis protein 10	-0.236222	0.192964	5	4	15.0032	15.3593	15.2272	15.4477	15.7553	15.7973	15.382	15.4031	15.1401
Q8N1I0	Q8N1I0	DOCK4_HUMAN	DOCK4	Dedicator of cytokinesis protein 4	-0.187717	0.174431	5	4	15.6298	15.3716	15.5052	15.2897	15.426	15.5434	15.5093	15.9241	15.781
Q9H7D0	Q9H7D0	DOCK5_HUMAN	DOCK5	Dedicator of cytokinesis protein 5	0.572047	0.0356915	5	4	13.3653	13.7419	13.5952	13.2106	12.9622	13.1767	12.2506	12.952	13.1894
Q96HP0	Q96HP0	DOCK6_HUMAN	DOCK6	Dedicator of cytokinesis protein 6	-0.389851	0.000622413	5	4	16.7393	16.5703	16.607	16.503	16.8594	17.0479	16.9516	17.1217	16.993
Q96N67;Q96HP0	Q96N67	DOCK6_HUMAN;DOCK7_HUMAN	DOCK6;DOCK7	Dedicator of cytokinesis protein 6	-0.563193	0.00499887	5	4	15.6588	15.215	15.294	15.0865	15.6372	15.8077	15.8531	16.0935	15.9923
Q96N67	Q96N67	DOCK7_HUMAN	DOCK7	Dedicator of cytokinesis protein 7	0.259142	0.0242995	5	4	12.9372	13.2569	12.9868	12.8947	12.6713	12.8839	12.8723	12.6638	12.7075
Q9BZ29	Q9BZ29	DOCK9_HUMAN	DOCK9	Dedicator of cytokinesis protein 9	-0.218589	0.045135	5	4	17.3355	17.0423	17.02	16.9491	17.1959	17.2732	17.279	17.4614	17.3169
Q9BU89	Q9BU89	DOHH_HUMAN	DOHH	Deoxyhypusine hydroxylase	0.465079	0.0507137	5	4	14.0613	13.6618	14.1745	13.7172	13.689	13.7171	13.0998	13.077	13.61
Q99704	Q99704	DOK1_HUMAN	DOK1	Docking protein 1	0.176422	0.593311	5	4	11.196	11.0804	11.3143	11.1707	11.499	11.3836	10.0731	11.4164	10.6974
Q7L591	Q7L591	DOK3_HUMAN	DOK3	Docking protein 3	-0.603719	0.064174	5	4	11.7206	11.1892	11.8941	11.5324	12.2723	12.2172	12.1028	11.5072	12.8395
Q9UPQ8	Q9UPQ8	DOLK_HUMAN	DOLK	Dolichol kinase	-0.469812	0.0662351	5	3	11.571	NaN	11.3503	11.1204	11.7072	11.6607	11.4898	12.3049	11.9227
Q86YN1	Q86YN1	DOPP1_HUMAN	DOLPP1	Dolichyldiphosphatase 1	-0.521132	0.255457	5	4	12.7934	12.1826	12.1711	11.0452	11.7828	13.008	12.621	13.1059	12.3284
Q9Y3R5	Q9Y3R5	DOP2_HUMAN	DOP1B	Protein dopey-2	-0.0139512	0.964758	5	4	12.3078	11.3555	12.9163	11.9124	12.2156	12.1839	11.9879	11.9076	12.3897
Q9H3H5	Q9H3H5	GPT_HUMAN	DPAGT1	UDP-N-acetylglucosamine--dolichyl-phosphate N-acetylglucosaminephosphotransferase	-0.207086	0.437343	5	4	15.1286	14.7658	14.1116	14.2067	14.721	14.4033	14.6331	15.0932	14.9507
Q9BVM2	Q9BVM2	DPCD_HUMAN	DPCD	Protein DPCD	0.351277	0.152364	5	4	13.8818	13.9322	14.1644	14.2277	13.9972	13.2203	13.2939	13.9836	14.0062
P16444	P16444	DPEP1_HUMAN	DPEP1	Dipeptidase 1	-0.118471	0.646311	5	4	13.6433	13.5503	12.9254	12.7863	13.2636	13.0807	13.6753	13.0347	13.6696
Q92785	Q92785	REQU_HUMAN	DPF2	Zinc finger protein ubi-d4	-0.184413	0.0874314	5	4	16.1229	16.2866	15.9935	16.2112	16.4351	16.3194	16.4292	16.0887	16.4174
Q9H2P9	Q9H2P9	DPH5_HUMAN	DPH5	Diphthine methyl ester synthase	-0.0648756	0.907943	5	3	16.177	16.7574	16.3042	NaN	16.498	16.5532	15.0315	16.9803	17.3257
O60762	O60762	DPM1_HUMAN	DPM1	Dolichol-phosphate mannosyltransferase subunit 1	-0.310845	0.0468412	5	4	17.4968	17.3158	16.9664	17.1816	17.3812	17.5235	17.7914	17.6312	17.4276
Q9P2X0	Q9P2X0	DPM3_HUMAN	DPM3	Dolichol-phosphate mannosyltransferase subunit 3	-0.268147	0.0537988	5	4	16.6213	16.4832	16.3141	16.7899	16.7343	16.8603	16.7619	17.0571	16.6879
Q9NY33	Q9NY33	DPP3_HUMAN	DPP3	Dipeptidyl peptidase 3	0.21429	0.219494	5	4	17.1105	17.0254	17.3431	16.8656	17.0261	17.0712	16.4224	16.9629	16.8767
P27487	P27487	DPP4_HUMAN	DPP4	Dipeptidyl peptidase 4	0.735352	0.000604583	5	4	12.939	12.9849	12.7195	13.0569	12.2042	11.9135	12.2593	12.4846	12.087
Q9UHL4	Q9UHL4	DPP2_HUMAN	DPP7	Dipeptidyl peptidase 2	0.00812265	0.949631	5	4	16.6251	16.5872	16.1614	16.5853	16.2548	16.4252	16.6695	16.5187	16.54
Q6V1X1	Q6V1X1	DPP8_HUMAN	DPP8	Dipeptidyl peptidase 8	-0.279802	0.513934	5	4	10.7488	12.1414	12.1919	11.721	11.8883	12.2026	11.1663	11.9488	12.6969
Q86TI2	Q86TI2	DPP9_HUMAN	DPP9	Dipeptidyl peptidase 9	0.54093	0.00950892	5	4	14.8632	14.8686	15.0651	14.5728	14.418	14.3557	13.8858	14.5268	14.3212
Q2PZI1	Q2PZI1	D19L1_HUMAN	DPY19L1	Probable C-mannosyltransferase DPY19L1	-0.554412	0.0330562	5	4	15.145	14.5419	14.5724	14.4968	14.8336	15.0563	15.4512	15.6382	15.2379
Q6ZPD9	Q6ZPD9	D19L3_HUMAN	DPY19L3	Probable C-mannosyltransferase DPY19L3	-0.354275	0.00691505	5	4	12.9973	12.8394	12.9074	12.9937	13.0443	13.3604	13.1775	13.4624	13.3991
Q7Z388	Q7Z388	D19L4_HUMAN	DPY19L4	Probable C-mannosyltransferase DPY19L4	-0.463039	0.264495	5	3	12.9355	13.0936	NaN	12.2006	12.9974	13.4676	14.0071	12.882	12.6772
Q9C005	Q9C005	DPY30_HUMAN	DPY30	Protein dpy-30 homolog	-0.599907	0.0323301	5	4	16.5956	15.9662	16.2801	16.0507	16.5197	16.3593	17.2318	17.0838	16.9208
Q16555	Q16555	DPYL2_HUMAN	DPYSL2	Dihydropyrimidinase-related protein 2	0.334756	0.189142	5	4	19.3705	19.2852	19.5343	18.9759	19.0437	19.0036	18.2607	19.2964	19.1793
Q16555;Q14195	Q16555	DPYL2_HUMAN;DPYL3_HUMAN	DPYSL2;DPYSL3	Dihydropyrimidinase-related protein 3	0.715763	0.00257606	5	4	16.8556	17.2466	17.2178	16.8272	16.4126	16.2798	15.9736	16.6327	16.3065
Q14195	Q14195	DPYL3_HUMAN	DPYSL3	Dihydropyrimidinase-related protein 3	0.66614	0.0122681	5	4	16.6282	16.7054	17.0545	16.5526	16.2769	16.2282	15.4608	16.1998	16.1795
O14531	O14531	DPYL4_HUMAN	DPYSL4	Dihydropyrimidinase-related protein 4	0.670062	0.0238115	5	4	14.804	14.9738	15.4203	14.6705	14.7716	14.3943	13.8409	14.4334	14.045
Q01658	Q01658	NC2B_HUMAN	DR1	Protein Dr1	0.319697	0.00191123	5	4	17.758	17.6744	17.8798	17.6549	17.3986	17.4566	17.3117	17.3767	17.5668
Q14919	Q14919	NC2A_HUMAN	DRAP1	Dr1-associated corepressor	0.110769	0.402272	5	4	17.1747	16.8214	17.0717	16.7948	16.6643	16.9799	16.8834	17.0755	16.6712
Q9Y295	Q9Y295	DRG1_HUMAN	DRG1	Developmentally-regulated GTP-binding protein 1	0.268852	0.00467511	5	4	17.0496	17.1926	17.0558	17.0199	16.812	16.9824	16.7233	16.8342	16.7011
P55039	P55039	DRG2_HUMAN	DRG2	Developmentally-regulated GTP-binding protein 2	0.605706	0.0186819	5	4	15.9982	15.9332	16.2342	15.6628	15.5099	15.4839	14.7592	15.5749	15.4289
Q9NRR4	Q9NRR4	RNC_HUMAN	DROSHA	Ribonuclease 3	-0.174269	0.478009	5	4	12.8368	11.7609	12.3192	12.1036	12.5835	12.3269	12.5009	12.064	12.6714
Q02487	Q02487	DSC2_HUMAN	DSC2	Desmocollin-2	-0.428668	0.167189	5	4	10.2212	11.1835	10.2499	10.7826	11.6856	10.9595	10.7757	10.7785	10.9906
Q9BVC3	Q9BVC3	DCC1_HUMAN	DSCC1	Sister chromatid cohesion protein DCC1	-0.0379028	0.854751	5	4	12.318	12.6445	12.802	13.0699	12.5313	12.9094	12.5306	13.1705	12.5907
Q14126	Q14126	DSG2_HUMAN	DSG2	Desmoglein-2	0.62157	0.000205929	5	4	14.0732	13.9168	13.9103	13.9365	13.453	13.1191	13.2116	13.471	13.4335
Q9H410	Q9H410	DSN1_HUMAN	DSN1	Kinetochore-associated protein DSN1 homolog	0.351346	0.0895433	5	4	12.14	12.3538	12.0572	12.5863	11.5194	11.8763	11.9075	12.0606	12.3009
P15924	P15924	DESP_HUMAN	DSP	Desmoplakin	0.705489	3.2874e-05	5	4	15.0543	15.2969	15.227	15.1229	14.4533	14.6077	14.2906	14.512	14.4854
Q03001	Q03001	DYST_HUMAN	DST	Dystonin	0.172261	0.000431868	5	4	15.9095	15.9768	15.9611	15.9077	15.7914	15.8215	15.7034	15.7449	15.7712
Q9UPN3;Q03001	Q9UPN3	DYST_HUMAN;MACF1_HUMAN	DST;MACF1	Dystonin	-0.103948	0.394434	5	4	15.1494	14.8594	15.154	14.7833	15.0122	15.2266	15.1062	15.2334	14.874
P60981	P60981	DEST_HUMAN	DSTN	Destrin	0.765805	0.00144831	5	4	18.4628	18.2842	18.4607	18.0134	17.5942	17.6805	17.1744	17.782	17.4664
Q8TEA8	Q8TEA8	DTD1_HUMAN	DTD1	D-aminoacyl-tRNA deacylase 1	0.265062	0.296057	5	4	14.5867	15.2404	15.4607	15.3118	15.0861	15.1206	14.345	14.8462	15.0264
Q9Y4J8	Q9Y4J8	DTNA_HUMAN	DTNA	Dystrobrevin alpha	-0.0114915	0.933619	5	4	13.34	13.6269	13.4684	13.623	13.8948	13.4333	13.6014	13.2927	13.4081
Q96EV8	Q96EV8	DTBP1_HUMAN	DTNBP1	Dysbindin	0.369095	0.0994343	5	4	13.0898	13.2917	13.3344	12.7397	12.6691	12.7998	12.2789	13.0952	12.881
Q8TDB6	Q8TDB6	DTX3L_HUMAN	DTX3L	E3 ubiquitin-protein ligase DTX3L	0.289872	0.113661	5	4	12.9869	13.1251	13.0103	12.9105	12.5986	13.0046	12.3127	12.6292	13.0465
P23919	P23919	KTHY_HUMAN	DTYMK	Thymidylate kinase	-0.313704	0.0361533	5	4	16.9515	16.709	16.6278	16.5405	16.7664	16.9179	17.1298	17.2374	17.0531
Q6P1R4	Q6P1R4	DUS1L_HUMAN	DUS1L	tRNA-dihydrouridine(16/17) synthase [NAD(P)(+)]-like	-0.431605	0.165791	5	4	10.3961	10.6001	10.1639	10.2183	10.9986	11.2626	11.1815	10.3274	10.111
Q9NX74	Q9NX74	DUS2L_HUMAN	DUS2	tRNA-dihydrouridine(20) synthase [NAD(P)+]-like	0.268375	0.386483	5	3	11.9131	11.8714	NaN	12.4689	11.4871	12.1844	11.8503	11.3003	12.2584
Q96G46	Q96G46	DUS3L_HUMAN	DUS3L	tRNA-dihydrouridine(47) synthase [NAD(P)(+)]-like	-0.154968	0.416615	5	4	11.1867	11.1293	10.888	10.7467	11.346	10.7583	11.4097	10.8655	11.3337
O75319	O75319	DUS11_HUMAN	DUSP11	RNA/RNP complex-1-interacting phosphatase	-0.461698	0.0605797	5	4	13.8601	14.0655	13.4218	14.4121	14.5476	14.1053	14.5886	14.4373	14.3291
Q9UNI6	Q9UNI6	DUS12_HUMAN	DUSP12	Dual specificity protein phosphatase 12	0.437017	0.284449	5	4	13.1501	13.9146	14.3452	12.8603	13.4321	13.4342	12.4921	12.8151	13.4792
Q9NRW4	Q9NRW4	DUS22_HUMAN	DUSP22	Dual specificity protein phosphatase 22	0.548578	0.0596832	5	4	13.4024	13.507	14.0074	13.3311	12.936	13.2346	12.3963	13.025	13.4751
Q9BVJ7	Q9BVJ7	DUS23_HUMAN	DUSP23	Dual specificity protein phosphatase 23	0.210546	0.271337	5	4	14.0007	13.8555	13.71	13.3123	13.6967	13.8038	13.2707	13.4626	13.3115
P51452	P51452	DUS3_HUMAN	DUSP3	Dual specificity protein phosphatase 3	0.61028	0.038018	5	4	16.1209	16.0824	16.3286	16.0126	15.92	15.7878	14.7505	15.5515	15.6195
P33316	P33316	DUT_HUMAN	DUT	Deoxyuridine 5'-triphosphate nucleotidohydrolase, mitochondrial	0.188522	0.0497998	5	4	17.367	17.5378	17.6191	17.6113	17.2895	17.5552	17.2764	17.3341	17.2712
O14641	O14641	DVL2_HUMAN	DVL2	Segment polarity protein dishevelled homolog DVL-2	0.29529	0.105879	4	3	11.7074	11.4844	NaN	11.5309	11.1006	11.3278	11.0964	11.5909	NaN
P54792;O14641;O14640;Q92997	P54792	DVL2_HUMAN;DVL3_HUMAN	DVL2;DVL3	Segment polarity protein dishevelled homolog DVL-2	0.380934	0.450826	5	4	12.6271	12.2119	13.5311	12.6271	12.5216	13.0016	10.9601	12.6102	12.7483
Q92997	Q92997	DVL3_HUMAN	DVL3	Segment polarity protein dishevelled homolog DVL-3	0.162008	0.586328	5	4	13.0311	12.4436	13.2517	12.9322	12.9763	11.9455	12.7171	12.986	13.1384
O77932	O77932	DXO_HUMAN	DXO	Decapping and exoribonuclease protein	-0.0908309	0.805743	5	4	10.292	11.2657	10.8025	11.2125	11.3954	11.3759	11.3883	10.1144	10.6459
Q7RTS9	Q7RTS9	DYM_HUMAN	DYM	Dymeclin	-0.255419	0.157238	5	4	12.568	13.3035	12.9697	13.0352	13.0556	13.0826	13.1552	13.3853	13.4439
Q14204	Q14204	DYHC1_HUMAN	DYNC1H1	Cytoplasmic dynein 1 heavy chain 1	0.11663	0.39876	5	4	18.8356	18.6799	18.7775	18.4439	18.5326	18.6031	18.2393	18.7976	18.6654
Q13409	Q13409	DC1I2_HUMAN	DYNC1I2	Cytoplasmic dynein 1 intermediate chain 2	0.382145	0.0166007	5	4	17.1413	17.2644	17.2713	17.2021	16.8731	16.9465	16.4428	17.0636	16.8621
Q9Y6G9	Q9Y6G9	DC1L1_HUMAN	DYNC1LI1	Cytoplasmic dynein 1 light intermediate chain 1	0.308961	0.0917616	5	4	17.1185	17.043	17.2146	16.8002	16.7903	16.9383	16.259	16.8598	16.8282
Q9Y6G9;O43237	Q9Y6G9	DC1L1_HUMAN;DC1L2_HUMAN	DYNC1LI1;DYNC1LI2	Cytoplasmic dynein 1 light intermediate chain 2	-0.113695	0.671531	5	3	14.1713	14.1943	14.746	NaN	14.8461	14.4735	13.8932	14.6804	14.5278
O43237	O43237	DC1L2_HUMAN	DYNC1LI2	Cytoplasmic dynein 1 light intermediate chain 2	0.0701995	0.684453	5	4	17.3235	17.0845	17.3011	16.8573	16.7754	17.0779	16.8458	17.4096	17.2484
P63167	P63167	DYL1_HUMAN	DYNLL1	Dynein light chain 1, cytoplasmic	0.911896	0.0430942	5	4	17.8216	18.4829	17.4388	17.931	17.1171	17.7115	16.9381	17.2566	16.0101
P63167;Q96FJ2	P63167	DYL1_HUMAN;DYL2_HUMAN	DYNLL1;DYNLL2	Dynein light chain 1, cytoplasmic	-0.183887	0.206894	5	4	16.7524	16.9741	17.2804	16.785	17.0002	17.1703	16.9448	17.2342	17.3098
Q9NP97	Q9NP97	DLRB1_HUMAN	DYNLRB1	Dynein light chain roadblock-type 1	0.526277	0.00375824	5	4	18.0837	18.2658	18.1688	18.0661	17.7298	17.819	17.2396	17.5726	17.738
P63172	P63172	DYLT1_HUMAN	DYNLT1	Dynein light chain Tctex-type 1	0.281637	0.112943	5	4	15.6413	15.6835	15.9626	15.5067	15.6728	15.6096	15.0322	15.3036	15.4662
Q13627;Q9Y463	Q13627	DYR1A_HUMAN	DYRK1A	Dual specificity tyrosine-phosphorylation-regulated kinase 1A	-0.0854963	0.401949	5	4	12.6474	12.7501	12.5844	12.4367	12.9295	12.7303	12.6528	12.5406	12.5975
O75923	O75923	DYSF_HUMAN	DYSF	Dysferlin	-0.341786	0.000457535	5	4	18.8129	18.6912	18.6346	18.7437	19.0047	19.0761	19.1259	19.1591	18.9462
Q9NZM1;O75923	Q9NZM1	DYSF_HUMAN;MYOF_HUMAN	DYSF;MYOF	Dysferlin	0.455634	0.130765	5	4	17.5819	17.7794	17.6557	18.1992	17.5525	17.9196	17.4569	17.1352	16.678
Q86Y13	Q86Y13	DZIP3_HUMAN	DZIP3	E3 ubiquitin-protein ligase DZIP3	0.367325	0.0174938	5	4	15.1685	15.0504	15.0028	15.1727	14.9592	14.3658	14.7988	14.8161	14.7163
O00716	O00716	E2F3_HUMAN	E2F3	Transcription factor E2F3	0.0770505	0.786773	5	3	11.9529	NaN	12.0474	12.4837	11.4401	12.0064	12.5307	12.1327	12.3114
Q16254	Q16254	E2F4_HUMAN	E2F4	Transcription factor E2F4	0.168988	0.441415	5	4	13.0533	13.2529	13.2819	13.726	13.5476	13.3879	12.8991	12.7674	13.1958
Q56P03	Q56P03	EAPP_HUMAN	EAPP	E2F-associated phosphoprotein	-0.0725617	0.848609	5	3	10.5878	NaN	10.8523	11.0961	11.0003	11.5875	11.2728	10.6548	10.0743
Q5JPH6	Q5JPH6	SYEM_HUMAN	EARS2	Probable glutamate--tRNA ligase, mitochondrial	-0.188731	0.275176	5	4	14.1808	13.8674	13.7642	13.7	13.7644	13.8404	14.3542	14.2354	14.1397
Q99848	Q99848	EBP2_HUMAN	EBNA1BP2	Probable rRNA-processing protein EBP2	-0.126467	0.397371	5	4	16.3118	16.4717	16.0837	16.4601	16.1423	16.4581	16.7805	16.5035	16.4073
Q15125	Q15125	EBP_HUMAN	EBP	3-beta-hydroxysteroid-Delta(8),Delta(7)-isomerase	-0.113122	0.0936565	5	4	17.5107	17.5969	17.6683	17.7483	17.8292	17.81	17.6827	17.662	17.7369
O95905	O95905	ECD_HUMAN	ECD	Protein ecdysoneless homolog	0.485746	0.141258	5	4	11.8731	12.5328	12.2249	12.5721	12.0705	12.3447	10.9949	11.8299	11.8349
P42892	P42892	ECE1_HUMAN	ECE1	Endothelin-converting enzyme 1	-0.00187198	0.972927	5	4	18.3332	18.3034	18.164	18.3835	18.3197	18.2575	18.3976	18.2907	18.224
Q13011	Q13011	ECH1_HUMAN	ECH1	Delta(3,5)-Delta(2,4)-dienoyl-CoA isomerase, mitochondrial	-0.0293535	0.725588	5	4	19.4391	19.487	19.3787	19.6102	19.6237	19.5464	19.6323	19.3336	19.4045
Q9NTX5	Q9NTX5	ECHD1_HUMAN	ECHDC1	Ethylmalonyl-CoA decarboxylase	0.0250418	0.513929	5	4	16.2677	16.2905	16.3455	16.2575	16.2202	16.2391	16.3558	16.3051	16.2059
P30084	P30084	ECHM_HUMAN	ECHS1	Enoyl-CoA hydratase, mitochondrial	-0.279778	5.132e-05	5	4	18.9147	18.9098	18.8693	18.9457	19.2182	19.1335	19.2728	19.1785	19.1453
P42126	P42126	ECI1_HUMAN	ECI1	Enoyl-CoA delta isomerase 1, mitochondrial	-0.13112	0.172733	5	4	17.9213	17.958	17.8155	18.2583	18.1292	18.1469	18.138	18.1419	18.041
O75521	O75521	ECI2_HUMAN	ECI2	Enoyl-CoA delta isomerase 2	-0.0798837	0.527618	5	4	16.9888	16.825	16.4503	16.8399	16.731	16.8539	17.0675	16.852	16.7751
Q5VYK3	Q5VYK3	ECM29_HUMAN	ECPAS	Proteasome adapter and scaffold protein ECM29	0.259328	0.0831648	5	4	16.5102	16.507	16.7202	16.2419	16.2419	16.2893	15.9134	16.3541	16.3788
Q19T08	Q19T08	ECSCR_HUMAN	ECSCR	Endothelial cell-specific chemotaxis regulator	0.553056	0.00792631	5	4	16.2744	16.1873	15.7217	16.1663	15.2975	15.7704	15.4863	15.7206	15.397
Q9BQ95	Q9BQ95	ECSIT_HUMAN	ECSIT	Evolutionarily conserved signaling intermediate in Toll pathway, mitochondrial	0.351693	0.0957563	5	4	14.6974	14.1659	14.0322	14.6896	13.8714	14.181	14.3211	13.9675	13.8821
Q96F86	Q96F86	EDC3_HUMAN	EDC3	Enhancer of mRNA-decapping protein 3	-0.09586	0.358041	5	4	14.948	14.7858	14.8488	14.6608	14.9571	14.8603	14.6517	15.0714	14.9931
Q6P2E9	Q6P2E9	EDC4_HUMAN	EDC4	Enhancer of mRNA-decapping protein 4	-0.232478	0.0226596	5	4	16.222	16.1634	16.1576	15.9695	16.3341	16.3479	16.1755	16.4346	16.5109
Q92611	Q92611	EDEM1_HUMAN	EDEM1	ER degradation-enhancing alpha-mannosidase-like protein 1	-0.0985959	0.7515	5	4	11.7524	11.7801	11.9661	10.8469	11.04	11.7939	12.1383	11.7043	11.7483
Q9BV94	Q9BV94	EDEM2_HUMAN	EDEM2	ER degradation-enhancing alpha-mannosidase-like protein 2	-0.272638	0.052966	5	4	12.2411	12.29	12.4138	12.6894	12.87	12.7835	12.6785	12.5878	12.4864
Q9BZQ6	Q9BZQ6	EDEM3_HUMAN	EDEM3	ER degradation-enhancing alpha-mannosidase-like protein 3	-0.263551	0.047144	5	4	16.0322	15.7679	15.558	15.8253	15.8554	16.0969	16.2224	16.0212	16.1009
O60869	O60869	EDF1_HUMAN	EDF1	Endothelial differentiation-related factor 1	0.773387	0.000668532	5	4	16.8392	16.9482	16.7988	16.7183	15.9849	16.1603	15.9577	16.4144	15.7464
O43854	O43854	EDIL3_HUMAN	EDIL3	EGF-like repeat and discoidin I-like domain-containing protein 3	0.73497	0.0443314	5	4	14.2941	13.7272	12.8777	13.8194	12.6041	12.6656	13.3065	13.1152	13.0317
Q3B7T1	Q3B7T1	EDRF1_HUMAN	EDRF1	Erythroid differentiation-related factor 1	0.029655	0.906966	4	4	11.4299	10.7239	10.9981	10.605	10.7834	NaN	10.612	10.883	11.3599
Q15075	Q15075	EEA1_HUMAN	EEA1	Early endosome antigen 1	-0.0434904	0.622585	5	4	18.1489	18.1385	17.927	18.1825	18.2967	18.1801	18.1003	17.9409	18.1955
O75530	O75530	EED_HUMAN	EED	Polycomb protein EED	-0.228626	0.101265	5	4	13.0476	12.9097	12.5736	12.5863	12.8376	13.0862	12.9247	13.1314	13.06
P68104;Q5VTE0	P68104	EF1A1_HUMAN	EEF1A1	Elongation factor 1-alpha 1	0.362986	0.048105	5	4	21.2318	21.1482	21.2659	20.9912	20.7785	21.0241	20.3399	21.026	20.813
P68104;Q5VTE0;Q05639	P68104	EF1A2_HUMAN	EEF1A2	Elongation factor 1-alpha 2	0.461749	0.0115631	5	4	21.5382	21.3816	21.2515	21.1268	20.8522	21.0115	20.5746	21.1357	20.7399
Q8WVE0	Q8WVE0	EFMT1_HUMAN	EEF1AKMT1	EEF1A lysine methyltransferase 1	0.0124802	0.964769	4	4	11.4995	11.8709	12.0177	11.1434	12.0943	11.5813	11.1807	11.6252	NaN
P24534	P24534	EF1B_HUMAN	EEF1B2	Elongation factor 1-beta	0.464386	0.00784851	5	4	20.0034	19.7633	19.8252	19.8014	19.1777	19.5552	19.1207	19.6512	19.415
P29692;P24534	P29692	EF1B_HUMAN;EF1D_HUMAN	EEF1B2;EEF1D	Elongation factor 1-beta	0.258121	0.541125	5	4	15.9333	14.8676	15.403	15.054	15.32	15.0459	15.0159	15.888	14.0119
P29692	P29692	EF1D_HUMAN	EEF1D	Elongation factor 1-delta	0.365548	0.014369	5	4	20.0426	20.2337	20.3024	20.2129	19.9111	19.8437	19.4831	19.95	19.974
O43324	O43324	MCA3_HUMAN	EEF1E1	Eukaryotic translation elongation factor 1 epsilon-1	0.145242	0.276929	5	4	18.0137	17.8602	18.1589	17.8329	17.8262	17.8881	17.4879	18.0466	17.8571
P26641	P26641	EF1G_HUMAN	EEF1G	Elongation factor 1-gamma	0.302976	0.0859504	5	4	20.2338	20.0926	19.9902	19.7302	19.6199	19.5885	19.4947	20.1001	19.7403
P13639	P13639	EF2_HUMAN	EEF2	Elongation factor 2	0.54278	0.0191681	5	4	20.3965	20.3517	20.4819	20.0446	19.8714	19.9415	19.2303	20.0083	19.8278
O00418	O00418	EF2K_HUMAN	EEF2K	Eukaryotic elongation factor 2 kinase	0.425577	0.290142	5	4	11.9684	11.986	12.2109	11.6699	12.2478	11.3986	10.4136	11.998	11.6081
P57772	P57772	SELB_HUMAN	EEFSEC	Selenocysteine-specific elongation factor	-0.0883681	0.606674	5	4	13.4533	13.4644	13.7436	13.1006	13.5014	13.6503	13.143	13.7144	13.6351
Q7L9B9	Q7L9B9	EEPD1_HUMAN	EEPD1	Endonuclease/exonuclease/phosphatase family domain-containing protein 1	0.509618	0.367176	5	3	11.5235	11.4011	NaN	11.4524	11.6144	9.75468	11.4278	10.2802	11.67
O75071	O75071	EFC14_HUMAN	EFCAB14	EF-hand calcium-binding domain-containing protein 14	-0.044194	0.54003	5	4	17.0818	17.1231	17.0465	17.1836	17.2231	17.2999	17.1922	17.0557	16.9939
Q12805	Q12805	FBLN3_HUMAN	EFEMP1	EGF-containing fibulin-like extracellular matrix protein 1	0.628798	2.89627e-05	5	4	15.7811	15.7937	15.8269	15.9501	15.1514	15.2517	15.1882	15.3744	15.0802
Q96C19	Q96C19	EFHD2_HUMAN	EFHD2	EF-hand domain-containing protein D2	0.754362	0.00260417	5	4	17.0119	16.9323	17.1162	17.0846	16.4855	16.3627	15.7248	16.4891	16.3474
Q7Z2Z2	Q7Z2Z2	EFL1_HUMAN	EFL1	Elongation factor-like GTPase 1	0.629014	0.0274462	5	4	14.5796	15.0389	15.2124	14.6557	14.3102	14.4957	13.6076	14.3751	14.4246
P98172	P98172	EFNB1_HUMAN	EFNB1	Ephrin-B1	-0.965071	0.000311704	5	4	13.3271	13.0366	12.7821	13.0736	14.1	13.9341	14.1427	14.2355	13.6873
P52799	P52799	EFNB2_HUMAN	EFNB2	Ephrin-B2	-0.110472	0.542756	5	4	17.4766	17.3403	16.9421	17.132	17.1245	17.1324	17.1484	17.6755	17.5853
Q14156	Q14156	EFR3A_HUMAN	EFR3A	Protein EFR3 homolog A	-0.268032	0.000116907	5	4	15.1663	14.9971	15.0279	15.0947	15.3282	15.3572	15.3271	15.368	15.3171
Q15029	Q15029	U5S1_HUMAN	EFTUD2	116 kDa U5 small nuclear ribonucleoprotein component	-0.454763	0.00155741	5	4	17.8363	17.7657	17.5527	17.8551	18.088	18.0934	18.3912	18.1662	18.2972
Q9UHF1	Q9UHF1	EGFL7_HUMAN	EGFL7	Epidermal growth factor-like protein 7	-0.0039553	0.991619	5	4	11.0877	11.2031	10.3445	11.1607	11.1705	10.9398	10.2158	10.576	11.8626
Q63HQ2	Q63HQ2	EGFLA_HUMAN	EGFLAM	Pikachurin	0.627726	0.0344013	5	4	12.3885	12.3131	11.5883	12.1813	11.9569	11.7706	11.3202	11.251	11.1517
P00533	P00533	EGFR_HUMAN	EGFR	Epidermal growth factor receptor	0.668624	0.0676492	4	4	12.4224	11.2802	11.6457	11.2949	11.2728	NaN	11.0005	10.6206	11.0749
Q9GZT9	Q9GZT9	EGLN1_HUMAN	EGLN1	Egl nine homolog 1	0.444704	0.0429941	5	4	15.2897	15.0248	14.9603	15.1451	14.4282	14.953	14.2947	15.0603	14.5651
Q8NDI1	Q8NDI1	EHBP1_HUMAN	EHBP1	EH domain-binding protein 1	0.204406	0.0881611	5	4	13.0854	13.063	13.233	13.1027	13.2247	12.8906	12.7224	12.7982	12.9472
Q8N3D4	Q8N3D4	EH1L1_HUMAN	EHBP1L1	EH domain-binding protein 1-like protein 1	0.385417	0.0867032	5	4	13.1932	13.6771	13.9498	13.5994	13.2866	13.3323	13.0859	12.8407	13.5517
Q9H4M9	Q9H4M9	EHD1_HUMAN	EHD1	EH domain-containing protein 1	0.569673	0.00398521	5	4	16.4948	16.6305	16.7018	16.4464	16.1048	16.1904	15.5677	16.0557	16.0748
Q9NZN3;Q9H4M9	Q9NZN3	EHD1_HUMAN;EHD3_HUMAN	EHD1;EHD3	EH domain-containing protein 1	0.081186	0.791258	5	4	15.7538	15.699	15.4683	15.1701	14.9916	15.2635	15.0027	16.247	15.7033
Q9NZN3;Q9H4M9;Q9H223	Q9NZN3	EHD1_HUMAN;EHD3_HUMAN;EHD4_HUMAN	EHD1;EHD3;EHD4	EH domain-containing protein 4	-0.318198	0.570877	5	4	15.768	14.639	15.0876	14.2372	14.8569	14.4628	14.6065	16.5538	15.7756
Q9NZN4	Q9NZN4	EHD2_HUMAN	EHD2	EH domain-containing protein 2	0.199431	0.273311	5	4	19.9118	19.6132	19.4478	19.2512	19.1291	19.2303	19.2427	19.6721	19.5087
Q9NZN4;Q9H223	Q9NZN4	EHD2_HUMAN;EHD4_HUMAN	EHD2;EHD4	EH domain-containing protein 4	0.502992	0.304193	5	4	15.7449	15.8117	14.814	14.7658	13.7998	14.6598	14.7238	15.8938	14.8283
Q9NZN3	Q9NZN3	EHD3_HUMAN	EHD3	EH domain-containing protein 3	0.0477433	0.758089	5	4	13.9052	13.9937	14.0357	13.4626	14.0028	13.7172	13.6171	13.6719	13.9988
Q9NZN3;Q9H223	Q9NZN3	EHD3_HUMAN;EHD4_HUMAN	EHD3;EHD4	EH domain-containing protein 4	0.524934	0.0170111	5	4	16.7358	16.6996	16.4553	16.3377	15.7495	16.0352	15.9296	16.5132	15.9334
Q9H223	Q9H223	EHD4_HUMAN	EHD4	EH domain-containing protein 4	0.341374	0.0570171	5	4	17.7054	17.7108	17.724	17.5039	17.3447	17.3394	16.8523	17.5955	17.4663
Q08426	Q08426	ECHP_HUMAN	EHHADH	Peroxisomal bifunctional enzyme	0.659103	3.63204e-05	5	4	14.6765	14.5038	14.3873	14.3615	13.7555	13.7661	13.855	13.9167	13.8226
Q9H9B1	Q9H9B1	EHMT1_HUMAN	EHMT1	Histone-lysine N-methyltransferase EHMT1	-0.224539	0.124498	5	4	13.6553	13.9348	13.9274	13.9107	13.7998	13.876	14.2139	14.2388	14.2793
Q96KQ7	Q96KQ7	EHMT2_HUMAN	EHMT2	Histone-lysine N-methyltransferase EHMT2	-0.178342	0.225606	5	4	14.6533	14.3482	14.4011	14.2294	14.2097	14.6115	14.6814	14.723	14.7062
O14681	O14681	EI24_HUMAN	EI24	Etoposide-induced protein 2.4 homolog	-0.392598	0.0906537	5	4	16.5789	16.3731	15.8874	16.2247	16.3631	16.6039	16.9254	17.0196	16.381
P41567	P41567	EIF1_HUMAN	EIF1	Eukaryotic translation initiation factor 1	0.168211	0.308056	5	4	15.3694	15.2337	15.0878	14.7149	14.8136	15.023	14.684	15.1038	15.042
O60739;P41567	O60739	EIF1B_HUMAN;EIF1_HUMAN	EIF1;EIF1B	Eukaryotic translation initiation factor 1b	0.542935	0.00241839	5	4	18.3873	18.5058	18.6099	18.2175	17.9957	18.0007	17.5913	18.0095	17.839
Q8N9N8	Q8N9N8	EIF1A_HUMAN	EIF1AD	Probable RNA-binding protein EIF1AD	0.991124	0.0369171	5	4	12.3163	13.3928	13.0159	12.4491	11.7967	12.4795	11.6003	12.2555	10.88
O14602;P47813	O14602	IF1AX_HUMAN	EIF1AX	Eukaryotic translation initiation factor 1A, X-chromosomal	0.140093	0.448971	5	4	17.0122	16.6131	16.7225	16.4268	16.2486	16.6029	16.3328	16.928	16.6554
O60739	O60739	EIF1B_HUMAN	EIF1B	Eukaryotic translation initiation factor 1b	0.413568	0.0629154	5	4	14.0568	14.085	13.6545	13.5718	13.3102	13.8485	13.1122	13.2918	13.5797
Q9BY44	Q9BY44	EIF2A_HUMAN	EIF2A	Eukaryotic translation initiation factor 2A	0.192707	0.0807773	5	4	16.5647	16.5112	16.4293	16.277	16.1673	16.3477	16.1438	16.4738	16.1317
P19525	P19525	E2AK2_HUMAN	EIF2AK2	Interferon-induced, double-stranded RNA-activated protein kinase	0.0609137	0.345757	5	4	16.3396	16.1638	16.3444	16.1935	16.2139	16.2169	16.174	16.3147	16.0774
Q9NZJ5	Q9NZJ5	E2AK3_HUMAN	EIF2AK3	Eukaryotic translation initiation factor 2-alpha kinase 3	-0.0749124	0.585984	5	4	14.1149	14.3423	14.1912	14.7281	14.533	14.4384	14.4997	14.2816	14.3426
Q9P2K8	Q9P2K8	E2AK4_HUMAN	EIF2AK4	eIF-2-alpha kinase GCN2	0.324488	0.0226326	5	4	14.7391	14.6106	14.7267	14.5	14.2505	14.4832	14.0071	14.4647	14.3925
Q14232	Q14232	EI2BA_HUMAN	EIF2B1	Translation initiation factor eIF-2B subunit alpha	0.00391954	0.977348	5	4	14.5974	14.6283	14.6799	14.5533	14.6867	14.6498	14.1674	14.7055	14.8446
P49770	P49770	EI2BB_HUMAN	EIF2B2	Translation initiation factor eIF-2B subunit beta	-0.0608776	0.707836	5	4	15.2295	15.0996	15.235	14.6334	15.2265	15.025	14.8234	15.2432	15.2331
Q9NR50	Q9NR50	EI2BG_HUMAN	EIF2B3	Translation initiation factor eIF-2B subunit gamma	0.148315	0.211639	5	4	16.2502	16.2418	16.4426	16.249	16.1072	16.2121	15.8379	16.3606	16.2202
Q9UI10	Q9UI10	EI2BD_HUMAN	EIF2B4	Translation initiation factor eIF-2B subunit delta	0.181452	0.302085	5	4	14.7415	14.8866	14.892	14.6613	14.3674	14.602	14.2831	15.0317	14.7853
Q13144	Q13144	EI2BE_HUMAN	EIF2B5	Translation initiation factor eIF-2B subunit epsilon	0.367538	0.0141108	5	4	15.2976	15.4049	15.2907	15.1754	14.903	15.1511	14.6313	15.0937	14.844
P41214	P41214	EIF2D_HUMAN	EIF2D	Eukaryotic translation initiation factor 2D	0.216071	0.0798314	5	4	14.7432	14.7118	14.9023	14.7886	14.426	14.7815	14.3301	14.5729	14.7413
P05198	P05198	IF2A_HUMAN	EIF2S1	Eukaryotic translation initiation factor 2 subunit 1	0.150721	0.0607639	5	4	17.4476	17.4077	17.4339	17.2647	17.3267	17.2829	17.0461	17.2926	17.2405
P20042	P20042	IF2B_HUMAN	EIF2S2	Eukaryotic translation initiation factor 2 subunit 2	0.194698	0.0128875	5	4	18.0238	18.0171	18.1227	17.9006	17.8307	17.9433	17.7067	17.7939	17.8321
P41091	P41091	IF2G_HUMAN	EIF2S3	Eukaryotic translation initiation factor 2 subunit 3	0.101637	0.383778	5	4	17.7688	17.7656	17.9058	17.6278	17.6493	17.7396	17.3426	17.762	17.8333
Q2VIR3;P41091	Q2VIR3	IF2GL_HUMAN;IF2G_HUMAN	EIF2S3;EIF2S3B	Eukaryotic translation initiation factor 2 subunit 3	0.189563	0.125207	5	4	17.8925	18.0587	18.0871	17.9302	18.0345	17.9551	17.5376	17.7798	17.7057
Q14152	Q14152	EIF3A_HUMAN	EIF3A	Eukaryotic translation initiation factor 3 subunit A	0.160051	0.0533698	5	4	18.0232	18.0348	18.072	17.8793	17.8762	17.8563	17.6584	17.9741	17.8462
P55884	P55884	EIF3B_HUMAN	EIF3B	Eukaryotic translation initiation factor 3 subunit B	0.121631	0.300808	5	4	17.8979	17.8108	17.7951	17.571	17.5552	17.6203	17.4359	17.9069	17.7172
Q99613;B5ME19	Q99613	EIF3C_HUMAN	EIF3C	Eukaryotic translation initiation factor 3 subunit C	0.275918	0.00754817	5	4	18.3463	18.3956	18.3617	18.1498	18.0512	18.1089	17.843	18.091	18.0931
O15371	O15371	EIF3D_HUMAN	EIF3D	Eukaryotic translation initiation factor 3 subunit D	0.0726958	0.646239	5	4	16.8053	16.3528	16.4603	16.2309	16.3757	16.3196	16.1578	16.7289	16.3662
P60228	P60228	EIF3E_HUMAN	EIF3E	Eukaryotic translation initiation factor 3 subunit E	0.0635524	0.689758	5	4	17.4514	17.1927	17.1964	16.975	16.9806	17.15	16.8324	17.478	17.2606
O00303	O00303	EIF3F_HUMAN	EIF3F	Eukaryotic translation initiation factor 3 subunit F	0.108876	0.385328	5	4	18.0219	17.8368	17.8899	17.6247	17.6658	17.6522	17.6629	18.06	17.6313
O75821	O75821	EIF3G_HUMAN	EIF3G	Eukaryotic translation initiation factor 3 subunit G	0.318048	0.0129984	5	4	17.0861	17.3878	17.338	17.1866	16.9626	17.108	16.7	16.9319	16.9552
O15372	O15372	EIF3H_HUMAN	EIF3H	Eukaryotic translation initiation factor 3 subunit H	0.11275	0.364486	5	4	18.6237	18.3995	18.3454	18.1271	18.2466	18.074	18.2049	18.4732	18.307
Q13347	Q13347	EIF3I_HUMAN	EIF3I	Eukaryotic translation initiation factor 3 subunit I	0.202604	0.132145	5	4	17.401	17.3795	17.1982	17.0498	16.9894	17.1335	16.7913	17.2952	17.0632
O75822	O75822	EIF3J_HUMAN	EIF3J	Eukaryotic translation initiation factor 3 subunit J	0.415025	0.0088926	5	4	16.8689	16.9219	16.9148	16.6702	16.3739	16.5254	16.2379	16.7342	16.2731
Q9UBQ5	Q9UBQ5	EIF3K_HUMAN	EIF3K	Eukaryotic translation initiation factor 3 subunit K	0.248289	0.0156715	5	4	17.9244	17.8213	17.8543	17.8533	17.7689	17.5375	17.466	17.7838	17.5188
Q9Y262	Q9Y262	EIF3L_HUMAN	EIF3L	Eukaryotic translation initiation factor 3 subunit L	-0.122311	0.615989	5	4	17.1547	16.7773	16.6352	16.4637	16.4223	16.7995	16.782	17.4791	16.9172
Q7L2H7	Q7L2H7	EIF3M_HUMAN	EIF3M	Eukaryotic translation initiation factor 3 subunit M	-0.0594448	0.751243	5	4	17.1893	16.881	16.9453	16.5124	16.7638	16.8623	16.7598	17.3882	16.933
P60842	P60842	IF4A1_HUMAN	EIF4A1	Eukaryotic initiation factor 4A-I	0.433263	0.0644636	5	4	19.2328	19.2701	19.5683	19.0393	19.0422	19.0819	18.2492	18.9528	18.8958
P60842;Q14240	P60842	IF4A1_HUMAN;IF4A2_HUMAN	EIF4A1;EIF4A2	Eukaryotic initiation factor 4A-I	0.262331	0.222431	5	4	19.8432	19.7508	19.6996	19.2886	19.393	19.4579	18.8632	19.7522	19.4498
P60842;P38919;Q14240	P60842	IF4A1_HUMAN;IF4A2_HUMAN;IF4A3_HUMAN	EIF4A1;EIF4A2;EIF4A3	Eukaryotic initiation factor 4A-III	0.512802	0.0129137	5	4	18.1555	17.9452	17.817	17.7247	17.1507	17.3961	17.2385	17.8241	17.3796
Q14240	Q14240	IF4A2_HUMAN	EIF4A2	Eukaryotic initiation factor 4A-II	0.411271	0.033931	5	4	18.0897	17.8594	18.0531	17.9072	17.751	17.6949	17.0698	17.7789	17.5358
P38919	P38919	IF4A3_HUMAN	EIF4A3	Eukaryotic initiation factor 4A-III	-0.333651	0.0457137	5	4	17.847	17.9317	17.4785	17.7045	17.7844	17.9253	18.2718	18.2287	18.1602
P23588	P23588	IF4B_HUMAN	EIF4B	Eukaryotic translation initiation factor 4B	0.476716	0.0226522	5	4	17.6494	17.9555	17.9979	17.8191	17.2943	17.3753	16.9369	17.6613	17.6259
P06730	P06730	IF4E_HUMAN	EIF4E	Eukaryotic translation initiation factor 4E	0.210064	0.087289	5	4	17.0736	17.1839	17.0589	16.7932	16.8229	16.7881	16.5799	16.9547	16.941
O60573	O60573	IF4E2_HUMAN	EIF4E2	Eukaryotic translation initiation factor 4E type 2	0.61544	0.0135551	5	4	14.4526	14.5724	14.4681	14.4305	13.9549	13.2642	13.9487	14.2651	13.8944
Q13541	Q13541	4EBP1_HUMAN	EIF4EBP1	Eukaryotic translation initiation factor 4E-binding protein 1	1.02857	0.00298684	5	4	15.5206	14.8186	15.2134	14.8589	14.3787	14.4279	13.6334	13.7787	14.1526
Q13542	Q13542	4EBP2_HUMAN	EIF4EBP2	Eukaryotic translation initiation factor 4E-binding protein 2	0.427964	0.0310503	5	4	12.182	12.3449	12.7315	12.0988	11.8166	12.1385	11.6222	11.972	12.0073
Q9NRA8	Q9NRA8	4ET_HUMAN	EIF4ENIF1	Eukaryotic translation initiation factor 4E transporter	-0.039152	0.632773	5	4	13.4852	13.325	13.3766	13.3942	13.262	13.4425	13.3995	13.4088	13.6593
Q04637	Q04637	IF4G1_HUMAN	EIF4G1	Eukaryotic translation initiation factor 4 gamma 1	0.260019	0.0416314	5	4	18.093	18.0953	18.1164	17.9412	17.7786	17.8476	17.4938	18.0223	17.865
Q04637;O43432	Q04637	IF4G1_HUMAN;IF4G3_HUMAN	EIF4G1;EIF4G3	Eukaryotic translation initiation factor 4 gamma 3	0.00341609	0.979459	5	4	17.0634	17.108	17.0692	16.7233	16.9129	17.089	16.6764	17.1804	17.0791
P78344	P78344	IF4G2_HUMAN	EIF4G2	Eukaryotic translation initiation factor 4 gamma 2	0.175891	0.0576143	5	4	17.1066	17.1095	17.0668	16.9458	16.783	16.9554	16.6962	17.0337	16.9381
O43432	O43432	IF4G3_HUMAN	EIF4G3	Eukaryotic translation initiation factor 4 gamma 3	0.182919	0.0369777	5	4	17.7751	17.8662	17.9003	17.7077	17.6548	17.7124	17.4221	17.6931	17.6646
Q15056	Q15056	IF4H_HUMAN	EIF4H	Eukaryotic translation initiation factor 4H	0.365171	0.133069	5	4	17.7539	17.4036	17.4853	17.1411	16.8468	17.0619	16.6646	17.609	17.2217
P55010	P55010	IF5_HUMAN	EIF5	Eukaryotic translation initiation factor 5	0.314757	0.0164206	5	4	16.8772	16.8595	16.8953	16.6524	16.4334	16.6321	16.2411	16.6564	16.5687
Q9GZV4;P63241;Q6IS14	Q9GZV4	IF5A1_HUMAN	EIF5A	Eukaryotic translation initiation factor 5A-1	0.481291	0.0858406	5	4	18.2958	18.4589	18.6971	17.8541	18.2922	17.9225	17.2884	17.9214	17.8016
O60841	O60841	IF2P_HUMAN	EIF5B	Eukaryotic translation initiation factor 5B	0.163998	0.073347	5	4	17.4541	17.5453	17.6231	17.4061	17.3033	17.511	17.1574	17.3894	17.3547
P56537	P56537	IF6_HUMAN	EIF6	Eukaryotic translation initiation factor 6	-0.0575999	0.675103	5	4	17.5427	17.6217	17.7432	17.4179	17.7848	17.6439	17.2453	17.8242	17.6968
Q53HC9	Q53HC9	EIPR1_HUMAN	EIPR1	EARP and GARP complex-interacting protein 1	-0.0596553	0.770972	5	4	14.8202	14.9124	15.0417	14.9167	15.1481	14.829	14.4513	15.4785	15.0051
Q9BQ52	Q9BQ52	RNZ2_HUMAN	ELAC2	Zinc phosphodiesterase ELAC protein 2	-0.241995	0.00991343	5	4	16.0558	15.8337	15.9566	15.8522	16.0761	16.3391	16.1394	16.1721	16.1061
A8MWY0	A8MWY0	ELAP2_HUMAN	ELAPOR2	Endosome/lysosome-associated apoptosis and autophagy regulator family member 2	-0.0325708	0.492154	5	4	15.9772	16.0831	15.964	16.087	16.0455	16.004	16.1604	16.093	15.999
Q15717	Q15717	ELAV1_HUMAN	ELAVL1	ELAV-like protein 1	-0.358571	0.0367631	5	4	19.0903	18.8866	18.6118	18.7435	18.9671	19.1115	19.4377	19.3892	19.0525
Q12926;P26378	Q12926	ELAV2_HUMAN	ELAVL2	ELAV-like protein 2	0.0445389	0.897506	5	3	12.5036	11.5493	12.9022	NaN	12.1111	12.4415	11.9266	12.5786	12.3115
P32519	P32519	ELF1_HUMAN	ELF1	ETS-related transcription factor Elf-1	-0.0990677	0.538756	5	4	12.8154	12.6091	12.4608	12.3827	12.6776	12.6457	12.5216	12.4083	13.0771
Q15723	Q15723	ELF2_HUMAN	ELF2	ETS-related transcription factor Elf-2	-0.108251	0.729533	5	4	13.1988	12.9888	13.0578	13.729	12.456	13.7627	13.6149	13.4136	13.5122
P41970	P41970	ELK3_HUMAN	ELK3	ETS domain-containing protein Elk-3	-0.426151	0.327143	5	4	13.8814	13.6848	13.0437	12.0627	13.4413	14.1073	13.8399	13.257	13.326
P55199	P55199	ELL_HUMAN	ELL	RNA polymerase II elongation factor ELL	-0.169034	0.225279	5	4	13.4485	13.4617	13.1014	13.7683	13.4721	13.6828	13.6199	13.6218	13.6735
Q92556	Q92556	ELMO1_HUMAN	ELMO1	Engulfment and cell motility protein 1	0.206547	0.117574	5	4	15.3412	15.5079	15.415	15.2835	15.1638	15.2128	14.8332	15.3038	15.3882
Q92556;Q96JJ3	Q92556	ELMO1_HUMAN;ELMO2_HUMAN	ELMO1;ELMO2	Engulfment and cell motility protein 1	0.148554	0.273445	5	4	17.8022	17.4358	17.5935	17.5982	17.5458	17.6214	17.0984	17.566	17.4628
Q96JJ3	Q96JJ3	ELMO2_HUMAN	ELMO2	Engulfment and cell motility protein 2	0.0162114	0.854479	5	4	15.1587	15.3471	15.4591	15.2284	15.4613	15.2884	15.1179	15.2495	15.2935
Q8IZ81	Q8IZ81	ELMD2_HUMAN	ELMOD2	ELMO domain-containing protein 2	-0.392482	8.38692e-06	5	4	14.6398	14.5951	14.6423	14.5701	15.0718	14.9975	15.0231	14.9087	15.0203
Q14241	Q14241	ELOA1_HUMAN	ELOA	Elongin-A	-0.170762	0.138083	5	4	13.7841	13.8964	13.7739	14.1084	14.1369	14.0651	14.2059	13.812	14.0873
Q15370	Q15370	ELOB_HUMAN	ELOB	Elongin-B	0.26438	0.0419288	5	4	17.3632	17.1979	17.1428	17.0187	16.8761	16.9695	16.7167	17.1726	16.8463
Q15369	Q15369	ELOC_HUMAN	ELOC	Elongin-C	0.300198	0.0097642	5	4	17.764	17.8399	17.9431	17.6738	17.6126	17.6011	17.2755	17.5304	17.5054
Q9BW60	Q9BW60	ELOV1_HUMAN	ELOVL1	Elongation of very long chain fatty acids protein 1	0.064581	0.706737	5	4	18.6949	18.6982	18.6873	19.2083	19.0369	18.9472	18.451	18.7105	18.6424
Q9NYP7	Q9NYP7	ELOV5_HUMAN	ELOVL5	Elongation of very long chain fatty acids protein 5	-0.116314	0.505839	5	4	16.2674	15.5631	15.9405	16.0179	15.9918	15.7336	16.2392	16.213	16.14
O95163	O95163	ELP1_HUMAN	ELP1	Elongator complex protein 1	0.0901241	0.662335	5	4	14.0374	13.6199	13.6649	13.4382	13.8801	13.5811	13.0642	13.8235	13.6512
Q6IA86	Q6IA86	ELP2_HUMAN	ELP2	Elongator complex protein 2	0.252563	0.45415	5	4	13.7715	12.9201	13.7714	13.4379	13.1632	13.6501	12.4055	13.7123	13.1823
Q9H9T3	Q9H9T3	ELP3_HUMAN	ELP3	Elongator complex protein 3	0.0904752	0.718521	5	4	14.166	13.7113	14.5057	13.5203	13.8821	13.7445	13.5117	14.0548	14.2336
Q96EB1	Q96EB1	ELP4_HUMAN	ELP4	Elongator complex protein 4	0.283545	0.185389	5	4	12.6545	13.2287	13.5582	13.0604	13.064	13.0069	12.5748	12.8017	12.7623
Q0PNE2	Q0PNE2	ELP6_HUMAN	ELP6	Elongator complex protein 6	0.0907523	0.813374	5	4	12.3143	11.8398	12.9331	11.936	12.6223	12.4365	11.207	11.9904	12.569
Q6PCB8	Q6PCB8	EMB_HUMAN	EMB	Embigin	-0.143987	0.450817	5	4	12.8278	13.0068	12.3246	13.0371	13.0113	12.9879	13.2053	12.8863	12.6245
Q8N766	Q8N766	EMC1_HUMAN	EMC1	ER membrane protein complex subunit 1	-0.36319	0.0216178	5	4	17.6499	17.3401	17.1527	17.1363	17.5202	17.6967	17.8534	17.7429	17.6017
Q5UCC4	Q5UCC4	EMC10_HUMAN	EMC10	ER membrane protein complex subunit 10	-0.174879	0.27147	5	4	14.6565	14.2626	14.3422	14.0422	14.5176	14.5341	14.6288	14.6421	14.1813
Q15006	Q15006	EMC2_HUMAN	EMC2	ER membrane protein complex subunit 2	-0.260459	0.14259	5	4	16.2385	15.9716	15.9646	16.3562	16.127	16.2788	16.4584	16.8093	16.2925
Q9P0I2	Q9P0I2	EMC3_HUMAN	EMC3	ER membrane protein complex subunit 3	-0.131537	0.110418	5	4	17.4876	17.412	17.5612	17.6086	17.8122	17.7163	17.6481	17.5145	17.5533
Q5J8M3	Q5J8M3	EMC4_HUMAN	EMC4	ER membrane protein complex subunit 4	-0.00562439	0.973802	5	4	16.3161	16.2897	16.7116	16.7992	16.9107	16.4118	16.5441	16.2918	16.5155
Q9BV81	Q9BV81	EMC6_HUMAN	EMC6	ER membrane protein complex subunit 6	-0.00203689	0.995501	5	4	16.7438	15.9294	15.7823	16.3909	15.4128	15.9496	16.7183	16.8003	16.1874
Q9NPA0	Q9NPA0	EMC7_HUMAN	EMC7	ER membrane protein complex subunit 7	-0.19454	0.457201	5	4	16.7701	16.0261	15.8145	15.9453	16.0909	16.3247	16.6832	16.6093	15.9596
O43402	O43402	EMC8_HUMAN	EMC8	ER membrane protein complex subunit 8	-0.295624	0.154954	5	4	15.4383	14.9417	14.7249	14.9757	14.9858	15.2238	15.6358	15.508	15.2255
Q9Y3B6	Q9Y3B6	EMC9_HUMAN	EMC9	ER membrane protein complex subunit 9	-0.328357	0.0645236	5	4	14.4262	14.069	13.8215	14.406	14.6808	14.583	14.2863	14.4207	14.5744
P50402	P50402	EMD_HUMAN	EMD	Emerin	-0.196573	0.0372023	5	4	17.0579	16.9339	16.9063	17.0785	17.1792	16.998	17.3603	17.2405	17.1756
Q92979	Q92979	NEP1_HUMAN	EMG1	Ribosomal RNA small subunit methyltransferase NEP1	-0.377973	0.0237536	5	4	16.8501	16.559	16.2544	16.3961	16.9635	16.8329	17.0322	16.6895	16.9462
O00423	O00423	EMAL1_HUMAN	EML1	Echinoderm microtubule-associated protein-like 1	0.227706	0.152759	5	4	14.2211	14.1525	14.4488	14.0611	14.0454	14.2252	13.6371	14.1798	13.8783
O95834	O95834	EMAL2_HUMAN	EML2	Echinoderm microtubule-associated protein-like 2	0.32951	0.510146	5	4	13.0538	12.9093	13.2987	12.5323	12.9914	12.6632	11.0668	13.2376	13.136
Q32P44	Q32P44	EMAL3_HUMAN	EML3	Echinoderm microtubule-associated protein-like 3	-0.370515	0.000990384	5	4	14.8315	15.0517	14.9637	14.7776	15.2993	15.3044	15.1344	15.3374	15.3077
Q9HC35	Q9HC35	EMAL4_HUMAN	EML4	Echinoderm microtubule-associated protein-like 4	0.00583848	0.969257	5	4	16.9713	16.789	16.9835	16.5738	16.8658	16.9277	16.4207	17.0346	16.8691
Q7Z589	Q7Z589	EMSY_HUMAN	EMSY	BRCA2-interacting transcriptional repressor EMSY	-0.330446	0.0465787	5	4	12.7255	12.6798	12.3041	12.819	12.8946	12.9024	13.1178	12.7192	13.1786
Q8N8S7	Q8N8S7	ENAH_HUMAN	ENAH	Protein enabled homolog	0.906211	0.00119185	5	4	15.4066	15.3276	15.2855	15.0842	14.3368	14.4084	13.8504	14.6679	14.5853
O94919	O94919	ENDD1_HUMAN	ENDOD1	Endonuclease domain-containing 1 protein	-0.226542	0.0653355	5	4	16.8093	16.6301	16.6053	17.0427	17.0865	16.9718	17.0873	17.016	16.8304
Q14249	Q14249	NUCG_HUMAN	ENDOG	Endonuclease G, mitochondrial	-0.452297	0.0307233	5	4	16.2741	15.9796	15.9215	15.9295	16.0753	16.3015	16.7607	16.7603	16.4946
P17813	P17813	EGLN_HUMAN	ENG	Endoglin	-0.399607	0.00162084	5	4	17.1859	17.4501	17.1682	17.5145	17.6871	17.6966	17.7476	17.7432	17.7718
Q8NFI3	Q8NFI3	ENASE_HUMAN	ENGASE	Cytosolic endo-beta-N-acetylglucosaminidase	-0.136508	0.648141	5	4	12.8331	11.5774	12.5643	12.6555	12.18	12.5054	12.7199	12.4035	12.9115
P06733	P06733	ENOA_HUMAN	ENO1	Alpha-enolase	0.712398	0.0043786	5	4	21.4025	21.3717	21.5129	21.2351	21.1126	20.8785	20.365	20.6087	20.376
P06733;P13929;P09104	P06733	ENOA_HUMAN;ENOB_HUMAN;ENOG_HUMAN	ENO1;ENO2;ENO3	Alpha-enolase	0.211103	0.368351	5	4	19.272	19.2894	19.7516	19.3758	19.7209	19.4567	18.7693	18.923	19.1857
P09104	P09104	ENOG_HUMAN	ENO2	Gamma-enolase	1.00405	0.00266057	5	4	15.2972	15.3178	15.6273	15.3142	14.7972	14.7683	13.8007	14.2363	14.3227
P13929	P13929	ENOB_HUMAN	ENO3	Beta-enolase	0.544412	0.154984	4	3	19.0425	18.8909	19.3438	NaN	NaN	18.5694	18.1204	19.268	18.2341
Q9UHY7	Q9UHY7	ENOPH_HUMAN	ENOPH1	Enolase-phosphatase E1	-0.0150296	0.944867	5	4	16.4807	16.1221	16.3898	15.7322	16.3111	16.0937	15.7437	16.5172	16.3154
Q7L5Y1	Q7L5Y1	ENOF1_HUMAN	ENOSF1	Mitochondrial enolase superfamily member 1	0.113676	0.706909	5	4	13.0729	13.4375	13.9185	13.0529	13.528	13.6007	12.4831	13.2567	13.4154
P22413	P22413	ENPP1_HUMAN	ENPP1	Ectonucleotide pyrophosphatase/phosphodiesterase family member 1	0.330398	0.173233	5	4	12.6218	12.2137	12.5175	12.6441	11.9213	12.2405	12.7426	11.6998	12.2402
Q13822	Q13822	ENPP2_HUMAN	ENPP2	Ectonucleotide pyrophosphatase/phosphodiesterase family member 2	-0.559269	0.00204427	5	4	15.6807	15.4633	15.2109	15.5649	15.9956	16.2219	16.1087	15.8082	16.0616
Q9Y6X5	Q9Y6X5	ENPP4_HUMAN	ENPP4	Bis(5'-adenosyl)-triphosphatase ENPP4	-0.167468	0.215074	5	4	15.484	15.1136	14.9353	15.1381	15.2857	15.1616	15.3344	15.5453	15.3491
O43768	O43768	ENSA_HUMAN	ENSA	Alpha-endosulfine	0.733069	0.0546628	5	4	12.6036	12.6548	13.4338	12.9224	12.7906	12.6344	11.5578	11.7686	12.1017
P49961	P49961	ENTP1_HUMAN	ENTPD1	Ectonucleoside triphosphate diphosphohydrolase 1	-0.166082	0.223531	5	4	17.645	17.4077	17.1354	17.3877	17.5127	17.3375	17.7841	17.5216	17.6444
O75356	O75356	ENTP5_HUMAN	ENTPD5	Nucleoside diphosphate phosphatase ENTPD5	0.121071	0.673301	5	4	12.8001	13.4547	13.047	12.8989	13.3157	13.0037	13.1438	12.0912	13.0911
Q96C92	Q96C92	ENTR1_HUMAN	ENTR1	Endosome-associated-trafficking regulator 1	0.0259561	0.933708	5	4	10.5194	10.9015	10.7452	10.974	11.3807	10.6124	11.1857	9.92614	10.6904
Q9NPA8	Q9NPA8	ENY2_HUMAN	ENY2	Transcription and mRNA export factor ENY2	0.10682	0.371998	5	4	17.9261	18.13	17.863	18.2035	18.0407	18.0362	17.9338	17.6291	17.9794
Q5NDL2	Q5NDL2	EOGT_HUMAN	EOGT	EGF domain-specific O-linked N-acetylglucosamine transferase	-0.466032	5.21133e-05	5	4	17.9298	17.9295	17.7169	17.9008	18.295	18.264	18.3502	18.4087	18.3585
Q09472	Q09472	EP300_HUMAN	EP300	Histone acetyltransferase p300	-0.00239275	0.987985	5	4	13.3767	13.4503	13.431	13.1141	13.3408	13.4036	13.7598	13.176	13.0469
Q96L91	Q96L91	EP400_HUMAN	EP400	E1A-binding protein p400	-0.268357	0.00250448	5	4	13.5678	13.7758	13.5753	13.596	13.7795	13.8757	13.9879	13.93	13.9123
P11171;Q9H4G0;Q9Y2J2	P11171	EPB41_HUMAN	EPB41	Protein 4.1	-0.0165309	0.836482	5	4	15.8705	15.9084	15.8113	16.0739	16.0399	16.0634	15.8912	15.7847	15.8835
Q9H4G0	Q9H4G0	E41L1_HUMAN	EPB41L1	Band 4.1-like protein 1	-0.693154	0.0134116	5	4	11.2445	11.6478	11.0264	11.56	12.356	11.5511	12.3653	12.0602	11.9816
O43491	O43491	E41L2_HUMAN	EPB41L2	Band 4.1-like protein 2	-0.161958	0.0143093	5	4	17.8818	17.8186	17.7675	18.004	18.0315	18.0631	18.0429	17.9546	18.0576
Q9HCS5	Q9HCS5	E41LA_HUMAN	EPB41L4A	Band 4.1-like protein 4A	-0.655445	0.081885	5	4	10.9048	11.9286	11.1231	11.3446	12.6238	11.2092	11.897	12.0654	12.1082
Q9HCM4	Q9HCM4	E41L5_HUMAN	EPB41L5	Band 4.1-like protein 5	-0.701128	7.8176e-06	5	4	14.3024	14.3665	14.2805	14.1652	14.8529	15.0978	14.9551	14.9512	15.0419
Q9H2F5	Q9H2F5	EPC1_HUMAN	EPC1	Enhancer of polycomb homolog 1	-0.301647	0.313962	5	4	11.9421	11.8548	12.242	12.0502	11.7894	12.7242	12.9141	12.4283	11.7635
Q52LR7	Q52LR7	EPC2_HUMAN	EPC2	Enhancer of polycomb homolog 2	0.243172	0.571727	5	3	12.0591	NaN	10.9519	11.5795	11.8964	11.7262	10.536	10.9491	11.3274
Q9UM22	Q9UM22	EPDR1_HUMAN	EPDR1	Mammalian ependymin-related protein 1	0.134234	0.822051	5	4	14.4718	14.3338	14.1883	14.0052	13.5899	12.3909	14.6759	15.0796	14.8414
Q9HCE0	Q9HCE0	EPG5_HUMAN	EPG5	Ectopic P granules protein 5 homolog	0.836907	0.215147	5	3	12.2442	11.921	12.7741	NaN	12.243	12.2009	9.86481	11.6248	11.4475
[truncated: 5,659 more rows]
