# Supplementary material for: A fully iPS-cell-derived 3D model of the human blood–brain barrier for exploring neurovascular disease mechanisms and therapeutic interventions
Source: Nat Neurosci. 2025 Dec 15;29(2):479–92. doi: 10.1038/s41593-025-02123-w (PMC12880921; doi:10.1038/s41593-025-02123-w)
Supplement: Supplementary file 9 — Reagents. Sheets contain LNP formulations, antibodies and primers used for the study. [file 41593_2025_2123_MOESM9_ESM.xlsx]

## Sheet: LNP Formulations
	LNP Formulations
	Number	Composition	mRNA	Diameter [nm]	PDI
	S172	ALC-0315, 1,5%PEG (DOPE-Fluorescein (100%))	FoxF2	82,1	0,05312
	S173	ALC-0315, 1,5%PEG (DOPE)	FoxF2	82,32	0,1425
	S174	ALC-0315, 1,5%PEG (DOPE-Fluorescein (100%))	dtTomato	81,11	0,04271
	S175	ALC-0315, 1,5%PEG (DOPE)	dtTomato	74	0,02098

## Sheet: Antibodies
	Antibodies
	Antibody	Species	Source	Cat#	ICH dilution
	Primary antibodies
	CAV1	Rabbit	Cell signaling	3267S	1:250 (3D)
					1:500 (2D)
	CD248	Rabbit	Invitrogen	PA5-84090	1:100 (2D, PFA)
	CDH5	Goat	R&D systems	AF938	1:100 (3D)
					1:250 (2D, PFA)
	CLDN5	Mouse	ThermoFischer	35-2500	1:100 (2D, Methanol)
					1:100 (3D)
	CNN1	Rabbit	Millipore	04-589	1:250 (2D, PFA)
	COL4	Goat	Southern biotech	1340-01	1:250 (2D, PFA)
					1:100 (3D)
	ERG	Rabbit	Abcam	ab92513	1:100 (2D, PFA)
	GFAP	Guinea pig	Synaptic systems	173 004	1:100 (3D)
					1:500 (2D, PFA)
	KCNJ8	Mouse	Invitrogen	MA5-27679	1:100 (2D, PFA)
	NANOG	Rabbit	Cell signaling	4903S	1:500 (2D, PFA)
	NG2	Rabbit	Millipore	AB5320	1:250 (2D, PFA)
	NOS3	Rabbit	Abcam	ab5589	1:150 (2D, PFA)
	OCLN	Rabbit	Invitrogen	71-1500	1:100 (2D, Methanol)
	2025-10-04	Rabbit	Tebubio	09-0023	1:500 (2D, PFA)
	PDGFRß	Goat	R&D systems	AF1042	1:250 (2D, PFA)
	PECAM1	Mouse	Santa Cruz	sc-376764	1:100 (3D)
					1:250 (2D, PFA)
	PGP/ABCB1	Rabbit	Abcam	ab235954	1:100 (2D, Methanol)
	PODXL	Mouse	R&D systems	MAB1658	1:250 (2D, PFA)
					1:100 (3D)
	S100ß	Mouse	Sigma	S2532	1:500 (2D, PFA)
	SLC16A1	Rabbit	Origene	TA321556	1:100 (2D, Methanol)
	SLC2A1	Rabbit	ThermoFischer	MA5-31960	1:100 (2D, Methanol)
	SLC3A2/CD98	Mouse	ThermoFischer	66883-1-IG	1:100 (2D, Methanol)
	SMA	Mouse	Sigma	C6198	1:250 (2D, PFA)
	SSEA4	Mouse	Abcam	ab16297	1:500 (2D, PFA)
	TAGLN	Rabbit	Abcam	ab14106	1:200 (2D, PFA)
	TEK	Goat	R&D systems	AF762	1:100 (2D, Methanol)
	TFRC	Rabbit	Abcam	ab84036	1:100 (2D, PFA)
	TJP1	Mouse	ThermoFischer	33-9100	1:100 (2D, PFA -3D)
					1:250 (mouse)
	TRA160	Mouse	Millipore	MAB4360	1:500 (2D, PFA)
	VWF	Rabbit	Dako	A0082	1:100 (2D, PFA)
	Secondary antibodies
	Alexa-488	Anti-Mouse	Jackson Laboratories	715-546-150	0.388889
	Alexa-488	Anti-Rabbit	Jackson Laboratories	711-545-152	0.388889
	Alexa-488	Anti-guinea pig	Abcam	ab150185	0.388889
	Alexa-488	Anti-Rat	Jackson Laboratories	712-546-153	0.388889
	Cy3	Anti-Mouse	Jackson Laboratories	715-165-150	0.388889
	Cy3	Anti-Rabbit	Jackson Laboratories	711-165-152	0.388889
	Cy3	Anti-Goat	Jackson Laboratories	705-165-147	0.388889
	Cy3	Anti-guinea pig	Jackson Laboratories	706-165-148	0.388889
	Alexa-647	Anti-Mouse	Jackson Laboratories	715-606-150	0.388889
	Alexa-647	Anti-Rabbit	Jackson Laboratories	711-606-152	0.388889
	Alexa-647	Anti-Goat	Jackson Laboratories	705-606-147	0.388889

## Sheet: Primer sequences
	Primer sequences
	Locus	Forward primer	Reverse primer
	hEMC7	AAAGGAGGTAGTCAGGCCGT	GTTGCTTCACACGGTTTTCCA
	hFOXF2	CGAGGACCTCTCAGTGGGAC	CGCTAGCTGAGGGATGGAAA
	hCAV1	ACGTAGACTCGGAGGGACATC	ATGGCCTTGTTGTTGGGCTT
	hTJP1	CCGCGGAGTTTCGGGTC	TCCTCCATTGCTGTGCTCTTG
	hETV2	GGAACCCGCCAGAGAACATT	GGATGCCTCATCCCAGTTCC
	hOCT4	ACCCACACTGCAGCAGATCA	CCACACTCGGACCACATCC
	hNANOG	CAATGGTGTGACGCAGGGAT	TGGTTGCTCCAGGTTGAATTG
	hPECAM1	GAAGAGAACTGGAGGAAGATTCAG	CCAGGTTGAAGGCGTCATTA
	hCDH5	TGGTGGAAGCGCGAGAT	AAATGTGTACTTGGTCTGGGT
	hCLDN5	GTGGTGTCACCTGAACTGGG	AGCCTCTGGCAGCTCTCAAT
	hOCLN	ACAAGCGGTTTTATCCAGAGTC	GTCATCCACAGGCGAAGTTAAT
	hNG2	CTGGAGAATGGTGGAAGAGCA	CCATCTCGGAGGCATTAGCC
	hPDGFRB	GGAGAGGGCAGTAAGGAGGA	GAAGCCGCATGGTGTCCTTG
	hANPEP	GAAGAGAACTGGAGGAAGATTCAG	CCAGGTTGAAGGCGTCATTA
	hSM22	CCGGGACTAAGACGGGAATC	TTGTCACACACCAAGGCAGT
	hCNN1	TTAAGAACAAGCTGGCCCAGAA	GAGGCCGTCCATGAAGTTGT
	hACTA2	TGTTCCAGCCATCCTTCATC	GCAATGCCAGGGTACATAGT
	hGFAP	AGAGAGGTCAAGCCCAGGAG	GGTCACCCACAACCCCTACT
	hAQP4	AGCAGTCACAGCGGAATTTCT	TCTGTTCCACCCCAGTTGATG
	hGLAST	TACCATCCATGGAGCACGAG	ACCTGGTGACCACCACACAC
	hGLT1	CCAGGAAAAACCCCTTCTCC	TCTTCCAGGCAACGAAAGGT
	hS100b	GGAGACGGCGAATGTGACTT	GAACTCGTGGCAGGCAGTAGTAA
	hVIM	TGTCCAAATCGATGTGGATGTTTC	TTGTACCATTCTTCTGCCTCCTG
	mActb	GGATGCAGAAGGAGATTACTGC	CCACCGATCCACACAGAGTA
	mFoxf2	GCGAGGATCTCTCAGTCGG	AGCGGAAGGGTGGAAAGAAG
