# Supplementary material for: A fully iPS-cell-derived 3D model of the human blood–brain barrier for exploring neurovascular disease mechanisms and therapeutic interventions
Source: Nat Neurosci. 2025 Dec 15;29(2):479–92. doi: 10.1038/s41593-025-02123-w (PMC12880921; doi:10.1038/s41593-025-02123-w)
Supplement: Supplementary file 10 — All source data for bar graphs. [file 41593_2025_2123_MOESM10_ESM.xlsx]

## Sheet: Fig.1
Fig.1H
PGP
Sub	Sub+Inh
0.797446	2.66273
0.887256	2.48668
1.15641	2.14035
0.990387	2.17097
1.02348	2.06866
1.14502	2.14502
MRP1
Sub	Sub+Inh
1.15698	1.4401
0.98954	1.53928
1.00557	1.43208
0.971215	1.47721
0.963198	1.44239
0.913492	1.37757
BCRP1
Sub	Sub+Inh
0.953797	1.1874
0.965494	1.11922
1.02431	1.1366
1.0564	1.14596
Fig.1I
PGP
iEC		iEC+iPC		iEC+iSMC		iEC+iAS		iEC+iAS+iPC		iEC+iAS+iSMC
Sub	Sub+inh	Sub	Sub+inh	Sub	Sub+inh	Sub	Sub+inh	Sub	Sub+inh	Sub	Sub+inh
	1.21814	0.844041	1.47224	1.15121	1.54648	1.31011	1.43087	1.26843	1.36319	1.20439	1.74965
1.06472	1.11629			1.16378	1.48481	1.11554	0.997035	1.03281	1.281	1.13606	1.33482
0.916133	1.15196	0.96115	1.5078	1.00423		1.15347	1.42368	0.933431	1.5006	1.12113	2.10183
0.893249	1.16281	0.961795		1.03711	1.49749	1.13402	1.18731	1.12091	1.15003	1.00262	1.75416
1.01272	1.23781	0.934398	1.21224	1.13477	1.59139	0.922042	1.39531	1.07751	1.20493	1.11909	1.27702
1.11318	1.25005	1.01949	1.34503	1.13961	1.53842	1.09201	1.54594	1.08331	1.88233	1.29743	1.58602
Fig.1J
TEER
Diif#1	Diif#2	Diif#3	Diif#4
84	68.4	63	90.6
82.2	72.6	63.6	108
84.6	75	60	97.2
108	61.2	72	118.8
102.6	68.4	69.6	120
103.2	60.6	77.4	96.6
84.6	111.6	75.6	72.6
72.6	102.6	70.8	73.2
71.4	91.2	75.6	71.4
Fig.1K
TEER
iEC	hCMEC	pEC
70.2	64.8	20.4
73.2	55.8	24
72.6	59.4	22.8
70.8	66	26.4
76.8	56.4	26.4
67.8	60.6	24
72	66.6	19.2
78.6	51	30.6
67.2	62.4	21
Fig.1L
TEER
iEC	iPC		iEC	iSMC		iEC	iAS
0.686747	1.95181		0.982759	1.91379		0.506494	1.36364
0.686747	2.13253		0.698276	1.88793		0.311688	0.896104
0.795181	2.16867		1.18965	2.22414		0.623377	0.896104
0.795181	1.80723		0.724138	1.78448		1.12987	1.44156
1.08434	1.59036		0.801724	2.01724		1.16883	1.36364
1.15663	1.95181		1.00862	2.14655		1.36364	1.48052
1.37349	1.77108		0.853448	1.99138		1.20779	1.4026
1.15663	1.84337		1.26724	2.0431		1.05195	1.67532
1.26506	1.98795		1.47414	2.0431			1.71429

## Sheet: Fig.2
Fig.2I
TJP1
iEC	iEC+iPC	iEC+iSMC	iEC+iAS	iEC+iAS+iPC	iEC+iAS+iSMC
0.811096	1.08502	1.47142	1.52691	1.77927	1.65568
0.915619	0.794157	1.30751	1.42671	1.77978	1.61664
1.04536	0.614685	1.44573	1.67021	1.58712	1.61198
0.70816	0.661419	1.24456	1.32472	1.59247	1.64253
0.974145	1.10717	1.09258	1.2621	1.59328	1.71099
1.15333	1.06364	1.06404	1.16002	1.50247	1.65461
1.1319	1.1414	1.12518	1.19959	1.64483	1.79897
1.11393		1.1387	1.53832	1.56088	1.74576
1.14646		1.11366	1.42572	1.41806	1.77811
COL4
iEC	iEC+iPC	iEC+iSMC	iEC+iAS	iEC+iAS+iPC	iEC+iAS+iSMC
0.820994	1.41116	1.46222	1.76628	2.07333	2.02177
0.865369	1.09933	1.27591	1.77032	1.97544	1.89506
1.05084	0.827438	1.22611	1.81173	1.47617	1.74238
0.851066	0.80872	1.12626	1.50516	1.63648	1.98195
1.05227	1.14151	0.892457	1.33409	1.60272	1.93357
1.18503	1.11861	0.943033	1.34157	1.61154	1.86101
1.03761	1.12497	1.04917	1.32599	1.78624	2.08057
1.05395		1.15122	1.44234	1.74186	1.98602
1.08288		1.11509	1.49662	1.39509	1.90961
Fig.2J
Junctions
iEC	iEC+iPC	iEC+iSMC	iEC+iAS	iEC+iAS+iPC	iEC+iAS+iSMC
250	407	471	447	385	413
236	231	437	462	375	464
229	311	482	474	352	420
Fig.2K
iSMC	iPC	iAS
16.78	91.47	19.3
29.32	33.81	45.58
68.58	39.29	61.41
20.04	51.8	63.38
44.36	19.89	30.27
56.35	80.65	51.91
81.92	27.6	80.95
97.25	12.49	43.52
90.27	36.61	129.7
99.32	8.7	72.4
140.06	74.1	77.36
89.11	60.91	137.74
93.75	67.83	58.42
110.69	51.46	41.19
116.4	13.73	67.41
33.44	50.98	73.21
104.56	74.84	37.95
91.03	49	39.79
78.74	19.89	76.05
51.91	23.73	65.6
174.31	57.15	62.71
89.53	39.53	56.06
65.25	66.81	76.71
29.54	16.66	44.82
65.63	67.97	45.18
198.97		54.75
109.02		90.49
83.29		80.6
74.34		38.61
50.96		36.81
21.71		57.19
76.51		84.67
16.68		25.5
70.15		72.16
47.57
116.73
Fig.2L
SELE
NT	TNFa
1.1	1.63
1.34	1.41
1.23	0.92
0.8	1.22
1.08	1.43
1	1.46
0.78	1.37
0.66	1.43
ICAM1
NT	TNFa
1.67	9.15
1.37	11.45
1.64	10.35
0.85	9.86
0.63	6.17
0.9	3.84
0.27	3.52
0.68	4.83

## Sheet: Fig.3
Fig.3B
FOXF2 in iPSCs
WT	KO
0.822284	0.27651
1.48849	0.130476
0.611607	0.127639
1.07762	0.372276
FOXF2 in iECs
WT	KO
1.29482	0.389408
0.551646	0.196215
0.763429	0.0473451
1.3901	0.0457598
	0.103853
Fig.3D
Foxf2 in mice
Ctrl	Foxf2 iECKO
1.0825	0.785537
1.13743	0.456325
1.23249	0.651116
1.04943	0.577288
1.13437	0.188281
0.912399	0.284225
1.00499	0.241064
1.39583	0.244204
Fig.3E
CAV1
WT	KO
0.90315	1.34676
1.09228	1.67863
1.1052	1.68901
1.1052	1.40913
0.794173	1.92727
Fig.3F
Cav1
Ctrl	Foxf2 iECKO
0.775781	1.27346
1.11402	1.17374
0.872409	1.53115
0.91489	1.31671
0.931995	1.81268
0.666388	1.165
1.10922	1.46945
1.05348	1.02975
0.946397	0.971013
1.29009	0.905193
1.267	0.952571
1.10721	1.32126
1.14545	1.38063
1.14544	1.09889
0.456677	0.969039
1.20357	1.26737
Fig.3G
TJP1
WT	KO
0.933225	0.860965
0.56025	0.202884
1.03777	0.173263
0.932936	0.430916
1.41221	0.521354
1.01677	0.341218
0.700197	0.478222
1.16865	0.556569
1.07398	0.546897
1.16402
Fig.3H
Tjp1
WT	KO
0.658	0.243
0.757	0.316
0.899	0.405
0.845	0.211
1.192	0.281
0.883	0.19
0.803	0.343
1.167	0.349
1.648	0.459
0.686	0.466
1.344	0.432
1.118	0.479

## Sheet: Fig.4
Fig.4E
FM1-43FX
WT	KO
0.929511	1.52944
1.1616	1.3064
0.931477	1.19023
0.982151	1.51801
1.00773	1.42475
0.861806	1.31126
1.16679	1.67001
0.978416	1.32515
1.0749	1.13621
0.905624	1.27189
Fig.4F
CTB
WT	KO
0.99447	1.29708
0.938971	1.19531
0.986031	1.27182
1.03236	1.08651
0.939281	1.33407
1.0217	1.16226
1.09444	1.15739
0.950139	1.27995
0.942516	0.991938
1.0876	1.00465
1.13672	1.30648
0.987466	1.03531
0.992163	1.1606
0.949435	1.07222
0.946707	1.09219
Fig.4G
TEER
Time	WT (Mean)	WT (SD)	KO (Mean)	KO (SD)		Time	WT	KO		Time	WT	KO
1	1.48472	0.0799862	1.38382	0.0217827		10h	0.997457	0.823832		30h	0.970749	0.875766
2	1.70225	0.0491903	1.52054	0.083984			1.01264	0.884117			0.999912	0.918677
3	1.85739	0.0658406	1.65156	0.0445189			0.989905	0.901459			1.02934	0.853439
4	1.92713	0.0747484	1.71731	0.0356823
5	2.01448	0.0729633	1.77683	0.0351925
6	2.1475	0.0595227	1.90831	0.037663
7	2.28339	0.0505561	2.03916	0.0373775
8	2.42875	0.0332676	2.12849	0.0281333
9	2.54279	0.013854	2.22665	0.0251629
10	2.65426	0.00836387	2.30868	0.029434
11	2.72581	0.0139153	2.40116	0.0399153
12	2.85897	0.0358503	2.50793	0.0555696
13	2.95201	0.0525583	2.58876	0.0677017
14	3.00693	0.072867	2.65585	0.0701019
15	3.10603	0.08657	2.70564	0.0741031
16	3.15058	0.0987151	2.76831	0.0760758
17	3.19121	0.116275	2.80773	0.0698066
18	3.2823	0.118782	2.85416	0.0697605
19	3.33605	0.129035	2.89165	0.0654807
20	3.36051	0.130447	2.92308	0.0554057
21	3.38022	0.122099	2.93628	0.0478949
22	3.38513	0.0985763	2.96259	0.0394782
23	3.37515	0.107284	2.94792	0.0328042
24	3.40011	0.0940464	2.95624	0.0312855
25	3.39945	0.0906987	2.95166	0.0306919
26	3.39968	0.0831355	2.9541	0.023161
27	3.36157	0.0681233	2.94379	0.0180426
28	3.36253	0.0533905	2.93768	0.0199984
29	3.34301	0.0398006	2.9465	0.0264341
30	3.31863	0.0264601	2.92912	0.0299468
31	3.31653	0.0204629	2.91172	0.0414171
32	3.27191	0.00923207	2.86897	0.0546808
33	3.22351	0.0136109	2.84708	0.0567882
34	3.15897	0.0213815	2.79247	0.0640164
35	3.12182	0.0424614	2.78996	0.0634849
36	3.11513	0.0454083	2.77181	0.0755016
37	3.10161	0.0591695	2.75134	0.0828408
38	3.06079	0.0725375	2.73909	0.0996504
39	3.04097	0.0883363	2.74369	0.103525
40	3.02374	0.0946602	2.72303	0.110294
41	2.99205	0.107203	2.68908	0.121991
Fig.4H
CLDN5
WT	KO
1.05826	0.881284
0.938669	0.772219
0.982478	0.795571
1.00195	0.717317
1.01864	0.676474
TJP1
WT	KO
1.11846	0.721453
1.00512	0.601203
0.972155	0.580853
0.92561	0.520732
0.978646	0.546464
OCLN
WT	KO
1.05539	0.5879
0.843972	0.556627
1.12948	0.408058
1.14724	0.77701
0.823915	0.716406
Fig.4I
Junctions
WT	KO
311	168
383	207
335	222
Diameter
WT	KO
121.408	178.852
101.256	163.473
99.4807	156.853

## Sheet: Fig.5
Fig.5C
tdTomato
WT	KO	KO+LNP
1.02854	0.813744	0.0805562
0.852333	1.02025	0.082097
0.8102	0.92838	0.0934128
1.36988	0.749259	0.0352839
1.28981	0.880091	0.0419944
0.649231	1.04674	0.0566857
Foxf2
WT	KO	KO+LNP
0.701241	0.382968	3.46593
0.674599	0.444676	2.83476
1.27006	0.335973	2.28223
1.38899	0.404157	4.95956
0.965108	0.549259	3.71327
	0.66232	2.76161
Fig.5D
CAV1
WT	KO	KO+LNP
1.97227	4.70757	1.06732
0.40333	2.46352	0.296281
0.532491	1.11064	0.159852
0.989633	1.88428	0.737543
0.272366	1.47226	0.935192
0.604316	0.575066	1.28188
0.337386	1.17553	1.33302
1.28574	1.36351	1.17821
1.59181	0.550001	3.19762
2.09718	2.9724	1.469
1.57653	5.32442	1.35805
0.795502	3.10302	0.782459
0.662224	5.21529	0.397395
1.38724	3.38867	0.308792
0.491986	2.02244	0.263616
	2.30422
	1.84376
Fig.5E
TJP1
WT	KO	KO+LNP
1.036	0.912	0.941
1.307	0.84	1.181
0.995	0.886	0.966
1.083	0.596	1.221
0.915	0.605	1.537
1.195	0.962	1.321
0.741	0.978	1.447
0.857	0.642	1.122
0.872	0.802	1.067
1.035	0.584	1.278
0.806	0.943	1.209
1.07	0.527	0.88
1.088	0.723	1.178
Fig.5F
FM1-43FX
WT	KO	KO+LNP
1.19137	1.29403	0.944925
1.12823	1.24733	0.968285
1.05542	1.25574	0.981156
1.11391	1.41304	1.21212
1.13494	1.22257	1.21218
1.11295	1.43571	0.786828
0.75565	1.25354	1.07554
0.949817	1.18492	0.906718
1.02091	1.35841	1.14784
0.932839	1.01206	1.01529
0.992561	1.11343	1.13425
0.9058	1.52488	1.15108
0.871745	1.34726	1.0591
0.88527	1.39712	0.944761
0.948584	0.847553	0.557663

## Sheet: Ext.Fig.1
Ext. Fig.1B
ETV2
d1	d2	d3	d4	d5	d6	d7
0.853441	2.33278	0.114957	0.146312	0.879753	2.44726	4.14132
0.778381	2.62045	0.104836	0.191863	0.942472	3.75806	3.67303
1.1828	2.09408	0.137063	0.146052	1.50629	2.83676	2.06201
1.18537	2.31139	0.132699	0.0778471	1.22966	4.33837	4.26958
FOXF2
d1	d2	d3	d4	d5	d6	d7
0.860004	0.52519	2.59877	34.7218	26.1295	0.903111	1.0499
0.981869	0.688755	2.55047	34.6436	33.641	0.85235	0.470918
0.86893	0.519987	3.00409	39.9039	27.0399	0.902795	0.260187
1.2892	0.693205	3.21474	37.5882	15.5793	0.942245	1.01498
Ext. Fig.1C
OCT4			NANOG			PECAM1			CDH5			TJP1			CLDN5
iPSC	iEC		iPSC	iEC		iPSC	iEC		iPSC	iEC		iPSC	iEC		iPSC	iEC
0.990776	0.00217209		1.03264	0.0272121		1.05531	4301.19		1.02775	1197.75		1.11768	2.56708		0.944121	146.651
1.03416	0.00240997		1.00165	0.00969911		1.00674	3389.8		1.25216	1200.21		1.02048	2.98861		0.815505	122.844
0.94998	0.00246558		1.06167	0.030228		0.814314	4197.51		0.978625	1278.75		1.22156	2.8027		1.20213	179.606
0.948343	0.00127868		1.05188	0.0085795		0.76262	3317.08		0.766084	1231.47		0.996905	3.70787		1.10043	132.36
1.07675	0.00129942		0.852159	0.0126297		1.36102	3462.74		0.975379	1051.71		0.643374	2.06526		0.937813	137.785
Ext. Fig.1E
Diiferentiation	PECAM1	CDH5	TJP1	CLDN5
Diff1-rep#1	1.28964	1.57933	2.12444	1.36061
Diff1-rep#2	0.653204	0.916048	1.97643	0.982701
Diff1-rep#3	1.08346	1.22631	1.2292	1.41301
Diff1-rep#4	0.752388	0.798168	1.57205	1.30592
Diff1-rep#5	1.19714	1.14186	1.38736	1.26878
Diff1-rep#6	0.863002	1.06685	1.59465	1.34236
Diff2-rep#1	0.954878	0.896227	1.32276	1.1007
Diff2-rep#2	0.725619	0.766205	0.937139	0.951184
Diff2-rep#3	1.20537	0.687601	1.1852	1.11453
Diff2-rep#4	1.41983	1.32493	0.70089	0.373417
Diff2-rep#5	0.68649	0.759368	0.622388	0.668582
Diff2-rep#6	0.952834	0.731952	1.02618	0.770622
Diff3-rep#1	1.1959	1.43844	1.00329	1.23847
Diff3-rep#2	1.24315	0.961446	1.33532	1.68332
Diff3-rep#3	1.13397	1.00505	0.768465	1.63478
Diff3-rep#4	0.902059	0.395686	0.834411	1.37422
Diff3-rep#5	0.970353	1.16527	0.559586	0.931557
Diff3-rep#6	1.68591	0.865636	0.749152	1.09854
Diff4-rep#1	0.903743	0.683188	0.649087	0.993762
Diff4-rep#2	0.951114	0.726472	0.602493	0.89674
Diff4-rep#3	0.841184	0.6671	0.613976	0.883361
Diff4-rep#4	0.777228	0.570778	0.540164	0.905407
Diff5-rep#1	0.880674	1.24111	0.838598	0.598051
Diff5-rep#2	1.01321	1.59968	0.952488	0.72597
Diff5-rep#3	0.916625	1.26756	0.758666	0.641804
Diff5-rep#4	0.963743	1.18726	0.777193	0.664901
Diff5-rep#5	0.903567	1.12248	0.652911	0.5454
Diff5-rep#6	0.933712	1.20799	0.68551	0.531304

## Sheet: Ext.Fig2
Ext. Fig.2B-C
OCT4			NANOG			NG2			PDGFRB			ANPEP			SM22			CNN1
iPSC	iPC		iPSC	iPC		iPSC	iPC		iPSC	iPC		iPSC	iPC		iPSC	iPC		iPSC	iPC
1.04384	0.000459376		1.05321	0.0100122		0.4782	2.27499		0.425385	9.34559		0.51129	1.32544		1.02284	9.7895		0.688481	7.25763
1.07852	0.00155219		0.74652	0.0078383		0.538931	4.33048		0.937982	11.1454		0.659541	1.81975		0.450586	3.5375		0.886893	10.1505
0.890906	0.000792974		1.08112	0.00593002		0.422189	4.03149		1.57991	5.59911		0.368215	1.99001		1.31302	3.70222		1.33202	5.58389
0.956219	0.000923832		1.12852	0.0101898		0.380935	3.20048		1.04021			0.262106	1.61725		0.982281	6.02113		0.997426	5.24923
1.03052			0.990632			0.453694	2.0407		1.01651			0.477337	0.864836		1.23127			1.09518
Ext. Fig.2E
Differentiation	NG2	PDGFRB	ANPEP	SM22	CNN1
Diff#1-rep1	2.01217	1.40608	1.08486	1.11018	1.49326
Diff#1-rep2	0.936221	1.0952	0.82995	1.25212	1.66535
Diff#1-rep3	1.64061	1.20507	1.05383	1.31646	1.70383
Diff#1-rep4	1.46002	1.22803	1.23588	1.32141	1.63089
Diff#2-rep1	1.56439	1.25408	1.12041	0.869419	1.13606
Diff#2-rep2	0.994198	1.2116	1.10106	0.925248	1.37437
Diff#2-rep3	1.35957	1.11711	1.25806	0.871805	1.15379
Diff#2-rep4	1.00823	0.99222	0.943401	0.914981	1.23107
Diff#2-rep5	1.2046	1.02823	0.983285	1.04907	1.36766
Diff#3-rep1	2.02704	1.83973	1.37344	1.25539	0.665341
Diff#3-rep2	1.28908	1.65085	1.36592	1.10627	0.675861
Diff#3-rep3	1.83696	1.26548	1.37866	1.2225	0.684125
Diff#3-rep4	1.59478	1.49036	1.23632	1.16481	0.698714
Diff#3-rep5	1.30468	1.46913	1.42082	1.29411	0.776702
Diff#3-rep6	1.10691	1.56486	1.25376	1.32283	0.874872
Diff#4-rep1	0.372498	0.515409	0.741849	1.01522	0.643004
Diff#4-rep2	0.36643	0.309027	0.604733	0.843292	0.606533
Diff#4-rep3	0.477846	0.366087	0.738699	0.831811	0.566345
Diff#4-rep4	0.484968	0.252816	0.565269	0.922058	1.02582
Diff#4-rep5	0.426397	0.265042	0.628481	0.878252	0.924005
Diff#4-rep6	0.315248	0.271544	0.588588	0.913755	0.782392
Diff#5-rep1	0.553303	1.01283	0.958221	0.760361	1.04294
Diff#5-rep2	0.698809	0.945827	1.22271	0.843417	0.952859
Diff#5-rep3	0.570848	0.863581	0.899758	0.627096	0.728773
Diff#5-rep4	0.482366	0.927763	0.933782	0.871837	0.798596
Diff#5-rep5	0.443868	0.785181	0.756178	0.816988	0.976178
Diff#5-rep6	0.467958	0.666868	0.72206	0.679319	0.820672
Ext. Fig.2H-I
OCT4			NANOG			ACTA2			CNN1			SM22			PDGFRB			NG2
1.0383	0.00388803		0.869261	0.0131786		0.928596	159.706		0.985254	6.08331		1.17294	13.3482		0.560747	23.8023		1.03053	2.26338
1.04048	0.00389994		0.867174	0.0266836		1.10003	179.2		1.04798	5.72901		1.02752	20.316		1.09184	38.3637		0.997205	2.77585
0.840502	0.00227288		0.883219	0.0123825		0.708147	151.771		0.71726	5.59087		0.841171	12.2701		1.24751	28.428		1.18064	2.31368
0.954783	0.00248004		1.09877	0.0228688		1.54789	183.608		1.53358	6.01047		1.16369	14.4287		1.25582	31.1966		1.01904	2.3027
1.12593	0.00220252		1.28157	0.0190517		0.715336	218.946		0.715932	6.10178		0.794677	14.8857		0.844077	28.7509		0.772578	2.2052
Ext. Fig.2K
Differentiations	ACTA	CNN1	SMC22	PDGFRB	NG2
Diff#1-rep#1	0.873585	1.01253	1.1796	0.457598	0.827197
Diff#1-rep#2	0.683603	0.911088	1.00669	0.379362	0.570835
Diff#1-rep#3	1.12523	1.48449	1.23761	0.49816	0.827284
Diff#1-rep#4	0.83338	1.01154	1.23207	0.376743	0.658667
Diff#1-rep#5	1.0892	1.33056	1.15754	0.445606	0.686718
Diff#1-rep#6	1.26532	1.73435	1.41264	0.481565	0.757702
Diff#5-rep#1	1.25758	1.25785	1.29988	1.79159	1.35526
Diff#5-rep#2	0.96335	0.826061	1.30904	1.41066	1.28634
Diff#5-rep#3	0.898479	0.77281	1.3577	1.66189	1.43037
Diff#5-rep#4	0.682805	0.497426	1.26273	1.29283	1.29799
Diff#5-rep#5	0.518183	0.481658	1.09908	1.42494	1.23306
Diff#5-rep#6	0.561297	0.429974	1.20091	1.1608	1.24722
Diff#6-rep#1	0.900965	0.578973	0.900697	1.3836	1.2
Diff#6-rep#2	0.824102	0.400468	0.750925	1.61303	1.1229
Diff#6-rep#3	1.13061	0.903271	0.990145	1.43612	1.0639
Diff#6-rep#4	1.0323	0.973198	0.807167	1.3521	0.969154
Diff#6-rep#5	1.1439	0.883555	0.788091	1.13787	0.974326
Diff#7-rep#1	0.920373	1.12165	0.776453	1.10546	1.30984
Diff#7-rep#2	1.21053	1.02065	0.798258	1.125	1.12168
Diff#7-rep#3	1.32205	1.30113	1.05774	1.21603	1.06824
Diff#7-rep#4	1.24316	1.40651	1.06163	1.161	1.05533
Diff#7-rep#5	1.39176	1.46623	1.05406	1.43278	1.03726
Diff#8-rep#1	1.0412	0.921575	0.686798	0.630453	0.831646
Diff#8-rep#2	1.26032	0.881851	0.915925	0.566864	0.746887
Diff#8-rep#3	1.10447	0.861743	0.659121	0.660605	0.619366
Diff#8-rep#4	1.07121	1.09857	0.756699	0.990766	0.681986
Diff#8-rep#5	1.23126	1.06746	0.900825	0.65563	0.757454
Ext. Fig.2N-O
OCT4			NANOG			GFAP			AQP4			GLAST			GLT1			S100B			VIM
iPSC	iAS		iPSC	iAS		iPSC	iAS		iPSC	iAS		iPSC	iAS		iPSC	iAS		iPSC	iAS		iPSC	iAS
1.28959	0.000216825		1.19153	0.0138888		0.802605	1.03921		1.21563	1.58829		0.954229	2.11744		0.59454	2.10696		0.652731	32.736		0.858529	16.2654
1.1495	0.000367202		0.890853	0.0115676		1.18697	1.63109		0.855013	1.71782		1.10248	2.66427		1.21345	4.35843		0.918445	37.4406		1.05684	20.54
1.22453	0.000385359		1.30511	0.0127939		1.11828	1.24454		1.47756	2.35118		1.3132	2.60911		1.42158	3.59805		1.51165	50.5098		1.35744	18.0398
0.763588	0.000573407		0.809668	0.00730541		1.03749	1.20035		0.808423	1.95177		0.63225	1.89716		1.27121	3.16094		0.940247	24.6521		1.03637	18.8547
0.572795	0.000178685		0.802846	0.00848058		0.854653	1.06556		0.643372	1.53611		0.99784	1.88836		0.499215	2.20053		0.976926	36.1894		0.690824	16.1606
Ext. Fig.2Q
Differentiation	GFAP	AQP4	GLAST	GLT1	S100b	VIM
iAS diff_1 #1	1.04571	1.05114	0.86631	1.05191	1.08603	0.985593
iAS diff_1 #2	0.919993	0.87537	0.850413	0.956841	0.871501	0.963159
iAS diff_1 #3	1.02429	0.970562	1.21182	1.06493	1.03214	1.04962
iAS diff_1 #4	1.01	1.10293	1.07145	0.926319	1.01032	1.00163
iAS diff_2 #1	1.11923	1.00699	1.09174	0.925988	0.928417	0.994376
iAS diff_2 #2	1.11982	1.14428	0.974462	1.09305	1.0298	1.02041
iAS diff_2 #3	0.844655	0.872334	0.937311	0.909583	1.01057	0.952984
iAS diff_2 #4	0.916298	0.976393	0.996485	1.07138	1.03121	1.03223
iAS diff_3 #1	1.07148	1.00458	1.01876	0.973639	0.959302	1.00784
iAS diff_3 #2	1.13337	0.929524	0.910685	1.05173	0.923823	0.880681
iAS diff_3 #3	0.827642	1.03534	1.05374	0.983143	1.02232	1.047
iAS diff_3 #4	0.967506	1.03056	1.01682	0.991486	1.09456	1.06449
iAS diff_4 #1	1.09615	1.14502	0.97304	1.1043	1.04674	0.959177
iAS diff_4 #2	0.906845	0.991495	1.12803	0.896342	0.947777	0.938369
iAS diff_4 #3	1.20987	1.04745	1.06009	1.17985	1.11824	1.04217
iAS diff_4 #4	0.787139	0.816028	0.838843	0.819508	0.887246	1.06029

## Sheet: Ext.Fig3
Ext. Fig.3B
PECAM1
iEC	hCMEC	pEC
1.65914	0.351215	0.767213
1.85327	0.265484	0.487245
1.49716	0.609152	0.999936
2.07214	0.508337	1.26197
1.73216	0.56879	0.366782
CDH5
iEC	hCMEC	pEC
1.57323	0.362983	0.797076
1.97468	0.278238	0.450464
1.63156	0.634311	1.01444
2.0473	0.523047	1.1808
1.71408	0.604957	0.212831
ERG
iEC	hCMEC	pEC
2.02992	0.385003	0.243706
2.2364	0.482574	0.480936
2.04476	0.532495	0.491062
2.37976	0.343342	0.440881
2.01019	0.468558	0.430426
TJP1
iEC	hCMEC	pEC
1.37596	0.557164	0.832798
1.26984	0.534112	1.54253
1.23232	0.640324	1.43314
1.28192	0.406998	1.08507
0.988134	0.535055	1.28465
Ext. Fig.3C
CD248					ANPEP					KCNJ8					PDGFRB					SMA					CNN1					TAGLN
iPC	pPC	iSMC	pSMC		iPC	pPC	iSMC	pSMC		iPC	pPC	iSMC	pSMC		iPC	pPC	iSMC	pSMC		iPC	pPC	iSMC	pSMC		iPC	pPC	iSMC	pSMC		iPC	pPC	iSMC	pSMC
1.50512	0.981703	0.981929	0.965346		0.318662	0.841494	0.637961	0.774386		0.840119	0.55071	0.752463	1.01076		0.338526	0.616544	0.714659	0.929803		0.278641	0.894341	0.836047	1.0235		1.03077	0.689894	1.28274	0.344177		1.9734	0.87981	4.72982	0.241854
3.42111	0.5455	0.691881	0.77585		0.392208	0.77214	0.825213	1.42095		1.81555	0.821788	0.802235	0.948883		0.899511	1.1131	0.719609	0.793195		0.334742	0.838281	0.553972	1.34989		1.45615	2.97018	1.16633	0.486117		1.23248	1.44888	2.96402	0.254958
1.83715	0.471329	0.674393	0.690599		0.481324	0.853508	0.636501	0.787373		1.25251	0.717023	0.693915	0.856672		0.588173	0.945983	0.631985	0.690869		0.475365	1.15019	0.850072	0.955323		1.14872	1.03869	2.1467	0.301485		0.831701	0.671089	4.65214	0.259076
1.19366	0.381933	0.642735	1.2061		0.349353	1.22461	0.575381	0.9878		1.11475	0.929441	0.788681	1.09698		0.412482	1.37738	0.604501	0.880745		0.880191	1.17865	0.685991	1.16851		1.45461	1.75565	1.01074	0.493379		1.54678	0.76712	4.47861	0.210218
1.94305	0.686378	0.59374	0.777433		0.376601	1.1118	0.788758	1.181		1.03821	0.667362	0.866116	1.29317		0.436272	0.945096	0.94916	1.30719		0.514172	0.899098	0.634151	1.5445		1.2922	0.834035	2.15375	0.701997		1.98369	1.35135	1.64431	0.16941
1.47798	0.580022	0.619745	1.51642		0.262445	0.791565	0.496932	0.783481		1.24973	0.726466	0.871782	1.00821		0.683037	1.01484	0.724707	1.1148		0.670311	0.682846	0.81019	1.00605		1.65729	2.56504	1.49114	0.405794		1.14637	1.57467	3.08795	0.187755
1.80753	0.908513	0.5807	0.947859		0.334008	1.15843	0.54353	0.901079		1.23596	0.60948	0.744575	0.818233		0.682963	0.785955	0.543622	0.743399		0.530473	0.579002	0.532417	0.998888		0.983677	2.57626	2.25806	0.74821		0.556714	1.78227	2.62876	0.190002
1.7978	0.68977	0.519344	1.42175		0.516245	1.06636	0.559212	1.62359		1.31773	0.615591	0.749241	1.3185		0.675058	0.724042	0.588099	1.24011		0.988917	0.956812	0.815113	1.02872		2.85618	1.38947	3.19838	0.332293		1.32851	1.38149	3.54358	0.230997
1.20625	0.605725	0.836151	0.958336		0.449623	1.29175	0.643575	0.890413		1.26662	0.812455	0.925775	1.09198		0.588986	1.07712	0.898033	0.685697		0.748132	0.874689	0.581816	0.905056		2.72921	0.399852	3.63828	0.540472		1.52132	0.924175	3.88502	0.260574
1.05143	0.740348	0.742609	1.2165		0.461225	1.15473	0.662663	0.877949		1.80144	0.584261	0.995988	1.23018		1.04255	0.75618	0.848237	0.988021		0.599027	0.809528	0.591786	0.991772		3.13456	1.11461	1.17689	0.35408		0.683818	0.987821	3.87678	0.137213
1.60778	0.709971	0.703715	0.917859		0.388765	1.19657	0.648478	0.805226		2.32449	0.709246	1.45482	0.998321		1.31539	0.870402	1.06456	0.632576		0.44595	1.00071	1.07009	1.58062		4.21661	0.809828	2.25167	0.658865		0.60164	0.833199	3.47675	0.248032
1.31585	0.820473	0.614544	0.949819		0.471181	0.536343	0.601094	0.772739		2.41204	0.549043	1.23585	0.861672		1.1663	0.55899	0.919237	0.581376		0.544829	1.12151	0.654589	0.830834		2.9167	1.50522	2.29767	0.280799		0.661917	1.22705	3.17256	0.241105
1.34856	0.425048	0.586655	1.36183		0.308931	0.531964	0.705032	0.742796		1.62447	0.505049	0.856561	1.03243		0.715619	0.541775	0.545691	0.649052		0.514876	0.867862	0.616444	0.800012		3.75668	0.811148	1.36064	0.274197		1.14038	2.23622	4.16487	0.701976
1.54394	0.489721	0.689167	0.725499		0.429224	1.73498	0.52635	0.556966		2.10585	0.521269	1.2404	0.984656		1.30158	0.62238	1.07638	0.755663		0.612017	1.08258	0.447977	0.816851		1.72925	0.767356	1.27086	0.370144		0.651808	1.50391	0.729494	0.212652
0.797709	0.357209	0.67281	2.02537		0.468561	0.711843	0.833222	0.895278		1.02054	0.541933	0.777682	1.0422		0.668409	0.603245	0.683185	0.656144		0.572797	0.642426	0.819954	0.557241		3.2853	3.67085	4.33588	0.349018		2.02749	1.62709	3.52355	0.269372
1.32896	0.477133	0.622685	0.901653		0.401303	0.448687	0.709036	0.770044		1.3555	0.485607	0.794347	1.40138		0.823117	0.569185	0.776646	0.779453		0.440116	0.806383	0.546153	0.918378		1.268	0.934163	2.40088	0.529909		0.966481	0.976964	1.15854	0.258327
2.90629	0.605273	0.558841	0.752559		0.396213	2.19568	0.677148	0.895091		1.09298	0.711468	0.793347	1.25884		0.679639	0.923892	0.615879	0.995631		0.668904	0.850983	0.759054	1.06496		1.21738	0.582284	2.93739	0.506362		0.842559	1.5582	1.87942	0.143016
1.70306	0.365877	0.699041	0.790624		0.471256	3.11813	0.723147	0.902277		1.16852	0.473942	0.798235	0.872892		0.670182	0.358475	0.729435	0.826146		0.560344	1.39225	0.714206	0.797447		0.67581	1.17821	4.15037	0.385548		1.49774	1.14263	2.13494	0.475472
1.6215	0.456932	0.649896	0.77977		0.32888	1.39505	1.18692	1.37226		1.75101	0.758795	0.826565	1.16052		1.29278	1.20885	0.799623	0.501657		0.428367	0.903773	0.835303	0.892024		1.46759	0.731486	1.13376	0.367283		1.00598	0.850608	3.41516	0.587039
2.23069	0.596077	0.670021	1.69054		0.416836	0.52665	0.790218	0.944945		1.01732	0.525713	0.712023	1.19674		0.476021	0.594158	0.577608	0.559876		0.732658	0.716027	0.56113	0.969059		2.63546	0.859782	2.63788	0.594827		0.885613	0.8171	3.2523	0.678951
0.77879	0.900975	0.810523	0.96904		0.290441	0.858412	0.733215	0.508198		0.808678	0.622257	1.06109	1.00565		0.407754	0.695154	0.958247	0.48858		0.579747	0.636468	0.846225	0.835137		0.791783	1.48036	3.36959	0.340216		1.11642	1.35884	3.32606	1.13477
1.96115	0.881377	0.552434	1.10939		0.392695	0.76312	0.712966	0.647767		0.879114	0.578706	0.754574	1.32295		0.482892	0.615805	0.5765	0.59268		0.60879	0.823843	0.821608	0.771755		1.58731	0.476214	2.39889	0.386869		1.57823	2.03554	3.81014	0.405087
1.38708	0.926452	0.511731	1.17067		0.325474	0.715511	0.752902	0.88667		1.07887	0.638477	0.674472	1.19441		0.455038	0.808858	0.611298	0.638782		0.464981	1.05685	0.701381	0.59311		2.20964	0.541792	3.02651	0.406894		1.453	2.91629	4.36685	0.376259
1.4712	0.78595	0.695876	0.741855		0.431208	0.49113	0.864849	0.793736		1.13497	0.557154	0.809678	0.89189		0.601324	0.702394	0.657253	0.452304		0.456624	1.25593	0.729969	0.956399		3.08461	0.684833	4.19702	0.32107		0.885052	1.23473	3.90804	0.327402
1.432	0.471329	0.473364	0.764091		0.401341	0.606521	0.86964	1.2486		0.882891	0.567152	0.84223	1.14153		0.405685	0.679639	0.869589	0.580194		0.9082	0.896823	0.564646	0.905304		1.63572	0.830294	1.53779	0.414817		0.372703	2.24352	3.59	0.323471
2.48833	0.479847	0.492811	0.946653		0.470283	0.943298	1.07501	0.896663		0.774238	0.528268	0.828676	1.35117		0.370813	0.574874	0.677644	0.770809		0.813293	1.16314	0.600847	1.43967		1.9141	1.37319	2.22747	0.684172		1.37831	1.73903	2.71393	0.243913
1.66439	0.518439	0.331129	0.65178		0.587508	0.840296	0.672581	0.868891		0.865449	0.564597	0.737798	1.44882		0.404872	0.721308	0.686436	0.88045		0.509704	0.844735	0.571225	2.05673		1.26822	1.8373	2.28358	0.657765		1.73079	2.46253	3.15384	0.120366
1.46668	0.560198	0.674921	1.03009		0.449847	1.52897	0.898796	0.902801		0.738687	0.571707	1.02076	1.64757		0.353081	0.763347	0.882223	0.96763		0.295562	1.08296	0.825332	0.687646		0.67625	1.87031	3.81895	0.286521		0.77573	1.71058	3.27608	0.234928
2.73858	0.556731	0.639042	1.34946		0.689948	3.15226	1.15634	0.862229		0.82912	0.788458	0.812011	1.04287		0.342073	1.20893	0.710078	0.598147		0.296307	1.06881	0.966949	1.19495		0.899613	1.27812	5.70995	0.631798		0.399658	1.92061	1.32046	0.204228
2.59589	0.454143	0.543766	0.976578		0.487612	1.30133	0.569392	1.26054		0.995655	0.500716	1.07553	1.27951		0.486216	0.402878	0.969551	0.915026		0.415541	0.82165	0.608542	1.19549		1.7649	0.558297	2.83506	0.372785		0.674459	1.70758	2.36744	0.248968
1.0261	0.496279	0.601353	0.991427		0.427578	1.27873	0.92683	0.992217		0.909888	0.652031	1.14664	1.08853		0.521088	0.950785	1.31554	0.719461		0.427125	0.558482	0.658147	0.908159		1.20572	0.558517	1.37913	0.414817		0.514595	2.36407	2.02974	0.193745
0.843387	0.495223	0.639117	1.42899		0.362603	0.892658	0.498803	1.05865		1.14641	0.704802	0.877003	1.00988		0.741995	1.05607	0.754998	0.714142		0.733734	0.42605	0.939478	1.00795		1.46319	2.32539	2.23979	0.380267		1.08179	0.871386	1.67426	0.198238
0.897282	1.48024	0.745549	0.860196		0.690547	0.561046	0.610526	1.22846		1.26084	0.441279	1.08764	1.09498		0.801396	0.47905	0.975979	0.987283		0.349677	0.673248	0.714206	0.945932		0.713881	0.694735	1.30497	0.360902		1.35641	0.590596	2.18792	0.257391
1.17188	0.550173	0.541354	0.97997		0.597426	1.05562	0.580396	0.924622		0.999099	0.445945	0.954882	1.1823		0.606717	0.461687	0.872618	0.91111		0.373383	0.993137	0.843287	1.3563		1.92708	0.60407	2.68432	0.637519		0.454132	1.36071	5.34457	0.15406
1.65987	1.75054	0.768011	1.03582		0.611948	0.978443	0.837901	1.85134		1.07209	0.390507	0.998321	1.19063		0.62637	0.382117	0.854295	0.713403		0.557158	0.933851	0.910765	1.04837		0.7108	0.542233	1.74421	0.528369		0.417255	1.51552	3.22647	0.205726
2.11544	0.474796	0.721127	0.877759		0.759377	0.660006	0.657011	1.05438		1.09498	0.428058	0.957771	1.35928		0.642993	0.404651	0.828215	0.983884		0.43631	1.74036	0.926528	0.872786		1.43282	1.71802	2.16013	0.408435		0.831327	1.374	2.09002	0.141144
1.38663	0.47457	0.585374	1.481		0.643837	0.723072	0.752528	1.69818		1.07553	0.476719	0.933663	0.874226		0.674984	0.455407	0.876017	0.485995		0.573914	1.15999	0.673579	1.2422		0.597248	1.2691	2.31461	0.63972		0.866332	0.62766	2.97825	0.171657
2.00351	0.530123	0.655323	1.12145		0.404821	1.02837	0.559586	2.47474		1.10964	0.394174	0.922997	0.919109		0.661833	0.347318	0.863974	0.474247		0.558523	1.20273	1.11076	1.06272		1.22817	1.53295	1.74817	0.365083		2.06306	1.60743	1.76505	0.225756
1.32693	0.520022	0.745247	1.10381		0.432855	1.04652	0.544652	1.43933		0.989656	0.501049	0.857339	1.48137		0.594084	0.54377	0.779305	0.680525		0.640978	1.00998	0.643046	0.78065		0.517806	0.727085	0.823472	0.367723		1.42979	0.987259	1.35023	0.182327
1.28705	0.645976	0.666554	2.43677		0.428513	1.1106	0.561308	1.34722		0.926886	0.485607	1.05009	1.05887		0.546282	0.491019	0.94783	1.2755		0.661829	0.739526	0.722646	0.859588		3.45167	0.977735	2.01995	0.658425		1.61848	1.21807	2.41779	0.388614
1.43253	0.730775	0.649971	1.52351		0.480089	1.85572		1.24691		0.896778	0.52038	1.10375	1.12908		0.535348	0.495156	1.00036	1.46825		0.500933	1.11076	0.819126	1.01238		1.67775	0.876286	1.05982	0.509223		1.56812	2.72442	1.77928	0.241105
1.40517	0.461756	0.567133	1.4513		0.611312	1.69377		1.53533		1.30728	0.585372	1.05954	1.83533		0.741552	0.566452	0.935491	2.65324		0.486577	0.977664	0.78578	0.657527		1.24753	1.67049	1.39211	0.349238		0.641513	1.9075	2.24726	0.467235
1.34751	0.466053	0.590273	1.51771		0.370612	0.566248		1.50311		1.0952	0.515159	1.36339	1.21485		0.594305	0.454595	1.12965	1.95528		0.607011	0.957019	0.827235	1.07236		2.16057	0.627617	1.69822	0.678231		0.706843	2.32027	2.40956	0.327589
2.62129	0.481957		1.32957		0.413842	0.687777		1.48346		0.962548	0.546266		1.03287		0.585366	0.517025		1.32271		0.632952	0.710648	0.885073	0.822188		1.62164	0.598348	1.93544	0.408215		0.759819	2.54059	3.56772	0.329461
1.39899	0.597359		1.18416			1.39644		1.7145		1.18008	0.43028		1.22407		0.766007	0.404725		1.85429		0.671593	1.55708	0.504698	1.22246		1.68787	1.26338	0.938564	0.547074		0.98988	1.42136	2.12147	0.301569
0.88997	0.426857		1.14723			0.639458		1.33771		1.26918	1.14086		1.31195		0.803612	1.14014		1.87209		0.468456	0.986021	0.660547	0.950524		1.51425	0.408215	0.742929	0.513184		1.03818	1.49605	2.03704	0.276111
0.720448	0.478867		1.48394			1.30541		1.01771		1.13919	1.27184		1.36428		0.760613	1.65791		2.18675		0.514048	1.01895	0.459065	1.23061		0.614853	1.34172	1.30541	0.432862		0.574497	1.52039	2.57335	0.311116
0.433264	0.798237		0.92095			1.15136		0.988137		1.02421	0.93544		0.930774		0.666783	1.18041		1.17036		0.623188	1.09611		1.56726		1.15819	1.06532		0.550155		0.393107	1.89515	3.55687	0.572064
0.286129	0.531781		1.60107			1.21211		0.933866		0.811233	1.21085		1.02187		0.517911	1.52197		1.16164		0.540402	1.38729		1.40781		0.514505	0.935483		0.468952		1.56063	1.06551	1.77403	0.286032
0.323365	0.584017		1.74662			0.812749		1.02006		1.04765	0.863782		1.36861		0.667301	0.893527		1.63936		0.416369	1.40636		1.28704		0.661946	0.88795		0.514725		1.59826	0.691493	2.1662	0.511226
0.317184	0.557108		0.871277			0.711581		1.16599		0.721133	0.972436		1.32373		0.510449	1.2042		1.86079		0.612928	0.77461		1.2961		0.858461	0.692095		0.410195		1.00429	1.69279	2.12577	0.347057
0.500123	0.570826		1.33537			0.539375		0.748673		0.778793	0.8119		1.09431		0.558473	0.820827		1.41314		0.413597	0.868152		1.17435		1.40554	0.824572		0.508563		0.872884	0.966481	2.62427	0.689434
1.93115	0.358867		1.31283					1.01722		0.710357	0.786681		1.16775		0.412778	0.786546		1.32507		0.496465	0.854747		1.00667		2.3584	0.512964		0.471153		0.713208	1.2469	1.69485	0.406585
0.324948	0.455425		1.20075					1.05236		0.631811	1.29006		1.98531		0.460801	1.60353		2.58801		0.421995	0.565019		1.60966		0.609351	0.630037		0.757673		2.52749	1.02938	4.02036	0.490073
0.250928	0.424973		2.33637					1.33846		0.854895	0.865005		1.73756		0.676683	0.755072		2.44194		0.39047	0.790455		1.07601		0.615513	0.385548		0.480615		1.86389	1.35566	3.3079	0.453009
0.297209	0.729946		1.58027					1.68396		0.761017	0.928441		1.34072		0.593493	0.909707		1.79762		0.462457	0.933892		0.899264		0.501521	0.754372		0.594167		1.83693	1.50054	3.08982	0.365776
0.394973	0.661353		1.12447					2.17292		0.716578	0.758573		1.7029		0.526186	0.806568		2.09832		0.442764	0.733651		0.712427		0.866824	0.589106		0.301705		0.657424	1.47546	2.43239	0.423245
1.57657	0.599243		0.90007					1.18029		0.845563	0.694137		1.32161		0.846833	0.627257		1.71783		0.409791	0.968852		1.09768		0.459269	0.836895		0.454648		0.798942	2.85789	2.83711	0.522832
0.618765	0.715172		2.09675					2.05704		1.02254	0.76535		1.18497		0.920937	0.771622		1.53822		0.430932	0.940139		1.45675		2.2706	0.522867		0.907095		1.2001	1.24559	2.55557	0.172405
0.251757	0.558389		2.41401					0.958082		1.04765	0.766572		1.25696		0.993858	0.803612		1.41705		0.457575	0.752641		1.40711		1.48894	0.436163		0.482596			2.6939	3.56604	0.14807
0.460249	0.456329		0.878664					1.0932		0.619479	0.732688		1.18363		0.484074	0.692273		1.39836		0.403585	1.042		1.42858		0.953308	0.762074		0.624536			1.28246		0.0967791
0.471857	0.369646		1.02308					0.928439		1.01332	0.724577		1.39038		0.86789	0.781891		1.6483		0.606349	0.759302		0.835137		1.7792	0.322831		0.28344			2.25868		0.11138
0.580022	0.767257		1.13193					0.767836		0.920442	0.984879		1.41538		0.723229	1.30623		2.17405		0.481033	0.676103		1.07294		1.45131	0.448486		0.814669			2.2686		0.0722567
0.285149	0.481957		1.58826					1.41062		0.918442	1.18263		1.14964		0.849419	1.74021		1.38647		0.463285	1.73783		1.2525		1.22332	1.00964		0.612872			1.03088		0.113814
0.32638	0.439445		1.9169					0.891198		0.79979	1.00388		1.03743		0.591498	1.63619		1.37989		0.630718	0.995371		1.24216		0.737647	1.09349		0.545093			1.03612		0.127479
1.25298	0.386983		1.51605					1.3769		0.943106	0.87167		0.973213		0.658361	0.646909		1.3711		0.496424	1.00985		1.85901		2.24441	0.400953		0.917438			1.72106		0.0804933
1.45642	0.662559		1.33582					1.5222		0.774793	1.12953		1.40272		0.601841	1.15507		1.90741		0.3769	0.925742		0.929714		1.40796	0.648522		0.373005			1.03144		0.143203
	0.649067		1.21921					1.1039		0.769683	0.885558		1.59214		0.591793	0.703355		2.6989		0.6694	1.12036		1.12627		1.14256	0.519566		0.421859			1.47602		0.148632
	0.563967		1.43419					1.30601		0.682805	0.790125		1.34972		0.419205	0.706606		1.86485		0.444502	0.588394		1.20835		1.33027	1.86304		0.414597			1.34854		0.138149
	0.575575		1.20715					1.00599		1.27229	0.920553		1.23063		1.04949	0.888946		1.53135		0.536927	0.585167		1.19181		1.45725	0.536951		0.515825			1.64094		0.173154
	0.857407		1.24522					1.55562		1.05109	1.17119		1.19252		0.746059	1.12071		1.66611		0.624719	0.74689		1.38477		1.60491	0.803226		0.481716			1.90488		0.489886
	0.598188		1.02542					1.32963		0.73802	0.809789		0.997099		0.555517	0.746871		1.33822			0.673455		1.46656			0.415257		0.565119			1.44382		0.608005
	0.520324		0.621554					1.45056		0.724133	0.798124		1.19785		0.615362	0.571624		1.52145			1.00286		1.60569			0.573261		0.99644			1.76037		0.477905
	0.562158		1.99024					1.86126		0.808456	1.16719		1.26884		0.578199	1.24616		1.50719			0.761743		1.24787			2.18257		0.362222			1.52956		0.964609
	0.652459		1.53851					0.808894		0.799124	0.709246		1.02532		0.607161	0.543031		1.27461			0.725418		1.35684			0.99534		0.509663			1.14974		0.59902
	0.966251		2.04233					1.60282		1.07598	0.807012		1.13597		0.753816	0.754703		1.54339			0.70134		1.06202			0.769336		0.430881			0.5116		0.398535
	0.547233		1.09522					1.49461		1.05798	0.942773		1.19063		0.89626	0.905643		1.57996			0.505567		1.49606			0.848119		0.656005			0.732302		1.19748
	0.531253		1.0815					1.80489		0.599704	0.80279		1.41205		0.353377	0.74399		2.18239			0.669111		0.913165			0.366623		0.424719			0.678203		0.32216
	0.818739		1.39454					1.31032		0.770238	0.953216		1.14408		0.58736	0.945244		1.51502			0.642964		1.19507			0.266935		0.769997			0.401343		0.338633
	0.746152		0.929317					1.34247		0.640477	0.968881		1.40594		0.388471	1.2141		2.30799			0.783215		0.758144			0.956389		0.329653			0.866894		0.347806
	0.621554		1.27273					1.74291		0.658252	0.557042		1.48337		0.39017	0.600585		2.2186			0.804315		0.924625			0.558517		0.801025			2.0859		0.222199
	0.681403		1.96718					1.49749		0.789014	0.545377		1.29373		0.445803	0.56756		1.69707			0.626332		1.47814			0.301925		0.696936			0.404525		0.191686
	0.510676		2.94971					1.79157		0.758462	0.578818		1.15519		0.487324	0.624301		1.6189			0.613879		2.12363			1.05014		0.883328			0.768055		0.422496
	0.513314		1.08987					1.25331		0.883447	0.611591		1.21007		0.651785	0.683259		1.71251			0.783463		1.32449			0.39039		0.622555			0.518714		0.473038
	0.688639		1.05572					1.08085		0.717578	0.815233		1.87821		0.444695	1.08954		3.06935			0.862939		1.91445			0.486337		0.693195			0.807366		0.51029
	0.652685		1.03379					1.91905		0.896223	0.531823		1.07231		0.572806	0.624818		1.29825			1.03323		1.01784			1.70086		0.490078			0.422122		0.322909
	0.995497		1.65353					1.7215		0.733354	0.782237		1.03832		0.475429	1.05237		1.3807			0.730797		1.07584			1.0081		0.544653			2.14018		0.457876
	1.24107		1.43781					1.10121		0.791569	0.525046		1.38383		0.531432	0.579751		1.89219			0.783918		1.8447			0.543553		0.762514			0.762627		0.445521
	0.924719		1.60265					1.35153		0.729244	0.89489		1.20863		0.499072	1.30859		1.81557			0.611149		0.969059			0.308087		0.364643			0.747464		0.81242
	0.419922		1.72378					0.83734		0.929774	0.612813		0.936662		0.800436	0.786324		1.19689			0.56233		0.807418			0.907755		0.468732			1.87044		0.637769
	0.820548		1.11271					0.840147		0.843452	0.695137		0.865005		0.556921	1.06353		1.07195			1.06235		1.1242			1.62076		0.476874			0.397974		0.530507
			1.44843					1.12		0.876114	0.736687		1.3895		0.636566	1.08458		1.86987			0.56113		1.21324			2.74263		0.554336			0.890293		0.254958
			1.05233					1.18841		0.750685	0.829787		1.07187		0.353672	1.38048		1.3926			0.718716		1.45171			0.967612		0.735227			0.465363		0.263943
			1.38957					1.73385		0.945328	0.632367		1.29184		0.617061	0.916947		1.86034			0.610321		1.63817			1.20088		0.590426			1.21245		0.481275
			1.67072					0.993864		0.859672	0.51938		1.45649		0.614549	0.613071		2.18491			0.734479		1.31687			0.597688		0.326352			1.27441		0.265253
			1.75461					1.96767		0.91211	0.554487		1.79178		0.657474	0.606126		2.47681			0.683012		1.08018			0.970033		0.490958			0.817287		0.651995
			1.99431					1.26795		1.00488	0.786125		1.1363		0.627257	0.867742		1.48465			0.593648		1.38472			0.472253		0.626296			2.38728		0.346308
			1.78296					1.1398		0.969992	0.717578		0.826676		0.671733	0.993193		1.04735			0.479792		1.79878			1.74113		0.665027			2.17107		0.315047
								1.106		0.91311	0.56893		0.895001		0.669221	0.634275		1.35654			0.775354		2.15098			0.720263		0.955069			0.848736		0.734548
								1.09395		0.651809	0.670917		1.68168		0.424451	0.876977		2.25413			0.660836		1.69688			0.884429		0.46169			0.902086		0.464989
								0.965493		1.21463	0.882558		1.73256		0.908894	1.15677		2.44312			0.769604		1.93125			0.566439		0.970913			1.32046		0.823465
								2.21237		1.19941	0.792791		1.12764		0.845873	1.01307		1.61365			0.652603		1.60027			0.38995		0.540912			1.08441		0.71976
								1.16135		0.785237	1.08353		1.95909		0.561058	1.40353		2.74951			0.684129		1.72			0.553896		0.623875			0.776854		0.622793
								1.09862			0.65803		0.849673			0.688283		0.860871			0.753634		1.50839			0.695616		0.63862			1.98818		0.224071
								1.25167			0.600593		1.89721			0.581819		2.73422			0.898395		2.28457			0.902034		0.846358			1.37775		0.765435
								1.16079			0.556487		1.26118			0.600068		1.71465			0.812258		1.43106			0.891251		0.548614			0.604261		0.994934
								1.21559			0.576262		1.62902			0.588395		2.32868			0.667621		1.57309			0.338675		0.505482			1.32964		0.772548
								0.987201			0.683138		1.7099			0.923597		2.34693			0.495555		2.13976			0.529469		0.770217			1.11474		0.893475
								0.86062			0.556598		1.22796			0.657179		1.64505			0.520006		2.10791			0.507243		0.908856			1.01459		0.619985
								1.36174					1.41616					1.78085			0.571721		1.99198			1.89627		0.549715			0.986136		0.497561
								1.60884					0.816788					0.857103			0.744491		1.14783			1.27944		0.42736			1.17183		0.756637
								2.04671					1.21874					1.46242			0.718716		1.37906			1.82915		0.514945			1.92304		0.68906
								1.35699					0.980768					1.20006			0.572135		1.20004			3.22567		0.454208			0.221824		0.196928
								2.613					1.08687					1.20959			0.681564		1.12226			0.900053		0.464111			0.770115		0.249155
								1.39532					1.0582					1.297			0.668987		1.60937			0.490518		0.435282			0.782657		0.396102
								1.44798					1.04854					1.22348			0.696665		1.71818			1.03473		0.580303			0.353983		0.158927
								1.47504					0.812122					0.817207			0.726328		1.20451			0.749971		0.394571			0.778164		0.268436
								1.03724					1.3235					1.68554			0.585539		1.24302			0.349678		0.472913			0.851731		0.437846
								0.840858					0.929663					1.03826			0.626249		1.81123			0.460149		0.763395			0.44627		0.41688
								0.743508					1.24385					1.65222			0.845728		2.49126			0.78298		0.992039			1.51814		0.350426
								1.13246					1.1393					1.46818			1.02375		1.58712			0.835575		0.716962			0.855849		0.38487
								0.931246					1.20574					1.64513			0.704815		1.18945			0.726644		0.503942			1.60182		0.590409
								1.02265					1.60891					2.35535			1.12205		1.91772			2.24067		0.527708			1.65704		0.437659
								1.04918					1.33895					1.91598			1.84962		1.54248			3.30335		0.735667			0.957683		0.44889
								1.22584					1.50548					1.85414			0.616237		1.1465			1.33688		0.477094			1.79968		0.724065
								1.08174					1.1953					1.51805			0.668945		0.992103			0.734347		0.466971			1.18568		0.814667
								0.872971					1.64791					2.37833			0.6531		0.969679			0.696496		0.290042			2.27422		1.08703
								1.45988					1.18574					1.62636			0.614789		0.878288			0.60385		0.335594			1.2439		0.591158
								1.93166					1.2854					1.95698			0.878205		0.858057			0.767796		0.303245			0.510664		0.891229
								1.40497					1.07553					1.32352			0.855534		1.28597			0.669868		0.359141			0.247096		0.897032
								1.12744					1.05154					1.44003			1.07241		1.28212			1.55738		0.512304			0.746715		1.07075
								0.673704					1.22129					1.69086			1.07228		1.07166			1.336		0.476654			1.2849		0.493255
								1.01688					1.11764					1.22718			1.16247		0.94709			1.32873		0.563358			1.23585		0.670902
								1.12074					1.67213					2.37257			1.17762		0.657651			0.882668		0.612432			1.08591		0.469482
								1.2041					1.61091					2.09928			0.774486		1.25589			0.546414		0.556977			0.829829		0.792203
								0.749122					1.1152					1.26959			0.791903		1.84429			0.78342		0.725984			0.518526		0.475097
								0.80983					1.46637					1.76873			1.16409		0.958716			1.34942		0.337355			0.820657		0.415944
								1.17662					1.29995					1.89507			0.774237		1.33595			0.574802		0.60473			0.647128		1.1548
								1.54054					1.49171					2.39569			0.949779		1.37947			0.719382		0.342416					0.648626
								1.17988					1.13597					1.37716			0.791655		1.84565			1.33996		0.502181					0.545482
								1.72247					1.08853					1.52233			1.12081		2.08933			0.681312		0.651383					0.449265
								0.671795													0.968107		1.45928			0.525288		0.481936					0.34687
								1.34333															1.75691					0.727085					0.299884
								1.29658															1.32585					0.388409					0.501305
								1.55057															1.24638					0.423179					0.239982
																							2.93295					0.74821					0.169036
																							1.61198					0.664367					0.199361
																							1.4647					0.484576					0.116996
																							1.59655					0.580963					0.325155
																							1.38754					0.592627					0.229312
																							2.93014					1.11945					0.269933
																							1.38923					0.367503					0.251027
																							1.18514					0.368824					0.229499
																							1.5035					0.642141					0.263756
																							1.67623					0.647862					0.633838
																							1.63833					0.765595					0.311116
																							1.38402					0.46235					0.402092
																							1.50019					0.60451					0.203105
																							1.32552					0.459049					0.192061
																							1.13012					0.412176					0.297825
																							1.80014					0.637299					0.605571
																							1.01891					0.465871					0.286032
																							1.03008					0.315569					0.155745
																							0.943822					0.358701					0.316919
																							1.55969					0.53343					0.50093
																							1.63883					0.509223					0.365964
																							1.3117					0.502181					0.678015
																							1.40975					0.6384					0.483147
																							1.14324					0.437923					0.325343
																							1.04353					0.400513					0.488763
																							1.15234					0.717842					0.525827
																							1.52191					0.447606					0.263943
																							1.40524					0.408875					0.203105
																							1.20699					0.448706					0.390112
																							1.62572					0.998201					0.500743
																							1.44583					0.42626					0.330584
																							1.53093					0.578103					0.475472
																							1.55857					0.646322					0.215085
																							1.60834					0.636199					0.436161
																							1.21688					0.558297					0.176711
																							1.54463					0.493819					0.285096
																							1.36242					0.507903					0.345559
																							1.00538					0.623215					0.285283
																							1.9375					0.699797					0.356417
																							2.05677					0.646762					0.923988
																							1.22403					0.453107					0.511975
																							1.09541					0.371685					0.598271
																							1.38501					0.370364					0.822529
																							1.06483					0.379607					0.54361
																							1.16189					0.546194					0.599581
																							1.1036					0.518906					0.209844
																							1.42076					0.666347					0.377008
																							1.09549					0.348798					0.215834
																							1.52502					1.44141					0.593217
																							1.16636					0.49844					0.183824
																							1.85508					0.450687					0.252337
																							1.95235					0.601869					0.290899
																							1.51881					0.685053					0.414821
																							1.05267					0.298624					0.322722
																							1.4913					0.614633					0.276859
																							1.08672					0.418778					0.952441
																							1.68277					0.716522					0.262633
																							1.58174					0.630037					0.437846
																							1.29759					0.545093					0.585916
																							1.58861					0.558517					0.413324
																							1.67702					0.805867					0.385245
																																	0.351924
																																	0.279667
																																	0.240169
																																	0.409205
																																	0.423245
																																	0.312613
																																	0.255707
																																	0.524329
																																	0.728558
																																	0.630281
																																	0.523206
																																	0.274051
																																	0.713021
																																	0.773297
																																	0.22014
																																	0.709651
																																	0.521147
																																	0.536684
																																	0.624665
																																	0.982392
																																	0.466487
																																	0.47828
																																	0.387678
																																	0.463304
																																	0.190938
																																	0.323283
																																	0.602015
																																	0.498871
																																	0.23811
																																	0.4809
																																	0.569069
																																	0.371579
																																	0.186445
																																	0.552221
																																	0.427363
																																	0.262258
																																	0.487452
																																	0.283973
																																	0.247283
																																	0.440467
																																	0.466861
																																	0.58966
																																	0.61568
																																	0.394043
																																	0.373638
																																	0.28079
																																	0.381875
																																	0.341254
																																	0.313175
																																	0.507108
																																	0.305313
																																	0.782282
																																	0.163046
																																	0.298387
																																	0.752518
																																	0.86184
																																	1.2965
																																	0.233992
																																	0.283037
																																	1.10163
																																	0.442151
																																	0.558586
																																	0.549226
																																	0.367274
																																	0.708154
																																	0.494753
																																	0.518901
																																	0.361845
																																	0.446457
																																	0.471915

## Sheet: Ext.Fig6
Ext. Fig.6E
ABCB1 (PGP)	ABCB10	ABCB7	ABCC1 (MRP1)	ABCC4 (MRP4)	ABCG2 (BCRP1)	SLC12A9	SLC17A5	SLC22A18	SLC2A1	SLC2A3 (GLUT1)	SLC2A3 (GLUT3)	SLC35B2	SLC35F6	SLC39A10	SLC3A2	SLC40A1	SLC7A1
0.915855	0.233767	0.373067	0.124889	0.432309	0.539586	1.678	0.632453	0.04163	0.264189	0.264189	0.895041	0.986306	0.758943	0.763747	2.1007	0.131294	0.285004
0.700864	0.398842	0.378611	0.115606	0.609824	0.637281	1.28757	0.859823	0.023121	0.414738	0.414738	0.934967	0.888725	0.611269	1.24277	1.6315	0.221097	0.501443
0.965354	0.26947	0.361267	0.0843944	0.419011	0.614451	1.60942	0.681078	0.034054	0.352384	0.352384	0.827658	0.978679	0.688481	0.795085	2.06396	0.125851	0.334617
0.81051	0.332628	0.390729	0.122012	0.553412	0.628944	1.3523	0.867158	0.018883	0.39654	0.39654	0.868611	0.854085	0.703023	1.22884	1.59197	0.190281	0.457546
0.850234	0.266447	0.426614	0.106279	0.438589	0.586782	1.59868	0.669111	0.022453	0.333807	0.333807	0.788862	0.969986	0.722999	0.86221	1.96243	0.152683	0.396676
Ext. Fig.6F
ICAM1	VCAM1	SELE	TNFa	CCL2	IL1B
122.305	275.365	2332.23	49.5349	178.526	40.3313
107.448	357.57	2846.53	30.5292	184.708	51.8229
85.2979	183.525	2516.2	31.0772	169.206	47.8049
47.1685	318.859	1932.31	18.9831	154.761	28.713
34.3243	177.48	1352.09	21.5703	106.799	22.0999
64.7802	329.922	1566.61	33.9113	210.245	41.3783
Ext. Fig.6G
ICAM1
NT	TNFa
0.858746	3.30742
1.06699	1.41411
0.89022	2.52093
0.763774	2.53641
0.726488	3.25943
1.0642	3.62876
1.05989	3.45935
0.950028	2.94736
0.895355	1.35353
1.09963	1.25515
1.36652	1.24895
1.43531	1.98816
1.19836	1.51151
0.511561	1.07876
1.11293	1.20569
SELE
NT	TNFa
1.1285	6.93909
1.39787	3.61541
0.900416	6.36059
0.883918	3.18565
0.435339	3.04094
0.398326	3.7367
1.26895	11.5655
1.30907	7.90648
1.49432	5.60334
0.200181	5.21926
1.06754	9.81419
1.76167	5.33909
0.250104	4.95252
1.5038	7.27388
Ext. Fig.6H
TEER
NT	TNFa 6h	TNFa 24h
1.18359	1.16016	0.527344
1.21875	1.23047	0.714844
1.24219	1.20703	0.714844
1.21875	0.914063	0.539063
1.26562	0.949219	0.609375
1.17188	1.01953	0.65625
1.5	1.24219	0.457031
1.3125	1.34766	0.5625
1.41797	1.37109	0.796875

## Sheet: Ext. Fig7
Ext. Fig.7E
Ratio differentiation
Mesoderm	CD144+
1.12268	1.3125
1.40701	1.2716
0.961864	1.35385
0.991784	0.75
Ext. Fig.7F
Ratio WT/KO
TJP1	PECAM1	CDH5
1	1	1
1	1	1
1	1	1
1	1	1
Ext. Fig.7G
TJP1
WT	#1	#2
1.07291	0.617451	0.846901
1.19194	0.971095	0.625592
0.8672	0.435196	1.01334
0.812043	0.480275	0.639004
0.799527	0.375413	1.01033
0.891874	0.905466	0.671317
1.10816	0.897934	0.522988
0.973103	0.971955	0.6517
1.1262	0.845575	0.869925
1.14743	0.786831	0.565593
0.915256	0.709977	0.759181
0.881868	0.705135	0.515564
1.21249	0.722278	0.481064
CAV1
WT	#1	#2
0.924078	1.45531	2.22532
0.979652	1.96666	1.13605
1.00813	1.59701	1.2537
1.09361	0.98239	1.18779
0.798708	1.4333	1.18481
1.01206	1.09624	1.35709
1.19488	1.20135	1.18336
0.922806	1.15812	1.02328
1.02111	1.36885	1.40735
0.990623	1.27622	1.06748
1.15614	1.36058	0.872407
0.898209	1.21692
	1.21512
	0.958209
	1.41236
Ext. Fig.7H
FOXF2
WT	#1	#2
0.434206	0.246237	0.0287848
1.02915	0.414119	0.0440347
1.53665	0.25083	0.0338379
OCLN
WT	#1	#2
0.864191	0.762885	0.801532
1.02459	0.898412	0.904575
1.02955	0.993822	0.961517
1.00416	0.724621	0.909787
1.07752	1.00543	0.803086
	0.767994	0.838586
CLDN5
WT	#1	#2
0.897221	0.733321	0.820687
1.13548	0.760045	0.701823
1.17533	0.610492	0.669612
0.741261	0.871823	0.678727
1.05071	0.846927	0.56252
	0.71136	0.618839
TJP1
WT	#1	#2
0.923068	0.707341	0.638424
0.812938	0.761817	0.546605
0.917147	0.678724	0.516787
1.21449	0.721725	0.49204
1.13236	0.640567	0.402546
	0.753213	0.351718

[truncated: 2 more sheets: Ext. Fig9, Ext. Fig10]
